# Supplementary material for: On the structure refinement of metal complexes against 3D electron diffraction data using multipolar scattering factors
Source: IUCrJ. 2024 Aug 15;11(Pt 5):878–90. doi: 10.1107/S2052252524006730 (PMC11364031; doi:10.1107/S2052252524006730)
Supplement: Supplementary file 1 [file m-11-00878-sup1.cif]

data_3DED_IAM_neutral
_audit_creation_date               2024-04-24
_audit_creation_method
;
Olex2 1.5
(compiled 2024.02.16 svn.r378c4104 for OlexSys, GUI svn.r6928)
;
_audit_contact_author_address      'Svante Arrhenius St. 16C'
_audit_contact_author_email        'laura.pacoste@mmk.su.se'
_audit_contact_author_name         'Laura Pacoste'
_audit_contact_author_phone        ?
_publ_contact_author_id_orcid      ?
_publ_requested_journal			   'IUCRj'
_publ_section_title				   
;'On the Structure Refinement of Metal Complexes against 3D Electron Diffraction Data Using Multipolar Scattering Factors'
;
loop_
_publ_author_name
_publ_author_address
_publ_author_email
'Pacoste, Laura'
;Arrhenius Laboratory, Stockholm University 
Svante Arrhenius St. 16C
114 18 Stockholm 
Sweden
;
'laura.pacoste@mmk.su.se'
'Ignatyev, Vladislav'
;Biological and Chemical Research Centre
Zwirki i Wigury 101
02-089 Warsaw, Poland
;
'v.ignatev@uw.edu.pl'
'Dominiak, Paulina'
;Biological and Chemical Research Centre
Zwirki i Wigury 101
02-089 Warsaw, Poland
;
'pdomin@chem.uw.edu.pl'
'Zou, Xiaodong'
;Arrhenius Laboratory, Stockholm University 
Svante Arrhenius St. 16C
114 18 Stockholm 
Sweden
;
'xiaodong.zou@mmk.su.se'

loop_
_publ_contact_author_name
_publ_contact_author_address
_publ_contact_author_email
'Dominiak, Paulina'
;Biological and Chemical Research Centre
Zwirki i Wigury 101
02-089 Warsaw, Poland
;
'pdomin@chem.uw.edu.pl'
'Zou, Xiaodong'
;Arrhenius Laboratory, Stockholm University 
Svante Arrhenius St. 16C
114 18 Stockholm 
Sweden
;
'xiaodong.zou@mmk.su.se' 
_publ_section_abstract				
;

We apply for the first time Transferable Aspherical
Atom Model (TAAM) for the refinement of a metal
complex structure against 3D ED data.
Our results show that TAAM significantly outperforms the Independent Atom Model (IAM)
by more accurately depicting the electrostatic potential, 
particularly in low-resolution ranges. We found that using
TAAM for the organic ligand is more important than accurate description
of the metal centre in refinement against 3D ED data. 

;
_publ_section_references
;
Bourhis, L.J., Dolomanov, O.V., Gildea, R.J., Howard, J.A.K., Puschmann, H.
 (2015). Acta Cryst. A71, 59-75.

Dolomanov, O.V., Bourhis, L.J., Gildea, R.J, Howard, J.A.K. & Puschmann, H.
 (2009), J. Appl. Cryst. 42, 339-341.
;
_chemical_formula_moiety           'C15 H21 Fe O6'
_chemical_formula_sum              'C15 H21 Fe O6'
_chemical_formula_weight           353.172
loop_
  _atom_type_symbol
  _atom_type_scat_dispersion_real
  _atom_type_scat_dispersion_imag
  _atom_type_scat_Cromer_Mann_a1
  _atom_type_scat_Cromer_Mann_a2
  _atom_type_scat_Cromer_Mann_a3
  _atom_type_scat_Cromer_Mann_a4
  _atom_type_scat_Cromer_Mann_b1
  _atom_type_scat_Cromer_Mann_b2
  _atom_type_scat_Cromer_Mann_b3
  _atom_type_scat_Cromer_Mann_b4
  _atom_type_scat_Cromer_Mann_c
  _atom_type_scat_source
  _atom_type_scat_dispersion_source
 C 0.00000 0.00000 0.60000 0.13600 0.54700 1.22500 40.93800 0.37400 3.27800
 13.01300 0.00000 'Custom 4-Gaussian' custom
 Fe 0.00000 0.00000 2.17700 0.56300 1.96600 2.45300 71.62100 0.38700 3.30700
 18.67000 0.00000 'Custom 4-Gaussian' custom
 H 0.00000 0.00000 0.12900 0.03600 0.12700 0.23600 37.73700 0.55300 3.77200
 13.51800 0.00000 'Custom 4-Gaussian' custom
 O 0.00000 0.00000 0.39200 0.14400 0.51100 0.93700 25.67500 0.30600 2.27200
 8.27000 0.00000 'Custom 4-Gaussian' custom

_diffrn_oxdiff_scatteringfactors_ed 
 'UCLA (2022) https://srv.mbi.ucla.edu/faes/data'
_space_group_crystal_system        'orthorhombic'
_space_group_IT_number             61
_space_group_name_H-M_alt          'P b c a'
_space_group_name_Hall             '-P 2ac 2ab'
loop_
  _space_group_symop_id
  _space_group_symop_operation_xyz
 1 x,y,z
 2 x+1/2,-y+1/2,-z
 3 -x,y+1/2,-z+1/2
 4 -x+1/2,-y,z+1/2
 5 -x,-y,-z
 6 -x-1/2,y-1/2,z
 7 x,-y-1/2,z-1/2
 8 x-1/2,y,-z-1/2

_symmetry_Int_Tables_number        61
_cell_length_a                     15.35(5)
_cell_length_b                     13.56(7)
_cell_length_c                     16.50(5)
_cell_angle_alpha                  90
_cell_angle_beta                   90
_cell_angle_gamma                  90
_cell_volume                       3434(23)
_cell_formula_units_Z              8
_cell_measurement_temperature      80(2)

_cell_measurement_reflns_used    9267
_cell_measurement_theta_min      2.70
_cell_measurement_theta_max      69.90

_exptl_crystal_description       plate
_exptl_crystal_colour            red
_exptl_crystal_density_meas      ?
_exptl_crystal_density_method    ?
_exptl_transmission_factor_min   ?
_exptl_transmission_factor_max   ?
_exptl_absorpt_correction_type   empirical
_exptl_absorpt_correction_T_min  ?
_exptl_absorpt_correction_T_max  ?
_exptl_absorpt_process_details   ?
_exptl_crystal_size_max            0.0005
_exptl_crystal_size_mid            0.0005
_exptl_crystal_size_min            0.0001

_diffrn_standards_number	0
_diffrn_standards_interval_count 0
_diffrn_standards_interval_time 0

_diffrn_radiation_source         'Electron Schottky Gun'
_diffrn_measurement_device_type  'ThermoFisher Scientific Titan Krios cryo-Transmission Electron Microscope'
_diffrn_measurement_method        \b\
_exptl_absorpt_coefficient_mu      0.000
_exptl_crystal_density_diffrn      1.366
_exptl_crystal_F_000               542.168
_diffrn_reflns_av_R_equivalents    0.2170
_diffrn_reflns_av_unetI/netI       0.1017
_diffrn_reflns_Laue_measured_fraction_full  0.9205
_diffrn_reflns_Laue_measured_fraction_max  0.9186
_diffrn_reflns_limit_h_max         17
_diffrn_reflns_limit_h_min         -17
_diffrn_reflns_limit_k_max         14
_diffrn_reflns_limit_k_min         -14
_diffrn_reflns_limit_l_max         19
_diffrn_reflns_limit_l_min         -19
_diffrn_reflns_number              37312
_diffrn_reflns_point_group_measured_fraction_full  0.9205
_diffrn_reflns_point_group_measured_fraction_max  0.9186
_diffrn_reflns_theta_full          0.6634
_diffrn_reflns_theta_max           0.66
_diffrn_reflns_theta_min           0.07
_diffrn_measured_fraction_theta_full  0.9205
_diffrn_measured_fraction_theta_max  0.9186
_diffrn_radiation_type             synchrotron
_diffrn_radiation_wavelength       0.01967
_diffrn_ambient_temperature	       80(2)
_reflns_Friedel_coverage           0.0
_refine_ls_extinction_method none
_reflns_limit_h_max                17
_reflns_limit_h_min                0
_reflns_limit_k_max                14
_reflns_limit_k_min                0
_reflns_limit_l_max                19
_reflns_limit_l_min                0
_reflns_number_gt                  2007
_reflns_number_total               2687
_reflns_threshold_expression       I>=2u(I)
_computing_molecular_graphics      'Olex2 1.5 (Dolomanov et al., 2009)'
_computing_publication_material    'Olex2 1.5 (Dolomanov et al., 2009)'
_computing_structure_refinement    'olex2.refine 1.5 (Bourhis et al., 2015)'
_refine_diff_density_max           0.9240
_refine_diff_density_min           -1.0765
_refine_diff_density_rms           0.2977
_refine_ls_d_res_high              0.8494
_refine_ls_d_res_low               8.6530
_refine_ls_goodness_of_fit_ref     1.2582
_refine_ls_hydrogen_treatment      constr
_refine_ls_matrix_type             full
_refine_ls_number_constraints      30
_refine_ls_number_parameters       205
_refine_ls_number_reflns           2687
_refine_ls_number_restraints       0
_refine_ls_R_factor_all            0.2279
_refine_ls_R_factor_gt             0.1936
_refine_ls_restrained_S_all        1.2582
_refine_ls_shift/su_max            -0.0006
_refine_ls_shift/su_mean           0.0000
_refine_ls_structure_factor_coef   Fsqd
_refine_ls_weighting_details      
 'w=1/[\s^2^(Fo^2^)+(0.2155P)^2^+2.1700P] where P=(Fo^2^+2Fc^2^)/3'
_refine_ls_weighting_scheme        calc
_refine_ls_wR_factor_gt            0.4551
_refine_ls_wR_factor_ref           0.4737
_olex2_refinement_description
;
1. Fixed Uiso
 At 1.2 times of:
  All C(H) groups
 At 1.5 times of:
  All C(H,H,H) groups
2.a Aromatic/amide H refined with riding coordinates:
 C010(H010), C012(H012), C013(H013)
2.b Idealised Me refined as rotating group:
 C007(H00a,H00b,H00c), C008(H00d,H00e,H00f), C009(H00g,H00h,H00i), C011(H01a,
 H01b,H01c), C014(H01d,H01e,H01f), C015(H01g,H01h,H01i)
;
loop_
  _atom_site_label
  _atom_site_type_symbol
  _atom_site_fract_x
  _atom_site_fract_y
  _atom_site_fract_z
  _atom_site_U_iso_or_equiv
  _atom_site_adp_type
  _atom_site_occupancy
  _atom_site_refinement_flags_posn
 Fe01 Fe 0.64246(19) 0.7269(3) 0.74589(17) 0.0299(11) Uani 1.000000 .
 O001 O 0.5951(6) 0.6577(9) 0.6464(5) 0.043(3) Uani 1.000000 .
 O002 O 0.7009(6) 0.7998(9) 0.8349(5) 0.046(3) Uani 1.000000 .
 O003 O 0.5724(5) 0.6403(9) 0.8216(5) 0.043(3) Uani 1.000000 .
 O004 O 0.7065(5) 0.8182(8) 0.6688(5) 0.034(2) Uani 1.000000 .
 O005 O 0.7391(5) 0.6267(8) 0.7527(5) 0.036(3) Uani 1.000000 .
 O006 O 0.5425(5) 0.8252(9) 0.7485(5) 0.040(3) Uani 1.000000 .
 C001 C 0.5959(7) 0.6881(11) 0.5732(6) 0.045(4) Uani 1.000000 .
 C002 C 0.4969(6) 0.6520(10) 0.8511(5) 0.040(3) Uani 1.000000 .
 C003 C 0.4696(5) 0.8225(9) 0.7858(6) 0.028(3) Uani 1.000000 .
 C004 C 0.8066(6) 0.6263(9) 0.7965(6) 0.034(3) Uani 1.000000 .
 C005 C 0.6932(6) 0.8332(9) 0.5917(5) 0.035(3) Uani 1.000000 .
 C006 C 0.7767(6) 0.7875(9) 0.8647(5) 0.033(3) Uani 1.000000 .
 C007 C 0.5502(8) 0.6232(12) 0.5125(6) 0.065(5) Uani 1.000000 .
 H00a H 0.4809(8) 0.627(3) 0.522(2) 0.098(7) Uiso 1.000000 GR
 H00b H 0.565(3) 0.648(2) 0.4521(6) 0.098(7) Uiso 1.000000 GR
 H00c H 0.572(3) 0.5483(13) 0.520(2) 0.098(7) Uiso 1.000000 GR
 C008 C 0.8682(7) 0.5383(10) 0.7900(8) 0.048(3) Uani 1.000000 .
 H00d H 0.862(2) 0.505(2) 0.7311(12) 0.073(5) Uiso 1.000000 GR
 H00e H 0.9344(7) 0.5628(11) 0.798(2) 0.073(5) Uiso 1.000000 GR
 H00f H 0.8523(17) 0.4850(16) 0.8361(17) 0.073(5) Uiso 1.000000 GR
 C009 C 0.4631(7) 0.5750(13) 0.9043(6) 0.064(5) Uani 1.000000 .
 H00g H 0.3967(13) 0.592(2) 0.920(2) 0.097(7) Uiso 1.000000 GR
 H00h H 0.466(3) 0.5051(14) 0.8734(12) 0.097(7) Uiso 1.000000 GR
 H00i H 0.502(2) 0.572(3) 0.9584(15) 0.097(7) Uiso 1.000000 GR
 C010 C 0.6400(7) 0.7721(12) 0.5421(6) 0.057(4) Uani 1.000000 .
 H010 H 0.6329(7) 0.7901(12) 0.4785(6) 0.068(5) Uiso 1.000000 R
 C011 C 0.7431(7) 0.9134(13) 0.5527(7) 0.063(5) Uani 1.000000 .
 H01a H 0.7070(16) 0.941(3) 0.502(2) 0.094(7) Uiso 1.000000 GR
 H01b H 0.754(3) 0.9719(19) 0.5957(12) 0.094(7) Uiso 1.000000 GR
 H01c H 0.8050(15) 0.8854(14) 0.532(3) 0.094(7) Uiso 1.000000 GR
 C012 C 0.4440(6) 0.7386(10) 0.8359(6) 0.041(3) Uani 1.000000 .
 H012 H 0.3803(6) 0.7413(10) 0.8640(6) 0.049(4) Uiso 1.000000 R
 C013 C 0.8313(7) 0.7054(11) 0.8488(6) 0.048(4) Uani 1.000000 .
 H013 H 0.8946(7) 0.7025(11) 0.8777(6) 0.058(5) Uiso 1.000000 R
 C014 C 0.8103(7) 0.8695(14) 0.9215(7) 0.077(6) Uani 1.000000 .
 H01d H 0.8732(19) 0.849(2) 0.945(3) 0.115(9) Uiso 1.000000 GR
 H01e H 0.816(4) 0.9375(16) 0.8882(11) 0.115(9) Uiso 1.000000 GR
 H01f H 0.765(2) 0.879(3) 0.971(2) 0.115(9) Uiso 1.000000 GR
 C015 C 0.4103(6) 0.9036(11) 0.7768(7) 0.046(3) Uani 1.000000 .
 H01g H 0.4263(17) 0.944(2) 0.7227(15) 0.069(5) Uiso 1.000000 GR
 H01h H 0.3447(7) 0.8760(11) 0.772(2) 0.069(5) Uiso 1.000000 GR
 H01i H 0.4155(19) 0.9515(18) 0.8286(13) 0.069(5) Uiso 1.000000 GR

loop_
  _atom_site_aniso_label
  _atom_site_aniso_U_11
  _atom_site_aniso_U_22
  _atom_site_aniso_U_33
  _atom_site_aniso_U_12
  _atom_site_aniso_U_13
  _atom_site_aniso_U_23
 Fe01 0.0237(16) 0.044(3) 0.0224(15) -0.0027(16) -0.0036(12) 0.0012(16)
 O001 0.040(5) 0.060(9) 0.028(4) -0.014(5) -0.013(3) 0.008(4)
 O002 0.040(5) 0.061(10) 0.035(5) -0.010(5) -0.005(4) -0.022(5)
 O003 0.029(4) 0.070(9) 0.029(4) -0.013(5) 0.002(3) -0.008(5)
 O004 0.028(4) 0.033(8) 0.041(5) -0.012(4) 0.004(3) 0.010(4)
 O005 0.026(4) 0.041(8) 0.043(4) 0.002(4) -0.011(4) -0.010(4)
 O006 0.024(4) 0.049(8) 0.048(5) 0.005(4) 0.001(4) -0.001(5)
 C001 0.039(6) 0.058(12) 0.037(6) -0.008(6) -0.007(5) 0.004(6)
 C002 0.035(6) 0.057(11) 0.029(5) 0.021(6) 0.013(4) 0.008(5)
 C003 0.015(5) 0.031(9) 0.038(5) -0.000(5) 0.005(4) -0.002(5)
 C004 0.048(6) 0.023(9) 0.031(5) -0.001(5) -0.003(5) -0.009(5)
 C005 0.050(6) 0.028(9) 0.027(5) -0.008(6) -0.003(4) 0.005(5)
 C006 0.025(5) 0.039(10) 0.034(5) 0.004(5) -0.011(4) -0.011(5)
 C007 0.077(9) 0.089(15) 0.031(6) 0.005(8) -0.028(6) -0.033(7)
 C008 0.034(6) 0.026(10) 0.085(9) 0.014(6) -0.015(6) 0.006(7)
 C009 0.049(7) 0.106(15) 0.038(6) -0.000(8) 0.018(5) 0.033(8)
 C010 0.069(8) 0.078(13) 0.024(6) 0.002(8) 0.011(5) -0.019(6)
 C011 0.045(6) 0.086(14) 0.059(7) 0.010(7) 0.000(6) 0.042(8)
 C012 0.018(5) 0.035(10) 0.070(7) 0.009(5) 0.023(5) 0.002(6)
 C013 0.037(6) 0.070(13) 0.037(6) 0.014(6) -0.019(5) -0.010(6)
 C014 0.035(6) 0.139(18) 0.057(8) -0.031(8) -0.016(5) -0.048(9)
 C015 0.024(5) 0.061(11) 0.054(7) 0.007(6) 0.007(5) 0.003(6)

loop_
  _geom_bond_atom_site_label_1
  _geom_bond_atom_site_label_2
  _geom_bond_distance
  _geom_bond_site_symmetry_2
  _geom_bond_publ_flag
 Fe01 O001 2.026(11) . ?
 Fe01 O002 1.985(10) . ?
 Fe01 O003 2.023(11) . ?
 Fe01 O004 2.029(10) . ?
 Fe01 O005 2.015(12) . ?
 Fe01 O006 2.033(12) . ?
 O001 C001 1.277(13) . ?
 O002 C006 1.274(13) . ?
 O003 C002 1.267(12) . ?
 O004 C005 1.305(13) . ?
 O005 C004 1.264(12) . ?
 O006 C003 1.278(12) . ?
 C001 C007 1.505(16) . ?
 C001 C010 1.42(2) . ?
 C002 C009 1.458(18) . ?
 C002 C012 1.449(17) . ?
 C003 C012 1.460(17) . ?
 C003 C015 1.435(17) . ?
 C004 C008 1.526(17) . ?
 C004 C013 1.428(17) . ?
 C005 C010 1.422(17) . ?
 C005 C011 1.478(18) . ?
 C006 C013 1.418(17) . ?
 C006 C014 1.543(17) . ?
 C007 H00a 1.0770 . ?
 C007 H00b 1.0770 . ?
 C007 H00c 1.0770 . ?
 C008 H00d 1.0770 . ?
 C008 H00e 1.0770 . ?
 C008 H00f 1.0770 . ?
 C009 H00g 1.0770 . ?
 C009 H00h 1.0770 . ?
 C009 H00i 1.0770 . ?
 C010 H010 1.0830 . ?
 C011 H01a 1.0770 . ?
 C011 H01b 1.0770 . ?
 C011 H01c 1.0770 . ?
 C012 H012 1.0830 . ?
 C013 H013 1.0830 . ?
 C014 H01d 1.0770 . ?
 C014 H01e 1.0770 . ?
 C014 H01f 1.0770 . ?
 C015 H01g 1.0770 . ?
 C015 H01h 1.0770 . ?
 C015 H01i 1.0770 . ?

loop_
  _geom_angle_atom_site_label_1
  _geom_angle_atom_site_label_2
  _geom_angle_atom_site_label_3
  _geom_angle
  _geom_angle_site_symmetry_1
  _geom_angle_site_symmetry_3
  _geom_angle_publ_flag
 O002 Fe01 O001 173.0(4) . . ?
 O003 Fe01 O001 92.3(4) . . ?
 O003 Fe01 O002 94.2(4) . . ?
 O004 Fe01 O001 87.1(4) . . ?
 O004 Fe01 O002 86.6(4) . . ?
 O004 Fe01 O003 176.7(4) . . ?
 O005 Fe01 O001 89.8(4) . . ?
 O005 Fe01 O002 87.8(4) . . ?
 O005 Fe01 O003 88.0(4) . . ?
 O005 Fe01 O004 95.2(4) . . ?
 O006 Fe01 O001 92.9(4) . . ?
 O006 Fe01 O002 90.0(4) . . ?
 O006 Fe01 O003 88.1(4) . . ?
 O006 Fe01 O004 88.8(4) . . ?
 O006 Fe01 O005 175.4(4) . . ?
 C001 O001 Fe01 127.8(10) . . ?
 C006 O002 Fe01 129.3(8) . . ?
 C002 O003 Fe01 130.6(10) . . ?
 C005 O004 Fe01 129.1(7) . . ?
 C004 O005 Fe01 129.7(8) . . ?
 C003 O006 Fe01 130.7(9) . . ?
 C007 C001 O001 115.8(12) . . ?
 C010 C001 O001 127.2(11) . . ?
 C010 C001 C007 116.8(10) . . ?
 C009 C002 O003 117.9(12) . . ?
 C012 C002 O003 123.1(11) . . ?
 C012 C002 C009 119.0(9) . . ?
 C012 C003 O006 122.0(10) . . ?
 C015 C003 O006 118.9(10) . . ?
 C015 C003 C012 119.1(8) . . ?
 C008 C004 O005 118.2(10) . . ?
 C013 C004 O005 124.0(11) . . ?
 C013 C004 C008 117.8(9) . . ?
 C010 C005 O004 124.1(11) . . ?
 C011 C005 O004 117.2(10) . . ?
 C011 C005 C010 118.4(10) . . ?
 C013 C006 O002 124.8(10) . . ?
 C014 C006 O002 116.5(11) . . ?
 C014 C006 C013 118.7(9) . . ?
 H00a C007 C001 109.5 . . ?
 H00b C007 C001 109.5 . . ?
 H00b C007 H00a 109.5 . . ?
 H00c C007 C001 109.5 . . ?
 H00c C007 H00a 109.5 . . ?
 H00c C007 H00b 109.5 . . ?
 H00d C008 C004 109.5 . . ?
 H00e C008 C004 109.5 . . ?
 H00e C008 H00d 109.5 . . ?
 H00f C008 C004 109.5 . . ?
 H00f C008 H00d 109.5 . . ?
 H00f C008 H00e 109.5 . . ?
 H00g C009 C002 109.5 . . ?
 H00h C009 C002 109.5 . . ?
 H00h C009 H00g 109.5 . . ?
 H00i C009 C002 109.5 . . ?
 H00i C009 H00g 109.5 . . ?
 H00i C009 H00h 109.5 . . ?
 C005 C010 C001 122.2(10) . . ?
 H010 C010 C001 118.9(6) . . ?
 H010 C010 C005 118.9(7) . . ?
 H01a C011 C005 109.5 . . ?
 H01b C011 C005 109.5 . . ?
 H01b C011 H01a 109.5 . . ?
 H01c C011 C005 109.5 . . ?
 H01c C011 H01a 109.5 . . ?
 H01c C011 H01b 109.5 . . ?
 C003 C012 C002 125.4(8) . . ?
 H012 C012 C002 117.3(6) . . ?
 H012 C012 C003 117.3(5) . . ?
 C006 C013 C004 123.0(9) . . ?
 H013 C013 C004 118.5(6) . . ?
 H013 C013 C006 118.5(6) . . ?
 H01d C014 C006 109.5 . . ?
 H01e C014 C006 109.5 . . ?
 H01e C014 H01d 109.5 . . ?
 H01f C014 C006 109.5 . . ?
 H01f C014 H01d 109.5 . . ?
 H01f C014 H01e 109.5 . . ?
 H01g C015 C003 109.5 . . ?
 H01h C015 C003 109.5 . . ?
 H01h C015 H01g 109.5 . . ?
 H01i C015 C003 109.5 . . ?
 H01i C015 H01g 109.5 . . ?
 H01i C015 H01h 109.5 . . ?

loop_
  _geom_torsion_atom_site_label_1
  _geom_torsion_atom_site_label_2
  _geom_torsion_atom_site_label_3
  _geom_torsion_atom_site_label_4
  _geom_torsion
  _geom_torsion_site_symmetry_1
  _geom_torsion_site_symmetry_2
  _geom_torsion_site_symmetry_3
  _geom_torsion_site_symmetry_4
  _geom_torsion_publ_flag
 Fe01 O001 C001 C007 -176.0(10) . . . . ?
 Fe01 O001 C001 C010 8.8(13) . . . . ?
 Fe01 O002 C006 C013 -11.6(13) . . . . ?
 Fe01 O002 C006 C014 167.9(11) . . . . ?
 Fe01 O003 C002 C009 179.6(11) . . . . ?
 Fe01 O003 C002 C012 -1.8(11) . . . . ?
 Fe01 O004 C005 C010 -13.0(12) . . . . ?
 Fe01 O004 C005 C011 172.7(10) . . . . ?
 Fe01 O005 C004 C008 178.6(9) . . . . ?
 Fe01 O005 C004 C013 -4.7(12) . . . . ?
 Fe01 O006 C003 C012 -1.5(11) . . . . ?
 Fe01 O006 C003 C015 179.8(9) . . . . ?
 O001 C001 C010 C005 1.9(16) . . . . ?
 O002 C006 C013 C004 0.1(14) . . . . ?
 O003 C002 C012 C003 -0.0(14) . . . . ?
 O004 C005 C010 C001 0.2(14) . . . . ?
 O005 C004 C013 C006 8.2(13) . . . . ?
 O006 C003 C012 C002 1.7(13) . . . . ?
 C001 C010 C005 C011 174.4(13) . . . . ?
 C002 C012 C003 C015 -179.5(12) . . . . ?
 C004 C013 C006 C014 -179.4(12) . . . . ?

loop_
  _diffrn_refln_index_h
  _diffrn_refln_index_k
  _diffrn_refln_index_l
  _diffrn_refln_intensity_net
  _diffrn_refln_intensity_u
  _diffrn_refln_scale_group_code
 0 0 2 225221 39646 1
 0 0 2 248894 50199 1
 0 0 -2 305752 61681 1
 0 0 4 289601 37234 1
 0 0 4 174867 30796 1
 0 0 4 181018 36527 1
 0 0 -4 176217 31040 1
 0 0 -4 184823 37301 1
 0 0 -4 279424 35929 1
 0 0 6 160730 20686 1
 0 0 6 140885 24845 1
 0 0 6 135553 27367 1
 0 0 -6 117544 20730 1
 0 0 -6 107898 21801 1
 0 0 -6 144137 18562 1
 0 0 8 108164 13954 1
 0 0 8 126925 25642 1
 0 0 -8 105597 13624 1
 0 0 -8 90951 18392 1
 0 0 10 216482 27876 1
 0 0 10 166526 29358 1
 0 0 10 173628 35066 1
 0 0 -10 222124 39137 1
 0 0 -10 209911 42367 1
 0 0 -10 220840 28429 1
 0 0 12 78650 10243 1
 0 0 12 79469 14093 1
 0 0 12 76947 15626 1
 0 0 -12 75265 13367 1
 0 0 -12 74071 15049 1
 0 0 -12 71615 9336.27 1
 0 0 14 10976 2243.36 1
 0 0 -14 15396 2683.63 1
 0 0 16 3475.66 2103.98 1
 0 0 16 2378.32 1751.1 1
 0 0 16 4426.99 2413.71 1
 0 0 -16 1769.69 1908.85 1
 0 0 -16 2477.87 2216.81 1
 0 0 -16 122.17 2207.96 1
 0 0 18 6851.76 2634.95 1
 0 0 18 5371.68 2051.77 1
 0 0 18 13586 4157.08 1
 0 0 -18 6971.23 2221.24 1
 0 0 -18 10066 3692.47 1
 0 0 -18 7749.99 2595.13 1
 0 -2 1 62655 8236.72 1
 0 2 -1 56261 7449.11 1
 0 -2 -2 233186 41106 1
 0 -2 -2 476106 96040 1
 0 2 2 223451 39380 1
 0 2 2 406858 82102 1
 0 -2 2 400442 51504 1
 0 2 -2 334734 43053 1
 0 -2 -3 64845 11447 1
 0 -2 -3 66549 13480 1
 0 2 3 71549 12635 1
 0 2 3 77876 15750 1
 0 -2 3 65398 8438.04 1
 0 -2 3 91903 18602 1
 0 2 -3 89757 18179 1
 0 2 -3 69380 8953.53 1
 0 -2 -4 7957.96 1507.74 1
 0 -2 -4 8701.32 1991.59 1
 0 2 4 6371.67 1279.64 1
 0 2 4 8690.26 1951.1 1
 0 -2 4 15918 2125.66 1
 0 -2 4 12447 2887.17 1
 0 2 -4 12389 1690.49 1
 0 2 -4 9898.22 2402.65 1
 0 -2 -5 123606 21783 1
 0 -2 -5 101836 13139 1
 0 -2 -5 113363 22898 1
 0 2 5 91925 11865 1
 0 2 5 122411 21575 1
 0 2 5 111084 22434 1
 0 -2 5 94602 19128 1
 0 -2 5 118849 20973 1
 0 -2 5 94469 12175 1
 0 2 -5 114779 20259 1
 0 2 -5 101947 13137 1
 0 2 -5 85000 17199 1
 0 -2 -6 4882.74 1087.83 1
 0 -2 -6 4101.77 1313.05 1
 0 2 6 3831.85 966.813 1
 0 2 6 4836.28 1340.71 1
 0 -2 6 3415.93 1285.84 1
 0 -2 6 2449.11 1018.36 1
 0 -2 6 4331.85 816.15 1
 0 2 -6 5305.3 1382.08 1
 0 2 -6 4292.03 1406.86 1
 0 2 -6 4473.45 837.831 1
 0 -2 -7 2373.89 791.15 1
 0 -2 -7 1278.98 857.079 1
 0 -2 -7 3904.86 1388.94 1
 0 2 7 1104.87 878.981 1
 0 2 7 1728.76 1053.76 1
 0 2 7 2980.09 898.229 1
 0 -2 7 2672.56 1025.22 1
 0 -2 7 1537.83 1208.41 1
 0 -2 7 1807.96 779.424 1
 0 2 -7 2568.58 1087.39 1
 0 2 -7 3050.88 853.539 1
 0 2 -7 3546.46 1321.24 1
 0 -2 -8 70553 9161.5 1
 0 -2 -8 84447 17104 1
 0 2 8 61084 7951.32 1
 0 2 8 85686 15128 1
 0 2 8 78031 15799 1
 0 -2 8 53739 9537.6 1
 0 -2 8 61327 7962.38 1
 0 -2 8 91792 18588 1
 0 2 -8 55929 9933.62 1
 0 2 -8 87721 17754 1
 0 2 -8 60487 7847.34 1
 0 -2 -9 35796 4767.69 1
 0 -2 -9 29049 5227.87 1
 0 -2 -9 30642 6353.98 1
 0 2 9 34093 4573 1
 0 2 9 33540 6896.01 1
 0 -2 9 35686 6402.65 1
 0 -2 9 27190 3663.71 1
 0 2 -9 35288 6349.55 1
 0 2 -9 43252 8840.7 1
 0 2 -9 24823 3373.89 1
 0 -2 -10 380088 48916 1
 0 -2 -10 270354 47655 1
 0 -2 -10 386946 78097 1
 0 2 10 395354 50885 1
 0 2 10 330309 58186 1
 0 -2 10 251991 44403 1
 0 -2 10 238053 48075 1
 0 -2 10 373008 47987 1
 0 2 -10 342920 60442 1
 0 2 -10 225221 45465 1
 0 2 -10 342256 44049 1
 0 -2 -11 2738.94 1259.95 1
 0 -2 -11 2025.22 1207.96 1
 0 -2 -11 1514.6 1394.25 1
 0 2 11 2615.04 1353.76 1
 0 2 11 2178.98 1375.88 1
 0 2 11 1200.66 1150 1
 0 -2 11 4150.44 1399.33 1
 0 -2 11 984.29 1392.92 1
 0 -2 11 1460.84 1218.36 1
 0 2 -11 7132.74 1947.56 1
 0 2 -11 -391.37 1145.8 1
 0 2 -11 87.77 1211.72 1
 0 -2 -12 114690 20259 1
 0 -2 -12 104004 13491 1
 0 -2 -12 86261 17491 1
 0 2 12 106372 13812 1
 0 2 12 105487 18628 1
 0 2 12 88097 17856 1
 0 -2 12 96770 17113 1
 0 -2 12 70088 14270 1
 0 -2 12 106217 13774 1
 0 2 -12 81726 14493 1
 0 2 -12 72035 14637 1
 0 2 -12 106327 13779 1
 0 -2 -13 1384.95 1645.57 1
 0 -2 -13 3327.43 1474.78 1
 0 -2 -13 5539.82 2245.57 1
 0 2 13 4393.8 1824.78 1
 0 2 13 303.98 1694.47 1
 0 2 13 2274.33 1295.13 1
 0 -2 13 8340.7 2023.67 1
 0 -2 13 3980.08 1861.5 1
 0 -2 13 4984.51 1731.64 1
 0 2 -13 7612.82 2128.98 1
 0 2 -13 5469.02 1929.2 1
 0 2 -13 3097.34 1468.36 1
 0 -2 -14 11564 2515.48 1
 0 -2 -14 8488.93 2165.04 1
 0 -2 -14 20624 4654.86 1
 0 2 14 10659 2340.71 1
 0 2 14 14734 2955.75 1
 0 2 14 17518 3984.51 1
 0 -2 14 11604 3024.33 1
 0 -2 14 14232 3073.01 1
 0 -2 14 8294.24 1976.99 1
 0 2 -14 13580 3183.62 1
 0 2 -14 12958 3170.35 1
 0 2 -14 11664 2188.71 1
 0 -2 -15 134.14 1487.39 1
 0 -2 -15 1270.13 1934.95 1
 0 -2 -15 3738.93 2590.71 1
 0 2 15 1497.79 2024.11 1
 0 2 15 2488.94 2371.68 1
 0 2 15 410.18 1352.21 1
 0 -2 15 2581.86 1406.19 1
 0 -2 15 1907.74 2144.25 1
 0 -2 15 1478.32 1992.48 1
 0 2 -15 2557.52 1784.95 1
 0 2 -15 1759.95 1851.1 1
 0 2 -15 -403.32 2033.63 1
 0 -2 -16 4597.34 1619.69 1
 0 -2 -16 4719.02 2300.88 1
 0 -2 -16 1978.98 2336.28 1
 0 2 16 2093.14 2234.51 1
 0 2 16 3170.35 1504.42 1
 0 2 16 4475.66 2429.2 1
 0 -2 16 3845.13 2349.55 1
 0 -2 16 5654.86 1941.15 1
 0 -2 16 1566.15 2252.21 1
 0 2 -16 3621.68 2212.17 1
 0 2 -16 1121.68 2050 1
 0 2 -16 6584.06 2311.94 1
 0 -2 -17 16602 3345.13 1
 0 -2 -17 9084.06 2723.45 1
 0 -2 -17 14044 4061.94 1
 0 2 17 7641.58 2823.01 1
 0 2 17 11000 2449.11 1
 0 2 17 7661.5 3139.38 1
 0 -2 17 12024 3402.65 1
 0 -2 17 16385 3340.7 1
 0 -2 17 8123.89 2440.26 1
 0 2 -17 8106.19 2690.26 1
 0 2 -17 14799 3769.91 1
 0 2 -17 10704 2471.24 1
 0 -2 -18 5703.53 2150 1
 0 -2 -18 5249.99 2849.55 1
 0 -2 -18 3207.96 3265.48 1
 0 2 18 1874.33 2785.4 1
 0 2 18 5971.23 2252.21 1
 0 2 18 2816.37 2831.86 1
 0 -2 18 3654.86 2754.42 1
 0 -2 18 5232.3 2059.95 1
 0 -2 18 3469.02 2426.99 1
 0 2 -18 6230.08 2648.23 1
 0 2 -18 6017.69 2836.28 1
 0 2 -18 3630.53 2209.29 1
 0 -2 -19 3858.4 3068.58 1
 0 -2 -19 1137.17 1892.25 1
 0 -2 -19 3960.17 3033.18 1
 0 2 19 -465.93 2944.69 1
 0 2 19 1087.83 3117.25 1
 0 2 19 3393.8 2210.62 1
 0 -2 19 3429.2 2190.04 1
 0 -2 19 579.65 2909.29 1
 0 -2 19 3334.07 2922.56 1
 0 2 -19 2946.9 2665.93 1
 0 2 -19 2951.32 2747.78 1
 0 2 -19 5688.05 3126.1 1
 0 -4 2 98208 13015 1
 0 4 -2 86969 11690 1
 0 -4 3 6283.18 2006.41 1
 0 4 -3 8714.59 2280.97 1
 0 -4 -4 75111 13356 1
 0 4 4 93872 16692 1
 0 -4 4 80885 10496 1
 0 4 -4 94801 12292 1
 0 -4 -5 11854 3019.91 1
 0 4 5 19520 4365.04 1
 0 -4 5 19246 4413.71 1
 0 4 -5 14232 3573.01 1
 0 -4 -6 8719.02 1917.48 1
 0 -4 -6 11575 3106.19 1
 0 4 6 7011.05 1886.28 1
 0 4 6 13907 3325.22 1
 0 -4 6 23496 5223.45 1
 0 -4 6 5650.44 1197.79 1
 0 4 -6 5752.21 1251.1 1
 0 -4 -7 8172.56 1773.45 1
 0 -4 -7 4747.78 2334.07 1
 0 4 7 4110.62 1397.12 1
 0 4 7 8433.62 2504.42 1
 0 -4 7 3528.76 1061.95 1
 0 -4 7 9526.54 2915.93 1
 0 4 -7 7172.56 2473.45 1
 0 4 -7 2480.09 1122.79 1
 0 -4 -8 52212 9280.96 1
 0 -4 -8 59867 12263 1
 0 4 8 43562 7811.94 1
 0 4 8 62987 12858 1
 0 -4 8 52013 10854 1
 0 -4 8 45465 5955.75 1
 0 4 -8 49403 10246 1
 0 4 -8 51571 6743.36 1
 0 -4 -9 30044 4199.11 1
 0 -4 -9 44668 7973.44 1
 0 -4 -9 29425 6236.72 1
 0 4 9 40531 7285.39 1
 0 4 9 30420 6396.01 1
 0 -4 9 39358 7112.82 1
 0 -4 9 41726 5513.27 1
 0 4 -9 41836 5544.24 1
 0 -4 -10 61372 10892 1
 0 -4 -10 67168 8860.61 1
 0 -4 -10 65376 13400 1
 0 4 10 67168 8900.43 1
 0 4 10 57566 10248 1
 0 4 10 66416 13564 1
 0 -4 10 67035 13657 1
 0 -4 10 61526 10985 1
 0 -4 10 64889 8477.87 1
 0 4 -10 58451 10473 1
 0 4 -10 62566 8185.83 1
 0 4 -10 63053 12850 1
 0 -4 -11 34734 4865.04 1
 0 -4 -11 26726 4907.07 1
 0 -4 -11 27279 5884.95 1
 0 4 11 37389 5309.73 1
 0 4 11 28142 5196.9 1
 0 4 11 31438 6612.82 1
 0 -4 11 37190 7774.33 1
 0 -4 11 30863 5690.26 1
 0 -4 11 33252 4568.58 1
 0 4 -11 32677 6057.52 1
 0 4 -11 31814 4365.04 1
 0 4 -11 29004 6092.91 1
 0 -4 -12 4692.47 1940.93 1
 0 -4 -12 10044 3066.37 1
 0 4 12 5203.53 2300.88 1
 0 4 12 1563.72 1621.24 1
 0 4 12 7643.8 2526.55 1
 0 -4 12 -432.52 1586.95 1
 0 -4 12 5982.29 1848.01 1
 0 -4 12 1591.59 1855.75 1
 0 4 -12 1872.79 1733.18 1
 0 4 -12 3207.96 1631.64 1
 0 4 -12 4132.74 1909.73 1
 0 -4 -13 5059.73 2115.93 1
 0 -4 -13 9931.41 2287.61 1
 0 -4 -13 1273.67 2692.48 1
 0 4 13 5002.21 2469.02 1
 0 4 13 7013.27 2637.17 1
 0 4 13 8269.9 2092.92 1
 0 -4 13 5924.77 1781.41 1
 0 -4 13 8084.06 2488.94 1
 0 -4 13 10363 2150.66 1
 0 4 -13 12785 2756.63 1
 0 4 -13 7190.26 2300.88 1
 0 -4 -14 16825 3150.44 1
 0 -4 -14 12987 2767.7 1
 0 -4 -14 12392 3778.76 1
 0 4 14 11790 2995.57 1
 0 4 14 11635 3327.43 1
 0 4 14 12595 2814.16 1
 0 -4 14 15374 3210.17 1
 0 -4 14 8161.5 2612.83 1
 0 -4 14 12184 2581.86 1
 0 4 -14 11560 2754.42 1
 0 4 -14 10031 2564.16 1
 0 4 -14 8566.36 2588.49 1
 0 -4 -15 1782.3 2200.88 1
 0 -4 -15 703.76 1642.26 1
 0 -4 -15 333.19 2926.99 1
 0 4 15 3670.35 2542.03 1
 0 4 15 114.49 1634.73 1
 0 4 15 -3537.6 2497.79 1
 0 -4 15 2734.51 2212.39 1
 0 -4 15 1379.2 1614.16 1
 0 -4 15 2254.42 2318.58 1
 0 4 -15 1270.8 1768.14 1
 0 4 -15 1910.17 2144.47 1
 0 4 -15 -789.16 2219.02 1
 0 -4 -16 3515.48 2710.17 1
 0 -4 -16 1962.39 1775.88 1
 0 -4 -16 -2320.8 3134.95 1
 0 4 16 -2548.7 3017.7 1
 0 4 16 6409.29 2898.23 1
 0 4 16 1744.02 1790.04 1
 0 -4 16 3298.67 1631.64 1
 0 -4 16 -902.43 2263.27 1
 0 -4 16 -198.63 2402.65 1
 0 4 -16 1030.31 1749.11 1
 0 4 -16 2056.64 2136.72 1
 0 4 -16 696.02 2323.01 1
 0 -4 -17 4898.23 2323.01 1
 0 -4 -17 7876.1 2915.93 1
 0 -4 -17 7999.99 3851.77 1
 0 4 17 -409.73 3146.01 1
 0 4 17 6449.11 2542.03 1
 0 4 17 7442.47 3139.38 1
 0 -4 17 4396.01 2561.94 1
 0 -4 17 7300.88 2300.88 1
 0 -4 17 4371.68 2721.24 1
 0 4 -17 3055.31 2118.58 1
 0 4 -17 6446.9 2763.27 1
 0 4 -17 6856.19 2661.5 1
 0 -4 -18 4123.89 2132.52 1
 0 -4 -18 -635.84 2668.14 1
 0 -4 -18 -60.53 2991.15 1
 0 4 18 -1928.5 3123.89 1
 0 4 18 210.75 2298.67 1
 0 4 18 -2292 2922.56 1
 0 -4 18 -1136.9 3017.7 1
 0 -4 18 1989.38 1842.7 1
 0 -4 18 1766.81 2730.09 1
 0 4 -18 1942.48 2115.04 1
 0 4 -18 757.3 2683.63 1
 0 4 -18 2761.06 2606.19 1
 0 -6 3 14706 4588.49 1
 0 6 -3 28186 6084.06 1
 0 -6 4 96283 12867 1
 0 6 -4 96615 13064 1
 0 -6 5 151150 19624 1
 0 6 -5 149668 19493 1
 0 -6 -6 64712 11642 1
 0 -6 -6 76460 15927 1
 0 6 6 67876 12277 1
 0 6 6 85398 17619 1
 0 -6 6 72810 9581.85 1
 0 6 -6 75509 9929.19 1
 0 -6 -7 69668 14644 1
 0 6 7 74978 15593 1
 0 -6 7 71792 9393.8 1
 0 -6 7 70243 14456 1
 0 6 -7 63186 8340.7 1
 0 6 -7 65619 13529 1
 0 -6 -8 14407 3212.39 1
 0 -6 -8 11299 5646.01 1
 0 6 8 11316 2977.87 1
 0 6 8 19237 6165.92 1
 0 -6 8 6915.92 1853.54 1
 0 6 -8 5643.8 1911.94 1
 0 -6 -9 4269.91 2168.8 1
 0 -6 -9 1848.67 3544.24 1
 0 6 9 3411.5 2433.63 1
 0 6 9 10119 3878.31 1
 0 -6 9 4480.08 1671.24 1
 0 -6 9 7482.29 2732.3 1
 0 6 -9 7482.29 2723.45 1
 0 6 -9 4205.75 1775.88 1
 0 -6 -10 8752.2 2300.88 1
 0 -6 -10 12942 4172.56 1
 0 6 10 2603.98 1997.34 1
 0 6 10 6305.3 3030.97 1
 0 -6 10 5561.94 1867.48 1
 0 -6 10 934.73 2358.4 1
 0 6 -10 1815.48 2187.61 1
 0 6 -10 4398.23 1828.98 1
 0 -6 -11 6853.98 2190.48 1
 0 -6 -11 7285.39 3792.03 1
 0 6 11 1786.94 2130.97 1
 0 6 11 3367.25 2971.24 1
 0 -6 11 3977.87 1890.26 1
 0 -6 11 8648.22 2889.38 1
 0 6 -11 9674.77 2911.5 1
 0 6 -11 4856.19 1965.93 1
 0 -6 -12 9741.14 2548.67 1
 0 -6 -12 7336.28 4053.09 1
 0 6 12 4480.08 2358.4 1
 0 6 12 3765.48 3276.55 1
 0 -6 12 4115.04 1869.02 1
 0 6 -12 13106 3398.23 1
 0 6 -12 6566.36 2062.61 1
 0 -6 -13 655.75 1960.84 1
 0 -6 -13 -1699.8 3519.91 1
 0 6 13 5210.17 2243.36 1
 0 6 13 2789.82 3185.84 1
 0 -6 13 240.27 2267.7 1
 0 -6 13 547.34 1643.8 1
 0 -6 13 269.47 1722.34 1
 0 6 -13 4840.7 2623.89 1
 0 6 -13 -153.67 1860.4 1
 0 -6 -14 11489 3126.1 1
 0 -6 -14 12976 3146.01 1
 0 -6 -14 10438 4011.06 1
 0 6 14 12018 3548.67 1
 0 6 14 12086 3798.67 1
 0 -6 14 12940 3469.02 1
 0 -6 14 5946.9 2117.03 1
 0 -6 14 12650 2444.69 1
 0 6 -14 10367 2610.62 1
 0 6 -14 14646 3831.85 1
 0 6 -14 12856 2550.88 1
 0 -6 -15 857.74 2036.5 1
 0 -6 -15 2133.18 2862.83 1
 0 -6 -15 322.34 3971.23 1
 0 6 15 -2378.3 3309.73 1
 0 6 15 2918.14 2165.26 1
 0 6 15 4112.83 3382.74 1
 0 -6 15 1104.87 2125.44 1
 0 -6 15 377.43 2023.01 1
 0 -6 15 465.71 2100.66 1
 0 6 -15 1023.67 1989.82 1
 0 6 -15 -112.41 2263.27 1
 0 6 -15 1429.2 2117.7 1
 0 -6 -16 962.17 1921.02 1
 0 -6 -16 1063.49 3163.71 1
 0 -6 -16 4378.31 3719.02 1
 0 6 16 -582.74 3776.54 1
 0 6 16 4334.07 2084.29 1
 0 6 16 3951.32 3199.11 1
 0 -6 16 3407.08 2462.39 1
 0 -6 16 -160.02 2142.48 1
 0 -6 16 1905.31 2334.07 1
 0 6 -16 5650.44 2400.44 1
 0 6 -16 1346.9 2396.02 1
 0 6 -16 229.42 2314.16 1
 0 -6 -17 2116.81 2725.66 1
 0 -6 -17 -547.12 2144.02 1
 0 -6 -17 647.79 3533.18 1
 0 6 17 -40.86 3404.86 1
 0 6 17 3548.67 3183.62 1
 0 6 17 1817.7 2223.45 1
 0 -6 17 590.71 1917.25 1
 0 -6 17 2227.87 2896.01 1
 0 -6 17 -2789.8 2758.85 1
 0 6 -17 1618.36 2142.03 1
 0 6 -17 3882.74 2696.9 1
 0 6 -17 2469.02 2862.83 1
 0 -8 4 59248 9265.48 1
 0 8 -4 56748 9480.08 1
 0 -8 5 101018 13898 1
 0 8 -5 92876 13491 1
 0 -8 6 2814.16 3690.26 1
 0 8 -6 -1017.3 3789.82 1
 0 -8 -7 67810 14392 1
 0 8 7 53982 11679 1
 0 -8 7 69270 9311.94 1
 0 8 -7 86305 11540 1
 0 -8 -8 14469 3986.72 1
 0 -8 -8 10013 4626.1 1
 0 8 8 16772 4524.33 1
 0 8 8 16378 5241.15 1
 0 -8 8 3280.97 2129.2 1
 0 8 -8 9838.49 2590.71 1
 0 -8 -9 14916 3918.14 1
 0 -8 -9 -3438 4634.95 1
 0 8 9 2165.93 3373.89 1
 0 8 9 6287.6 4407.08 1
 0 -8 9 5566.37 2087.83 1
 0 -8 9 -2913.7 3323.01 1
 0 8 -9 4849.55 3608.4 1
 0 8 -9 4340.7 2342.92 1
 0 -8 -10 2471.24 2542.03 1
 0 -8 -10 -2019.2 5435.83 1
 0 8 10 3292.03 2995.57 1
 0 8 10 7829.64 5179.2 1
 0 -8 10 2909.29 2765.48 1
 0 -8 10 339.82 1878.1 1
 0 8 -10 2909.29 2913.71 1
 0 8 -10 676.77 2077.65 1
 0 -8 -11 10761 3126.1 1
 0 -8 -11 8482.29 4847.34 1
 0 8 11 6471.23 3064.16 1
 0 8 11 7953.53 4261.06 1
 0 -8 11 16274 3011.06 1
 0 -8 11 6407.07 3084.07 1
 0 8 -11 3544.24 3203.54 1
 0 8 -11 13011 3068.58 1
 0 -8 -12 383.63 4084.07 1
 0 8 12 2727.87 2738.94 1
 0 8 12 -1005.1 3539.82 1
 0 -8 12 3884.95 2039.16 1
 0 -8 12 1246.02 2741.15 1
 0 8 -12 375.66 2232.3 1
 0 8 -12 4015.48 3185.84 1
 0 -8 -13 31593 6017.69 1
 0 -8 -13 25442 6783.18 1
 0 8 13 31504 6219.02 1
 0 8 13 20066 5508.84 1
 0 -8 13 35044 5042.03 1
 0 -8 13 27611 6429.2 1
 0 8 -13 36947 5387.16 1
 0 8 -13 14816 4243.36 1
 0 -8 -14 6221.23 2537.61 1
 0 -8 -14 5225.66 4199.11 1
 0 8 14 2223.45 2743.36 1
 0 8 14 1308.41 3511.06 1
 0 -8 14 6015.48 3387.16 1
 0 -8 14 6442.47 2444.69 1
 0 8 -14 5289.82 3353.98 1
 0 8 -14 6964.59 2652.65 1
 0 -8 -15 230.53 2195.13 1
 0 -8 -15 4816.37 3918.14 1
 0 8 15 4957.96 2659.29 1
 0 8 15 1588.05 3325.22 1
 0 -8 15 5679.2 2672.56 1
 0 -8 15 11697 4075.22 1
 0 8 -15 2139.6 3194.69 1
 0 8 -15 6608.4 2747.78 1
 0 -8 -16 6754.42 2796.46 1
 0 -8 -16 2376.1 3676.99 1
 0 8 16 4823 2860.62 1
 0 8 16 3630.53 3378.31 1
 0 -8 16 1274.56 2935.84 1
 0 -8 16 1038.49 3154.86 1
 0 8 -16 4429.2 3194.69 1
 0 8 -16 5466.81 2896.01 1
 0 -10 5 19341 5117.25 1
 0 10 -5 12830 5223.45 1
 0 -10 6 -173.1 4665.92 1
 0 10 -6 -5077.4 5426.99 1
 0 -10 7 14562 4623.89 1
 0 10 -7 13951 5053.09 1
 0 -10 8 490.04 3449.11 1
 0 10 -8 3214.6 4028.76 1
 0 -10 -9 7030.97 3079.64 1
 0 -10 -9 1223.89 3265.48 1
 0 10 9 1719.69 3232.3 1
 0 -10 9 6128.31 2278.76 1
 0 10 -9 5915.92 2767.7 1
 0 -10 -10 3152.65 2880.53 1
 0 -10 -10 3665.93 3396.01 1
 0 10 10 -234.07 3028.76 1
 0 10 10 1848.45 3110.62 1
 0 -10 10 -208.43 2420.35 1
 0 10 -10 4537.61 2568.58 1
 0 -10 -11 27124 6174.77 1
 0 -10 -11 2422.56 3449.11 1
 0 10 11 17531 5451.32 1
 0 10 11 4353.98 3134.95 1
 0 -10 11 3935.84 2984.51 1
 0 -10 11 7435.83 2418.14 1
 0 10 -11 5053.09 3369.47 1
 0 10 -11 7997.78 2896.01 1
 0 -10 -12 661.06 3338.49 1
 0 -10 -12 -2307.5 3657.08 1
 0 10 12 1093.8 4672.56 1
 0 10 12 -584.51 3123.89 1
 0 -10 12 -3194.7 2298.67 1
 0 -10 12 -1728.1 2889.38 1
 0 10 -12 3336.28 3263.27 1
 0 10 -12 -2635 2413.71 1
 0 -10 -13 13980 3982.3 1
 0 -10 -13 7048.67 4061.94 1
 0 10 13 8524.33 3962.39 1
 0 10 13 4776.54 3325.22 1
 0 -10 13 16033 3393.8 1
 0 -10 13 8391.58 3603.98 1
 0 10 -13 16967 3451.32 1
 0 10 -13 10281 4057.52 1
 0 -10 -14 1331.64 2858.4 1
 0 -10 -14 982.74 3767.7 1
 0 10 14 1038.05 3146.01 1
 0 10 14 325 3438.05 1
 0 -10 14 -820.57 2719.02 1
 0 -10 14 -697.34 3039.82 1
 0 10 -14 796.24 3311.94 1
 0 10 -14 2028.76 2745.57 1
 0 -10 -15 4508.84 3946.9 1
 0 10 15 1979.2 3351.77 1
 0 10 15 1074.11 3548.67 1
 0 -10 15 6999.99 3402.65 1
 0 -10 15 6015.48 3466.81 1
 0 10 -15 3391.59 3210.17 1
 0 10 -15 -4298.7 3493.36 1
 0 -12 6 4121.68 3750 1
 0 12 -6 909.07 4387.16 1
 0 -12 7 3103.98 3763.27 1
 0 12 -7 132.99 4309.73 1
 0 -12 8 2889.38 3648.23 1
 0 12 -8 3460.17 3869.46 1
 0 -12 9 2860.62 3438.05 1
 0 12 -9 3243.36 3670.35 1
 0 -12 -10 -1385.8 3024.33 1
 0 -12 10 1154.2 3398.23 1
 0 12 -10 1278.76 3542.03 1
 0 -12 -11 11277 3446.9 1
 0 -12 -11 7137.16 3438.05 1
 0 12 11 -1855.1 3232.3 1
 0 -12 11 5316.37 2991.15 1
 0 12 -11 8163.71 3210.17 1
 0 -12 -12 4048.67 2900.44 1
 0 -12 -12 1241.59 3130.53 1
 0 12 12 -2367.3 3042.03 1
 0 12 12 3278.76 3263.27 1
 0 -12 12 4803.09 2842.92 1
 0 12 -12 -160.8 2758.85 1
 0 -14 7 -1044 3314.16 1
 0 14 -7 -1346.7 3670.35 1
 0 -14 8 -2178.8 3480.08 1
 0 14 -8 -1312.4 3707.96 1
 0 -14 9 1444.03 3491.15 1
 0 14 -9 6143.8 4037.61 1
 -1 0 -2 1420.57 314.601 1
 -1 0 -2 955.97 459.955 1
 -1 0 2 2265.48 523.672 1
 -1 0 2 947.12 267.035 1
 1 0 2 217.74 382.301 1
 1 0 2 1837.61 346.017 1
 1 0 -2 1845.13 484.07 1
 1 0 -2 1092.26 273.23 1
 -1 0 -4 485619 62456 1
 -1 0 -4 395575 69668 1
 -1 0 -4 443805 89513 1
 -1 0 4 343584 69314 1
 -1 0 4 413716 72854 1
 1 0 4 336283 59248 1
 1 0 4 400000 80686 1
 1 0 4 466814 60022 1
 1 0 -4 432522 76172 1
 1 0 -4 386504 77965 1
 -1 0 -6 47102 8340.7 1
 -1 0 -6 34159 4457.96 1
 -1 0 -6 51703 10487 1
 -1 0 6 33296 4340.7 1
 -1 0 6 44911 7966.81 1
 -1 0 6 46726 9466.8 1
 1 0 6 51681 10478 1
 1 0 6 48872 8648.22 1
 1 0 6 38872 5055.3 1
 1 0 -6 52367 9280.96 1
 1 0 -6 39690 5165.92 1
 1 0 -6 51748 10491 1
 -1 0 -8 6575.21 1208.85 1
 -1 0 -8 5758.84 1392.03 1
 -1 0 -8 7070.79 1765.71 1
 -1 0 8 5517.69 1063.05 1
 -1 0 8 7110.61 1597.12 1
 -1 0 8 7199.11 1764.38 1
 1 0 8 5787.6 1525.66 1
 1 0 8 5909.29 1369.25 1
 1 0 8 6090.7 1109.73 1
 1 0 -8 5557.52 1400.44 1
 1 0 -8 6185.83 1661.95 1
 1 0 -8 6048.67 1090.71 1
 -1 0 -10 -143.67 1041.81 1
 -1 0 -10 3334.07 1108.18 1
 -1 0 -10 676.11 1125 1
 -1 0 10 1531.41 982.3 1
 -1 0 10 26.86 1076.33 1
 -1 0 10 873.23 1186.28 1
 1 0 10 624.78 1094.91 1
 1 0 10 3205.75 1123.89 1
 1 0 10 3015.48 1101.33 1
 1 0 -10 1191.59 1160.62 1
 1 0 -10 1859.07 1177.65 1
 1 0 -10 3261.06 1097.34 1
 -1 0 -12 4818.58 1623.89 1
 -1 0 -12 5088.49 1477.65 1
 -1 0 -12 2714.6 1576.77 1
 -1 0 12 4719.02 1416.37 1
 -1 0 12 2938.05 1486.95 1
 -1 0 12 7278.75 2193.14 1
 1 0 12 3654.86 1657.74 1
 1 0 12 4482.3 1546.68 1
 1 0 12 3971.23 1504.2 1
 1 0 -12 4163.71 1693.58 1
 1 0 -12 5305.3 1827.43 1
 1 0 -12 2440.26 1366.37 1
 -1 0 -14 6522.12 2004.2 1
 -1 0 -14 6152.65 1977.21 1
 -1 0 -14 9068.57 2502.21 1
 -1 0 14 8159.28 1979.42 1
 -1 0 14 5331.85 1896.9 1
 -1 0 14 7099.55 2327.43 1
 1 0 14 4610.61 1952.87 1
 1 0 14 7077.43 1909.95 1
 1 0 14 6769.9 1978.1 1
 1 0 -14 7670.35 2150.66 1
 1 0 -14 6495.57 2164.6 1
 1 0 -14 6652.65 1923.67 1
 -1 0 -16 6876.1 2307.52 1
 -1 0 -16 2104.64 2197.34 1
 -1 0 -16 9938.04 3013.27 1
 -1 0 16 7796.45 2451.32 1
 -1 0 16 10033 2564.16 1
 -1 0 16 9495.57 2907.08 1
 1 0 16 10938 3126.1 1
 1 0 16 11338 2612.83 1
 1 0 16 5424.77 2247.79 1
 1 0 -16 9201.32 2506.63 1
 1 0 -16 10750 3103.98 1
 1 0 -16 3767.7 2250 1
 -1 0 -18 2513.27 2557.52 1
 -1 0 -18 1340.49 1838.27 1
 -1 0 -18 9064.15 3491.15 1
 -1 0 18 2130.09 2546.46 1
 -1 0 18 3929.2 3110.62 1
 -1 0 18 4137.16 1983.41 1
 1 0 18 -371.46 1777.87 1
 1 0 18 4245.57 3170.35 1
 1 0 18 702.21 2643.8 1
 1 0 -18 1177.43 1830.09 1
 1 0 -18 5358.4 3146.01 1
 1 0 -18 -2429.2 2500 1
 1 1 1 8236.72 1718.8 1
 1 -1 -1 3694.69 735.398 1
 -1 1 -1 4725.66 1212.61 1
 -1 -1 1 6778.75 1269.47 1
 -1 1 1 4314.15 832.742 1
 1 -1 1 9019.9 1957.3 1
 1 1 -1 4915.92 968.583 1
 1 1 -1 13325 1883.18 1
 1 1 2 4097.34 931.194 1
 1 -1 -2 6002.21 1126.77 1
 1 -1 -2 1728.76 749.114 1
 -1 1 -2 1779.42 365.708 1
 -1 -1 2 5289.82 1105.31 1
 -1 -1 -2 3741.15 884.734 1
 -1 1 2 4548.67 894.689 1
 -1 1 2 2276.55 803.318 1
 1 -1 2 2258.85 411.283 1
 1 1 -2 4688.05 1011.06 1
 1 1 3 7285.39 1332.52 1
 1 1 3 5026.54 1155.97 1
 1 -1 -3 4435.84 921.459 1
 1 -1 -3 5196.9 1180.97 1
 -1 1 -3 4320.79 1201.1 1
 -1 1 -3 5019.91 734.513 1
 -1 -1 3 4778.76 1148.23 1
 -1 -1 3 3915.93 609.291 1
 -1 -1 -3 6449.11 1430.31 1
 -1 -1 -3 5037.61 941.149 1
 -1 1 3 8938.04 1879.42 1
 -1 1 3 7002.21 1342.48 1
 1 -1 3 4050.88 1136.72 1
 1 -1 3 3754.42 593.362 1
 1 1 -3 4176.99 642.256 1
 1 1 -3 4311.94 1075.88 1
 1 1 4 326991 42057 1
 1 1 4 366814 64580 1
 1 1 4 397787 80221 1
 1 -1 -4 335177 59026 1
 1 -1 -4 384734 77611 1
 1 -1 -4 374778 48186 1
 -1 1 -4 320132 41173 1
 -1 1 -4 320354 64624 1
 -1 -1 4 285177 50221 1
 -1 -1 4 334513 43009 1
 -1 -1 4 334955 67588 1
 -1 -1 -4 452654 91327 1
 -1 -1 -4 356637 62788 1
 -1 -1 -4 345575 44447 1
 -1 1 4 338495 68296 1
 -1 1 4 345354 60819 1
 -1 1 4 358407 46062 1
 1 -1 4 339380 68451 1
 1 -1 4 307522 39557 1
 1 1 -4 409292 72102 1
 1 1 -4 300221 38606 1
 1 1 -4 322566 65088 1
 1 1 5 325221 57301 1
 1 1 5 270354 34779 1
 1 -1 -5 275885 35487 1
 1 -1 -5 328761 57898 1
 1 -1 -5 328318 66239 1
 -1 1 -5 300663 52942 1
 -1 1 -5 279424 35951 1
 -1 1 -5 257301 51925 1
 -1 -1 5 245796 31615 1
 -1 -1 5 299778 60487 1
 -1 -1 5 326106 57434 1
 -1 -1 -5 313495 55221 1
 -1 -1 -5 199004 40177 1
 -1 -1 -5 286725 36880 1
 -1 1 5 303982 53562 1
 -1 1 5 276327 35531 1
 -1 1 5 287610 58031 1
 1 -1 5 263274 53119 1
 1 -1 5 290486 51173 1
 1 -1 5 285177 36681 1
 1 1 -5 245132 43186 1
 1 1 -5 293141 59137 1
 1 1 -5 229646 29535 1
 1 1 6 811.06 601.327 1
 1 1 6 1989.38 979.645 1
 1 -1 -6 809.73 576.769 1
 1 -1 -6 1000.22 711.946 1
 1 -1 -6 2849.55 1161.06 1
 -1 1 -6 620.57 642.698 1
 -1 1 -6 551.11 907.742 1
 -1 1 -6 2707.96 930.309 1
 -1 -1 6 2480.09 673.893 1
 -1 -1 6 867.26 924.778 1
 -1 -1 6 1831.41 890.486 1
 -1 -1 -6 4219.02 936.946 1
 -1 -1 -6 236.5 615.044 1
 -1 -1 -6 2486.72 1103.76 1
 -1 1 6 944.03 863.052 1
 -1 1 6 474.11 573.672 1
 -1 1 6 981.86 656.858 1
 1 -1 6 369.03 587.61 1
 1 -1 6 1119.25 759.07 1
 1 -1 6 -134.42 935.84 1
 1 1 -6 347.79 939.158 1
 1 1 -6 2061.5 693.583 1
 1 1 -6 1802.65 857.521 1
 1 1 7 8263.27 1280.97 1
 1 1 7 10250 1912.83 1
 1 -1 -7 7960.17 1599.78 1
 1 -1 -7 7825.21 1211.5 1
 1 -1 -7 13434 2953.54 1
 -1 1 -7 8831.85 1343.14 1
 -1 1 -7 8272.12 1916.59 1
 -1 1 -7 8506.63 1736.95 1
 -1 -1 7 7699.11 1213.27 1
 -1 -1 7 6829.64 1474.78 1
 -1 -1 7 7960.17 1882.52 1
 -1 -1 -7 9648.22 1824.78 1
 -1 -1 -7 6537.6 1109.07 1
 -1 -1 -7 14374 3088.49 1
 -1 1 7 8380.52 1640.26 1
 -1 1 7 10542 2336.28 1
 -1 1 7 7946.89 1229.64 1
 1 -1 7 8449.11 1276.77 1
 1 -1 7 11653 2201.1 1
 1 -1 7 7338.49 1785.18 1
 1 1 -7 9309.72 2017.25 1
 1 1 -7 8829.64 2023.67 1
 1 1 -7 6440.26 1094.69 1
 1 1 8 1619.47 833.849 1
 1 1 8 1384.51 708.628 1
 1 1 8 1613.94 1015.26 1
 1 -1 -8 2019.91 806.858 1
 1 -1 -8 2140.93 848.008 1
 -1 1 -8 1914.16 807.521 1
 -1 1 -8 -1097.1 1050.66 1
 -1 -1 8 1287.17 790.928 1
 -1 -1 8 1000.88 1013.27 1
 -1 -1 -8 1120.13 682.079 1
 -1 -1 -8 1835.84 844.468 1
 -1 -1 -8 2411.5 1178.54 1
 -1 1 8 811.95 784.291 1
 -1 1 8 2367.25 834.734 1
 1 -1 8 1311.72 1117.7 1
 1 -1 8 1358.18 782.3 1
 1 1 -8 2457.96 832.964 1
 1 1 -8 2349.55 1091.15 1
 1 1 9 20982 3780.97 1
 1 1 9 18923 2634.95 1
 1 1 9 19515 4092.92 1
 1 -1 -9 22655 4088.49 1
 1 -1 -9 17341 3738.93 1
 1 -1 -9 23451 3168.14 1
 -1 1 -9 22721 3077.43 1
 -1 1 -9 22456 4681.41 1
 -1 1 -9 20073 3694.69 1
 -1 -1 9 21785 2955.75 1
 -1 -1 9 20142 3747.78 1
 -1 -1 9 23053 4787.61 1
 -1 -1 -9 25177 4500 1
 -1 -1 -9 20496 4307.52 1
 -1 -1 -9 18648 2603.98 1
 -1 1 9 19958 4207.96 1
 -1 1 9 18752 3426.99 1
 -1 1 9 21604 2935.84 1
 1 -1 9 30442 5462.38 1
 1 -1 9 21723 4553.09 1
 1 -1 9 23031 3106.19 1
 1 1 -9 16626 3154.86 1
 1 1 -9 19615 2696.9 1
 1 1 -9 22168 4621.68 1
 1 1 10 9391.58 1636.95 1
 1 1 10 8626.1 1733.41 1
 1 1 10 8389.37 2059.51 1
 1 -1 -10 8263.27 1774.11 1
 1 -1 -10 9845.12 1628.1 1
 1 -1 -10 10650 2522.12 1
 -1 1 -10 11954 2466.81 1
 -1 1 -10 7214.59 1861.28 1
 -1 1 -10 9734.5 1625.66 1
 -1 -1 10 7878.31 1445.35 1
 -1 -1 10 6661.5 1751.77 1
 -1 -1 10 8466.81 1923.67 1
 -1 -1 -10 10184 1697.79 1
 -1 -1 -10 6081.85 1719.91 1
 -1 -1 -10 12741 2415.93 1
 -1 1 10 7831.85 2002.43 1
 -1 1 10 8845.12 1817.03 1
 -1 1 10 11847 1862.39 1
 1 -1 10 7774.33 1982.08 1
 1 -1 10 5345.13 1191.59 1
 1 1 -10 7017.69 1802.21 1
 1 1 -10 7305.3 1340.93 1
 1 1 -10 6597.34 1744.47 1
 1 1 11 11283 1925.22 1
 1 1 11 15046 2845.13 1
 1 1 11 13449 3030.97 1
 1 -1 -11 13830 2679.2 1
 1 -1 -11 13942 2149.78 1
 1 -1 -11 13385 3015.48 1
 -1 1 -11 16372 2387.17 1
 -1 1 -11 15838 3424.78 1
 -1 1 -11 11688 2584.07 1
 -1 -1 11 13075 2007.52 1
 -1 -1 11 15427 3365.04 1
 -1 -1 11 11690 2495.57 1
 -1 -1 -11 12369 2007.3 1
 -1 -1 -11 16274 3568.58 1
 -1 -1 -11 13996 2672.56 1
 -1 1 11 14414 2765.48 1
 -1 1 11 11993 1952.87 1
 -1 1 11 10976 2553.09 1
 1 -1 11 17564 3796.46 1
 1 -1 11 18473 3506.63 1
 1 -1 11 17002 2475.66 1
 1 1 -11 16332 3265.48 1
 1 1 -11 13533 2057.96 1
 1 1 -11 19086 4061.94 1
 1 1 12 7960.17 1813.94 1
 1 1 12 8004.42 2234.51 1
 1 -1 -12 6840.7 1650.66 1
 1 -1 -12 6482.29 2058.18 1
 -1 1 -12 6219.02 1499.33 1
 -1 1 -12 7115.04 2082.08 1
 -1 1 -12 8015.48 2258.85 1
 -1 -1 12 6387.16 1519.25 1
 -1 -1 12 5703.53 1835.18 1
 -1 -1 -12 5575.22 1961.94 1
 -1 -1 -12 7241.14 1722.79 1
 -1 1 12 6059.73 1932.96 1
 -1 1 12 4935.84 1477.21 1
 -1 1 12 7845.12 1711.28 1
 1 -1 12 7039.82 1841.81 1
 1 -1 12 8367.25 2252.21 1
 1 -1 12 4665.92 1455.31 1
 1 1 -12 13796 2933.63 1
 1 1 -12 5953.53 1382.74 1
 1 1 -12 8141.58 2195.57 1
 1 1 13 3539.82 1810.84 1
 1 1 13 -244.91 1176.1 1
 1 1 13 2617.25 1798.45 1
 1 -1 -13 1864.6 1644.69 1
 1 -1 -13 2225.66 1422.34 1
 1 -1 -13 1025 1766.15 1
 -1 1 -13 160.62 1464.82 1
 -1 1 -13 4236.72 1871.9 1
 -1 1 -13 2389.38 1647.56 1
 -1 -1 13 1155.53 1474.11 1
 -1 -1 13 1625.88 1625.88 1
 -1 -1 13 2059.73 1536.95 1
 -1 -1 -13 3188.05 1352.87 1
 -1 -1 -13 3143.8 1901.77 1
 -1 -1 -13 2940.26 1782.3 1
 -1 1 13 5309.73 1620.79 1
 -1 1 13 2575.22 1702.43 1
 -1 1 13 1634.73 1767.7 1
 1 -1 13 -23.05 1503.98 1
 1 -1 13 1816.59 1377.43 1
 1 -1 13 2584.07 1495.35 1
 1 1 -13 2829.64 1825.66 1
 1 1 -13 1206.86 1388.94 1
 1 1 -13 -290.04 1419.25 1
 1 1 14 1702.87 1345.35 1
 1 1 14 -652.43 1856.19 1
 1 1 14 9792.03 2783.18 1
 1 -1 -14 -477.65 1888.94 1
 1 -1 -14 137.15 1447.79 1
 1 -1 -14 577.43 1999.11 1
 -1 1 -14 193.25 1706.86 1
 -1 1 -14 346.46 2104.86 1
 -1 1 -14 431.19 1667.92 1
 -1 -1 14 475.22 1765.93 1
 -1 -1 14 -212.06 1529.87 1
 -1 -1 14 -128.61 1623.01 1
 -1 -1 -14 507.3 1388.49 1
 -1 -1 -14 704.2 1989.82 1
 -1 1 14 1953.76 1512.61 1
 -1 1 14 2243.36 1890.93 1
 -1 1 14 305.75 1929.87 1
 1 -1 14 879.65 1574.33 1
 1 -1 14 1660.4 1305.53 1
 1 -1 14 -291.81 1661.28 1
 1 1 -14 3798.67 1916.81 1
 1 1 -14 357.96 1624.78 1
 1 1 -14 -2049.8 1561.06 1
 1 1 15 7586.28 2133.4 1
 1 1 15 3331.85 1563.72 1
 1 1 15 4683.62 2287.61 1
 1 -1 -15 3849.55 2283.18 1
 1 -1 -15 6661.5 2119.02 1
 1 -1 -15 3984.51 1752.87 1
 -1 1 -15 6730.08 2114.82 1
 -1 1 -15 4716.81 2054.2 1
 -1 1 -15 3878.31 2138.27 1
 -1 -1 15 6064.15 1996.02 1
 -1 -1 15 3949.11 1764.82 1
 -1 -1 15 5590.7 2059.07 1
 -1 -1 -15 4727.87 1764.38 1
 -1 -1 -15 5391.59 2455.75 1
 -1 -1 -15 3845.13 1978.76 1
 -1 1 15 3230.09 2214.6 1
 -1 1 15 5201.32 2073.01 1
 -1 1 15 2849.55 1636.06 1
 1 -1 15 6915.92 2062.83 1
 1 -1 15 3966.81 1847.79 1
 1 -1 15 5254.42 1948.89 1
 1 1 -15 7984.5 2464.6 1
 1 1 -15 5247.78 1990.26 1
 1 1 -15 5696.9 1969.02 1
 1 1 16 -822.12 1419.47 1
 1 1 16 -231.42 2029.87 1
 1 1 16 2683.63 2296.46 1
 1 -1 -16 423.45 2018.8 1
 1 -1 -16 -184.18 2263.27 1
 1 -1 -16 3318.58 1688.05 1
 -1 1 -16 4336.28 2214.6 1
 -1 1 -16 452.88 2250 1
 -1 1 -16 1929.42 2214.6 1
 -1 -1 16 2132.3 2176.1 1
 -1 -1 16 2907.08 1976.55 1
 -1 -1 16 -3774.3 2166.15 1
 -1 -1 -16 3075.22 1665.93 1
 -1 -1 -16 7391.59 2814.16 1
 -1 -1 -16 -968.36 2225.66 1
 -1 1 16 2949.11 2358.4 1
 -1 1 16 2384.95 1604.87 1
 -1 1 16 1241.37 2219.02 1
 1 -1 16 841.59 2019.91 1
 1 -1 16 6542.03 2124.33 1
 1 -1 16 -33.63 2154.2 1
 1 1 -16 3285.39 2360.62 1
 1 1 -16 2792.03 2269.91 1
 1 1 -16 -356.19 2102.43 1
 1 1 17 -792.48 1583.85 1
 1 1 17 376.55 2314.16 1
 1 1 17 -811.5 2530.97 1
 1 -1 -17 2267.7 2415.93 1
 1 -1 -17 3143.8 2570.79 1
 1 -1 -17 -1083 1763.49 1
 -1 1 -17 1354.64 1732.52 1
 -1 1 -17 -3469 2245.57 1
 -1 1 -17 -207.74 2429.2 1
 -1 -1 17 -13.46 2256.63 1
 -1 -1 17 -610.4 1806.19 1
 -1 -1 17 473.89 2283.18 1
 -1 -1 -17 -3199.1 2752.21 1
 -1 -1 -17 -2446.9 1674.11 1
 -1 -1 -17 2692.48 2528.76 1
 -1 1 17 313.27 1634.07 1
 -1 1 17 2000.22 2504.42 1
 -1 1 17 -366.59 2409.29 1
 1 -1 17 1109.51 2522.12 1
 1 -1 17 -1656.9 2117.25 1
 1 -1 17 306.19 1608.18 1
 1 1 -17 3685.84 2201.77 1
 1 1 -17 1763.05 2276.55 1
 1 1 -17 -161.73 2138.71 1
 1 1 18 2263.27 2904.86 1
 1 1 18 793.8 1728.98 1
 1 1 18 12020 4245.57 1
 1 -1 -18 2659.29 2807.52 1
 1 -1 -18 -1946 3256.63 1
 1 -1 -18 1452.21 1714.82 1
 -1 1 -18 -215.09 2148.89 1
 -1 1 -18 -896.46 2227.87 1
 -1 1 -18 -117.63 2707.96 1
 -1 -1 18 -40.44 2014.16 1
 -1 -1 18 -69.36 2433.63 1
 -1 -1 -18 4108.4 3539.82 1
 -1 -1 -18 2365.04 1613.49 1
 -1 -1 -18 1187.39 2676.99 1
 -1 1 18 1336.5 1867.48 1
 -1 1 18 -990.71 3106.19 1
 -1 1 18 5132.74 2811.94 1
 1 -1 18 2272.12 2860.62 1
 1 -1 18 6011.06 2338.49 1
 1 -1 18 1249.33 2365.04 1
 1 1 -18 3435.84 2300.88 1
 1 1 -18 -1433.6 2345.13 1
 1 1 -18 7621.67 3066.37 1
 1 1 19 5168.14 3190.26 1
 1 1 19 3542.03 2118.14 1
 1 1 19 825.22 2995.57 1
 1 -1 -19 38.38 2022.79 1
 1 -1 -19 -610.4 2856.19 1
 1 -1 -19 6006.63 3183.62 1
 -1 1 -19 2865.04 2754.42 1
 -1 1 -19 359.29 2142.25 1
 -1 1 -19 -1604 3073.01 1
 -1 -1 19 -519.47 2214.6 1
 -1 -1 19 1086.5 3126.1 1
 -1 -1 19 -1033.2 2539.82 1
 -1 -1 -19 598.01 1788.05 1
 -1 -1 -19 1026.99 2845.13 1
 -1 -1 -19 -2862.8 2858.4 1
 -1 1 19 -2236.7 3013.27 1
 -1 1 19 430.53 2039.6 1
 -1 1 19 -2261.1 3017.7 1
 1 -1 19 -2595.1 3081.86 1
 1 -1 19 2506.63 2170.79 1
 1 -1 19 2076.55 2714.6 1
 1 1 -19 578.54 2278.76 1
 1 1 -19 3758.85 2712.39 1
 1 1 -19 2986.72 3059.73 1
 1 -2 -1 22071 3984.51 1
 -1 2 -1 18009 2603.98 1
 -1 2 1 19865 3601.77 1
 1 -2 1 18046 2595.13 1
 1 2 2 3867.25 1212.83 1
 1 -2 -2 4530.97 951.548 1
 -1 2 -2 5095.13 854.424 1
 -1 2 -2 4053.09 1451.1 1
 -1 -2 2 6606.19 1228.76 1
 -1 -2 -2 3199.11 1148.23 1
 -1 2 2 4869.46 1026.33 1
 1 -2 2 3659.29 1370.57 1
 1 -2 2 6475.66 1004.87 1
 1 2 -2 8407.07 1440.26 1
 1 2 3 76128 15394 1
 1 -2 -3 76748 13538 1
 1 -2 -3 91084 18436 1
 -1 2 -3 72345 9327.42 1
 -1 2 -3 88584 17962 1
 -1 -2 3 83274 10743 1
 -1 -2 3 74115 15018 1
 -1 -2 3 94203 16631 1
 -1 -2 -3 72102 14584 1
 -1 2 3 102080 20635 1
 -1 2 3 85487 15080 1
 1 -2 3 93451 18934 1
 1 -2 3 70066 9035.39 1
 1 2 -3 76372 13493 1
 1 2 -3 63916 12978 1
 1 2 -3 84956 10958 1
 1 -2 -4 937.17 558.849 1
 -1 2 -4 3261.06 686.504 1
 -1 2 -4 11447 2741.15 1
 -1 -2 4 3026.55 675.884 1
 -1 -2 4 1675.44 886.725 1
 -1 2 4 1679.64 701.548 1
 -1 2 4 8256.63 1900 1
 1 -2 4 3586.28 710.84 1
 1 2 -4 1053.32 840.707 1
 1 2 -4 10381 2431.41 1
 1 2 -4 2150.88 638.937 1
 1 2 5 176991 31173 1
 1 2 5 179093 23053 1
 1 2 5 189402 38230 1
 1 -2 -5 174093 22411 1
 1 -2 -5 150664 30420 1
 1 -2 -5 165022 29071 1
 -1 2 -5 164867 33296 1
 -1 2 -5 165265 21268 1
 -1 -2 5 158783 32057 1
 -1 -2 5 156394 20128 1
 -1 -2 5 175066 30863 1
 -1 -2 -5 165133 29093 1
 -1 -2 -5 178208 22942 1
 -1 -2 -5 177544 35841 1
 -1 2 5 148606 30000 1
 -1 2 5 175000 30841 1
 -1 2 5 174026 22411 1
 1 -2 5 170641 21958 1
 1 -2 5 165531 33429 1
 1 2 -5 160044 28208 1
 1 2 -5 151416 30575 1
 1 2 -5 165973 21361 1
 1 2 6 86349 15234 1
 1 2 6 73739 9553.09 1
 1 2 6 84624 17119 1
 1 -2 -6 74270 13106 1
 1 -2 -6 76504 9898.22 1
 1 -2 -6 82389 16681 1
 -1 2 -6 83938 10830 1
 -1 2 -6 107345 21697 1
 -1 -2 6 116903 23628 1
 -1 -2 6 91084 11743 1
 -1 -2 6 71836 12695 1
 -1 -2 -6 71062 9210.17 1
 -1 -2 -6 89779 18157 1
 -1 -2 -6 63274 11170 1
 -1 2 6 80044 14124 1
 -1 2 6 85221 17234 1
 -1 2 6 78584 10170 1
 1 -2 6 109270 22086 1
 1 -2 6 82456 10633 1
 1 2 -6 93296 16476 1
 1 2 -6 107345 21692 1
 1 2 -6 91770 11830 1
 1 2 7 65420 11555 1
 1 2 7 72190 9358.4 1
 1 2 7 77323 15650 1
 1 -2 -7 73672 9537.6 1
 1 -2 -7 83451 14734 1
 1 -2 -7 67367 13668 1
 -1 2 -7 60332 7816.36 1
 -1 2 -7 68385 12122 1
 -1 2 -7 71792 14542 1
 -1 -2 7 71305 9214.59 1
 -1 -2 7 73849 13055 1
 -1 -2 7 70642 14316 1
 -1 -2 -7 64071 11314 1
 -1 -2 -7 74358 9634.95 1
 -1 -2 -7 78385 15874 1
 -1 2 7 56770 11518 1
 -1 2 7 69469 8999.99 1
 -1 2 7 72035 12726 1
 1 -2 7 69093 12237 1
 1 -2 7 78407 15881 1
 1 -2 7 62633 8106.19 1
 1 2 -7 63319 11217 1
 1 2 -7 67987 13774 1
 1 2 -7 68894 8907.07 1
 1 2 8 31150 4154.86 1
 1 2 8 36084 6420.35 1
 1 2 8 36615 7486.72 1
 1 -2 -8 62212 11013 1
 1 -2 -8 33518 6911.5 1
 1 -2 -8 31504 4201.32 1
 -1 2 -8 43274 5659.29 1
 -1 2 -8 28761 5957.96 1
 -1 2 -8 33407 6035.39 1
 -1 -2 8 34336 4524.33 1
 -1 -2 8 42588 7586.28 1
 -1 -2 8 26195 5457.96 1
 -1 -2 -8 36173 6431.41 1
 -1 -2 -8 32190 4285.39 1
 -1 -2 -8 38850 7955.74 1
 -1 2 8 31438 6462.38 1
 -1 2 8 35265 6289.82 1
 -1 2 8 31637 4216.81 1
 1 -2 8 30841 6393.8 1
 1 -2 8 35354 6353.98 1
 1 2 -8 46062 8216.81 1
 1 2 -8 35332 7245.57 1
 1 2 -8 31128 4110.62 1
 1 2 9 294.69 1217.92 1
 1 2 9 900.22 903.76 1
 1 2 9 3442.47 1465.93 1
 1 -2 -9 839.6 1097.57 1
 1 -2 -9 2632.74 1495.35 1
 1 -2 -9 4475.66 1304.2 1
 -1 2 -9 2137.83 1052.65 1
 -1 2 -9 5314.15 1596.46 1
 -1 2 -9 2261.06 1246.24 1
 -1 -2 9 7409.28 1987.17 1
 -1 -2 9 4245.57 1372.79 1
 -1 -2 -9 1440.93 898.893 1
 -1 -2 -9 2878.32 1223.01 1
 -1 -2 -9 1126.55 1413.94 1
 -1 2 9 2331.86 1290.49 1
 -1 2 9 1805.75 1005.31 1
 -1 2 9 323.67 1104.42 1
 1 -2 9 4500 1334.29 1
 1 -2 9 1674.56 946.902 1
 1 -2 9 7530.97 2049.56 1
 1 2 10 1074.11 917.919 1
 1 2 10 -1418.1 1326.55 1
 1 2 10 2449.11 1432.08 1
 1 -2 -10 -1054.4 1190.49 1
 1 -2 -10 198.85 1118.8 1
 1 -2 -10 -259.96 1429.87 1
 -1 2 -10 -145.42 1092.26 1
 -1 2 -10 3732.3 1417.92 1
 -1 2 -10 3825.22 1463.72 1
 -1 -2 10 3816.37 1394.91 1
 -1 -2 10 2641.59 1402.43 1
 -1 -2 -10 -1323.9 1283.63 1
 -1 -2 -10 2922.56 1572.79 1
 -1 2 10 -657.96 1289.6 1
 -1 2 10 5873.89 1465.71 1
 -1 2 10 588.27 1237.61 1
 1 -2 10 3960.17 1425 1
 1 -2 10 -245.35 1301.55 1
 1 -2 10 896.24 1042.48 1
 1 2 -10 3891.59 1669.69 1
 1 2 -10 5227.87 1556.86 1
 1 2 11 2646.01 1378.98 1
 1 2 11 1772.56 1134.95 1
 1 2 11 3426.99 1496.68 1
 1 -2 -11 549.56 1438.27 1
 1 -2 -11 1003.32 1153.1 1
 1 -2 -11 -449.56 1231.19 1
 -1 2 -11 1542.92 1315.71 1
 -1 2 -11 1899.56 1129.2 1
 -1 2 -11 252.65 1187.83 1
 -1 -2 11 -1339.4 1195.13 1
 -1 -2 11 931.86 1297.79 1
 -1 -2 -11 1266.81 1105.75 1
 -1 -2 -11 2931.41 1297.34 1
 -1 -2 -11 -742.26 1390.04 1
 -1 2 11 -664.6 1129.42 1
 -1 2 11 256.42 1384.51 1
 -1 2 11 -501.99 1222.57 1
 1 -2 11 4537.61 1423.01 1
 1 -2 11 665.71 1440.93 1
 1 -2 11 639.38 1141.59 1
 1 2 -11 4057.52 1826.33 1
 1 2 -11 475 1156.19 1
 1 2 -11 748.45 1207.3 1
 1 2 12 -425 1544.03 1
 1 2 12 2776.55 1220.35 1
 1 -2 -12 1023.89 1403.1 1
 1 -2 -12 3356.19 1405.97 1
 1 -2 -12 2225.66 1626.55 1
 -1 2 -12 236.28 1348.89 1
 -1 2 -12 1385.4 1536.95 1
 -1 2 -12 1081.86 1400.66 1
 -1 -2 12 1488.72 1651.99 1
 -1 -2 12 713.49 1311.28 1
 -1 -2 12 7838.49 1977.21 1
 -1 -2 -12 1948.23 1174.34 1
 -1 -2 -12 926.11 1441.37 1
 -1 2 12 3891.59 1661.95 1
 -1 2 12 1996.02 1245.8 1
 -1 2 12 2528.76 1467.92 1
 1 -2 12 1532.96 1350.44 1
 1 -2 12 2484.51 1175.66 1
 1 -2 12 3174.78 1638.49 1
 1 2 -12 6362.83 2109.73 1
 1 2 -12 1855.97 1475.22 1
 1 2 -12 315.27 1337.83 1
 1 2 13 11905 2367.25 1
 1 2 13 12580 2533.18 1
 1 2 13 9630.52 2608.4 1
 1 -2 -13 8214.59 1983.41 1
 1 -2 -13 9258.84 1974.11 1
 1 -2 -13 10449 2909.29 1
 -1 2 -13 12146 2225.66 1
 -1 2 -13 8745.57 2358.4 1
 -1 2 -13 7634.95 2006.41 1
 -1 -2 13 10383 2026.55 1
 -1 -2 13 10635 2400.44 1
 -1 -2 13 9621.67 2637.17 1
 -1 -2 -13 11894 2451.32 1
 -1 -2 -13 12226 2331.86 1
 -1 -2 -13 10898 2962.39 1
 -1 2 13 11573 2977.87 1
 -1 2 13 8544.24 1998.89 1
 -1 2 13 10365 2285.4 1
 1 -2 13 9165.92 2007.52 1
 1 -2 13 8112.82 1924.78 1
 1 -2 13 7292.03 2261.06 1
 1 2 -13 9612.82 2603.98 1
 1 2 -13 10783 2690.26 1
 1 2 -13 10706 2053.76 1
 1 2 14 1978.54 1323.23 1
 1 2 14 3121.68 1909.07 1
 1 2 14 6643.8 2345.13 1
 1 -2 -14 3039.82 1867.7 1
 1 -2 -14 3601.77 1576.33 1
 1 -2 -14 4991.15 2323.01 1
 -1 2 -14 1300.66 1900 1
 -1 2 -14 2944.69 1718.36 1
 -1 2 -14 631.42 1848.89 1
 -1 -2 14 2792.03 1719.47 1
 -1 -2 14 1173.67 1822.79 1
 -1 -2 14 4984.51 1988.71 1
 -1 -2 -14 514.6 1364.38 1
 -1 -2 -14 2132.08 2168.58 1
 -1 -2 -14 582.96 1849.11 1
 -1 2 14 3367.25 1548.23 1
 -1 2 14 2676.99 1807.74 1
 -1 2 14 3907.08 1971.9 1
 1 -2 14 847.12 1951.1 1
 1 -2 14 2323.01 1542.48 1
 1 -2 14 2360.62 1750.22 1
 1 2 -14 4772.12 2342.92 1
 1 2 -14 1984.07 1785.18 1
 1 2 -14 2396.02 1672.56 1
 1 2 15 450.44 1954.64 1
 1 2 15 1915.93 1367.26 1
 1 2 15 5137.16 2555.31 1
 1 -2 -15 3776.54 1913.71 1
 1 -2 -15 1764.38 1423.67 1
 -1 2 -15 1701.99 2206.41 1
 -1 2 -15 1607.3 1864.16 1
 -1 2 -15 2506.63 1982.3 1
 -1 -2 15 -521.02 1506.86 1
 -1 -2 15 778.76 1976.33 1
 -1 -2 15 4798.67 2298.67 1
 -1 -2 -15 -755.31 1440.49 1
 -1 -2 -15 8716.8 2889.38 1
 -1 -2 -15 238.05 1968.36 1
 -1 2 15 12695 3506.63 1
 -1 2 15 898.23 1483.85 1
 -1 2 15 511.73 1937.17 1
 1 -2 15 3783.18 1918.58 1
 1 -2 15 2384.95 1406.86 1
 1 -2 15 1788.94 2300.88 1
 1 2 -15 4641.59 1960.17 1
 1 2 -15 3982.3 2122.79 1
 1 2 -15 1295.8 1755.09 1
 1 2 16 3588.49 1558.18 1
 1 2 16 48.94 2164.82 1
 1 2 16 1536.72 2318.58 1
 1 -2 -16 2960.17 1492.03 1
 1 -2 -16 4814.15 2225.66 1
 1 -2 -16 5692.47 2699.11 1
 -1 2 -16 2643.8 1904.87 1
 -1 2 -16 1195.13 2110.4 1
 -1 2 -16 2171.9 2232.3 1
 -1 -2 16 3692.47 2267.7 1
 -1 -2 16 3000 2367.25 1
 -1 -2 16 862.17 1861.5 1
 -1 -2 -16 4267.69 1564.16 1
 -1 -2 -16 5106.19 2356.19 1
 -1 -2 -16 2710.17 2347.34 1
 -1 2 16 8639.37 2858.4 1
 -1 2 16 1028.98 2245.57 1
 -1 2 16 3780.97 1649.56 1
 1 -2 16 4849.55 1693.58 1
 1 -2 16 4984.51 2283.18 1
 1 -2 16 6544.24 2597.34 1
 1 2 -16 6338.49 2475.66 1
 1 2 -16 2690.26 2148.45 1
 1 2 -16 3362.83 2134.73 1
 1 2 17 -1628.8 1487.39 1
 1 2 17 1109.29 2573.01 1
 1 2 17 1821.9 2577.43 1
 1 -2 -17 -1440.5 2331.86 1
 1 -2 -17 2429.2 2862.83 1
 1 -2 -17 -1879.9 1684.73 1
 -1 2 -17 2674.78 2092.48 1
 -1 2 -17 -69.67 2038.94 1
 -1 2 -17 -429.87 2294.25 1
 -1 -2 17 -77.5 2353.98 1
 -1 -2 17 2149.56 1637.61 1
 -1 -2 17 2853.98 2205.75 1
 -1 -2 -17 -414.38 1503.98 1
 -1 -2 -17 3391.59 2696.9 1
 -1 -2 -17 -1577.9 2539.82 1
 -1 2 17 -3086.3 2714.6 1
 -1 2 17 2688.05 1653.32 1
 -1 2 17 479.2 2553.09 1
 1 -2 17 773.67 2128.32 1
 1 -2 17 129.34 1555.31 1
 1 -2 17 -1258.4 2553.09 1
 1 2 -17 1201.1 2314.16 1
 1 2 -17 -1446.9 2185.84 1
 1 2 -17 -1651.8 1993.58 1
 1 2 18 -545.13 1907.52 1
 1 2 18 -2462.4 2838.49 1
 1 2 18 2334.07 2986.72 1
 1 -2 -18 413.72 2692.48 1
 1 -2 -18 3676.99 3097.34 1
 1 -2 -18 89.56 1884.29 1
 -1 2 -18 657.3 2181.41 1
 -1 2 -18 -1805.8 2061.72 1
 -1 2 -18 2500 2714.6 1
 -1 -2 18 -994.25 2391.59 1
 -1 -2 18 -67.61 2122.79 1
 -1 -2 18 -803.1 2674.78 1
 -1 -2 -18 191 3024.33 1
 -1 -2 -18 -426.55 1750.22 1
 -1 -2 -18 2530.97 2752.21 1
 -1 2 18 2336.28 2082.74 1
 -1 2 18 -567.7 2814.16 1
 -1 2 18 -43.25 2745.57 1
 1 -2 18 265.27 2785.4 1
 1 -2 18 587.39 2325.22 1
 1 -2 18 2269.91 1832.08 1
 1 2 -18 2136.5 2471.24 1
 1 2 -18 -2584.1 2451.32 1
 1 2 -18 1577.87 2210.4 1
 1 2 19 1072.34 2018.58 1
 1 2 19 1257.08 3004.42 1
 1 2 19 1078.76 3013.27 1
 1 -2 -19 -562.39 1971.68 1
 1 -2 -19 1240.49 2898.23 1
 1 -2 -19 -1348.4 2966.81 1
 -1 2 -19 4252.21 2780.97 1
 -1 2 -19 -1146.2 3008.85 1
 -1 2 -19 869.03 2396.02 1
 -1 -2 19 2533.18 2988.94 1
 -1 -2 19 3081.86 2167.25 1
 -1 -2 19 4261.06 2860.62 1
 -1 -2 -19 1264.82 2942.47 1
 -1 -2 -19 -108.52 3064.16 1
 -1 -2 -19 911.28 1819.25 1
 -1 2 19 160.29 1994.25 1
 -1 2 19 866.15 2860.62 1
 -1 2 19 166.33 3101.77 1
 1 -2 19 4327.43 3119.47 1
 1 -2 19 2356.19 2000.88 1
 1 -2 19 -2444.7 3247.78 1
 1 2 -19 -638.94 2732.3 1
 1 2 -19 5008.84 2836.28 1
 1 2 -19 647.12 2816.37 1
 1 3 2 32500 6707.96 1
 1 -3 -2 66637 11819 1
 -1 3 -2 46858 6219.02 1
 -1 -3 2 44071 6161.5 1
 -1 -3 -2 34668 7146.01 1
 -1 3 2 55951 9964.59 1
 1 -3 2 48761 6435.83 1
 1 3 -2 46150 6477.87 1
 1 -3 -3 27721 4993.36 1
 -1 3 -3 20084 2743.36 1
 -1 3 -3 23451 5053.09 1
 -1 -3 3 19434 2710.17 1
 -1 -3 -3 45000 9203.53 1
 -1 3 3 27456 4960.17 1
 1 -3 3 26858 5672.56 1
 1 -3 3 17155 2373.89 1
 1 3 -3 22035 3057.52 1
 1 -3 -4 61327 10843 1
 1 -3 -4 59115 12066 1
 -1 3 -4 57168 7413.71 1
 -1 3 -4 53960 11066 1
 -1 -3 4 67478 13723 1
 -1 -3 4 66327 8590.7 1
 -1 -3 -4 88761 17978 1
 -1 3 4 53562 10929 1
 -1 3 4 58518 10356 1
 1 -3 4 60619 7849.55 1
 1 -3 4 57190 11701 1
 1 3 -4 56106 11456 1
 1 3 -4 65819 8535.39 1
 1 3 5 7763.27 2011.94 1
 1 -3 -5 1433.85 740.044 1
 1 -3 -5 16188 3683.62 1
 -1 3 -5 1480.53 815.707 1
 -1 -3 5 3831.85 1285.18 1
 -1 -3 5 2723.45 792.698 1
 -1 -3 -5 8079.64 2111.72 1
 -1 -3 -5 6484.51 1798.23 1
 -1 3 5 1321.02 831.415 1
 -1 3 5 11294 2670.35 1
 1 -3 5 1326.1 748.008 1
 1 3 -5 3362.83 1273.01 1
 1 3 -5 2940.26 877.433 1
 1 3 6 2951.32 1231.19 1
 1 -3 -6 7820.79 2314.16 1
 -1 3 -6 809.95 840.043 1
 -1 3 -6 4396.01 2042.92 1
 -1 -3 6 525 788.937 1
 -1 -3 6 5285.39 2232.3 1
 -1 -3 6 8011.05 1828.1 1
 -1 -3 -6 2519.91 1274.11 1
 -1 3 6 4785.39 1666.59 1
 -1 3 6 8676.98 1763.71 1
 1 -3 6 870.57 751.105 1
 1 -3 6 6387.16 2440.26 1
 1 3 -6 9918.13 2146.9 1
 1 3 -6 1798.01 880.309 1
 1 3 -6 1293.58 1644.02 1
 1 3 7 7882.73 1575.22 1
 1 3 7 6099.55 1784.95 1
 1 -3 -7 9378.31 1679.64 1
 1 -3 -7 8298.66 2294.25 1
 -1 3 -7 11423 2716.81 1
 -1 -3 7 10892 2608.4 1
 -1 -3 7 7453.53 1711.72 1
 -1 -3 7 8190.26 1351.55 1
 -1 -3 -7 5115.04 1365.49 1
 -1 -3 -7 7654.86 2047.12 1
 -1 3 7 5486.72 1329.64 1
 -1 3 7 8444.68 2172.79 1
 1 -3 7 10633 2608.4 1
 1 3 -7 6676.98 1688.05 1
 1 3 -7 9575.21 2373.89 1
 1 3 -7 8188.04 1359.51 1
 1 3 8 24978 3530.97 1
 1 3 8 19794 3654.86 1
 1 3 8 18312 3929.2 1
 1 -3 -8 26394 3679.2 1
 1 -3 -8 19232 4179.2 1
 1 -3 -8 17905 3318.58 1
 -1 3 -8 19215 4110.62 1
 -1 -3 8 21626 2938.05 1
 -1 -3 8 18790 4002.21 1
 -1 -3 8 23363 4298.67 1
 -1 -3 -8 22190 4022.12 1
 -1 -3 -8 16080 3570.79 1
 -1 -3 -8 25686 3608.4 1
 -1 3 8 20608 3789.82 1
 -1 3 8 24978 3506.63 1
 -1 3 8 17323 3758.85 1
 1 -3 8 18277 2550.88 1
 1 -3 8 20064 4272.12 1
 1 3 -8 18887 3597.34 1
 1 3 -8 20956 2849.55 1
 1 3 -8 21316 4500 1
 1 3 9 43407 7734.51 1
 1 3 9 39469 5325.22 1
 1 3 9 43783 8962.38 1
 1 -3 -9 42411 5637.16 1
 1 -3 -9 38584 7966.81 1
 1 -3 -9 51726 9181.41 1
 -1 3 -9 35996 6517.69 1
 -1 3 -9 38695 5108.4 1
 -1 3 -9 31571 6526.54 1
 -1 -3 9 37633 4966.81 1
 -1 -3 9 34248 6174.77 1
 -1 -3 9 38938 8008.84 1
 -1 -3 -9 43053 8842.91 1
 -1 -3 -9 28960 5207.96 1
 -1 -3 -9 40221 5384.95 1
 -1 3 9 37832 6772.12 1
 -1 3 9 40243 5409.29 1
 -1 3 9 40288 8272.12 1
 1 -3 9 35996 7431.41 1
 1 -3 9 36637 4838.49 1
 1 -3 9 39137 7066.36 1
 1 3 -9 34602 6278.75 1
 1 3 -9 43496 8898.22 1
 1 3 -9 35243 4665.92 1
 1 3 10 1060.62 1045.35 1
 1 3 10 -707.96 1478.32 1
 1 3 10 -757.96 1584.51 1
 1 -3 -10 571.46 1252.65 1
 1 -3 -10 2022.12 1119.69 1
 1 -3 -10 -376.55 1699.56 1
 -1 3 -10 1689.82 1422.56 1
 -1 3 -10 2966.81 1531.41 1
 -1 3 -10 1397.34 1218.36 1
 -1 -3 10 1556.86 1137.17 1
 -1 -3 10 2438.05 1559.51 1
 -1 -3 10 3283.18 1397.34 1
 -1 -3 -10 -253.54 1760.62 1
 -1 -3 -10 1625 1025.66 1
 -1 -3 -10 676.99 1330.09 1
 -1 3 10 997.79 1367.26 1
 -1 3 10 928.98 1548.01 1
 1 -3 10 384.29 1532.3 1
 1 -3 10 2754.42 1482.74 1
 1 -3 10 1646.02 1158.85 1
 1 3 -10 3573.01 1723.45 1
 1 3 -10 3559.73 1457.74 1
 1 3 -10 1745.13 1090.93 1
 1 3 11 7986.72 1988.05 1
 1 3 11 12071 2407.08 1
 1 3 11 7829.64 2280.97 1
 1 -3 -11 12146 2200.44 1
 1 -3 -11 10976 2475.66 1
 1 -3 -11 8630.52 2599.55 1
 -1 3 -11 8004.42 1665.04 1
 -1 3 -11 9617.25 2276.55 1
 -1 3 -11 16086 3566.37 1
 -1 -3 11 11586 2424.78 1
 -1 -3 11 6889.37 1643.36 1
 -1 -3 -11 7623.89 2362.83 1
 -1 -3 -11 13580 2637.17 1
 -1 -3 -11 8882.73 1916.59 1
 -1 3 11 9867.25 2283.18 1
 -1 3 11 6241.14 1815.93 1
 -1 3 11 13281 3121.68 1
 1 -3 11 9092.91 2104.42 1
 1 -3 11 13100 3070.79 1
 1 -3 11 9796.45 1826.77 1
 1 3 -11 15480 3157.08 1
 1 3 -11 7701.32 1611.72 1
 1 3 12 7643.8 1884.73 1
 1 3 12 12573 2553.09 1
 1 3 12 2847.34 1655.31 1
 1 -3 -12 2774.33 2038.71 1
 -1 3 -12 3960.17 1729.87 1
 -1 3 -12 10841 2063.49 1
 -1 3 -12 4898.23 1779.64 1
 -1 -3 12 3809.73 1811.28 1
 -1 -3 -12 4179.2 1584.07 1
 -1 -3 -12 13157 2466.81 1
 -1 -3 -12 1662.17 1806.86 1
 -1 3 12 421.68 1604.87 1
 -1 3 12 4325.22 1606.86 1
 -1 3 12 11648 2371.68 1
 1 -3 12 3993.36 1517.48 1
 1 -3 12 10524 2100 1
 1 -3 12 2305.31 1688.05 1
 1 3 -12 4283.18 1710.4 1
 1 3 -12 1289.82 1487.61 1
 1 3 13 9064.15 2202.43 1
 1 3 13 6902.65 2493.36 1
 1 3 13 4953.53 2107.74 1
 1 -3 -13 2884.95 1886.94 1
 1 -3 -13 4904.86 2500 1
 1 -3 -13 7376.1 2148.67 1
 -1 3 -13 4502.21 1791.81 1
 -1 3 -13 5475.66 1792.92 1
 -1 3 -13 7665.92 2212.39 1
 -1 -3 13 6661.5 1793.14 1
 -1 -3 13 10356 2767.7 1
 -1 -3 13 6106.19 1734.73 1
 -1 -3 -13 5969.02 2110.17 1
 -1 -3 -13 3944.69 2138.27 1
 -1 3 13 2011.06 1737.17 1
 -1 3 13 6378.31 2256.63 1
 -1 3 13 11852 3103.98 1
 1 -3 13 4309.73 1951.33 1
 1 -3 13 5515.48 1652.21 1
 1 -3 13 6834.06 1893.58 1
 1 3 -13 8061.94 2250 1
 1 3 -13 10367 2617.25 1
 1 3 -13 5880.52 1799.78 1
 1 3 14 3148.23 2356.19 1
 1 3 14 4424.77 1634.95 1
 1 -3 -14 113.45 1877.65 1
 1 -3 -14 385.84 2446.9 1
 1 -3 -14 7714.59 2029.64 1
 -1 3 -14 7639.37 2442.48 1
 -1 3 -14 -415.49 1685.18 1
 -1 -3 14 230.09 1705.75 1
 -1 -3 14 3860.62 1994.25 1
 -1 -3 14 -525.66 1929.87 1
 -1 -3 -14 2136.94 1527.87 1
 -1 -3 -14 15.16 2039.16 1
 -1 3 14 -806.19 2022.79 1
 -1 3 14 3230.09 2211.06 1
 1 -3 14 -320.8 1512.83 1
 1 -3 14 2223.45 1986.5 1
 1 -3 14 9303.09 2256.63 1
 1 3 -14 1490.04 1866.37 1
 1 3 -14 3657.08 2031.41 1
 1 3 -14 1047.57 1743.58 1
 1 3 15 2712.39 1625.88 1
 1 3 15 3389.38 2502.21 1
 1 -3 -15 3460.17 1785.18 1
 1 -3 -15 2309.73 2672.56 1
 -1 3 -15 2900.44 2356.19 1
 -1 3 -15 6292.03 2116.15 1
 -1 3 -15 2741.15 2123.67 1
 -1 -3 15 4373.89 2438.05 1
 -1 -3 15 6263.27 1821.68 1
 -1 -3 15 2597.34 2196.68 1
 -1 -3 -15 4000 2621.68 1
 -1 -3 -15 1864.38 1649.56 1
 -1 3 15 8663.71 3037.61 1
 -1 3 15 1531.19 1680.09 1
 1 -3 15 5621.68 1801.55 1
 1 -3 15 3933.62 2360.62 1
 1 -3 15 3626.1 2136.5 1
 1 3 -15 4845.13 2011.5 1
 1 3 -15 3873.89 2127.21 1
 1 3 -15 1427.43 2265.48 1
 1 3 16 3953.54 2424.78 1
 1 3 16 1571.46 1735.4 1
 1 3 16 3137.17 2466.81 1
 1 -3 -16 3767.7 2767.7 1
 1 -3 -16 5955.75 2223.45 1
 1 -3 -16 644.91 2553.09 1
 -1 3 -16 7608.4 2634.95 1
 -1 3 -16 5280.97 2462.39 1
 -1 3 -16 7650.43 2171.9 1
 -1 -3 16 4526.54 2550.88 1
 -1 -3 16 2559.73 2285.4 1
 -1 -3 16 3050.88 1710.18 1
 -1 -3 -16 6223.44 2411.5 1
 -1 -3 -16 890.49 2497.79 1
 -1 -3 -16 -1553.5 2378.32 1
 -1 3 16 -244.47 2309.73 1
 -1 3 16 3121.68 2460.17 1
 -1 3 16 4327.43 2316.37 1
 1 -3 16 5084.07 1607.74 1
 1 -3 16 2072.12 2369.47 1
 1 -3 16 2862.83 2453.54 1
 1 3 -16 3411.5 1987.39 1
 1 3 -16 6210.17 2380.53 1
 1 3 -16 3696.9 2278.76 1
 1 3 17 -2236.7 1777.87 1
 1 3 17 -334.51 2814.16 1
 1 3 17 1952.43 2792.03 1
 1 -3 -17 4991.15 2570.79 1
 1 -3 -17 -3699.1 3179.2 1
 1 -3 -17 398.01 1851.99 1
 -1 3 -17 3668.14 2133.63 1
 -1 3 -17 5442.47 2407.08 1
 -1 3 -17 2422.56 2391.59 1
 -1 -3 17 11069 3163.71 1
 -1 -3 17 321.02 1883.85 1
 -1 -3 17 3581.85 2331.86 1
 -1 -3 -17 -746.24 1582.74 1
 -1 -3 -17 4431.41 3170.35 1
 -1 -3 -17 2851.77 2699.11 1
 -1 3 17 518.58 2752.21 1
 -1 3 17 1275.44 1777.87 1
 -1 3 17 1703.98 2754.42 1
 1 -3 17 6911.5 2469.02 1
 1 -3 17 1684.29 1675.88 1
 1 -3 17 2977.87 2506.63 1
 1 3 -17 3232.3 2391.59 1
 1 3 -17 4628.31 2247.79 1
 1 3 -17 4011.06 2327.43 1
 1 3 18 1361.95 1974.11 1
 1 3 18 -708.85 2796.46 1
 1 3 18 2765.48 2827.43 1
 1 -3 -18 4455.75 2615.04 1
 1 -3 -18 141.42 2973.45 1
 1 -3 -18 643.58 1958.63 1
 -1 3 -18 -1527.7 2143.14 1
 -1 3 -18 1284.29 2258.85 1
 -1 3 -18 -1916.1 2807.52 1
 -1 -3 18 2100 2670.35 1
 -1 -3 18 2409.29 1815.48 1
 -1 -3 18 76.02 2745.57 1
 -1 -3 -18 4699.11 3050.88 1
 -1 -3 -18 1166.37 1725.44 1
 -1 -3 -18 555.75 2679.2 1
 -1 3 18 1850.22 2073.01 1
 -1 3 18 1850 2820.79 1
 -1 3 18 447.79 2714.6 1
 1 -3 18 -838.94 2898.23 1
 1 -3 18 1322.34 2515.48 1
 1 -3 18 108.81 1792.25 1
 1 3 -18 1235.4 2435.84 1
 1 3 -18 2298.67 2477.87 1
 1 3 -18 252.88 2553.09 1
 1 3 19 -879.87 3179.2 1
 1 3 19 4336.28 3318.58 1
 1 -3 -19 -801.99 3095.13 1
 1 -3 -19 3172.56 3152.65 1
 -1 3 -19 -1220.8 2798.67 1
 -1 3 -19 1680.09 2789.82 1
 -1 -3 19 -2449.1 3285.39 1
 -1 -3 19 2455.75 3223.45 1
 -1 -3 -19 454.2 2973.45 1
 -1 -3 -19 -420.8 3075.22 1
 -1 3 19 -1830.3 3165.93 1
 -1 3 19 682.52 2977.87 1
 1 -3 19 -3504.4 3292.03 1
 1 -3 19 -1815.5 3256.63 1
 1 3 -19 3382.74 3022.12 1
 1 3 -19 2272.12 2825.22 1
 -1 4 -2 9055.3 3243.36 1
 1 -4 2 8453.53 2920.35 1
 1 4 3 -1039.6 1856.86 1
 -1 4 -3 2679.2 1683.63 1
 -1 -4 -3 3880.53 2136.72 1
 1 -4 3 6088.49 1655.09 1
 1 4 4 4084.07 1979.87 1
 1 -4 -4 620.57 1150.88 1
 1 -4 -4 1518.36 2320.79 1
 -1 4 -4 7117.25 1467.48 1
 -1 4 -4 2814.16 1952.21 1
 -1 -4 -4 6092.91 2236.72 1
 -1 4 4 2054.64 2020.57 1
 -1 4 4 -52.37 1275.66 1
 1 -4 4 3181.41 1974.33 1
 1 -4 4 10956 1804.2 1
 1 4 5 15252 3519.91 1
 1 -4 -5 12400 2387.17 1
 1 -4 -5 15768 3918.14 1
 -1 4 -5 15427 3756.63 1
 -1 -4 5 8265.48 1498.01 1
 -1 -4 5 12996 3294.24 1
 -1 -4 -5 15909 3703.54 1
 -1 4 5 18201 3404.86 1
 -1 4 5 15770 3798.67 1
 1 -4 5 18372 4265.48 1
 1 4 -5 10301 2951.32 1
 1 4 -5 7469.02 1486.06 1
 1 4 6 69911 12549 1
 1 4 6 76062 15476 1
 1 -4 -6 67301 11911 1
 1 -4 -6 91792 18704 1
 -1 4 -6 59336 7727.87 1
 -1 4 -6 55420 11403 1
 -1 -4 6 64889 13281 1
 -1 -4 6 65907 8564.15 1
 -1 -4 -6 76637 15613 1
 -1 -4 -6 66283 11816 1
 -1 4 6 80332 14219 1
 -1 4 6 88252 17958 1
 1 -4 6 55863 11502 1
 1 -4 6 61394 7977.87 1
 1 4 -6 71549 9298.66 1
 1 4 -6 63009 12909 1
 1 4 7 8061.94 2141.59 1
 1 -4 -7 8776.54 1826.33 1
 -1 4 -7 7964.59 1465.71 1
 -1 4 -7 76726 15644 1
 -1 -4 7 13405 2741.15 1
 -1 -4 7 11998 1869.91 1
 -1 -4 -7 9862.82 2179.2 1
 -1 4 7 8340.7 1857.08 1
 -1 4 7 51703 10631 1
 1 -4 7 9174.77 1556.64 1
 1 4 -7 11175 2446.9 1
 1 4 -7 11673 1847.79 1
 1 4 8 18768 3603.98 1
 1 4 8 13219 3146.01 1
 1 -4 -8 27920 6064.15 1
 -1 4 -8 15591 2298.67 1
 -1 4 -8 15962 3898.23 1
 -1 -4 8 21657 5115.04 1
 -1 -4 8 13077 2022.56 1
 -1 -4 8 10507 2349.55 1
 -1 -4 -8 17704 4030.97 1
 -1 -4 -8 17894 3362.83 1
 -1 4 8 15449 3621.68 1
 -1 4 8 21531 4048.67 1
 1 -4 8 18582 4537.61 1
 1 -4 8 14555 2142.92 1
 1 4 -8 12978 2772.12 1
 1 4 -8 16292 3922.56 1
 1 4 -8 12613 2008.41 1
 1 4 9 1242.48 1769.69 1
 1 -4 -9 1241.81 1209.51 1
 1 -4 -9 988.49 1925 1
 -1 4 -9 782.52 1155.53 1
 -1 4 -9 121.22 1853.1 1
 -1 -4 9 1072.12 1139.38 1
 -1 -4 9 -943.36 1939.6 1
 -1 -4 -9 -362.39 1532.74 1
 -1 -4 -9 4015.48 1338.05 1
 -1 -4 -9 308.19 1938.71 1
 -1 4 9 1138.05 1192.48 1
 -1 4 9 2109.07 1814.16 1
 1 -4 9 2143.14 1980.31 1
 1 -4 9 1485.4 1109.07 1
 1 4 -9 3265.48 1874.78 1
 1 4 -9 814.16 1176.99 1
 1 4 10 6590.7 2132.08 1
 1 4 10 4920.35 1654.64 1
 1 4 10 1975.44 1986.28 1
 1 -4 -10 5570.79 1848.89 1
 1 -4 -10 5106.19 1538.72 1
 1 -4 -10 1232.08 2161.72 1
 -1 4 -10 4676.99 1438.94 1
 -1 -4 10 4134.95 1660.84 1
 -1 -4 10 3745.57 1432.3 1
 -1 -4 -10 5610.61 2455.75 1
 -1 -4 -10 943.36 1214.6 1
 -1 -4 -10 10069 2184.73 1
 -1 4 10 6834.06 2132.74 1
 -1 4 10 3825.22 2050.88 1
 1 -4 10 10911 2851.77 1
 1 -4 10 1401.33 1245.35 1
 1 4 -10 5482.3 1945.57 1
 1 4 -10 3050.88 1330.75 1
 1 4 11 21608 3537.61 1
 1 4 11 23628 4508.84 1
 1 4 11 20911 4595.13 1
 1 -4 -11 20308 3827.43 1
 1 -4 -11 22004 4931.41 1
 1 -4 -11 26438 3876.1 1
 -1 4 -11 28628 3993.36 1
 -1 4 -11 21372 4646.01 1
 -1 -4 11 26084 3703.54 1
 -1 -4 11 18978 4283.18 1
 -1 -4 11 22111 4165.92 1
 -1 -4 -11 23982 3610.62 1
 -1 -4 -11 17363 4095.13 1
 -1 -4 -11 23075 4289.82 1
 -1 4 11 22124 4165.92 1
 -1 4 11 28761 4307.52 1
 -1 4 11 21387 4701.32 1
 1 -4 11 21920 4840.7 1
 1 -4 11 26704 4969.02 1
 1 -4 11 30885 4254.42 1
 1 4 -11 29380 5469.02 1
 1 4 -11 30088 4141.59 1
 1 4 -11 23518 5008.84 1
 1 4 12 3320.79 1744.91 1
 1 4 12 1066.37 2216.81 1
 1 4 12 3714.6 2043.36 1
 1 -4 -12 2009.29 1459.51 1
 1 -4 -12 6599.55 1973.01 1
 1 -4 -12 1750.22 2495.57 1
 -1 4 -12 3502.21 1758.63 1
 -1 4 -12 3564.16 1818.36 1
 -1 4 -12 6617.25 2148.01 1
 -1 -4 12 3648.23 1630.97 1
 -1 -4 12 3898.23 1963.27 1
 -1 -4 12 1411.06 1396.68 1
 -1 -4 -12 6526.54 2628.32 1
 -1 -4 -12 4730.08 1831.19 1
 -1 -4 -12 5311.94 1992.48 1
 -1 4 12 618.36 1455.31 1
 -1 4 12 4634.95 2230.09 1
 -1 4 12 5165.92 2451.32 1
 1 -4 12 919.03 1825.22 1
 1 -4 12 2216.81 1659.73 1
 1 -4 12 3831.85 1665.48 1
 1 4 -12 748.89 1664.82 1
 1 4 -12 2617.25 1623.23 1
 1 4 -12 -717.7 1634.07 1
 1 4 13 5194.69 1774.56 1
 1 4 13 5674.77 2555.31 1
 1 4 13 6026.54 2502.21 1
 1 -4 -13 4088.49 1570.79 1
 1 -4 -13 3548.67 2076.77 1
 1 -4 -13 6095.13 3099.55 1
 -1 4 -13 6723.44 2011.5 1
 -1 4 -13 5185.83 2110.62 1
 -1 4 -13 3707.96 1732.08 1
 -1 -4 13 5108.4 1820.35 1
 -1 -4 13 5920.35 2206.19 1
 -1 -4 13 4491.15 1692.48 1
 -1 -4 -13 6188.05 1783.63 1
 -1 -4 -13 4205.75 2110.17 1
 -1 -4 -13 2783.18 2694.69 1
 -1 4 13 5376.1 2535.4 1
 -1 4 13 6323 2603.98 1
 -1 4 13 3606.19 1633.18 1
 1 -4 13 3500 1717.03 1
 1 -4 13 5559.73 1826.1 1
 1 -4 13 4230.08 2017.03 1
 1 4 -13 2628.32 1729.42 1
 1 4 -13 2084.29 1706.19 1
 1 4 -13 5944.68 1814.38 1
 1 4 14 1735.18 1632.3 1
 1 4 14 -1343.8 2508.85 1
 1 4 14 1678.54 2367.25 1
 1 -4 -14 1529.64 2136.94 1
 1 -4 -14 -135.66 1616.59 1
 1 -4 -14 3011.06 2966.81 1
 -1 4 -14 251.77 1669.91 1
 -1 4 -14 3382.74 2151.99 1
 -1 4 -14 4577.43 2056.64 1
 -1 -4 14 519.69 2107.3 1
 -1 -4 14 663.49 2012.61 1
 -1 -4 14 639.6 1654.64 1
 -1 -4 -14 1796.02 1620.79 1
 -1 -4 -14 5827.43 2991.15 1
 -1 -4 -14 1379.64 2247.79 1
 -1 4 14 1426.33 1594.47 1
 -1 4 14 2550.88 2504.42 1
 -1 4 14 1669.02 2303.09 1
 1 -4 14 1405.09 2017.92 1
 1 -4 14 -444.69 1612.61 1
 1 -4 14 3057.52 1972.79 1
 1 4 -14 1399.33 1852.65 1
 1 4 -14 544.69 1820.35 1
 1 4 -14 2380.53 2066.37 1
 1 4 15 4444.69 2592.92 1
 1 4 15 6453.53 2092.03 1
 1 4 15 4699.11 2601.77 1
 1 -4 -15 4756.63 1809.73 1
 1 -4 -15 3188.05 3097.34 1
 1 -4 -15 1900.44 2089.16 1
 -1 4 -15 10252 2769.91 1
 -1 4 -15 596.9 2034.73 1
 -1 4 -15 7674.77 2265.48 1
 -1 -4 15 5088.49 2382.74 1
 -1 -4 15 6497.78 1958.63 1
 -1 -4 15 6584.06 2685.84 1
 -1 -4 -15 6176.98 1978.1 1
 -1 -4 -15 4676.99 2398.23 1
 -1 -4 -15 5148.22 2949.11 1
 -1 4 15 7081.85 2829.64 1
 -1 4 15 2818.58 2530.97 1
 -1 4 15 6584.06 2116.81 1
 1 -4 15 7243.35 2090.48 1
 1 -4 15 7654.86 2471.24 1
 1 -4 15 4619.46 2480.09 1
 1 4 -15 6477.87 2061.28 1
 1 4 -15 3878.31 2202.65 1
 1 4 -15 4986.72 2140.26 1
 1 4 16 1918.36 1704.64 1
 1 4 16 3316.37 2860.62 1
 1 4 16 7356.19 2900.44 1
 1 -4 -16 2206.19 2621.68 1
 1 -4 -16 3411.5 1935.18 1
 1 -4 -16 5420.35 3373.89 1
 -1 4 -16 2192.03 1816.59 1
 -1 4 -16 5508.84 2590.71 1
 -1 4 -16 3911.5 2362.83 1
 -1 -4 16 1817.25 2371.68 1
 -1 -4 16 3238.93 2336.28 1
 -1 -4 16 1334.95 1517.92 1
 -1 -4 -16 4146.01 1886.06 1
 -1 -4 -16 3442.47 2964.6 1
 -1 -4 -16 86.44 2882.74 1
 -1 4 16 2878.32 1866.15 1
 -1 4 16 2113.27 3002.21 1
 -1 4 16 2491.15 2610.62 1
 1 -4 16 2612.83 2396.02 1
 1 -4 16 1489.82 1540.93 1
 1 -4 16 5699.11 2451.32 1
 1 4 -16 1205.09 1757.08 1
 1 4 -16 807.08 2325.22 1
 1 4 -16 3247.78 1984.73 1
 1 4 17 -150.35 3241.15 1
 1 4 17 -1060 2303.09 1
 1 4 17 -2056 2849.55 1
 1 -4 -17 1625.66 3442.47 1
 1 -4 -17 1457.74 2679.2 1
 1 -4 -17 450.88 2153.98 1
 -1 4 -17 -1424.3 2402.65 1
 -1 4 -17 177.43 2570.79 1
 -1 4 -17 655.75 1954.87 1
 -1 -4 17 -1005.3 2588.49 1
 -1 -4 17 670.13 2400.44 1
 -1 -4 -17 3373.89 2117.92 1
 -1 -4 -17 4880.53 2891.59 1
 -1 -4 -17 2988.94 3289.82 1
 -1 4 17 3305.31 2336.28 1
 -1 4 17 -638.94 3223.45 1
 -1 4 17 4314.15 2853.98 1
 1 -4 17 2078.54 2701.32 1
 1 -4 17 2433.63 1856.86 1
 1 -4 17 466.15 2488.94 1
 1 4 -17 513.49 2300.88 1
 1 4 -17 -1350.2 2415.93 1
 1 4 -17 863.94 2111.94 1
 1 4 18 8480.08 3340.7 1
 1 4 18 711.5 2303.09 1
 1 4 18 -238.27 2931.41 1
 1 -4 -18 1783.63 2723.45 1
 1 -4 -18 4953.53 3451.32 1
 1 -4 -18 1277.43 2157.08 1
 -1 4 -18 1073.23 1881.64 1
 -1 4 -18 3747.78 2592.92 1
 -1 4 -18 604.65 2643.8 1
 -1 -4 18 -1616.1 2834.07 1
 -1 -4 18 3745.57 3006.63 1
 -1 -4 18 2118.58 1945.79 1
 -1 -4 -18 4820.79 3115.04 1
 -1 -4 -18 2599.55 1947.34 1
 -1 -4 -18 -785.62 2807.52 1
 -1 4 18 687.39 2206.41 1
 -1 4 18 1472.34 2993.36 1
 -1 4 18 684.51 2842.92 1
 1 -4 18 955.53 1763.27 1
 1 -4 18 2902.65 3139.38 1
 1 -4 18 1686.5 2842.92 1
 1 4 -18 3389.38 2480.09 1
 1 4 -18 1778.98 2694.69 1
 1 4 -18 368.8 2606.19 1
 1 -5 2 13885 3497.78 1
 -1 5 -3 31416 5030.97 1
 -1 -5 3 35487 5752.21 1
 1 -5 3 28319 4464.6 1
 1 5 -3 36018 6130.52 1
 1 5 4 72566 14938 1
 1 -5 -4 59624 10706 1
 -1 5 -4 70155 9254.42 1
 -1 -5 4 94690 12460 1
 -1 -5 -4 70332 14520 1
 -1 5 4 68496 12310 1
 1 -5 4 73451 9628.31 1
 1 5 -4 91283 12071 1
 1 5 5 30155 6688.05 1
 1 -5 -5 31991 7119.46 1
 -1 5 -5 22810 5148.22 1
 -1 -5 5 48562 6455.75 1
 -1 -5 -5 27810 6285.39 1
 -1 5 5 30752 6761.06 1
 1 -5 5 25863 5716.81 1
 1 5 -5 49823 6639.37 1
 1 5 6 67721 13951 1
 1 -5 -6 56836 10144 1
 1 -5 -6 46460 9860.61 1
 -1 5 -6 43296 5727.87 1
 -1 5 -6 48518 10144 1
 -1 -5 6 40553 5400.44 1
 -1 -5 -6 70841 14608 1
 -1 5 6 58296 10442 1
 -1 5 6 57611 11971 1
 1 -5 6 59845 12352 1
 1 -5 6 46460 6139.37 1
 1 5 -6 38429 8137.16 1
 1 5 7 18513 4216.81 1
 1 5 7 17341 4212.38 1
 1 -5 -7 24071 4444.69 1
 1 -5 -7 29978 6694.68 1
 -1 5 -7 18115 2716.81 1
 -1 -5 -7 21031 4241.15 1
 -1 -5 -7 27190 6119.46 1
 -1 5 7 20493 3915.93 1
 -1 5 7 22367 5152.65 1
 1 -5 7 18133 2626.1 1
 1 5 -7 21991 5068.58 1
 1 5 -7 25066 3557.52 1
 1 5 8 5183.62 2362.83 1
 1 5 8 8163.71 2884.95 1
 1 -5 -8 4451.32 1518.8 1
 1 -5 -8 13385 3789.82 1
 -1 5 -8 9626.1 3044.24 1
 -1 -5 8 -541.81 1287.61 1
 -1 -5 8 3396.01 2584.07 1
 -1 -5 -8 899.56 1850.22 1
 -1 -5 -8 4475.66 2831.86 1
 -1 5 8 18792 4573 1
 -1 5 8 -1061.7 1433.63 1
 1 -5 8 4641.59 1496.46 1
 1 -5 8 11487 3542.03 1
 1 5 -8 8084.06 2838.49 1
 1 5 -8 808.85 1450 1
 1 5 9 952.43 1958.85 1
 1 5 9 2382.74 2553.09 1
 1 -5 -9 1105.09 1367.7 1
 1 -5 -9 6515.48 2988.94 1
 -1 5 -9 6712.38 2550.88 1
 -1 5 -9 4278.76 1583.85 1
 -1 -5 9 1318.58 1541.15 1
 -1 -5 -9 5212.38 3026.55 1
 -1 5 9 3623.89 1657.52 1
 -1 5 9 5973.45 2634.95 1
 1 -5 9 3794.24 1457.74 1
 1 5 10 8807.51 2323.01 1
 1 5 10 7834.06 2765.48 1
 1 -5 -10 10785 2566.37 1
 1 -5 -10 10704 3522.12 1
 -1 5 -10 7400.43 1811.28 1
 -1 5 -10 4389.38 2455.75 1
 -1 -5 10 5398.22 1836.5 1
 -1 -5 10 9674.77 3236.72 1
 -1 -5 -10 9369.46 3037.61 1
 -1 -5 -10 6891.59 1912.61 1
 -1 5 10 6497.78 2798.67 1
 1 -5 10 10872 3347.34 1
 1 -5 10 7123.89 1711.06 1
 1 5 -10 6245.57 2051.99 1
 1 5 -10 7763.27 2646.01 1
 1 5 11 5152.65 2002.87 1
 1 5 11 1967.48 2098.23 1
 1 -5 -11 4670.35 1741.81 1
 1 -5 -11 1607.3 2643.8 1
 -1 5 -11 3577.43 2376.1 1
 -1 -5 11 2679.2 1635.18 1
 -1 -5 11 6073 1972.12 1
 -1 -5 11 1242.7 2320.79 1
 -1 -5 -11 2269.91 1935.62 1
 -1 -5 -11 2933.63 2506.63 1
 -1 -5 -11 111.28 1586.06 1
 -1 5 11 2672.56 2349.55 1
 -1 5 11 8420.35 2449.11 1
 1 -5 11 3471.24 2356.19 1
 1 5 -11 10137 2679.2 1
 1 5 -11 -65.44 1613.27 1
 1 5 -11 677.21 2068.8 1
 1 5 12 6108.4 3196.9 1
 1 5 12 2460.17 1871.02 1
 1 5 12 14949 4026.54 1
 1 -5 -12 8380.52 2132.96 1
 1 -5 -12 8800.88 3652.65 1
 1 -5 -12 1104.2 2455.75 1
 -1 5 -12 2721.24 2025.44 1
 -1 5 -12 2862.83 1767.25 1
 -1 -5 12 2811.94 1749.11 1
 -1 -5 12 2741.15 2134.95 1
 -1 -5 12 6993.36 2019.47 1
 -1 -5 -12 6112.83 2743.36 1
 -1 -5 -12 6623.89 3276.55 1
 -1 -5 -12 2223.45 1853.98 1
 -1 5 12 -359.51 2482.3 1
 -1 5 12 2639.38 1605.97 1
 -1 5 12 2840.7 2949.11 1
 1 -5 12 1482.3 2019.02 1
 1 -5 12 -2362.8 1610.18 1
 1 5 -12 1929.87 1908.63 1
 1 5 -12 3398.23 1713.94 1
 1 5 -12 1873.89 1918.14 1
 1 5 13 3707.96 2084.73 1
 1 5 13 2342.92 3139.38 1
 1 5 13 4411.5 2823.01 1
 1 -5 -13 3966.81 2758.85 1
 1 -5 -13 2805.31 1691.37 1
 1 -5 -13 5818.58 3619.47 1
 -1 5 -13 6258.84 2433.63 1
 -1 5 -13 2323.01 1920.13 1
 -1 -5 13 3964.6 1923.01 1
 -1 -5 13 4533.18 2130.97 1
 -1 -5 13 2411.5 1709.73 1
 -1 -5 -13 7272.12 2219.02 1
 -1 -5 -13 1271.02 2836.28 1
 -1 -5 -13 2296.46 3210.17 1
 -1 5 13 2473.45 2738.94 1
 -1 5 13 2376.1 1845.57 1
 -1 5 13 5657.07 3123.89 1
 1 -5 13 3865.04 1829.2 1
 1 -5 13 482.3 1616.81 1
 1 -5 13 3170.35 2025.66 1
 1 5 -13 3865.04 1955.75 1
 1 5 -13 4426.99 1998.89 1
 1 5 -13 2586.28 1944.91 1
 1 5 14 2466.81 1784.51 1
 1 5 14 -1774.3 3008.85 1
 1 5 14 2736.72 2725.66 1
 1 -5 -14 6280.97 3756.63 1
 1 -5 -14 2670.35 2568.58 1
 1 -5 -14 1459.07 1628.1 1
 -1 5 -14 3997.78 2097.79 1
 -1 5 -14 4537.61 2096.24 1
 -1 5 -14 2272.12 1867.25 1
 -1 -5 14 3654.86 1972.34 1
 -1 -5 14 6488.93 2046.46 1
 -1 -5 14 6714.59 2588.49 1
 -1 -5 -14 4316.37 3161.5 1
 -1 -5 -14 4057.52 1965.04 1
 -1 -5 -14 2679.2 2652.65 1
 -1 5 14 5079.64 3103.98 1
 -1 5 14 4227.87 1941.59 1
 -1 5 14 1931.86 3236.72 1
 1 -5 14 5915.92 2060.4 1
 1 -5 14 5172.56 2018.58 1
 1 -5 14 988.27 2064.82 1
 1 5 -14 2612.83 1955.97 1
 1 5 -14 3550.88 1990.26 1
 1 5 -14 4975.66 2203.32 1
 1 5 15 2243.36 1768.8 1
 1 5 15 767.7 3081.86 1
 1 5 15 1901.33 2690.26 1
 1 -5 -15 2451.32 2449.11 1
 1 -5 -15 143.83 3433.62 1
 1 -5 -15 -118.52 1702.21 1
 -1 5 -15 2794.24 1965.48 1
 -1 5 -15 -2411.5 2199.78 1
 -1 5 -15 3398.23 2164.6 1
 -1 -5 15 3856.19 2061.94 1
 -1 -5 15 -700.22 1607.52 1
 -1 -5 15 2004.2 2065.93 1
 -1 -5 -15 66.86 1771.46 1
 -1 -5 -15 2783.18 3185.84 1
 -1 -5 -15 2252.21 2579.64 1
 -1 5 15 -102.04 1773.45 1
 -1 5 15 1679.64 2818.58 1
 -1 5 15 3619.47 3420.35 1
 1 -5 15 -1958.8 2034.29 1
 1 -5 15 973.89 2141.15 1
 1 -5 15 1551.99 1995.57 1
 1 5 -15 -965.93 1714.16 1
 1 5 -15 3732.3 2184.95 1
 1 5 -15 -628.1 1759.29 1
 1 5 16 -1815.3 3207.96 1
 1 5 16 1920.13 2001.77 1
 1 5 16 8502.2 3159.29 1
 1 -5 -16 -3550.9 2612.83 1
 1 -5 -16 -423.89 3608.4 1
 1 -5 -16 2579.64 2006.19 1
 -1 5 -16 3896.01 2151.99 1
 -1 5 -16 1737.61 2298.67 1
 -1 5 -16 243.81 2356.19 1
 -1 -5 16 1085.18 2360.62 1
 -1 -5 16 1991.37 1726.77 1
 -1 -5 16 4137.16 2413.71 1
 -1 -5 -16 2469.02 1843.36 1
 -1 -5 -16 5440.26 3283.18 1
 -1 -5 -16 3252.21 2792.03 1
 -1 5 16 1264.38 1905.09 1
 -1 5 16 -1125.4 2966.81 1
 -1 5 16 2776.55 3314.16 1
 1 -5 16 2191.59 1966.59 1
 1 -5 16 3316.37 2528.76 1
 1 -5 16 2442.48 2325.22 1
 1 5 -16 996.68 1819.02 1
 1 5 -16 -69.25 2166.15 1
 1 5 -16 1718.58 2095.35 1
 1 5 17 1932.52 2206.86 1
 1 5 17 -2283.2 2887.17 1
 1 5 17 3679.2 2926.99 1
 1 -5 -17 2931.41 2484.51 1
 1 -5 -17 1919.25 2170.35 1
 1 -5 -17 1877.87 3694.69 1
 -1 5 -17 1060.4 2561.94 1
 -1 5 -17 2634.95 2167.92 1
 -1 5 -17 303.32 2674.78 1
 -1 -5 17 511.28 2685.84 1
 -1 -5 17 -163.05 1893.36 1
 -1 -5 17 -2951.3 2650.44 1
 -1 -5 -17 1010.62 1930.09 1
 -1 -5 -17 -21.1 3247.78 1
 -1 -5 -17 -2076.8 2336.28 1
 -1 5 17 -882.96 2148.89 1
 -1 5 17 2325.22 2980.09 1
 -1 5 17 -1425.2 2827.43 1
 1 -5 17 -348.23 1905.97 1
 1 -5 17 293.14 2811.94 1
 1 -5 17 -1655.8 2646.01 1
 1 5 -17 3148.23 2230.09 1
 1 5 -17 2557.52 2539.82 1
 1 5 -17 3688.05 2497.79 1
 1 5 18 1786.5 2831.86 1
 1 5 18 -115.75 2185.62 1
 1 5 18 3199.11 3013.27 1
 1 -5 -18 -47.61 2208.85 1
 1 -5 -18 1509.73 3557.52 1
 1 -5 -18 1171.68 2367.25 1
 -1 5 -18 1.86 2836.28 1
 -1 5 -18 -1010.2 2865.04 1
 -1 5 -18 -1778.5 2074.33 1
 -1 -5 18 -728.76 2869.47 1
 -1 -5 18 -855.31 1914.6 1
 -1 -5 18 428.54 3039.82 1
 -1 -5 -18 303.76 1807.52 1
 -1 -5 -18 1328.1 3287.61 1
 -1 -5 -18 -155.31 2500 1
 -1 5 18 -866.37 2909.29 1
 -1 5 18 3101.77 2256.63 1
 -1 5 18 1577.21 2918.14 1
 1 -5 18 1844.25 1905.09 1
 1 -5 18 1946.46 2851.77 1
 1 -5 18 1287.39 3201.32 1
 1 5 -18 1959.73 2258.85 1
 1 5 -18 212.01 3106.19 1
 1 5 -18 737.61 2721.24 1
 -1 6 -3 54734 8688.04 1
 1 -6 3 56416 8504.42 1
 1 -6 -4 2063.94 1973.67 1
 -1 6 -4 6143.8 2966.81 1
 -1 -6 4 6944.68 4225.66 1
 1 -6 4 4763.27 2643.8 1
 1 6 -4 7444.68 4960.17 1
 1 6 5 7938.04 3550.88 1
 1 -6 -5 4938.05 2232.3 1
 -1 -6 5 9225.65 2840.7 1
 -1 -6 -5 14376 4515.48 1
 -1 6 5 8754.42 2909.29 1
 1 6 -5 2044.47 2800.88 1
 1 6 6 65885 13799 1
 1 -6 -6 63540 11418 1
 1 -6 -6 51925 11073 1
 -1 6 -6 60730 8081.85 1
 -1 -6 6 82588 10803 1
 -1 -6 -6 63672 13436 1
 -1 6 6 57544 10438 1
 -1 6 6 45111 9630.52 1
 1 -6 6 63849 8415.92 1
 1 -6 6 41947 8869.46 1
 1 6 -6 72788 9606.18 1
 1 6 7 4404.86 3280.97 1
 1 -6 -7 2475.66 1940.71 1
 1 -6 -7 4123.89 3670.35 1
 -1 6 -7 -447.12 1599.33 1
 -1 6 -7 5878.31 2887.17 1
 -1 -6 7 2133.18 2537.61 1
 -1 -6 7 5800.88 1829.64 1
 -1 -6 -7 -4896 4123.89 1
 -1 -6 -7 -1662.8 2232.3 1
 -1 6 7 781.64 2120.79 1
 -1 6 7 -1208.8 3393.8 1
 1 -6 7 3823 2730.09 1
 1 -6 7 1074.56 1421.02 1
 1 6 -7 5199.11 1948.45 1
 1 6 -7 2601.77 2480.09 1
 1 6 8 15885 4057.52 1
 1 6 8 9619.46 4654.86 1
 1 -6 -8 4500 1656.41 1
 1 -6 -8 2946.9 4847.34 1
 -1 6 -8 5013.27 1805.31 1
 -1 6 -8 5674.77 2522.12 1
 -1 -6 8 3774.33 2426.99 1
 -1 -6 8 4424.77 1707.96 1
 -1 -6 -8 10334 2953.54 1
 -1 -6 -8 10969 4909.29 1
 -1 6 8 3017.7 4548.67 1
 1 -6 8 5533.18 2654.86 1
 1 -6 8 7794.24 1821.46 1
 1 6 -8 2918.14 1522.79 1
 1 6 -8 3984.51 2325.22 1
 1 6 9 2013.94 2542.03 1
 1 6 9 6311.94 3232.3 1
 1 -6 -9 3157.08 1700.44 1
 1 -6 -9 4444.69 4101.77 1
 -1 6 -9 2778.76 1685.62 1
 -1 6 -9 4017.7 2464.6 1
 -1 -6 9 8203.53 2809.73 1
 -1 -6 9 5137.16 1782.3 1
 -1 -6 -9 7858.4 3730.08 1
 -1 -6 -9 6409.29 2409.29 1
 -1 6 9 2758.85 3840.7 1
 -1 6 9 3621.68 2043.58 1
 1 -6 9 5732.29 2530.97 1
 1 -6 9 5814.15 1715.48 1
 1 6 -9 6256.63 2519.91 1
 1 6 -9 5612.83 1878.32 1
 1 6 10 7643.8 2938.05 1
 1 6 10 3553.09 2993.36 1
 1 -6 -10 12558 4168.14 1
 -1 6 -10 2267.7 1786.28 1
 -1 6 -10 2426.99 2440.26 1
 -1 -6 10 4971.23 1878.98 1
 -1 -6 10 4261.06 2524.33 1
 -1 -6 -10 3767.7 2347.34 1
 -1 -6 -10 4995.57 3477.87 1
 -1 6 10 19473 4907.07 1
 -1 6 10 5252.21 2263.27 1
 1 -6 10 4203.54 2566.37 1
 1 -6 10 2539.82 1652.43 1
 1 6 -10 4984.51 2234.51 1
 1 6 -10 1108.85 1766.81 1
 1 6 11 3042.03 3126.1 1
 1 -6 -11 2247.79 1804.64 1
 1 -6 -11 1688.27 3455.75 1
 -1 6 -11 2211.72 1791.59 1
 -1 6 -11 3650.44 2209.29 1
 -1 -6 11 1260.62 1634.95 1
 -1 -6 11 3690.26 1903.98 1
 -1 -6 11 2062.39 2300.88 1
 -1 -6 -11 1853.32 3453.54 1
 -1 -6 -11 1837.83 1844.02 1
 -1 6 11 1017.48 2063.94 1
 -1 6 11 4311.94 3092.92 1
 1 -6 11 8880.52 2862.83 1
 1 -6 11 2382.74 1755.09 1
 1 6 -11 550.88 2024.33 1
 1 6 -11 988.05 1888.49 1
 1 6 12 1637.61 2201.1 1
 1 6 12 6174.77 3265.48 1
 1 -6 -12 1392.03 1967.92 1
 1 -6 -12 9276.54 4528.76 1
 -1 6 -12 3369.47 1853.76 1
 -1 6 -12 2444.69 2219.02 1
 -1 -6 12 5962.38 1922.12 1
 -1 -6 12 4774.33 1974.78 1
 -1 -6 12 1380.75 2146.24 1
 -1 -6 -12 1978.98 3221.24 1
 -1 -6 -12 1357.3 2048.89 1
 -1 6 12 2597.34 3435.84 1
 -1 6 12 4946.9 2393.8 1
 1 -6 12 3261.06 2267.7 1
 1 -6 12 2351.77 1785.84 1
 1 6 -12 8654.86 2453.54 1
 1 6 -12 2371.68 1986.72 1
 1 6 -12 2464.6 1944.91 1
 1 6 13 3807.52 2323.01 1
 1 6 13 3457.96 3042.03 1
 1 -6 -13 5400.44 2016.15 1
 1 -6 -13 1257.52 3831.85 1
 -1 6 -13 2207.08 1889.38 1
 -1 6 -13 1589.16 2559.73 1
 -1 -6 13 -238.94 1837.39 1
 -1 -6 13 367.7 2356.19 1
 -1 -6 13 579.87 1700.66 1
 -1 -6 -13 1368.8 1973.67 1
 -1 -6 -13 -1667.7 3650.44 1
 -1 6 13 588.72 3256.63 1
 -1 6 13 3309.73 2174.33 1
 1 -6 13 1123.67 1807.96 1
 1 -6 13 -533.63 2325.22 1
 1 6 -13 75.22 1769.69 1
 1 6 -13 -1194.5 2309.73 1
 1 6 -13 487.39 1842.92 1
 1 6 14 3008.85 2074.56 1
 1 6 14 5287.6 3108.4 1
 1 6 14 2650.44 2896.01 1
 1 -6 -14 -1258.4 2714.6 1
 1 -6 -14 1446.68 1771.9 1
 1 -6 -14 4035.39 3592.92 1
 -1 6 -14 5073 2548.67 1
 -1 6 -14 3619.47 1966.15 1
 -1 -6 14 245.57 1794.69 1
 -1 -6 14 3707.96 2446.9 1
 -1 -6 14 4219.02 2034.95 1
 -1 -6 -14 1739.16 2851.77 1
 -1 -6 -14 5106.19 2211.94 1
 -1 -6 -14 2588.49 3318.58 1
 -1 6 14 3690.26 2005.09 1
 -1 6 14 4046.46 2811.94 1
 -1 6 14 558.41 3358.4 1
 1 -6 14 1982.96 2340.71 1
 1 -6 14 855.53 1865.71 1
 1 6 -14 2172.12 1944.02 1
 1 6 -14 6701.32 2637.17 1
 1 6 -14 5851.76 2051.99 1
 1 6 15 -275.22 3280.97 1
 1 6 15 1556.41 2206.63 1
 1 6 15 4949.11 3373.89 1
 1 -6 -15 210.73 2021.9 1
 1 -6 -15 -927.21 2809.73 1
 1 -6 -15 2336.28 4238.93 1
 -1 6 -15 4842.92 2626.1 1
 -1 6 -15 -1222.3 2119.25 1
 -1 -6 15 5369.46 2453.54 1
 -1 -6 15 1548.67 2113.94 1
 -1 -6 15 -1807.3 1894.69 1
 -1 -6 -15 2581.86 2227.87 1
 -1 -6 -15 2025.44 2988.94 1
 -1 -6 -15 2189.38 3581.85 1
 -1 6 15 -4612.8 3497.78 1
 -1 6 15 760.84 2067.7 1
 -1 6 15 -1273.9 3453.54 1
 1 -6 15 845.8 1895.57 1
 1 -6 15 3840.7 2442.48 1
 1 -6 15 743.36 2122.34 1
 1 6 -15 3561.94 2180.09 1
 1 6 -15 -1179.9 2003.76 1
 1 6 -15 3929.2 2258.85 1
 1 6 16 2685.84 4028.76 1
 1 6 16 2267.7 2318.58 1
 1 6 16 -212.46 3059.73 1
 1 -6 -16 4026.54 2129.86 1
 1 -6 -16 -944.91 3183.62 1
 1 -6 -16 2175 4006.63 1
 -1 6 -16 -344.25 2289.82 1
 -1 6 -16 4429.2 2871.68 1
 -1 6 -16 5612.83 2305.31 1
 -1 -6 16 5601.76 2464.6 1
 -1 -6 16 903.98 2431.41 1
 -1 -6 16 479.65 2021.24 1
 -1 -6 -16 4026.54 3256.63 1
 -1 -6 -16 7646.01 3840.7 1
 -1 -6 -16 3139.38 1998.45 1
 -1 6 16 1575 2043.36 1
 -1 6 16 1712.39 3840.7 1
 -1 6 16 6535.39 3484.51 1
 1 -6 16 3033.18 2411.5 1
 1 -6 16 1220.8 2105.31 1
 1 -6 16 1725.44 2225.66 1
 1 6 -16 1506.19 2241.15 1
 1 6 -16 3358.4 2225.66 1
 1 6 -16 1589.6 2353.98 1
 1 6 17 2816.37 3384.95 1
 1 6 17 -59.89 2309.73 1
 1 6 17 -1917.3 2946.9 1
 1 -6 -17 425.66 2767.7 1
 1 -6 -17 1963.49 3756.63 1
 1 -6 -17 3754.42 2334.07 1
 -1 6 -17 660.62 2030.09 1
 -1 6 -17 725.66 2725.66 1
 -1 6 -17 4969.02 2809.73 1
 -1 -6 17 -885.18 2780.97 1
 -1 -6 17 2617.25 2699.11 1
 -1 -6 17 3681.41 1958.63 1
 -1 -6 -17 2426.99 3407.08 1
 -1 -6 -17 2623.89 2140.04 1
 -1 -6 -17 2721.24 2727.87 1
 -1 6 17 986.95 2258.85 1
 -1 6 17 1416.37 3207.96 1
 -1 6 17 135.66 3183.62 1
 1 -6 17 1193.36 1972.12 1
 1 -6 17 6143.8 3241.15 1
 1 -6 17 2289.82 2825.22 1
 1 6 -17 3407.08 2216.81 1
 1 6 -17 7723.44 2918.14 1
 1 6 -17 3130.53 2637.17 1
 -1 7 -3 36173 6869.46 1
 1 -7 3 31903 5926.98 1
 -1 7 -4 3216.81 4858.4 1
 -1 -7 4 6303.09 4696.9 1
 1 -7 4 -564.6 3913.71 1
 1 7 -4 1054.2 5451.32 1
 1 -7 -5 5497.78 2413.71 1
 -1 7 -5 7553.09 3236.72 1
 -1 -7 5 17221 4055.31 1
 1 -7 5 9183.62 3123.89 1
 1 7 -5 20889 4880.53 1
 1 7 6 3783.18 3898.23 1
 1 -7 -6 3449.11 2694.69 1
 -1 7 -6 8873.88 2508.85 1
 -1 -7 -6 3946.9 4347.34 1
 -1 7 6 4119.46 2915.93 1
 1 -7 6 13427 2663.71 1
 1 7 -6 1517.26 3123.89 1
 1 7 7 6646.01 4721.23 1
 1 -7 -7 2878.32 2493.36 1
 1 -7 -7 8615.04 4493.36 1
 -1 7 -7 12319 2588.49 1
 -1 -7 7 11148 2435.84 1
 -1 -7 -7 6792.03 5362.83 1
 -1 7 7 5805.3 2807.52 1
 -1 7 7 9165.92 4263.27 1
 1 -7 7 12653 2517.7 1
 1 -7 7 1792.48 2303.09 1
 1 7 -7 10772 2451.32 1
 1 7 8 3143.8 4758.84 1
 1 -7 -8 2384.95 2311.94 1
 1 -7 -8 -1056.9 4048.67 1
 -1 7 -8 3398.23 1810.4 1
 -1 7 -8 4765.48 2876.1 1
 -1 -7 8 -52.7 2588.49 1
 -1 -7 8 3323.01 1939.6 1
 -1 -7 -8 266.81 5064.15 1
 -1 -7 -8 1756.86 2415.93 1
 -1 7 8 123.58 2471.24 1
 -1 7 8 -4002.2 3703.54 1
 1 -7 8 10144 3402.65 1
 1 -7 8 -1169 1626.33 1
 1 7 -8 2134.51 1963.05 1
 1 7 -8 923.23 2654.86 1
 1 7 9 6055.3 3429.2 1
 1 7 9 7112.82 4522.12 1
 1 -7 -9 9232.29 2858.4 1
 1 -7 -9 9077.42 4904.86 1
 -1 7 -9 5205.75 2214.6 1
 -1 7 -9 2402.65 2893.8 1
 -1 -7 9 3238.93 1890.48 1
 -1 -7 9 8086.27 3258.85 1
 -1 -7 -9 4194.69 4816.37 1
 -1 -7 -9 4668.14 2807.52 1
 -1 7 9 7203.53 4234.51 1
 -1 7 9 6699.11 2982.3 1
 1 -7 9 836.06 1989.82 1
 1 -7 9 4376.1 2840.7 1
 1 7 -9 4307.52 3066.37 1
 1 7 -9 4827.43 2128.54 1
 1 7 10 8955.74 3561.94 1
 1 7 10 5466.81 3758.85 1
 1 -7 -10 10976 2723.45 1
 1 -7 -10 11206 4957.96 1
 -1 7 -10 7955.74 2272.12 1
 -1 7 -10 12188 4261.06 1
 -1 -7 10 11920 2566.37 1
 -1 -7 10 3944.69 3236.72 1
 -1 -7 -10 9612.82 4464.6 1
 -1 -7 -10 15135 3741.15 1
 -1 7 10 11695 4588.49 1
 -1 7 10 5165.92 2356.19 1
 1 -7 10 12022 2347.34 1
 1 -7 10 12104 4030.97 1
 1 7 -10 7393.8 3537.61 1
 1 7 -10 8856.19 2555.31 1
 1 7 11 -3431.4 2794.24 1
 1 7 11 6548.67 3982.3 1
 1 -7 -11 352.43 1989.16 1
 1 -7 -11 1787.83 4539.82 1
 -1 7 -11 1301.33 1976.1 1
 -1 7 -11 1111.5 2730.09 1
 -1 -7 11 3101.77 1858.63 1
 -1 -7 11 2953.54 2511.06 1
 -1 -7 -11 -1085.6 4285.39 1
 -1 -7 -11 1476.55 2263.27 1
 -1 7 11 -505.09 3873.89 1
 -1 7 11 2384.95 2413.71 1
 1 -7 11 1963.71 1820.79 1
 1 -7 11 3340.7 2477.87 1
 1 7 -11 -132.34 2568.58 1
 1 7 -11 -586.73 2038.71 1
 1 7 12 -598.45 2707.96 1
 1 7 12 10728 4134.95 1
 1 -7 -12 4747.78 2182.3 1
 1 -7 -12 -724.11 4015.48 1
 -1 7 -12 -1198.2 1987.39 1
 -1 7 -12 5462.38 2785.4 1
 -1 -7 12 3097.34 1874.11 1
 -1 -7 12 4811.94 2701.32 1
 -1 -7 -12 10248 4665.92 1
 -1 7 12 1141.15 3424.78 1
 -1 7 12 2628.32 2444.69 1
 1 -7 12 6137.16 2842.92 1
 1 7 -12 11031 3384.95 1
 1 7 -12 3787.61 2128.98 1
 1 7 13 -1400.2 2225.66 1
 1 7 13 -147.59 3491.15 1
 1 -7 -13 -284.73 1896.68 1
 1 -7 -13 831.19 4161.5 1
 -1 7 -13 3800.88 2033.18 1
 -1 7 -13 2973.45 2701.32 1
 -1 -7 13 2827.43 1976.1 1
 -1 -7 13 2125.22 1755.31 1
 -1 -7 13 6727.87 3117.25 1
 -1 -7 -13 -1578.1 3920.35 1
 -1 -7 -13 860.84 1936.72 1
 -1 7 13 462.17 2351.77 1
 -1 7 13 4037.61 3725.66 1
 1 -7 13 6533.18 3101.77 1
 1 -7 13 1571.46 1774.78 1
 1 7 -13 5256.63 2796.46 1
 1 7 -13 335.4 2081.64 1
 1 7 14 -194.56 2391.59 1
 1 7 14 1937.61 3210.17 1
 1 -7 -14 -68.27 1988.71 1
 1 -7 -14 2323.01 4267.69 1
 -1 7 -14 100.66 1925 1
 -1 7 -14 3495.57 2977.87 1
 -1 -7 14 -287.83 1893.8 1
 -1 -7 14 5820.79 3185.84 1
 -1 -7 14 3435.84 1988.71 1
 -1 -7 -14 1636.06 2289.82 1
 -1 -7 -14 1831.64 3606.19 1
 -1 7 14 5066.37 3696.9 1
 -1 7 14 1776.33 2440.26 1
 1 -7 14 874.34 1945.79 1
 1 -7 14 523.45 2953.54 1
 1 7 -14 4464.6 2113.71 1
 1 7 -14 3659.29 2798.67 1
 1 7 -14 914.16 2111.94 1
 1 7 15 -1213.9 2444.69 1
 1 7 15 562.17 3024.33 1
 1 -7 -15 3075.22 2340.71 1
 1 -7 -15 1167.7 4011.06 1
 -1 7 -15 4413.71 2362.83 1
 -1 7 -15 2570.79 3196.9 1
 -1 -7 15 -95.91 2174.56 1
 -1 -7 15 2052.87 1995.13 1
 -1 -7 15 2340.71 2933.63 1
 -1 -7 -15 5915.92 3878.31 1
 -1 -7 -15 3112.83 2413.71 1
 -1 7 15 753.1 3320.79 1
 -1 7 15 533.85 2504.42 1
 1 -7 15 -2628.3 3044.24 1
 1 -7 15 2561.94 2140.26 1
 1 7 -15 -967.7 2197.56 1
 1 7 -15 857.74 2173.67 1
 1 7 -15 1396.46 2884.95 1
 1 7 16 621.46 2464.6 1
 1 7 16 -1846.7 3205.75 1
 1 -7 -16 3230.09 2780.97 1
 1 -7 -16 -636.06 2163.94 1
 1 -7 -16 1349.56 3911.5 1
 -1 7 -16 -592.7 3057.52 1
 -1 7 -16 2184.51 2573.01 1
 -1 -7 16 -746.9 2466.81 1
 -1 -7 16 1273.67 2785.4 1
 -1 -7 16 -783.19 2103.54 1
 -1 -7 -16 -1273.7 2360.62 1
 -1 -7 -16 1968.8 2761.06 1
 -1 -7 -16 -509.73 3561.94 1
 -1 7 16 2858.4 3422.56 1
 -1 7 16 2705.75 2599.55 1
 1 -7 16 -336.28 2584.07 1
 1 -7 16 1620.79 2904.86 1
 1 7 -16 1752.21 2145.57 1
 1 7 -16 83.25 2694.69 1
 1 7 -16 352.21 2595.13 1
 1 7 17 1245.57 3165.93 1
 1 7 17 -38.83 2542.03 1
 1 7 17 2530.97 3148.23 1
 1 -7 -17 2466.81 2298.67 1
 1 -7 -17 1188.94 2763.27 1
 1 -7 -17 1459.95 3738.93 1
 -1 7 -17 -84.91 3077.43 1
 -1 7 -17 1238.72 3099.55 1
 -1 -7 17 -621.46 3019.91 1
 -1 -7 17 2634.95 3185.84 1
 -1 -7 17 5814.15 2234.51 1
 -1 -7 -17 -356.42 2637.17 1
 -1 -7 -17 974.78 3506.63 1
 -1 -7 -17 1071.46 2382.74 1
 -1 7 17 -2424.8 3269.91 1
 -1 7 17 2036.28 3050.88 1
 -1 7 17 840.71 2316.37 1
 1 -7 17 2019.47 3097.34 1
 1 -7 17 108.78 3092.92 1
 1 -7 17 510.18 2157.52 1
 1 7 -17 -2174.6 2080.75 1
 1 7 -17 3508.85 3004.42 1
 1 7 -17 153.23 3024.33 1
 -1 8 -4 2292.03 5867.25 1
 -1 -8 4 9358.4 4626.1 1
 1 -8 4 9900.43 5185.83 1
 -1 8 -5 9464.59 4805.3 1
 -1 -8 5 8745.57 5506.63 1
 1 -8 5 7183.62 3776.54 1
 1 8 -5 9816.36 6712.38 1
 1 -8 -6 10838 3157.08 1
 -1 8 -6 14843 4404.86 1
 -1 -8 6 17482 4588.49 1
 -1 -8 -6 150.38 4542.03 1
 1 -8 6 21164 4367.25 1
 1 8 -6 10228 4588.49 1
 1 8 7 10031 4637.16 1
 1 -8 -7 -360.84 2701.32 1
 1 -8 -7 -1563.1 3858.4 1
 -1 8 -7 6533.18 2517.7 1
 -1 -8 7 -1550.7 3033.18 1
 -1 -8 -7 4358.4 4309.73 1
 -1 8 7 -211.57 2904.86 1
 1 -8 7 4900.44 2289.82 1
 1 8 -7 3880.53 3396.01 1
 1 8 8 10584 4811.94 1
 1 -8 -8 23230 5086.28 1
 1 -8 -8 8296.45 4181.41 1
 -1 8 -8 16146 3055.31 1
 -1 -8 8 15440 2953.54 1
 -1 -8 -8 20438 6336.28 1
 -1 8 8 16681 4426.99 1
 -1 8 8 7774.33 3869.46 1
 1 -8 8 13064 3918.14 1
 1 -8 8 18836 3194.69 1
 1 8 -8 15166 3028.76 1
 1 8 9 13947 5402.65 1
 1 -8 -9 8296.45 2993.36 1
 1 -8 -9 6734.51 4316.37 1
 -1 8 -9 8756.63 2345.13 1
 -1 8 -9 12633 4292.03 1
 -1 -8 9 14199 2904.86 1
 -1 -8 9 9039.81 3688.05 1
 -1 -8 -9 12768 5805.3 1
 -1 -8 -9 6926.98 2907.08 1
 -1 8 9 13878 3858.4 1
 -1 8 9 21577 5754.42 1
 1 -8 9 3132.74 3294.24 1
 1 -8 9 7011.05 2101.77 1
 1 8 -9 15524 3170.35 1
 1 8 -9 4168.14 3460.17 1
 1 8 10 849.11 3227.87 1
 1 8 10 7305.3 5185.83 1
 1 -8 -10 9185.83 2851.77 1
 1 -8 -10 17838 6573 1
 -1 8 -10 10960 2621.68 1
 -1 8 -10 11524 3756.63 1
 -1 -8 10 12602 2584.07 1
 -1 -8 10 7577.43 3103.98 1
 -1 -8 -10 7938.04 2955.75 1
 -1 -8 -10 10248 5942.47 1
 -1 8 10 22053 6646.01 1
 -1 8 10 11330 3298.67 1
 1 -8 10 10580 3457.96 1
 1 -8 10 11832 2497.79 1
 1 8 -10 12845 2809.73 1
 1 8 -10 13334 3823 1
 1 8 11 1177.87 3783.18 1
 1 8 11 4977.87 3900.44 1
 1 -8 -11 4086.28 2100.88 1
 1 -8 -11 4376.1 4586.28 1
 -1 8 -11 9143.8 2601.77 1
 -1 8 -11 6840.7 3537.61 1
 -1 -8 11 10451 2606.19 1
 -1 -8 11 6283.18 3157.08 1
 -1 -8 -11 5553.09 4400.44 1
 -1 -8 -11 2484.51 2774.33 1
 -1 8 11 6252.21 4046.46 1
 -1 8 11 6692.47 2926.99 1
 1 -8 11 6469.02 3146.01 1
 1 -8 11 5966.81 2138.71 1
 1 8 -11 6227.87 2750 1
 1 8 -11 6575.21 3300.88 1
 1 8 12 2442.48 2634.95 1
 1 8 12 6867.25 3887.16 1
 1 -8 -12 640.93 1908.41 1
 1 -8 -12 5318.58 4234.51 1
 -1 8 -12 896.9 2142.25 1
 -1 8 -12 2345.13 3305.31 1
 -1 -8 12 2829.64 2076.77 1
 -1 -8 12 7194.68 3230.09 1
 -1 -8 -12 3384.95 4252.21 1
 -1 -8 -12 441.81 2200.22 1
 -1 8 12 -213.58 2542.03 1
 -1 8 12 3426.99 3566.37 1
 1 -8 12 1655.97 2727.87 1
 1 -8 12 2661.5 1918.14 1
 1 8 -12 -2369.5 2389.38 1
 1 8 -12 1960.4 3006.63 1
 1 8 13 4123.89 3311.94 1
 1 8 13 2192.03 3778.76 1
 1 -8 -13 735.18 2056.64 1
 1 -8 -13 3108.4 4325.22 1
 -1 8 -13 3008.85 2232.3 1
 -1 8 -13 2102.21 3004.42 1
 -1 -8 13 2842.92 3095.13 1
 -1 -8 13 1785.4 2160.62 1
 -1 -8 -13 2495.57 2811.94 1
 -1 -8 -13 2661.5 4378.31 1
 -1 8 13 1910.62 2867.25 1
 -1 8 13 497.57 3584.07 1
 1 -8 13 305.53 3084.07 1
 1 -8 13 1423.89 2132.52 1
 1 8 -13 2679.2 2342.92 1
 1 8 -13 2190.26 2971.24 1
 1 8 14 -3469 3517.7 1
 1 -8 -14 421.02 2144.47 1
 1 -8 -14 436.06 4168.14 1
 -1 8 -14 3272.12 2435.84 1
 -1 8 -14 -449.56 3214.6 1
 -1 -8 14 3471.24 3070.79 1
 -1 -8 14 -520.57 2258.85 1
 -1 -8 -14 2250 2407.08 1
 -1 -8 -14 2289.82 4077.43 1
 -1 8 14 -4402.7 3608.4 1
 -1 8 14 -539.6 2800.88 1
 1 -8 14 3962.39 3247.78 1
 1 -8 14 1607.08 2272.12 1
 1 8 -14 5378.31 2568.58 1
 1 8 -14 -391.59 2944.69 1
 1 8 15 1538.94 2553.09 1
 1 8 15 -1483.6 3243.36 1
 1 -8 -15 -948.01 2365.04 1
 1 -8 -15 939.38 3769.91 1
 -1 8 -15 356.86 2561.94 1
 -1 8 -15 2960.17 3440.26 1
 -1 -8 15 4119.46 2685.84 1
 -1 -8 15 -780.97 3092.92 1
 -1 -8 15 1530.31 2206.63 1
 -1 -8 -15 1357.74 3789.82 1
 -1 -8 -15 2564.16 2140.48 1
 -1 8 15 5767.69 3561.94 1
 -1 8 15 3696.9 2690.26 1
 1 -8 15 4360.62 2475.66 1
 1 -8 15 3774.33 3400.44 1
 1 8 -15 -442.48 2920.35 1
 1 8 -15 512.17 2632.74 1
 1 8 16 -2544.2 2745.57 1
 1 8 16 1792.03 3174.78 1
 1 -8 -16 -325.44 2522.12 1
 1 -8 -16 -1244 3814.16 1
 -1 8 -16 365.93 2548.67 1
 -1 8 -16 2232.3 3245.57 1
 -1 -8 16 1163.94 2792.03 1
 -1 -8 16 1656.41 3126.1 1
 -1 -8 16 2362.83 2071.24 1
 -1 -8 -16 381.42 2318.58 1
 -1 -8 -16 -325.66 3168.14 1
 -1 8 16 1766.81 3502.21 1
 -1 8 16 470.35 2776.55 1
 1 -8 16 -2135.4 2977.87 1
 1 -8 16 4407.08 3292.03 1
 1 8 -16 4606.19 3088.49 1
 1 8 -16 330.09 2938.05 1
 -1 9 -4 8028.75 6544.24 1
 1 -9 4 1732.08 6090.7 1
 -1 9 -5 -892.48 5371.68 1
 -1 -9 5 11923 5365.04 1
 1 -9 5 2798.67 4661.5 1
 1 9 -5 10564 5991.14 1
 -1 9 -6 8384.95 3639.38 1
 -1 -9 6 8809.73 3893.8 1
 1 -9 6 7482.29 3309.73 1
 1 9 -6 6590.7 4559.73 1
 1 9 7 -909.29 4219.02 1
 1 -9 -7 -1176.5 3008.85 1
 -1 9 -7 -989.16 3075.22 1
 -1 -9 7 2991.15 3608.4 1
 -1 -9 -7 3444.69 4506.63 1
 -1 9 7 3046.46 3331.85 1
 1 -9 7 3836.28 3066.37 1
 1 9 -7 -3413.7 3871.68 1
 1 9 8 9924.77 5134.95 1
 1 -9 -8 13215 3564.16 1
 1 -9 -8 8192.47 4884.95 1
 -1 9 -8 19451 3723.45 1
 -1 -9 8 22367 4373.89 1
 -1 -9 -8 12706 5763.27 1
 -1 9 8 13734 3807.52 1
 1 -9 8 16221 3194.69 1
 1 9 -8 32367 5692.47 1
 1 9 9 183.65 6042.03 1
 1 -9 -9 4767.69 2951.32 1
 1 -9 -9 5940.26 6108.4 1
 -1 9 -9 5042.03 2444.69 1
 -1 -9 9 2681.41 2396.02 1
 -1 -9 -9 -2834.1 6196.9 1
 -1 9 9 6084.06 3413.71 1
 -1 9 9 2263.27 5643.8 1
 1 -9 9 804.2 2182.08 1
 1 -9 9 -448.67 2462.39 1
 1 9 -9 1410.84 2555.31 1
 1 9 10 3283.18 3712.39 1
 1 -9 -10 15177 3750 1
 1 -9 -10 101.99 3480.08 1
 -1 9 -10 6393.8 2269.91 1
 -1 9 -10 10927 4192.47 1
 -1 -9 10 13164 4185.84 1
 -1 -9 -10 5210.17 3223.45 1
 -1 -9 -10 3929.2 4128.31 1
 -1 9 10 12746 3741.15 1
 -1 9 10 4674.77 3314.16 1
 1 -9 10 14746 4482.3 1
 1 -9 10 8902.65 2272.12 1
 1 9 -10 11960 2767.7 1
 1 9 -10 7471.23 3665.93 1
 1 9 11 -1777.7 3134.95 1
 1 9 11 -2314.2 3223.45 1
 1 -9 -11 -179.56 2272.12 1
 1 -9 -11 -415.04 3696.9 1
 -1 9 -11 1578.32 2137.17 1
 -1 9 -11 -16.44 3584.07 1
 -1 -9 11 2455.75 3247.78 1
 -1 -9 11 1456.41 2034.51 1
 -1 -9 -11 2909.29 2515.48 1
 -1 -9 -11 -5958 4263.27 1
 -1 9 11 -1255.1 2566.37 1
 -1 9 11 -2940.3 3396.01 1
 1 -9 11 5524.33 3484.51 1
 1 -9 11 1182.52 2189.82 1
 1 9 -11 -1382.3 2409.29 1
 1 9 -11 591.37 3380.53 1
 1 9 12 2303.09 4471.23 1
 1 9 12 -2710.2 3480.08 1
 1 -9 -12 -4420.3 2703.54 1
 1 -9 -12 1204.87 3818.58 1
 -1 9 -12 891.37 2393.8 1
 -1 9 -12 939.82 3369.47 1
 -1 -9 12 1536.06 2212.17 1
 -1 -9 12 4055.31 3057.52 1
 -1 -9 -12 3068.58 3238.93 1
 -1 -9 -12 -5838.5 4230.08 1
 -1 9 12 5524.33 3615.04 1
 -1 9 12 1318.8 3289.82 1
 1 -9 12 5004.42 2200.22 1
 1 -9 12 -426.55 2955.75 1
 1 9 -12 1640.04 3042.03 1
 1 9 -12 959.95 2345.13 1
 1 9 13 -1638.9 3681.41 1
 1 9 13 4440.26 3646.01 1
 1 -9 -13 2712.39 2289.82 1
 1 -9 -13 428.76 3909.29 1
 -1 9 -13 1058.63 2356.19 1
 -1 9 -13 5143.8 3754.42 1
 -1 -9 13 2272.12 2292.03 1
 -1 -9 13 3595.13 3044.24 1
 -1 -9 -13 3504.42 4137.16 1
 -1 -9 -13 2931.41 2842.92 1
 -1 9 13 2031.19 3457.96 1
 1 -9 13 3845.13 2360.62 1
 1 -9 13 3190.26 3205.75 1
 1 9 -13 9170.34 3632.74 1
 1 9 -13 2424.78 2714.6 1
 1 9 14 2469.02 3365.04 1
 1 9 14 -836.28 3380.53 1
 1 -9 -14 292.26 3827.43 1
 1 -9 -14 1037.39 2192.25 1
 -1 9 -14 3042.03 2502.21 1
 -1 9 -14 2166.15 3599.55 1
 -1 -9 14 1685.4 2603.98 1
 -1 -9 14 530.09 3022.12 1
 -1 -9 -14 -2136.5 3805.31 1
 -1 -9 -14 -1576.3 2869.47 1
 -1 9 14 -1024.8 2599.55 1
 -1 9 14 1915.26 3407.08 1
 1 -9 14 4896.01 3334.07 1
 1 -9 14 -1259.3 2533.18 1
 1 9 -14 103.94 2694.69 1
 1 9 -14 613.94 3106.19 1
 1 9 15 3834.07 3139.38 1
 1 9 15 3579.64 3446.9 1
 1 -9 -15 725.22 2451.32 1
 1 -9 -15 3267.7 3811.94 1
 -1 9 -15 1351.33 2873.89 1
 -1 9 -15 8641.58 3568.58 1
 -1 -9 15 3471.24 3015.48 1
 -1 -9 15 4723.45 3258.85 1
 -1 -9 -15 3758.85 3831.85 1
 -1 9 15 535.84 2853.98 1
 -1 9 15 -1625 3453.54 1
 1 -9 15 2154.86 3342.92 1
 1 -9 15 -1294.7 2873.89 1
 1 9 -15 2836.28 2904.86 1
 1 9 -15 111.99 2809.73 1
 -1 10 -5 2012.61 4926.99 1
 -1 -10 5 5471.23 4555.3 1
 1 -10 5 4681.41 4413.71 1
 -1 10 -6 12914 5650.44 1
 -1 -10 6 21900 5679.2 1
 1 -10 6 18241 5121.68 1
 1 10 -6 22146 6581.85 1
 -1 10 -7 1875.22 4473.45 1
 -1 -10 7 3524.33 4688.05 1
 1 -10 7 9022.11 4254.42 1
 1 10 -7 4471.23 5482.3 1
 1 10 8 5628.31 4223.45 1
 1 -10 -8 1448.23 3418.14 1
 -1 10 -8 15949 4236.72 1
 -1 -10 8 16726 4743.36 1
 -1 -10 -8 4024.33 4393.8 1
 -1 10 8 9685.83 3973.45 1
 1 -10 8 6112.83 2931.41 1
 1 10 -8 11832 4975.66 1
 1 10 9 1394.91 3292.03 1
 1 -10 -9 865.49 2774.33 1
 1 -10 -9 1371.02 3241.15 1
 -1 10 -9 2721.24 2221.24 1
 -1 -10 9 -2004.9 2530.97 1
 -1 -10 -9 588.27 3442.47 1
 -1 10 9 -43.89 2911.5 1
 -1 10 9 -1879.4 3090.7 1
 1 -10 9 2783.18 2073.45 1
 1 10 -9 1185.18 3325.22 1
 1 10 10 807.96 3243.36 1
 1 -10 -10 1290.26 2860.62 1
 1 -10 -10 2451.32 3205.75 1
 -1 10 -10 -1101.5 2398.23 1
 -1 -10 10 4761.06 2557.52 1
 -1 -10 -10 2371.68 3488.93 1
 -1 10 10 2568.58 3150.44 1
 -1 10 10 2013.27 3064.16 1
 1 -10 10 -520.35 3033.18 1
 1 -10 10 -773.67 2349.55 1
 1 10 -10 -1619.2 2612.83 1
 1 10 11 2418.14 3212.39 1
 1 -10 -11 -810.4 3033.18 1
 1 -10 -11 1615.04 3154.86 1
 -1 10 -11 -181.7 2393.8 1
 -1 10 -11 211.42 3272.12 1
 -1 -10 11 1613.72 2455.75 1
 -1 -10 11 2542.03 2831.86 1
 -1 -10 -11 2136.28 3825.22 1
 -1 -10 -11 104 3548.67 1
 -1 10 11 -2477.9 2953.54 1
 -1 10 11 738.27 3732.3 1
 1 -10 11 1112.83 2117.03 1
 1 -10 11 2398.23 3033.18 1
 1 10 -11 -19.67 2915.93 1
 1 10 -11 8121.67 3090.7 1
 1 10 12 1191.81 5055.3 1
 1 10 12 3232.3 3285.39 1
 1 -10 -12 -2159.5 2849.55 1
 1 -10 -12 -2692.5 3400.44 1
 -1 10 -12 -2393.8 2349.55 1
 -1 10 -12 867.26 3446.9 1
 -1 -10 12 2469.02 2294.25 1
 -1 -10 12 -1650.7 2738.94 1
 -1 -10 -12 2774.33 3988.93 1
 -1 -10 -12 -2092.7 3842.92 1
 -1 10 12 -18.84 3064.16 1
 -1 10 12 -3661.5 3376.1 1
 1 -10 12 1398.67 2184.51 1
 1 -10 12 851.33 3115.04 1
 1 10 -12 924.34 2924.78 1
 1 10 -12 1273.01 2643.8 1
 1 10 13 5285.39 3800.88 1
 1 10 13 654.87 3508.85 1
 1 -10 -13 2719.02 2977.87 1
 1 -10 -13 -4376.1 3484.51 1
 -1 10 -13 4294.24 2696.9 1
 -1 10 -13 6475.66 3763.27 1
 -1 -10 13 2632.74 3055.31 1
 -1 -10 13 4661.5 2732.3 1
 -1 -10 -13 2946.9 3873.89 1
 -1 -10 -13 3730.08 3106.19 1
 -1 10 13 1299.78 3393.8 1
 -1 10 13 -540.49 3210.17 1
 1 -10 13 -154.93 3287.61 1
 1 -10 13 4110.62 2573.01 1
 1 10 -13 5926.98 2714.6 1
 1 10 -13 4904.86 3247.78 1
 1 10 14 337.61 3152.65 1
 1 10 14 2823.01 3491.15 1
 1 -10 -14 321.02 2285.4 1
 1 -10 -14 -794.91 3840.7 1
 -1 10 -14 555.09 2756.63 1
 -1 10 -14 -145.69 3338.49 1
 -1 -10 14 579.2 2668.14 1
 -1 -10 14 2931.41 3064.16 1
 -1 -10 -14 1453.32 3767.7 1
 -1 -10 -14 2889.38 2860.62 1
 -1 10 14 2544.25 3185.84 1
 -1 10 14 -978.54 3488.93 1
 1 -10 14 4236.72 2772.12 1
 1 -10 14 -902.88 3088.49 1
 1 10 -14 -2287.6 3033.18 1
 1 10 -14 779.2 2878.32 1
 1 10 15 1851.55 3384.95 1
 1 -10 -15 3070.79 2829.64 1
 -1 10 -15 -198.05 3285.39 1
 -1 -10 15 -488.72 3305.31 1
 -1 -10 -15 -1651.3 2946.9 1
 -1 10 15 -959.95 2772.12 1
 1 -10 15 -666.37 3327.43 1
 1 10 -15 1663.49 3289.82 1
 -1 11 -5 -5132.7 5320.79 1
 1 -11 5 3630.53 4794.24 1
 -1 11 -6 -82.81 5573 1
 -1 -11 6 1155.97 4907.07 1
 1 -11 6 5904.86 4999.99 1
 1 11 -6 1755.09 5741.14 1
 -1 11 -7 6555.3 4783.18 1
 -1 -11 7 -2840.7 4484.51 1
 1 -11 7 4676.99 4103.98 1
 1 11 -7 507.08 5469.02 1
 -1 11 -8 512.17 3409.29 1
 -1 -11 8 3103.98 3506.63 1
 1 -11 8 -2076.5 3002.21 1
 1 11 -8 6849.55 4207.96 1
 1 11 9 -1090.3 3154.86 1
 1 -11 -9 392.7 3639.38 1
 -1 11 -9 6325.21 3537.61 1
 -1 -11 9 4194.69 3320.79 1
 -1 -11 -9 2345.13 3238.93 1
 -1 11 9 5769.91 4015.48 1
 1 -11 9 4420.35 2969.02 1
 1 11 -9 4712.38 3913.71 1
 1 11 10 -2955.7 3130.53 1
 1 -11 -10 6595.13 4199.11 1
 1 -11 -10 502.43 3028.76 1
 -1 11 -10 1048.67 2971.24 1
 -1 -11 10 595.13 3092.92 1
 -1 -11 -10 -525.44 3046.46 1
 -1 11 10 3955.75 4573 1
 -1 11 10 -2234.5 2997.78 1
 1 -11 10 2042.25 2736.72 1
 1 11 -10 -236.28 3639.38 1
 1 11 11 2158.18 2982.3 1
 1 -11 -11 5345.13 3646.01 1
 1 -11 -11 -460.4 2902.65 1
 -1 11 -11 -90.11 2683.63 1
 -1 -11 11 8086.27 2933.63 1
 -1 -11 -11 -152.43 3011.06 1
 -1 11 11 3973.45 3973.45 1
 -1 11 11 -1562.4 2920.35 1
 1 -11 11 -3885 3002.21 1
 1 -11 11 -840.49 2581.86 1
 1 11 -11 2367.25 2946.9 1
 1 11 12 2250 3168.14 1
 1 -11 -12 2953.54 3179.2 1
 1 -11 -12 457.3 3084.07 1
 -1 11 -12 -2477.9 2584.07 1
 -1 11 -12 -712.83 3426.99 1
 -1 -11 12 2608.4 3044.24 1
 -1 -11 12 3232.3 2783.18 1
 -1 -11 -12 3161.5 3126.1 1
 -1 -11 -12 -4677 3570.79 1
 -1 11 12 2502.21 3101.77 1
 -1 11 12 -1979 3225.66 1
 1 -11 12 -78.3 3185.84 1
 1 -11 12 2197.34 2431.41 1
 1 11 -12 -2391.6 3139.38 1
 1 11 -12 4170.35 2803.09 1
 1 11 13 2712.39 3179.2 1
 1 11 13 1425.88 3245.57 1
 1 -11 -13 -1529.9 3300.88 1
 1 -11 -13 1259.73 2783.18 1
 -1 11 -13 -6577.4 3413.71 1
 -1 11 -13 -1448.2 2539.82 1
 -1 -11 13 671.68 2426.99 1
 -1 -11 13 -2182.5 2884.95 1
 -1 -11 -13 1663.49 3371.68 1
 -1 -11 -13 1314.38 2694.69 1
 -1 11 13 1080.09 3190.26 1
 -1 11 13 1258.41 2909.29 1
 1 -11 13 1720.35 2995.57 1
 1 -11 13 -1492.7 2365.04 1
 1 11 -13 3778.76 2692.48 1
 1 11 -13 -695.8 2942.47 1
 -1 12 -6 -717.7 4440.26 1
 -1 -12 6 -642.48 3869.46 1
 1 -12 6 -3329.6 3690.26 1
 1 12 -6 -643.14 4654.86 1
 -1 12 -7 7048.67 4323 1
 -1 -12 7 -414.16 3798.67 1
 1 -12 7 -5433.6 3674.78 1
 1 12 -7 2949.11 4504.42 1
 -1 12 -8 -1084.1 3725.66 1
 -1 -12 8 1410.4 3734.51 1
 1 -12 8 -190.69 3477.87 1
 1 12 -8 200.84 4365.04 1
 -1 12 -9 2557.52 3422.56 1
 -1 -12 9 1022.34 3654.86 1
 1 -12 9 -3356.2 3216.81 1
 1 12 -9 3384.95 3902.65 1
 1 12 10 685.62 3123.89 1
 1 -12 -10 3699.11 3161.5 1
 -1 12 -10 -1559.1 3201.32 1
 -1 -12 10 -630.09 3606.19 1
 -1 -12 -10 -909.95 3039.82 1
 -1 12 10 -3714.6 3329.64 1
 1 -12 10 -2147.8 3053.09 1
 1 12 -10 -301.11 3557.52 1
 1 12 11 -969.25 3154.86 1
 1 -12 -11 1305.53 2705.75 1
 1 -12 -11 156.37 3053.09 1
 -1 12 -11 2024.11 2884.95 1
 -1 -12 11 4473.45 3024.33 1
 -1 -12 -11 -752.43 3123.89 1
 -1 12 11 780.53 3073.01 1
 -1 12 11 -1299.8 3181.41 1
 1 -12 11 2725.66 2803.09 1
 1 12 -11 1985.18 3219.02 1
 1 12 12 -1189.4 3227.87 1
 1 -12 -12 -411.95 2676.99 1
 1 -12 -12 -301.11 3059.73 1
 -1 12 -12 996.68 2546.46 1
 -1 -12 12 -2356.2 2878.32 1
 -1 -12 -12 -886.72 3190.26 1
 -1 12 12 -1608.2 3150.44 1
 -1 12 12 -5404.9 3161.5 1
 1 -12 12 849.56 2955.75 1
 1 -12 12 1760.62 2539.82 1
 1 12 -12 -1050.4 2730.09 1
 -1 13 -6 682.3 4033.18 1
 1 -13 6 5320.79 3466.81 1
 -1 13 -7 2535.4 3670.35 1
 -1 -13 7 -4265.5 3615.04 1
 1 -13 7 3201.32 3311.94 1
 1 13 -7 -1794 3938.05 1
 -1 13 -8 -2958 3676.99 1
 -1 -13 8 360.18 3504.42 1
 1 -13 8 1624.33 3278.76 1
 1 13 -8 69.51 3747.78 1
 -1 13 -9 2986.72 3311.94 1
 -1 -13 9 2134.07 3429.2 1
 1 -13 9 -144.78 3075.22 1
 1 13 -9 -1074.3 3688.05 1
 -1 13 -10 2619.47 3053.09 1
 -1 -13 10 -1229.2 3349.55 1
 -1 -13 -10 2623.89 3159.29 1
 1 -13 10 1349.56 2980.09 1
 1 13 -10 -870.57 3435.84 1
 1 -13 -11 4601.77 3022.12 1
 -1 13 -11 -253.1 3088.49 1
 -1 -13 11 1763.49 3610.62 1
 -1 13 11 2548.67 3201.32 1
 1 -13 11 3070.79 3035.4 1
 1 13 -11 333.85 3345.13 1
 1 -14 6 2457.96 3039.82 1
 -1 14 -7 -5778.8 3745.57 1
 -1 -14 7 2164.6 3389.38 1
 1 -14 7 -3289.8 3252.21 1
 1 14 -7 1410.84 3646.01 1
 -1 14 -8 3807.52 3933.62 1
 -1 -14 8 4497.78 3610.62 1
 1 -14 8 -24.31 3367.25 1
 1 14 -8 -5320.8 4084.07 1
 -1 14 -9 2200.44 3873.89 1
 -1 -14 9 -2865 3924.77 1
 1 -14 9 -1318.4 3272.12 1
 1 14 -9 2263.27 4223.45 1
 -2 0 0 46549 8205.74 1
 2 0 0 49358 8703.53 1
 2 0 0 53982 10898 1
 2 0 0 44270 5699.11 1
 -2 0 -2 6070.79 838.052 1
 -2 0 -2 5137.16 926.326 1
 -2 0 -2 5506.63 1219.03 1
 -2 0 2 6688.05 1258.85 1
 -2 0 2 5654.86 757.964 1
 -2 0 2 4957.96 1050.22 1
 2 0 2 5115.04 1133.85 1
 2 0 2 6210.17 855.53 1
 2 0 -2 5774.33 1097.12 1
 -2 0 -4 31018 4030.97 1
 -2 0 -4 34181 6946.9 1
 -2 0 4 33473 4338.49 1
 -2 0 4 34292 6946.9 1
 -2 0 4 28628 5099.55 1
 2 0 4 29535 3840.7 1
 2 0 4 33053 6719.02 1
 2 0 -4 29049 5161.5 1
 2 0 -4 32876 6668.13 1
 2 0 -4 32522 4216.81 1
 -2 0 -6 61150 7911.5 1
 -2 0 -6 61858 10918 1
 -2 0 -6 60686 12301 1
 -2 0 6 51106 6615.04 1
 -2 0 6 60819 12301 1
 -2 0 6 58717 10383 1
 2 0 6 78628 13865 1
 2 0 6 60133 12181 1
 2 0 6 60553 7831.85 1
 2 0 -6 66482 11752 1
 2 0 -6 64071 8280.96 1
 2 0 -6 64181 12984 1
 -2 0 -8 38252 5019.91 1
 -2 0 -8 27257 4891.59 1
 -2 0 -8 36062 7376.1 1
 -2 0 8 35863 4694.69 1
 2 0 8 34845 4577.43 1
 2 0 8 54911 11142 1
 2 0 -8 24093 4362.83 1
 2 0 -8 38186 7796.45 1
 2 0 -8 31947 4194.69 1
 -2 0 -10 34469 4586.28 1
 -2 0 -10 26018 4712.38 1
 -2 0 -10 23208 4873.89 1
 -2 0 10 38097 5019.91 1
 -2 0 10 21971 4592.92 1
 -2 0 10 32146 5798.67 1
 2 0 10 26903 4858.4 1
 2 0 10 23075 4834.07 1
 2 0 10 37898 5002.21 1
 2 0 -10 28186 5154.86 1
 2 0 -10 22389 4688.05 1
 2 0 -10 33164 4409.29 1
 -2 0 -12 520.13 1328.1 1
 -2 0 -12 6055.3 1672.56 1
 -2 0 -12 1500 1598.23 1
 -2 0 12 2679.2 1268.14 1
 -2 0 12 2426.99 1625.88 1
 -2 0 12 1660.4 1202.65 1
 2 0 12 7101.76 1770.35 1
 2 0 12 1405.97 1534.73 1
 2 0 12 3247.78 1480.97 1
 2 0 -12 4112.83 1711.06 1
 2 0 -12 2688.05 1738.05 1
 2 0 -12 600 1303.1 1
 -2 0 -14 8502.2 2203.76 1
 -2 0 -14 5940.26 1877.65 1
 -2 0 -14 4986.72 2004.64 1
 -2 0 14 2528.76 1642.48 1
 -2 0 14 6725.66 1893.58 1
 -2 0 14 5004.42 2272.12 1
 2 0 14 5365.04 1966.15 1
 2 0 14 7342.91 1916.59 1
 2 0 14 3617.25 1731.64 1
 2 0 -14 6495.57 2005.31 1
 2 0 -14 6265.48 2170.57 1
 2 0 -14 4199.11 1746.02 1
 -2 0 -16 3661.5 2079.64 1
 -2 0 -16 3165.93 2367.25 1
 -2 0 -16 3015.48 2311.94 1
 -2 0 16 7409.28 2475.66 1
 -2 0 16 2311.94 1805.75 1
 -2 0 16 -943.36 2347.34 1
 2 0 16 3006.63 2274.33 1
 2 0 16 3068.58 1711.95 1
 2 0 16 353.76 2025.88 1
 2 0 -16 3263.27 1936.28 1
 2 0 -16 1736.72 2101.77 1
 2 0 -16 4026.54 2283.18 1
 -2 0 -18 356.19 2444.69 1
 -2 0 -18 2283.18 1917.25 1
 -2 0 -18 1572.79 2776.55 1
 -2 0 18 3179.2 2546.46 1
 -2 0 18 711.06 1948.89 1
 -2 0 18 6862.83 3250 1
 2 0 18 -23.54 2878.32 1
 2 0 18 1584.07 1733.41 1
 2 0 18 517.92 2588.49 1
 2 0 -18 -1038.1 1951.33 1
 2 0 -18 1861.28 2882.74 1
 2 0 -18 2544.25 2367.25 1
 -2 -1 0 257964 45442 1
 -2 -1 0 326548 65863 1
 -2 1 0 311062 40000 1
 2 -1 0 284513 36615 1
 2 1 0 269690 47500 1
 2 1 0 360398 72699 1
 2 1 1 1863.27 521.238 1
 2 1 1 1825.44 522.123 1
 -2 1 -1 2188.71 508.628 1
 -2 1 -1 4073 592.477 1
 -2 -1 -1 3404.86 711.946 1
 -2 -1 -1 3154.86 758.406 1
 2 -1 1 1881.86 488.716 1
 2 -1 1 4214.6 615.486 1
 2 1 2 9185.83 1919.69 1
 2 -1 -2 17783 3701.32 1
 -2 1 -2 12480 1638.05 1
 -2 1 -2 20343 3639.38 1
 -2 -1 2 10993 1475.22 1
 -2 -1 2 16677 3033.18 1
 -2 -1 -2 9526.54 1992.48 1
 -2 -1 -2 19889 3524.33 1
 -2 1 2 12622 2679.2 1
 2 -1 2 13303 1743.14 1
 2 1 -2 17389 3157.08 1
 2 1 -2 11996 1602.43 1
 2 1 3 4668.14 767.256 1
 2 1 3 1313.05 671.459 1
 2 -1 -3 4473.45 690.707 1
 2 -1 -3 4079.64 930.53 1
 -2 1 -3 2070.57 948.893 1
 -2 -1 3 1446.9 773.229 1
 -2 -1 3 2256.63 728.097 1
 -2 -1 -3 3676.99 665.044 1
 -2 -1 -3 47.39 644.468 1
 -2 1 3 2440.26 708.185 1
 -2 1 3 3340.7 582.964 1
 2 -1 3 1936.28 898.008 1
 2 1 -3 2188.05 858.627 1
 2 1 -3 2187.39 753.982 1
 2 1 4 377876 48606 1
 2 1 4 319247 56239 1
 2 1 4 326770 65929 1
 2 -1 -4 332964 58628 1
 2 -1 -4 358185 72279 1
 2 -1 -4 413053 53119 1
 -2 1 -4 355752 45752 1
 -2 1 -4 389380 78540 1
 -2 -1 4 347124 44624 1
 -2 -1 4 303982 61305 1
 -2 -1 4 231194 40730 1
 -2 -1 -4 339601 43673 1
 -2 -1 -4 323451 65243 1
 -2 -1 -4 334070 58849 1
 -2 1 4 296681 52234 1
 -2 1 4 401991 51703 1
 -2 1 4 280531 56571 1
 2 -1 4 386283 77920 1
 2 -1 4 371902 47810 1
 2 1 -4 282964 49845 1
 2 1 -4 338274 43496 1
 2 1 -4 294247 59358 1
 2 1 5 20447 2719.02 1
 2 1 5 26195 4632.74 1
 2 1 5 22677 4659.29 1
 2 -1 -5 21872 3920.35 1
 2 -1 -5 21655 2838.49 1
 2 -1 -5 19704 4061.94 1
 -2 1 -5 28296 5816.37 1
 -2 1 -5 22898 3013.27 1
 -2 -1 5 24358 3183.62 1
 -2 -1 5 31195 5579.64 1
 -2 -1 5 30088 6123.89 1
 -2 -1 -5 25177 4451.32 1
 -2 -1 -5 18420 2466.81 1
 -2 -1 -5 22009 4535.39 1
 -2 1 5 21075 4318.58 1
 -2 1 5 24801 4424.77 1
 -2 1 5 20015 2628.32 1
 2 -1 5 22097 2909.29 1
 2 -1 5 26482 5460.17 1
 2 1 -5 25354 4553.09 1
 2 1 -5 26283 5353.98 1
 2 1 -5 24624 3219.02 1
 2 1 6 143717 18507 1
 2 1 6 133916 23584 1
 2 1 6 151925 30664 1
 2 -1 -6 153274 30951 1
 2 -1 -6 152212 19593 1
 2 -1 -6 140110 24690 1
 -2 1 -6 171637 34646 1
 -2 1 -6 151659 19527 1
 -2 -1 6 145885 25730 1
 -2 -1 6 147964 19049 1
 -2 -1 6 151150 30509 1
 -2 -1 -6 120221 21184 1
 -2 -1 -6 150774 19414 1
 -2 -1 -6 160398 32389 1
 -2 1 6 142810 28827 1
 -2 1 6 145398 18712 1
 -2 1 6 133540 23540 1
 2 -1 6 164712 33252 1
 2 -1 6 154402 19874 1
 2 1 -6 142942 25199 1
 2 1 -6 136681 17600 1
 2 1 -6 149889 30265 1
 2 1 7 639.16 726.99 1
 2 1 7 -43.96 898.672 1
 2 -1 -7 83.78 764.38 1
 2 -1 -7 139.73 613.716 1
 2 -1 -7 694.25 1080.31 1
 -2 1 -7 1671.24 779.866 1
 -2 1 -7 4577.43 1282.52 1
 -2 -1 7 1525 921.238 1
 -2 -1 7 1855.75 734.513 1
 -2 -1 -7 1401.33 588.716 1
 -2 -1 -7 612.17 755.53 1
 -2 -1 -7 611.28 988.495 1
 -2 1 7 1067.03 969.689 1
 -2 1 7 1120.35 811.061 1
 -2 1 7 627.43 636.725 1
 2 -1 7 82.37 675.442 1
 2 1 -7 4407.08 1356.41 1
 2 1 -7 891.81 858.849 1
 2 1 -7 1894.02 749.999 1
 2 1 8 46173 8159.28 1
 2 1 8 44093 5763.27 1
 2 1 8 40973 8345.12 1
 2 -1 -8 47057 8345.12 1
 2 -1 -8 42633 5550.88 1
 2 -1 -8 39845 8148.22 1
 -2 1 -8 42080 5488.93 1
 -2 1 -8 50000 10175 1
 -2 1 -8 45442 8073 1
 -2 -1 8 44867 5847.34 1
 -2 -1 8 44314 9002.2 1
 -2 -1 8 35332 6362.83 1
 -2 -1 -8 44425 9055.3 1
 -2 -1 -8 48518 8570.79 1
 -2 -1 -8 49757 6486.72 1
 -2 1 8 47456 8415.92 1
 -2 1 8 47633 6194.68 1
 -2 1 8 40376 8223.44 1
 2 -1 8 45996 9376.1 1
 2 -1 8 47810 8480.08 1
 2 -1 8 45288 5898.22 1
 2 1 -8 40885 7329.64 1
 2 1 -8 45487 5922.56 1
 2 1 -8 50288 10208 1
 2 1 9 9380.52 1583.41 1
 2 1 9 11274 2097.56 1
 2 1 9 11772 2650.44 1
 2 -1 -9 10168 2025.22 1
 2 -1 -9 10046 1562.39 1
 2 -1 -9 9592.91 2415.93 1
 -2 1 -9 13931 3090.7 1
 -2 1 -9 10498 2101.99 1
 -2 1 -9 9933.62 1615.93 1
 -2 -1 9 9396.01 2028.1 1
 -2 -1 9 9792.03 1537.17 1
 -2 -1 9 12854 2792.03 1
 -2 -1 -9 12462 2827.43 1
 -2 -1 -9 9546.45 1813.05 1
 -2 -1 -9 8630.52 1519.25 1
 -2 1 9 8761.05 1456.86 1
 -2 1 9 10356 2030.09 1
 -2 1 9 10119 2402.65 1
 2 -1 9 16164 3004.42 1
 2 -1 9 11022 1703.32 1
 2 -1 9 13358 2986.72 1
 2 1 -9 19122 3590.7 1
 2 1 -9 9816.36 1549.78 1
 2 1 -9 12394 2727.87 1
 2 1 10 121172 15655 1
 2 1 10 130509 23009 1
 2 1 10 118274 23916 1
 2 -1 -10 83717 16980 1
 2 -1 -10 121150 15635 1
 2 -1 -10 124026 21887 1
 -2 1 -10 128274 16555 1
 -2 1 -10 115929 23451 1
 -2 1 -10 132964 23451 1
 -2 -1 10 124557 25155 1
 -2 -1 10 123208 15898 1
 -2 -1 10 116748 20619 1
 -2 -1 -10 104380 18414 1
 -2 -1 -10 116770 15088 1
 -2 -1 -10 116991 23673 1
 -2 1 10 127633 22522 1
 -2 1 10 101637 13137 1
 2 -1 10 127942 16504 1
 2 -1 10 129137 26106 1
 2 -1 10 104624 18465 1
 2 1 -10 116681 20624 1
 2 1 -10 129557 26173 1
 2 1 -10 117102 15117 1
 2 1 11 5539.82 1340.93 1
 2 1 11 7884.95 1594.25 1
 2 1 11 4559.73 1713.71 1
 2 -1 -11 4059.73 1246.24 1
 2 -1 -11 5017.69 1473.01 1
 2 -1 -11 5256.63 1726.55 1
 -2 1 -11 5451.32 1315.04 1
 -2 1 -11 5546.45 1733.18 1
 -2 1 -11 8539.81 1954.2 1
 -2 -1 11 5389.38 1301.99 1
 -2 -1 11 8725.65 2155.97 1
 -2 -1 11 5960.17 1759.95 1
 -2 -1 -11 5292.03 1336.72 1
 -2 -1 -11 6318.58 1992.25 1
 -2 -1 -11 6117.25 1442.7 1
 -2 1 11 3909.29 1546.9 1
 -2 1 11 5199.11 1479.64 1
 -2 1 11 4462.38 1319.03 1
 2 -1 11 8139.37 1785.18 1
 2 -1 11 4818.58 1690.04 1
 2 -1 11 6462.38 1403.54 1
 2 1 -11 7079.64 2015.04 1
 2 1 -11 6077.43 1322.56 1
 2 1 -11 6362.83 1763.05 1
 2 1 12 85155 11095 1
 2 1 12 88363 15615 1
 2 1 12 76195 15502 1
 2 -1 -12 79956 14173 1
 2 -1 -12 91615 11894 1
 2 -1 -12 78363 15925 1
 -2 1 -12 91703 11905 1
 -2 1 -12 91726 18602 1
 -2 1 -12 69712 12365 1
 -2 -1 12 95531 12381 1
 -2 -1 12 90354 18310 1
 -2 -1 12 94535 16752 1
 -2 -1 -12 86482 11265 1
 -2 -1 -12 79889 16246 1
 -2 -1 -12 103562 18285 1
 -2 1 12 85531 15144 1
 -2 1 12 86150 11206 1
 -2 1 12 80531 16332 1
 2 -1 12 93518 18967 1
 2 -1 12 86062 15221 1
 2 -1 12 94801 12308 1
 2 1 -12 106770 18918 1
 2 1 -12 90000 18234 1
 2 1 -12 89557 11611 1
 2 1 13 1520.79 1730.75 1
 2 1 13 1007.74 1150.66 1
 2 1 13 1234.51 1852.43 1
 2 -1 -13 -59.87 1586.72 1
 2 -1 -13 3064.16 1514.6 1
 2 -1 -13 1430.97 1775 1
 -2 1 -13 -718.36 1597.56 1
 -2 1 -13 365.49 1543.14 1
 -2 1 -13 2696.9 1549.56 1
 -2 -1 13 -339.38 1486.28 1
 -2 -1 13 3329.64 1646.24 1
 -2 -1 13 173.58 1661.72 1
 -2 -1 -13 306.19 1661.5 1
 -2 -1 -13 763.49 1134.29 1
 -2 -1 -13 1672.34 1861.28 1
 -2 1 13 2256.63 1803.32 1
 -2 1 13 414.82 1654.87 1
 -2 1 13 585.62 1334.29 1
 2 -1 13 1148.89 1565.26 1
 2 -1 13 -438.27 1466.59 1
 2 -1 13 2056.41 1278.76 1
 2 1 -13 332.3 1693.58 1
 2 1 -13 594.03 1409.51 1
 2 1 -13 735.84 1309.95 1
 2 1 14 50863 9073 1
 2 1 14 43872 5986.72 1
 2 1 14 41018 8550.88 1
 2 -1 -14 50310 9017.69 1
 2 -1 -14 47699 9860.61 1
 2 -1 -14 44535 6030.97 1
 -2 1 -14 50619 6778.75 1
 -2 1 -14 44513 9194.68 1
 -2 1 -14 59978 10794 1
 -2 -1 14 50066 6694.68 1
 -2 -1 14 49535 8944.68 1
 -2 -1 14 32168 6745.57 1
 -2 -1 -14 49801 6712.38 1
 -2 -1 -14 35509 7511.05 1
 -2 -1 -14 53407 9515.48 1
 -2 1 14 42478 7676.98 1
 -2 1 14 43717 5955.75 1
 -2 1 14 41858 8710.17 1
 2 -1 14 50398 10334 1
 2 -1 14 48562 8699.11 1
 2 -1 14 47810 6411.5 1
 2 1 -14 46880 8475.66 1
 2 1 -14 44535 5964.6 1
 2 1 -14 42743 8794.24 1
 2 1 15 -318.14 1819.69 1
 2 1 15 296.46 1377.65 1
 2 1 15 1243.14 2135.17 1
 2 -1 -15 -878.54 1592.03 1
 2 -1 -15 -551.55 1937.39 1
 2 -1 -15 1267.92 2148.23 1
 -2 1 -15 3376.1 1943.14 1
 -2 1 -15 7199.11 2125.66 1
 -2 1 -15 -43.69 1911.28 1
 -2 -1 15 1139.38 1915.26 1
 -2 -1 15 1027.43 2046.9 1
 -2 -1 15 2513.27 1814.16 1
 -2 -1 -15 1089.82 1465.71 1
 -2 -1 -15 208.34 2076.1 1
 -2 -1 -15 1384.95 2001.77 1
 -2 1 15 -895.8 2225.66 1
 -2 1 15 1121.24 1631.64 1
 -2 1 15 1255.31 1865.04 1
 2 -1 15 2719.02 1331.64 1
 2 -1 15 1393.58 1734.73 1
 2 -1 15 485.4 1816.81 1
 2 1 -15 1467.03 2017.03 1
 2 1 -15 -1013.5 1870.13 1
 2 1 -15 -890.49 1606.19 1
 2 1 16 11947 2535.4 1
 2 1 16 15611 3002.21 1
 2 1 16 9911.49 3121.68 1
 2 -1 -16 12577 2732.3 1
 2 -1 -16 10000 2391.59 1
 2 -1 -16 17540 4205.75 1
 -2 1 -16 12024 2705.75 1
 -2 1 -16 8139.37 2491.15 1
 -2 1 -16 13958 3608.4 1
 -2 -1 16 16763 3196.9 1
 -2 -1 16 19407 4011.06 1
 -2 -1 16 8765.48 2953.54 1
 -2 -1 -16 11292 2491.15 1
 -2 -1 -16 10876 3179.2 1
 -2 -1 -16 7342.91 2369.47 1
 -2 1 16 15531 3152.65 1
 -2 1 16 14522 3756.63 1
 -2 1 16 13111 2838.49 1
 2 -1 16 13347 2847.34 1
 2 -1 16 13617 3617.25 1
 2 -1 16 12387 2732.3 1
 2 1 -16 11730 2911.5 1
 2 1 -16 8586.27 2422.56 1
 2 1 -16 10633 3061.94 1
 2 1 17 2378.32 2431.41 1
 2 1 17 3929.2 1665.04 1
 2 1 17 2926.99 2621.68 1
 2 -1 -17 3778.76 1903.1 1
 2 -1 -17 1553.1 2453.54 1
 2 -1 -17 4338.49 2418.14 1
 -2 1 -17 882.52 2125.22 1
 -2 1 -17 2011.72 2426.99 1
 -2 1 -17 488.27 1964.6 1
 -2 -1 17 2159.51 2294.25 1
 -2 -1 17 3621.68 2125.88 1
 -2 -1 17 4530.97 2617.25 1
 -2 -1 -17 2457.96 1515.26 1
 -2 -1 -17 889.82 2692.48 1
 -2 -1 -17 2752.21 2504.42 1
 -2 1 17 4449.11 2595.13 1
 -2 1 17 1281.64 1769.91 1
 -2 1 17 175.4 2482.3 1
 2 -1 17 3019.91 2238.94 1
 2 -1 17 1011.06 1412.17 1
 2 -1 17 1661.72 2393.8 1
 2 1 -17 5690.26 2287.61 1
 2 1 -17 1733.63 2241.15 1
 2 1 -17 3022.12 2090.04 1
 2 1 18 1877.65 1622.12 1
 2 1 18 7143.8 3106.19 1
 2 1 18 4787.61 3493.36 1
 2 -1 -18 6342.91 2203.1 1
 2 -1 -18 3331.85 2756.63 1
 2 -1 -18 5712.38 3216.81 1
 -2 1 -18 6061.94 2338.49 1
 -2 1 -18 5986.72 3044.24 1
 -2 1 -18 3285.39 2491.15 1
 -2 -1 18 4597.34 2420.35 1
 -2 -1 18 3497.78 2665.93 1
 -2 -1 18 4042.03 2140.26 1
 -2 -1 -18 1197.79 1367.92 1
 -2 -1 -18 162.32 3214.6 1
 -2 -1 -18 7101.76 2969.02 1
 -2 1 18 1275.22 2920.35 1
 -2 1 18 5982.29 2942.47 1
 -2 1 18 4915.92 2177.65 1
 2 -1 18 1303.76 2831.86 1
 2 -1 18 3165.93 2621.68 1
 2 -1 18 1095.35 1843.14 1
 2 1 -18 4730.08 2323.01 1
 2 1 -18 5294.24 2404.86 1
 2 1 -18 521.24 2652.65 1
 2 1 19 1543.36 3176.99 1
 2 1 19 -963.27 1834.51 1
 2 1 19 1802.21 2982.3 1
 2 -1 -19 999.56 2991.15 1
 2 -1 -19 1608.41 2130.09 1
 2 -1 -19 -2553.1 2913.71 1
 -2 1 -19 1491.15 2661.5 1
 -2 1 -19 2285.4 2216.81 1
 -2 1 -19 1964.6 2935.84 1
 -2 -1 19 1284.73 2261.06 1
 -2 -1 19 -1778.1 2960.17 1
 -2 -1 19 693.58 2634.95 1
 -2 -1 -19 1516.59 1766.37 1
 -2 -1 -19 -1586.5 2891.59 1
 -2 -1 -19 -1543.4 2856.19 1
 -2 1 19 -1799.3 2111.06 1
 -2 1 19 520.35 2962.39 1
 -2 1 19 2834.07 2896.01 1
 2 -1 19 -1646.2 2052.65 1
 2 -1 19 -244.69 2716.81 1
 2 -1 19 -12.56 3139.38 1
 2 1 -19 2909.29 2457.96 1
 2 1 -19 -2431.4 2988.94 1
 2 1 -19 2634.95 2535.4 1
 -2 2 0 47522 8407.07 1
 2 -2 0 47035 8323 1
 2 2 1 30730 6285.39 1
 2 -2 -1 20931 3738.93 1
 -2 2 -1 15690 2918.14 1
 -2 2 -1 32965 4329.64 1
 -2 -2 -1 31239 6389.37 1
 -2 2 1 21164 3780.97 1
 2 -2 1 16374 3055.31 1
 2 -2 1 31792 4174.77 1
 2 2 2 6318.58 1473.23 1
 2 -2 -2 1032.08 564.601 1
 -2 2 -2 4865.04 849.114 1
 -2 2 -2 5557.52 1679.42 1
 -2 -2 2 2163.71 833.406 1
 -2 -2 -2 5904.86 1405.97 1
 2 -2 2 6891.59 1878.98 1
 2 -2 2 4143.8 762.167 1
 2 2 -2 1550.44 791.813 1
 2 2 3 603318 121681 1
 2 -2 -3 999999 201681 1
 -2 2 -3 632079 127500 1
 -2 -2 3 621681 109469 1
 -2 -2 3 840928 108119 1
 -2 -2 3 817698 164956 1
 -2 -2 -3 680309 137234 1
 -2 2 3 680973 137367 1
 2 -2 3 569026 114823 1
 2 2 -3 737610 129889 1
 2 2 -3 575442 116084 1
 2 2 -3 704645 90597 1
 2 2 4 63650 12878 1
 2 -2 -4 65265 11524 1
 2 -2 -4 73119 14823 1
 -2 2 -4 63031 8137.16 1
 -2 2 -4 48982 10033 1
 -2 -2 4 89203 15752 1
 -2 -2 4 62168 8026.54 1
 -2 -2 4 55819 11354 1
 -2 -2 -4 61106 12365 1
 -2 2 4 67544 11927 1
 -2 2 4 76460 15484 1
 2 -2 4 50841 10411 1
 2 -2 4 61792 7973.44 1
 2 2 -4 79447 14042 1
 2 2 -4 74469 15086 1
 2 2 -4 58584 7570.79 1
 2 2 5 218429 28119 1
 2 2 5 147389 26018 1
 2 2 5 171593 34646 1
 2 -2 -5 206637 26593 1
 2 -2 -5 148164 26106 1
 2 -2 -5 186283 37611 1
 -2 2 -5 179292 23075 1
 -2 2 -5 186526 37677 1
 -2 -2 5 206371 26549 1
 -2 -2 5 177079 35752 1
 -2 -2 5 132190 23319 1
 -2 -2 -5 231858 29845 1
 -2 -2 -5 189292 38208 1
 -2 -2 -5 191438 33739 1
 -2 2 5 157964 31903 1
 -2 2 5 155420 27389 1
 -2 2 5 190531 24513 1
 2 -2 5 188274 38009 1
 2 -2 5 183296 23584 1
 2 2 -5 117257 20684 1
 2 2 -5 191571 24646 1
 2 2 -5 171814 34690 1
 2 2 6 3367.25 923.672 1
 2 2 6 3800.88 1067.92 1
 2 2 6 871.24 989.158 1
 2 -2 -6 5977.87 1120.8 1
 2 -2 -6 1223.23 763.495 1
 -2 2 -6 4570.79 905.751 1
 -2 2 -6 3955.75 1375.66 1
 -2 -2 6 2818.58 1120.57 1
 -2 -2 6 4794.24 1243.14 1
 -2 -2 6 4048.67 800.663 1
 -2 -2 -6 1646.02 1083.85 1
 -2 -2 -6 2652.65 768.805 1
 -2 -2 -6 5851.76 1204.87 1
 -2 2 6 1787.61 749.557 1
 -2 2 6 4504.42 1019.25 1
 2 -2 6 4696.9 906.857 1
 2 -2 6 3701.32 1352.65 1
 2 2 -6 2358.4 1030.75 1
 2 2 -6 5274.33 929.424 1
 2 2 7 159690 28142 1
 2 2 7 186349 24004 1
 2 2 7 196106 39580 1
 2 -2 -7 183252 23606 1
 2 -2 -7 177279 35819 1
 2 -2 -7 132433 23363 1
 -2 2 -7 148717 19161 1
 -2 2 -7 172765 34889 1
 -2 -2 7 148783 19157 1
 -2 -2 7 164447 28982 1
 -2 -2 7 162721 32854 1
 -2 -2 -7 190110 24491 1
 -2 -2 -7 163252 28761 1
 -2 -2 -7 200420 40465 1
 -2 2 7 156681 27611 1
 -2 2 7 174358 22456 1
 -2 2 7 177301 35796 1
 2 -2 7 182411 36836 1
 2 -2 7 142146 18314 1
 2 2 -7 167456 29535 1
 2 2 -7 149248 30133 1
 2 2 -7 144978 18668 1
 2 2 8 14431 2648.23 1
 2 -2 -8 18314 3404.86 1
 2 -2 -8 21378 2938.05 1
 2 -2 -8 14261 3203.54 1
 -2 2 -8 25133 3382.74 1
 -2 -2 8 17628 2429.2 1
 -2 -2 8 19228 4090.7 1
 -2 -2 -8 27057 4825.22 1
 -2 -2 -8 15588 3398.23 1
 -2 -2 -8 22146 3081.86 1
 -2 2 8 19754 2738.94 1
 -2 2 8 16146 3017.7 1
 2 -2 8 27234 5703.53 1
 2 -2 8 23717 3190.26 1
 2 2 -8 18431 3555.31 1
 2 2 -8 25044 3351.77 1
 2 2 9 13852 2265.48 1
 2 2 9 10962 2099.11 1
 2 2 9 11799 2776.55 1
 2 -2 -9 9216.8 1632.3 1
 2 -2 -9 10679 2183.85 1
 -2 2 -9 10458 2553.09 1
 -2 2 -9 14372 2825.22 1
 -2 2 -9 11155 1790.71 1
 -2 -2 9 13405 2650.44 1
 -2 -2 9 10801 1697.34 1
 -2 -2 9 17555 3778.76 1
 -2 -2 -9 10011 1933.85 1
 -2 -2 -9 13934 3245.57 1
 -2 -2 -9 12765 2101.33 1
 -2 2 9 17734 3811.94 1
 -2 2 9 9287.6 1916.59 1
 -2 2 9 10611 1805.75 1
 2 -2 9 10305 1663.05 1
 2 -2 9 18830 3577.43 1
 2 -2 9 10159 2500 1
 2 2 -9 12358 2610.62 1
 2 2 -9 11055 2508.85 1
 2 2 -9 14458 2101.99 1
 2 2 10 8238.93 1721.24 1
 2 2 10 9387.16 1861.72 1
 2 2 10 11960 2807.52 1
 2 -2 -10 8391.58 1601.77 1
 2 -2 -10 5241.15 1943.8 1
 2 -2 -10 7247.78 1800 1
 -2 2 -10 9418.13 1655.09 1
 -2 2 -10 6373.89 1774.56 1
 -2 2 -10 14881 3356.19 1
 -2 -2 10 7772.12 2024.11 1
 -2 -2 10 9064.15 1596.46 1
 -2 -2 -10 9011.05 1816.81 1
 -2 -2 -10 10350 1898.23 1
 -2 -2 -10 8190.26 2274.33 1
 -2 2 10 10091 2084.95 1
 -2 2 10 8670.34 1701.1 1
 2 -2 10 9949.11 1695.35 1
 2 -2 10 9298.66 2433.63 1
 2 2 -10 5785.39 1932.08 1
 2 2 -10 15044 2223.45 1
 2 2 11 9382.73 2045.57 1
 2 2 11 8214.59 1708.18 1
 2 2 11 10869 2599.55 1
 2 -2 -11 7619.46 1547.79 1
 2 -2 -11 11414 2424.78 1
 2 -2 -11 10007 2592.92 1
 -2 2 -11 6960.17 1466.37 1
 -2 2 -11 8170.35 1921.46 1
 -2 2 -11 17989 3896.01 1
 -2 -2 11 10695 2407.08 1
 -2 -2 11 6057.52 1433.63 1
 -2 -2 11 7665.92 2065.04 1
 -2 -2 -11 6223.44 1527.21 1
 -2 -2 -11 10858 2659.29 1
 -2 -2 -11 7807.51 1634.95 1
 -2 2 11 9325.21 2034.29 1
 -2 2 11 7079.64 1541.37 1
 -2 2 11 9159.28 2391.59 1
 2 -2 11 11920 2429.2 1
 2 -2 11 7422.56 1519.25 1
 2 2 -11 4942.47 2095.79 1
 2 2 -11 8382.73 2046.24 1
 2 2 -11 7681.41 1545.79 1
 2 2 12 3831.85 1661.72 1
 2 2 12 1964.82 1137.17 1
 2 2 12 2155.97 1549.11 1
 2 -2 -12 187.57 1372.79 1
 2 -2 -12 1406.41 1634.51 1
 2 -2 -12 751.11 1368.36 1
 -2 2 -12 3179.2 1432.08 1
 -2 2 -12 2517.7 1377.21 1
 -2 2 -12 2016.81 1565.71 1
 -2 -2 12 3559.73 1473.89 1
 -2 -2 12 4646.01 1813.71 1
 -2 -2 12 3163.71 1740.48 1
 -2 -2 -12 1552.65 1057.74 1
 -2 -2 -12 4418.14 1933.18 1
 -2 -2 -12 2380.53 1533.41 1
 -2 2 12 3119.47 1374.11 1
 -2 2 12 2083.4 1550.22 1
 -2 2 12 4816.37 1582.74 1
 2 -2 12 2446.9 1302.87 1
 2 -2 12 1972.12 1776.77 1
 2 -2 12 1908.41 1345.13 1
 2 2 -12 4665.92 2062.17 1
 2 2 -12 2595.13 1391.37 1
 2 2 -12 4119.46 1643.14 1
 2 2 13 6081.85 1923.23 1
 2 2 13 4336.28 1379.87 1
 2 2 13 8150.43 2457.96 1
 2 -2 -13 4712.38 1574.11 1
 2 -2 -13 5493.36 1730.53 1
 2 -2 -13 5055.3 2214.6 1
 -2 2 -13 4902.65 1640.71 1
 -2 2 -13 3183.62 1697.79 1
 -2 2 -13 2641.59 1436.95 1
 -2 -2 13 5254.42 1673.01 1
 -2 -2 13 4134.95 1869.91 1
 -2 -2 13 6884.95 2034.95 1
 -2 -2 -13 5734.51 1869.91 1
 -2 -2 -13 12197 3115.04 1
 -2 -2 -13 5659.29 1507.96 1
 -2 2 13 5803.09 1758.85 1
 -2 2 13 4798.67 1762.39 1
 -2 2 13 4535.39 2071.68 1
 2 -2 13 2280.97 1720.35 1
 2 -2 13 3986.72 1321.68 1
 2 -2 13 4783.18 1624.33 1
 2 2 -13 7836.28 2533.18 1
 2 2 -13 3011.06 1496.24 1
 2 2 -13 5449.11 1835.84 1
 2 2 14 2407.08 1875.66 1
 2 2 14 -288.05 1244.91 1
 2 2 14 2803.09 2031.86 1
 2 -2 -14 2610.62 1800.66 1
 2 -2 -14 2071.02 2140.26 1
 2 -2 -14 3769.91 1574.33 1
 -2 2 -14 1974.33 1689.82 1
 -2 2 -14 4221.23 1647.12 1
 -2 2 -14 2603.98 1760.18 1
 -2 -2 14 1187.39 1699.33 1
 -2 -2 14 3988.93 2096.02 1
 -2 -2 14 1660.84 1752.21 1
 -2 -2 -14 3738.93 2318.58 1
 -2 -2 -14 1342.48 1173.23 1
 -2 -2 -14 2776.55 1901.77 1
 -2 2 14 2526.55 1460.18 1
 -2 2 14 2754.42 1776.33 1
 -2 2 14 592.7 1931.19 1
 2 -2 14 5579.64 1724.33 1
 2 -2 14 3696.9 2046.9 1
 2 -2 14 5017.69 1732.3 1
 2 2 -14 3871.68 2345.13 1
 2 2 -14 2455.75 1694.91 1
 2 2 -14 3962.39 1867.48 1
 2 2 15 9676.98 2325.22 1
 2 2 15 9787.6 2232.3 1
 2 2 15 7559.73 2778.76 1
 2 -2 -15 10325 2336.28 1
 2 -2 -15 10347 2391.59 1
 2 -2 -15 6690.26 2902.65 1
 -2 2 -15 9973.44 2944.69 1
 -2 2 -15 9084.06 2451.32 1
 -2 2 -15 8108.4 2161.28 1
 -2 -2 15 5382.74 2134.51 1
 -2 -2 15 9174.77 2418.14 1
 -2 -2 15 9632.73 2913.71 1
 -2 -2 -15 8365.04 1986.06 1
 -2 -2 -15 9442.47 2966.81 1
 -2 -2 -15 7318.58 2225.66 1
 -2 2 15 11095 3292.03 1
 -2 2 15 10551 2413.71 1
 -2 2 15 8869.46 2225.66 1
 2 -2 15 9997.78 2247.79 1
 2 -2 15 9055.3 2323.01 1
 2 -2 15 9688.04 3022.12 1
 2 2 -15 5424.77 2203.1 1
 2 2 -15 9747.78 2789.82 1
 2 2 -15 11367 2457.96 1
 2 2 16 -1262.4 2207.74 1
 2 2 16 809.29 1418.58 1
 2 2 16 1300.88 2225.66 1
 2 -2 -16 1187.83 1411.28 1
 2 -2 -16 -1179.9 2276.55 1
 2 -2 -16 3701.32 2221.24 1
 -2 2 -16 -1306.9 2044.91 1
 -2 2 -16 -163.03 2256.63 1
 -2 2 -16 1938.05 1697.34 1
 -2 -2 16 3502.21 2438.05 1
 -2 -2 16 2376.1 2200.22 1
 -2 -2 16 286.5 2243.36 1
 -2 -2 -16 601.33 1253.98 1
 -2 -2 -16 1615.71 2287.61 1
 -2 -2 -16 1137.83 2303.09 1
 -2 2 16 -2796.5 2347.34 1
 -2 2 16 -129.11 1507.96 1
 -2 2 16 -443.36 2252.21 1
 2 -2 16 -977.21 2198.23 1
 2 -2 16 2648.23 1342.26 1
 2 -2 16 -7.94 2204.2 1
 2 2 -16 3252.21 1945.57 1
 2 2 -16 306.42 1968.36 1
 2 2 -16 -560.4 2078.1 1
 2 2 17 2738.94 1558.63 1
 2 2 17 3106.19 2628.32 1
 2 2 17 4411.5 2798.67 1
 2 -2 -17 4561.94 1872.79 1
 2 -2 -17 3210.17 2327.43 1
 2 -2 -17 4880.53 3000 1
 -2 2 -17 3940.26 1897.56 1
 -2 2 -17 1759.29 2256.63 1
 -2 2 -17 4097.34 2051.77 1
 -2 -2 17 5438.05 2303.09 1
 -2 -2 17 3334.07 2327.43 1
 -2 -2 17 4750 2207.96 1
 -2 -2 -17 3415.93 1550.88 1
 -2 -2 -17 -35.95 2506.63 1
 -2 -2 -17 5019.91 2971.24 1
 -2 2 17 2241.15 2703.54 1
 -2 2 17 2316.37 2557.52 1
 -2 2 17 1219.47 1699.78 1
 2 -2 17 4694.69 1749.11 1
 2 -2 17 3011.06 2030.53 1
 2 -2 17 2727.87 2515.48 1
 2 2 -17 2075.66 2059.07 1
 2 2 -17 1955.75 2125.88 1
 2 2 -17 833.85 1946.46 1
 2 2 18 -1557.1 1784.51 1
 2 2 18 507.52 2829.64 1
 2 2 18 1337.61 2922.56 1
 2 -2 -18 5446.9 2750 1
 2 -2 -18 4061.94 2145.57 1
 2 -2 -18 4774.33 2975.66 1
 -2 2 -18 2980.09 2096.68 1
 -2 2 -18 391.15 2102.43 1
 -2 2 -18 3199.11 2818.58 1
 -2 -2 18 834.29 2409.29 1
 -2 -2 18 -2986.7 2557.52 1
 -2 -2 18 1653.54 2265.48 1
 -2 -2 -18 141.97 1704.87 1
 -2 -2 -18 2840.7 2960.17 1
 -2 -2 -18 -1485.8 2714.6 1
 -2 2 18 -576.11 1998.89 1
 -2 2 18 4889.38 2836.28 1
 -2 2 18 5117.25 2787.61 1
 2 -2 18 -854.65 2825.22 1
 2 -2 18 3834.07 1869.91 1
 2 -2 18 1011.28 2457.96 1
 2 2 -18 3785.39 2610.62 1
 2 2 -18 6243.36 2796.46 1
 2 2 -18 1844.91 2206.63 1
 2 2 19 3108.4 2007.3 1
 2 2 19 -1859.5 3190.26 1
 2 2 19 1042.48 2940.26 1
 2 -2 -19 -28.52 2139.38 1
 2 -2 -19 3152.65 3154.86 1
 2 -2 -19 1093.14 2951.32 1
 -2 2 -19 686.95 2721.24 1
 -2 2 -19 4747.78 3183.62 1
 -2 2 -19 1826.33 2211.72 1
 -2 -2 19 3126.1 3017.7 1
 -2 -2 19 2891.59 2351.77 1
 -2 -2 19 1257.08 2827.43 1
 -2 -2 -19 2719.02 3088.49 1
 -2 -2 -19 682.74 1763.49 1
 -2 -2 -19 -4573 3019.91 1
 -2 2 19 4475.66 3137.17 1
 -2 2 19 2351.77 2196.46 1
 -2 2 19 2422.56 2811.94 1
 2 -2 19 4530.97 3258.85 1
 2 -2 19 -820.35 1845.79 1
 2 -2 19 574.11 3057.52 1
 2 2 -19 1802.21 2608.4 1
 2 2 -19 -33.41 2750 1
 2 2 -19 2648.23 2825.22 1
 -2 3 0 320796 56504 1
 2 -3 0 343805 60553 1
 2 -3 -1 140000 24690 1
 -2 3 -1 136903 17816 1
 -2 3 1 137699 24292 1
 2 -3 1 155332 20146 1
 2 3 2 346902 70000 1
 2 -3 -2 255309 44978 1
 -2 3 -2 203938 26261 1
 -2 -3 2 173650 22522 1
 -2 -3 -2 358185 72279 1
 -2 3 2 320354 56416 1
 2 -3 2 185221 23850 1
 2 3 3 24845 5179.2 1
 2 -3 -3 28628 5108.4 1
 -2 3 -3 23850 3179.2 1
 -2 3 -3 23982 5172.56 1
 -2 -3 3 33717 4654.86 1
 -2 -3 3 23894 4336.28 1
 -2 -3 -3 26659 5535.39 1
 -2 3 3 24889 4466.81 1
 2 -3 3 25000 3323.01 1
 2 -3 3 24469 5256.63 1
 2 3 -3 26704 4831.85 1
 2 3 -3 29358 4152.65 1
 2 3 4 321460 64845 1
 2 -3 -4 339601 59801 1
 2 -3 -4 277655 56084 1
 -2 3 -4 338716 43584 1
 -2 3 -4 307079 61991 1
 -2 -3 4 384292 77522 1
 -2 -3 4 278318 35819 1
 -2 -3 4 317256 55885 1
 -2 -3 -4 357079 72057 1
 -2 3 4 334070 58849 1
 -2 3 4 266371 53805 1
 2 -3 4 309513 62478 1
 2 -3 4 334070 42965 1
 2 3 -4 334955 59004 1
 2 3 -4 333628 67345 1
 2 3 -4 265044 34115 1
 2 3 5 58783 11920 1
 2 -3 -5 78783 13909 1
 2 -3 -5 85509 17361 1
 -2 3 -5 59447 7701.32 1
 -2 3 -5 63805 13053 1
 -2 -3 5 90973 18436 1
 -2 -3 5 103540 18277 1
 -2 -3 -5 66460 13469 1
 -2 3 5 68053 13827 1
 -2 3 5 79071 13965 1
 2 -3 5 57876 7495.57 1
 2 -3 5 60066 12323 1
 2 3 -5 105155 18571 1
 2 3 -5 58540 11936 1
 2 3 6 344690 60730 1
 2 3 6 411062 82920 1
 2 -3 -6 394469 69469 1
 2 -3 -6 377212 76150 1
 -2 3 -6 450884 57987 1
 -2 3 -6 352212 71128 1
 -2 -3 6 460619 59226 1
 -2 -3 6 364601 73584 1
 -2 -3 6 362168 63783 1
 -2 -3 -6 420575 84867 1
 -2 -3 -6 364823 64270 1
 -2 3 6 284070 57345 1
 -2 3 6 343362 60465 1
 2 -3 6 434070 55819 1
 2 -3 6 389823 78672 1
 2 3 -6 366593 64557 1
 2 3 -6 407522 52411 1
 2 3 -6 482079 97257 1
 2 3 7 14684 2900.44 1
 2 3 7 8488.93 1701.33 1
 2 3 7 10677 2511.06 1
 2 -3 -7 10144 1729.87 1
 2 -3 -7 14427 2716.81 1
 2 -3 -7 20562 4648.23 1
 -2 3 -7 9327.42 1478.1 1
 -2 3 -7 12170 2898.23 1
 -2 -3 7 11462 1698.67 1
 -2 -3 7 13500 3035.4 1
 -2 -3 7 8311.94 1767.48 1
 -2 -3 -7 18308 3429.2 1
 -2 -3 -7 7800.88 1642.7 1
 -2 -3 -7 15294 3378.31 1
 -2 3 7 12392 2384.95 1
 -2 3 7 17274 3847.34 1
 2 -3 7 9743.35 2497.79 1
 2 -3 7 11031 1674.56 1
 2 3 -7 10927 1637.61 1
 2 3 -7 14186 3150.44 1
 2 3 8 2528.76 1456.86 1
 2 3 8 4559.73 1378.76 1
 2 3 8 9296.45 2316.37 1
 2 -3 -8 6154.86 1967.92 1
 2 -3 -8 1545.79 1238.94 1
 -2 3 -8 2296.46 986.946 1
 -2 3 -8 1504.64 1424.78 1
 -2 -3 8 3391.59 1405.09 1
 -2 -3 8 1058.85 1148.01 1
 -2 -3 -8 3345.13 1457.3 1
 -2 -3 -8 5838.49 1858.18 1
 -2 -3 -8 6148.22 1452.21 1
 -2 3 8 5506.63 1806.19 1
 -2 3 8 3349.55 1223.01 1
 -2 3 8 3236.72 1384.95 1
 2 -3 8 1125.88 1478.1 1
 2 -3 8 2201.33 948.008 1
 2 3 -8 2592.92 1359.73 1
 2 3 -8 3334.07 1348.01 1
 2 3 9 5530.97 1647.34 1
 2 3 9 2765.48 1176.33 1
 2 3 9 1686.06 1414.16 1
 2 -3 -9 1020.8 1017.48 1
 2 -3 -9 7480.08 1625.22 1
 2 -3 -9 6329.64 2085.4 1
 -2 3 -9 -745.35 1394.25 1
 -2 3 -9 7323 1413.05 1
 -2 -3 9 1238.72 1337.17 1
 -2 -3 9 5805.3 1572.79 1
 -2 -3 -9 2300.88 1053.32 1
 -2 -3 -9 7201.32 1683.85 1
 -2 -3 -9 -571.02 1577.65 1
 -2 3 9 3555.31 1628.1 1
 -2 3 9 979.64 1055.97 1
 -2 3 9 4079.64 1457.52 1
 2 -3 9 -1056 1547.34 1
 2 -3 9 7201.32 1328.32 1
 2 3 -9 1939.38 1362.17 1
 2 3 -9 902.43 1296.68 1
 2 3 10 9548.66 1967.03 1
 2 3 10 10774 2192.7 1
 2 3 10 8597.34 2429.2 1
 2 -3 -10 8964.59 1773.89 1
 2 -3 -10 9599.55 2097.12 1
 2 -3 -10 9621.67 2727.87 1
 -2 3 -10 9579.64 1769.91 1
 -2 3 -10 10265 2497.79 1
 -2 -3 10 12062 2504.42 1
 -2 -3 10 10102 1747.79 1
 -2 -3 -10 9918.13 2734.51 1
 -2 -3 -10 8216.81 1759.07 1
 -2 -3 -10 14252 2719.02 1
 -2 3 10 10821 2765.48 1
 -2 3 10 8387.16 1908.85 1
 -2 3 10 10330 1973.45 1
 2 -3 10 11122 1865.48 1
 2 -3 10 8070.79 2250 1
 2 3 -10 9464.59 2336.28 1
 2 3 -10 13513 3008.85 1
 2 3 -10 8095.12 1545.35 1
 2 3 11 3577.43 1733.63 1
 2 3 11 -24.71 1612.17 1
 2 -3 -11 3592.92 1541.59 1
 2 -3 -11 8106.19 2570.79 1
 2 -3 -11 3997.78 1834.73 1
 -2 3 -11 5367.25 1473.45 1
 -2 3 -11 2814.16 1507.74 1
 -2 -3 11 4557.52 1793.8 1
 -2 -3 11 4201.32 1440.49 1
 -2 -3 11 8637.16 2005.53 1
 -2 -3 -11 1907.08 1522.79 1
 -2 -3 -11 4484.51 1927.21 1
 -2 3 11 3387.16 1706.64 1
 -2 3 11 1247.79 1537.61 1
 2 -3 11 88.27 1521.24 1
 2 -3 11 3143.8 1390.71 1
 2 -3 11 2581.86 1540.49 1
 2 3 -11 5030.97 1805.53 1
 2 3 -11 6013.27 1752.21 1
 2 3 -11 2200.22 1311.72 1
 2 3 12 3601.77 1421.02 1
 2 3 12 8694.68 2178.76 1
 2 3 12 2743.36 1784.29 1
 2 -3 -12 5199.11 1787.61 1
 2 -3 -12 5991.14 1859.07 1
 2 -3 -12 3090.7 2121.68 1
 -2 3 -12 3696.9 1564.16 1
 -2 3 -12 1700.22 1640.71 1
 -2 3 -12 9524.33 2442.48 1
 -2 -3 12 2845.13 1508.18 1
 -2 -3 12 2816.37 1397.34 1
 -2 -3 12 7712.38 2269.91 1
 -2 -3 -12 4639.38 1409.95 1
 -2 -3 -12 4265.48 1968.58 1
 -2 -3 -12 6842.91 2054.64 1
 -2 3 12 308.63 1386.28 1
 -2 3 12 5911.5 1868.8 1
 -2 3 12 5807.52 2061.28 1
 2 -3 12 8121.67 2389.38 1
 2 -3 12 678.1 1543.36 1
 2 -3 12 6245.57 1785.4 1
 2 3 -12 4900.44 1585.84 1
 2 3 -12 7024.33 2048.67 1
 2 3 13 633.19 1279.42 1
 2 3 13 3367.25 2327.43 1
 2 3 13 2761.06 2009.73 1
 2 -3 -13 4033.18 1785.18 1
 2 -3 -13 2553.09 1645.79 1
 2 -3 -13 6590.7 2710.17 1
 -2 3 -13 2794.24 1696.02 1
 -2 3 -13 912.17 1632.52 1
 -2 -3 13 6236.72 1796.02 1
 -2 -3 13 3320.79 1861.5 1
 -2 -3 13 7314.15 2101.77 1
 -2 -3 -13 2334.07 2066.37 1
 -2 -3 -13 3546.46 2086.06 1
 -2 -3 -13 1062.61 1441.37 1
 -2 3 13 3287.61 1846.68 1
 -2 3 13 2466.81 2065.71 1
 -2 3 13 642.92 2003.76 1
 2 -3 13 3847.34 1834.95 1
 2 -3 13 4517.69 1685.18 1
 2 -3 13 2442.48 1596.9 1
 2 3 -13 6632.74 2250 1
 2 3 -13 4316.37 1653.54 1
 2 3 -13 5619.46 1857.3 1
 2 3 14 9219.02 2207.74 1
 2 3 14 10684 2745.57 1
 2 3 14 7842.91 2610.62 1
 2 -3 -14 9356.18 3272.12 1
 2 -3 -14 12843 2504.42 1
 -2 3 -14 6019.91 2258.85 1
 -2 3 -14 11765 2415.93 1
 -2 3 -14 11431 2634.95 1
 -2 -3 14 12097 2513.27 1
 -2 -3 14 7577.43 2298.67 1
 -2 -3 14 13051 3362.83 1
 -2 -3 -14 8356.19 2867.25 1
 -2 -3 -14 11055 2391.59 1
 -2 -3 -14 8073 2347.34 1
 -2 3 14 13115 2792.03 1
 -2 3 14 14830 3690.26 1
 -2 3 14 8907.07 2502.21 1
 2 -3 14 8349.55 2617.25 1
 2 -3 14 9836.27 2340.71 1
 2 -3 14 10960 2285.4 1
 2 3 -14 8064.15 2610.62 1
 2 3 -14 9382.73 2314.16 1
 2 3 15 -1061.3 1487.17 1
 2 3 15 517.48 2167.92 1
 2 3 15 5042.03 2506.63 1
 2 -3 -15 1817.7 1859.95 1
 2 -3 -15 1365.93 2632.74 1
 2 -3 -15 954.87 1767.03 1
 -2 3 -15 1063.27 1815.48 1
 -2 3 -15 -553.98 2212.39 1
 -2 3 -15 -89.56 2082.3 1
 -2 -3 15 -443.8 2356.19 1
 -2 -3 15 4050.88 1730.53 1
 -2 -3 15 2497.79 2373.89 1
 -2 -3 -15 3345.13 1552.65 1
 -2 -3 -15 -33.72 2446.9 1
 -2 -3 -15 166.46 2021.46 1
 -2 3 15 3389.38 1823.45 1
 -2 3 15 -899.11 2380.53 1
 -2 3 15 153.98 2141.59 1
 2 -3 15 -778.54 1623.23 1
 2 -3 15 942.26 2126.77 1
 2 -3 15 1985.62 2210.62 1
 2 3 -15 1390.26 1853.54 1
 2 3 -15 1921.9 2314.16 1
 2 3 -15 -345.57 1906.19 1
 2 3 16 -413.27 1546.02 1
 2 3 16 2745.57 2422.56 1
 2 3 16 2053.1 2484.51 1
 2 -3 -16 3194.69 2183.4 1
 2 -3 -16 2382.74 2365.04 1
 2 -3 -16 -697.12 2674.78 1
 -2 3 -16 3851.77 2309.73 1
 -2 3 -16 2480.09 1618.8 1
 -2 3 -16 3690.26 2225.66 1
 -2 -3 16 9075.21 2792.03 1
 -2 -3 16 1218.14 1942.7 1
 -2 -3 16 1703.1 2185.17 1
 -2 -3 -16 2745.57 2577.43 1
 -2 -3 -16 3676.99 2376.1 1
 -2 3 16 477.43 2457.96 1
 -2 3 16 -1551.8 2241.15 1
 -2 3 16 1935.18 2486.72 1
 2 -3 16 1863.05 1423.23 1
 2 -3 16 2823.01 2418.14 1
 2 -3 16 3004.42 2409.29 1
 2 3 -16 2530.97 2099.11 1
 2 3 -16 5599.55 2420.35 1
 2 3 -16 1788.27 1967.03 1
 2 3 17 5128.31 2904.86 1
 2 3 17 11279 2688.05 1
 2 3 17 10606 3603.98 1
 2 -3 -17 7491.14 2289.82 1
 2 -3 -17 10845 2865.04 1
 2 -3 -17 9358.4 3519.91 1
 -2 3 -17 8776.54 2508.85 1
 -2 3 -17 3842.92 2323.01 1
 -2 3 -17 11783 2776.55 1
 -2 -3 17 7152.65 2676.99 1
 -2 -3 17 7126.1 2615.04 1
 -2 -3 17 10268 2789.82 1
 -2 -3 -17 9365.03 2946.9 1
 -2 -3 -17 6309.73 3398.23 1
 -2 -3 -17 7205.75 1952.87 1
 -2 3 17 6426.98 2171.68 1
 -2 3 17 8194.68 3019.91 1
 -2 3 17 8688.04 3207.96 1
 2 -3 17 6871.67 2710.17 1
 2 -3 17 7351.76 2054.86 1
 2 -3 17 5115.04 2353.98 1
 2 3 -17 6736.72 2834.07 1
 2 3 -17 7566.36 2590.71 1
 2 3 -17 8796.45 2630.53 1
 2 3 18 3183.62 1965.48 1
 2 3 18 6261.06 2997.78 1
 2 3 18 5393.8 2889.38 1
 2 -3 -18 1405.31 2581.86 1
 2 -3 -18 3816.37 2184.73 1
 2 -3 -18 4601.77 3061.94 1
 -2 3 -18 3097.34 2345.13 1
 -2 3 -18 3719.02 2672.56 1
 -2 3 -18 1400 1821.24 1
 -2 -3 18 2093.58 2665.93 1
 -2 -3 18 1388.27 2074.78 1
 -2 -3 18 5338.49 2944.69 1
 -2 -3 -18 4918.14 1894.91 1
 -2 -3 -18 5482.3 2995.57 1
 -2 -3 -18 2842.92 2615.04 1
 -2 3 18 8219.02 3188.05 1
 -2 3 18 4955.75 2211.5 1
 -2 3 18 5092.92 2738.94 1
 2 -3 18 2166.81 1824.78 1
 2 -3 18 2584.07 2798.67 1
 2 -3 18 847.34 2544.25 1
 2 3 -18 -15.27 2464.6 1
 2 3 -18 2429.2 2553.09 1
 2 3 -18 689.6 2544.25 1
 2 -4 -1 13657 2847.34 1
 -2 4 1 10595 2466.81 1
 2 -4 -2 2719.02 1395.13 1
 -2 4 2 2778.76 1589.16 1
 2 4 3 58894 12095 1
 2 -4 -3 79026 13987 1
 -2 4 -3 59535 7783.18 1
 -2 -4 3 73208 9973.44 1
 -2 -4 -3 70465 14403 1
 -2 4 3 71615 12704 1
 2 -4 3 61062 7971.23 1
 2 4 -3 76814 10582 1
 2 4 4 12173 3008.85 1
 2 -4 -4 6869.46 1526.33 1
 -2 4 -4 12885 1977.87 1
 -2 4 -4 7798.66 2535.4 1
 -2 -4 4 17113 2845.13 1
 -2 -4 -4 9752.2 2630.53 1
 -2 4 4 8460.17 1818.58 1
 2 -4 4 6911.5 2473.45 1
 2 -4 4 14409 2135.84 1
 2 4 -4 11940 2453.54 1
 2 4 5 233407 47146 1
 2 -4 -5 209004 36836 1
 2 -4 -5 330973 66880 1
 -2 4 -5 380309 48916 1
 -2 -4 5 290708 37411 1
 -2 -4 5 271902 47920 1
 -2 -4 5 370796 74845 1
 -2 -4 -5 277433 55996 1
 -2 4 5 272787 48075 1
 -2 4 5 362831 73230 1
 2 -4 5 215641 43584 1
 2 -4 5 381637 49093 1
 2 4 -5 270132 47611 1
 2 4 -5 288053 37080 1
 2 4 -5 345575 69779 1
 2 4 6 76062 15484 1
 2 -4 -6 79226 14000 1
 -2 4 -6 75487 9789.81 1
 -2 4 -6 85531 17425 1
 -2 -4 6 83451 16989 1
 -2 -4 6 89425 11582 1
 -2 -4 6 84624 14989 1
 -2 -4 -6 73982 15069 1
 -2 4 6 56549 11653 1
 -2 4 6 79757 14108 1
 2 -4 6 92168 18759 1
 2 -4 6 79823 10341 1
 2 4 -6 78584 13945 1
 2 4 -6 86018 11150 1
 2 4 -6 100088 20310 1
 2 4 7 68761 13987 1
 2 -4 -7 53451 9493.35 1
 2 -4 -7 67456 13858 1
 -2 4 -7 40133 5292.03 1
 -2 4 -7 67588 13845 1
 -2 -4 7 40575 7294.24 1
 -2 -4 7 53407 6964.59 1
 -2 -4 -7 66748 13586 1
 -2 -4 -7 53695 9643.79 1
 -2 4 7 65951 11699 1
 -2 4 7 61903 12710 1
 2 -4 7 108495 22071 1
 2 -4 7 39469 5179.2 1
 2 4 -7 48761 8743.35 1
 2 4 -7 49469 6484.51 1
 2 4 8 21080 4250 1
 2 4 8 22920 4935.84 1
 2 -4 -8 28429 5157.07 1
 2 -4 -8 24181 5413.71 1
 -2 4 -8 30111 4064.16 1
 -2 4 -8 25288 5732.29 1
 -2 -4 8 26748 3652.65 1
 -2 -4 8 29380 5356.19 1
 -2 -4 8 24624 5610.61 1
 -2 -4 -8 25686 4807.52 1
 -2 -4 -8 25088 5431.41 1
 -2 4 8 20228 4519.91 1
 -2 4 8 27035 4931.41 1
 2 -4 8 24049 5621.68 1
 2 -4 8 25819 3502.21 1
 2 4 -8 29226 5365.04 1
 2 4 -8 29115 6256.63 1
 2 4 -8 25310 3513.27 1
 2 4 9 1271.24 1681.41 1
 2 4 9 1879.87 1853.54 1
 2 -4 -9 1686.95 1200 1
 2 -4 -9 7960.17 2951.32 1
 -2 4 -9 2639.38 2114.82 1
 -2 4 -9 4225.66 1311.28 1
 -2 -4 9 2016.15 1429.42 1
 -2 -4 9 1417.26 1867.03 1
 -2 -4 9 3373.89 1250.44 1
 -2 -4 -9 1145.8 1550.44 1
 -2 -4 -9 2719.02 2101.55 1
 -2 -4 -9 8296.45 1945.35 1
 -2 4 9 1856.41 1211.06 1
 -2 4 9 4042.03 2157.74 1
 2 -4 9 2214.6 2131.41 1
 2 -4 9 5495.57 1383.85 1
 2 4 -9 195.53 1629.64 1
 2 4 -9 5243.36 1341.59 1
 2 4 -9 7212.38 2309.73 1
 2 4 10 4274.33 1691.81 1
 2 4 10 5433.62 2005.75 1
 2 4 10 8026.54 2579.64 1
 2 -4 -10 11493 2327.43 1
 2 -4 -10 581.64 1206.86 1
 2 -4 -10 4254.42 2356.19 1
 -2 4 -10 5999.99 1585.18 1
 -2 4 -10 14434 3384.95 1
 -2 -4 10 8243.35 1740.04 1
 -2 -4 10 4971.23 1625.66 1
 -2 -4 10 6922.56 2156.41 1
 -2 -4 -10 5028.76 1558.63 1
 -2 -4 -10 7590.7 2010.4 1
 -2 4 10 976.55 1286.06 1
 -2 4 10 7953.53 2115.04 1
 -2 4 10 13254 3353.98 1
 2 -4 10 11378 2913.71 1
 2 -4 10 4834.07 1505.31 1
 2 4 -10 2641.59 1672.12 1
 2 4 -10 7566.36 1668.8 1
 2 4 -10 11989 2831.86 1
 2 4 11 14690 2827.43 1
 2 4 11 10608 2460.17 1
 2 4 11 17918 4068.58 1
 2 -4 -11 17819 3460.17 1
 2 -4 -11 8506.63 2780.97 1
 2 -4 -11 14681 2641.59 1
 -2 4 -11 11482 2085.84 1
 -2 4 -11 13661 3334.07 1
 -2 -4 11 12009 2113.71 1
 -2 -4 11 13748 3309.73 1
 -2 -4 -11 14715 2685.84 1
 -2 -4 -11 19288 3712.39 1
 -2 -4 -11 15715 3851.77 1
 -2 4 11 14883 2960.17 1
 -2 4 11 13712 2639.38 1
 -2 4 11 10562 2814.16 1
 2 -4 11 6942.47 2327.43 1
 2 -4 11 10546 1996.02 1
 2 4 -11 10923 2010.17 1
 2 4 -11 10352 2573.01 1
 2 4 12 7699.11 2511.06 1
 2 4 12 1150 1541.15 1
 2 4 12 1524.56 2126.1 1
 2 -4 -12 -746.02 1321.24 1
 2 -4 -12 4935.84 1959.29 1
 2 -4 -12 2152.65 2761.06 1
 -2 4 -12 3955.75 1930.75 1
 -2 4 -12 1781.19 1591.37 1
 -2 -4 12 -464.6 1517.48 1
 -2 -4 12 2597.34 1431.41 1
 -2 -4 12 2736.72 1864.16 1
 -2 -4 -12 5966.81 2136.06 1
 -2 -4 -12 2371.68 1477.21 1
 -2 -4 -12 1226.77 2418.14 1
 -2 4 12 3641.59 2464.6 1
 -2 4 12 1563.49 1452.43 1
 -2 4 12 5338.49 2360.62 1
 2 -4 12 6232.29 2267.7 1
 2 -4 12 2900.44 1680.97 1
 2 4 -12 1617.03 1648.45 1
 2 4 -12 929.87 1502.87 1
 2 4 -12 2031.64 1578.32 1
 2 4 13 4537.61 1657.96 1
 2 4 13 731.64 2426.99 1
 2 4 13 7657.07 2701.32 1
 2 -4 -13 -2052.9 1949.78 1
 2 -4 -13 -127.35 1641.59 1
 2 -4 -13 2455.75 3011.06 1
 -2 4 -13 410.84 1767.7 1
 -2 4 -13 3146.01 1975 1
 -2 -4 13 1781.86 1627.65 1
 -2 -4 13 1139.16 1619.69 1
 -2 -4 13 8196.89 2517.7 1
 -2 -4 -13 2935.84 1567.92 1
 -2 -4 -13 3404.86 2118.8 1
 -2 -4 -13 6258.84 2829.64 1
 -2 4 13 2982.3 2535.4 1
 -2 4 13 3280.97 1671.68 1
 -2 4 13 1748.01 2442.48 1
 2 -4 13 1608.85 1558.85 1
 2 -4 13 1777.21 1776.33 1
 2 -4 13 1514.82 1658.63 1
 2 4 -13 4179.2 2127.87 1
 2 4 -13 1845.57 1657.3 1
 2 4 -13 11900 2900.44 1
 2 4 14 2276.55 2511.06 1
 2 4 14 2250 1627.87 1
 2 4 14 148.01 2356.19 1
 2 -4 -14 2122.34 1610.84 1
 2 -4 -14 3814.16 3061.94 1
 2 -4 -14 -230.97 2232.3 1
 -2 4 -14 3084.07 1924.56 1
 -2 4 -14 1545.35 1684.51 1
 -2 4 -14 5207.96 2156.64 1
 -2 -4 14 4491.15 1824.33 1
 -2 -4 14 2471.24 2016.15 1
 -2 -4 14 -198.45 2091.37 1
 -2 -4 -14 249.34 1568.36 1
 -2 -4 -14 5595.13 2997.78 1
 -2 -4 -14 5070.79 2387.17 1
 -2 4 14 1108.18 2380.53 1
 -2 4 14 4360.62 1955.09 1
 -2 4 14 1270.35 2420.35 1
 2 -4 14 1939.38 1895.35 1
 2 -4 14 2619.47 1724.78 1
 2 -4 14 2173.45 1969.47 1
 2 4 -14 7296.45 2387.17 1
 2 4 -14 3431.41 1885.62 1
 2 4 -14 2517.7 2002.87 1
 2 4 15 1389.6 1639.82 1
 2 4 15 3115.04 2426.99 1
 2 4 15 5440.26 2621.68 1
 2 -4 -15 7387.16 2371.68 1
 2 -4 -15 3831.85 1712.17 1
 2 -4 -15 772.79 3106.19 1
 -2 4 -15 3309.73 2415.93 1
 -2 4 -15 5141.59 2309.73 1
 -2 4 -15 3767.7 1946.24 1
 -2 -4 15 6336.28 2349.55 1
 -2 -4 15 11666 3378.31 1
 -2 -4 -15 2776.55 1662.39 1
 -2 -4 -15 3241.15 2314.16 1
 -2 -4 -15 3692.47 2745.57 1
 -2 4 15 2316.37 2533.18 1
 -2 4 15 6513.27 2024.78 1
 -2 4 15 4944.69 2606.19 1
 2 -4 15 4303.09 2484.51 1
 2 -4 15 3088.49 1967.48 1
 2 -4 15 2887.17 2369.47 1
 2 4 -15 10965 2672.56 1
 2 4 -15 6055.3 2327.43 1
 2 4 -15 3960.17 2078.54 1
 2 4 16 -216.28 1743.8 1
 2 4 16 632.74 2730.09 1
 2 4 16 -1648.4 2548.67 1
 2 -4 -16 -254.42 2597.34 1
 2 -4 -16 169.03 1796.68 1
 2 -4 -16 -2345.1 3276.55 1
 -2 4 -16 2851.77 2340.71 1
 -2 4 -16 3190.26 2014.16 1
 -2 4 -16 2665.93 2178.09 1
 -2 -4 16 3670.35 2513.27 1
 -2 -4 16 -2442.5 1667.48 1
 -2 -4 16 2173.67 2342.92 1
 -2 -4 -16 1277.65 1525.22 1
 -2 -4 -16 1291.15 2730.09 1
 -2 -4 -16 -464.38 2918.14 1
 -2 4 16 2858.4 1922.34 1
 -2 4 16 2431.41 2900.44 1
 -2 4 16 -2342.9 2683.63 1
 2 -4 16 1856.64 2243.36 1
 2 -4 16 184.89 1678.1 1
 2 -4 16 2650.44 2488.94 1
 2 4 -16 1795.79 1851.77 1
 2 4 -16 362.61 1944.02 1
 2 4 -16 1530.09 2223.45 1
 2 4 17 792.26 2022.79 1
 2 4 17 -448.67 3137.17 1
 2 4 17 12936 3977.87 1
 2 -4 -17 -387.61 2108.85 1
 2 -4 -17 594.03 3256.63 1
 2 -4 -17 444.47 2530.97 1
 -2 4 -17 587.17 2340.71 1
 -2 4 -17 2495.57 2533.18 1
 -2 4 -17 2747.78 2013.27 1
 -2 -4 17 -151.79 1982.96 1
 -2 -4 17 1028.98 2597.34 1
 -2 -4 17 432.08 2519.91 1
 -2 -4 -17 1621.02 1959.95 1
 -2 -4 -17 -3119.5 2836.28 1
 -2 4 17 -2973.4 2723.45 1
 -2 4 17 -303.32 3075.22 1
 -2 4 17 1299.78 2276.55 1
 2 -4 17 -123.92 2488.94 1
 2 -4 17 -142.5 1890.93 1
 2 -4 17 357.96 2519.91 1
 2 4 -17 2003.76 2356.19 1
 2 4 -17 3765.48 2484.51 1
 2 4 -17 1486.06 2189.82 1
 2 4 18 -1383.4 3161.5 1
 2 4 18 -1996.9 2156.19 1
 2 4 18 1948.89 2814.16 1
 2 -4 -18 2818.58 2579.64 1
 2 -4 -18 219.89 2258.85 1
 2 -4 -18 -309.73 3294.24 1
 -2 4 -18 -2915.9 2836.28 1
 -2 4 -18 157.19 1758.18 1
 -2 4 -18 702.65 2674.78 1
 -2 -4 18 2093.8 2050.44 1
 -2 -4 18 -1431.2 2761.06 1
 -2 -4 18 -3148.2 2993.36 1
 -2 -4 -18 -2159.5 1803.98 1
 -2 -4 -18 -22.28 3004.42 1
 -2 -4 -18 1560.18 2676.99 1
 -2 4 18 233.63 2143.36 1
 -2 4 18 3141.59 2960.17 1
 -2 4 18 1631.86 2986.72 1
 2 -4 18 2236.72 1881.41 1
 2 -4 18 -591.59 2988.94 1
 2 -4 18 1707.74 2860.62 1
 2 4 -18 3557.52 2471.24 1
 2 4 -18 -1416.1 2690.26 1
 2 4 -18 2035.62 2778.76 1
 -2 5 -2 3745.57 3564.16 1
 2 -5 2 16239 3858.4 1
 2 -5 -3 18471 3727.87 1
 -2 5 -3 12259 2796.46 1
 -2 -5 3 3641.59 3358.4 1
 -2 -5 -3 2457.96 2530.97 1
 -2 5 3 17469 3734.51 1
 2 -5 3 9570.79 2511.06 1
 2 5 -3 8707.96 3851.77 1
 2 5 4 282079 57035 1
 2 -5 -4 246902 43496 1
 -2 5 -4 123827 16029 1
 -2 -5 4 148274 19358 1
 -2 -5 -4 257522 52080 1
 -2 5 4 245796 43363 1
 2 -5 4 141902 18347 1
 2 5 -4 138208 18153 1
 2 5 5 52478 10911 1
 -2 5 -5 49469 6528.75 1
 -2 5 -5 70265 14418 1
 -2 -5 5 62212 8247.78 1
 -2 -5 -5 45686 9522.11 1
 -2 5 5 68407 12177 1
 2 -5 5 51018 6707.96 1
 2 -5 5 64137 13201 1
 2 5 -5 62080 8283.18 1
 2 5 6 116195 23606 1
 2 -5 -6 114624 20246 1
 2 -5 -6 104115 21290 1
 -2 5 -6 93916 12181 1
 -2 5 -6 86571 17708 1
 -2 -5 6 100288 13027 1
 -2 -5 6 103761 21104 1
 -2 -5 -6 99159 20208 1
 -2 5 6 124757 22042 1
 -2 5 6 105088 21425 1
 2 -5 6 92323 18845 1
 2 -5 6 95354 12354 1
 2 5 -6 100575 20465 1
 2 5 -6 96549 12562 1
 2 5 7 39646 8351.76 1
 2 -5 -7 43451 7792.03 1
 2 -5 -7 61637 12843 1
 -2 5 -7 53496 7046.45 1
 -2 5 -7 51748 10843 1
 -2 -5 7 49248 8831.85 1
 -2 -5 7 31084 6778.75 1
 -2 -5 7 57987 7581.85 1
 -2 -5 -7 48562 10164 1
 -2 5 7 36571 6643.8 1
 -2 5 7 49801 10454 1
 2 -5 7 50155 10531 1
 2 -5 7 49602 6519.9 1
 2 5 -7 42942 7738.93 1
 2 5 -7 41549 8789.81 1
 2 5 -7 60774 7971.23 1
 2 5 8 11491 3336.28 1
 2 -5 -8 14131 2842.92 1
 2 -5 -8 19936 5137.16 1
 -2 5 -8 13157 2274.33 1
 -2 5 -8 10442 3241.15 1
 -2 -5 8 16400 2550.88 1
 -2 -5 8 10485 2418.14 1
 -2 -5 8 16631 4221.23 1
 -2 -5 -8 11504 3564.16 1
 -2 5 8 17157 3356.19 1
 -2 5 8 17239 4588.49 1
 2 -5 8 11060 3654.86 1
 2 -5 8 13819 2285.4 1
 2 5 -8 12142 2732.3 1
 2 5 -8 11144 3258.85 1
 2 5 -8 8707.96 1899.11 1
 2 5 9 2889.38 2493.36 1
 2 5 9 -714.6 2407.08 1
 2 -5 -9 1892.03 1504.2 1
 -2 5 -9 1024.34 2219.02 1
 -2 5 -9 172.79 1437.17 1
 -2 -5 9 1686.5 1600.88 1
 -2 -5 9 5681.41 1669.69 1
 -2 -5 -9 632.74 2663.71 1
 -2 -5 -9 5168.14 2018.58 1
 -2 5 9 1292.92 1536.28 1
 -2 5 9 6449.11 2896.01 1
 2 -5 9 1402.43 1333.63 1
 2 -5 9 12954 3780.97 1
 2 5 -9 1553.32 1744.69 1
 2 5 -9 4307.52 1627.65 1
 2 5 10 18261 3951.32 1
 2 5 10 13779 3544.24 1
 2 -5 -10 20792 3980.08 1
 2 -5 -10 10591 3685.84 1
 -2 5 -10 13398 2314.16 1
 -2 5 -10 12133 3446.9 1
 -2 -5 10 15146 2493.36 1
 -2 -5 10 10732 2446.9 1
 -2 -5 10 15471 4061.94 1
 -2 -5 -10 12064 2853.98 1
 -2 -5 -10 21560 5013.27 1
 -2 5 10 14294 3721.24 1
 -2 5 10 11659 2648.23 1
 2 -5 10 13942 3949.11 1
 2 -5 10 13770 2369.47 1
 2 5 -10 10252 2524.33 1
 2 5 -10 13358 2342.92 1
 2 5 -10 10799 3022.12 1
 2 5 11 1725.66 1842.92 1
 2 5 11 7557.51 2776.55 1
 2 -5 -11 2057.08 1691.15 1
 2 -5 -11 3942.47 3119.47 1
 -2 5 -11 2829.64 1707.08 1
 -2 5 -11 5170.35 2500 1
 -2 -5 11 2940.26 1641.81 1
 -2 -5 11 4674.77 2318.58 1
 -2 -5 11 -387.39 1485.84 1
 -2 -5 -11 9546.45 2351.77 1
 -2 -5 -11 2296.46 1649.56 1
 -2 5 11 2136.94 1797.56 1
 -2 5 11 3814.16 2564.16 1
 2 -5 11 223.89 2194.02 1
 2 -5 11 1636.5 1553.76 1
 2 5 -11 292.7 1771.9 1
 2 5 -11 2674.78 1563.05 1
 2 5 -11 1331.41 1840.71 1
 2 5 12 1392.48 2132.3 1
 2 5 12 6734.51 3134.95 1
 2 5 12 6022.12 2953.54 1
 2 -5 -12 3327.43 2519.91 1
 2 -5 -12 7046.45 1905.97 1
 2 -5 -12 2896.01 3292.03 1
 -2 5 -12 -351.77 1612.61 1
 -2 5 -12 251.33 2005.97 1
 -2 -5 12 2752.21 1586.28 1
 -2 -5 12 10489 2949.11 1
 -2 -5 12 3969.02 1696.46 1
 -2 -5 -12 10175 2581.86 1
 -2 -5 -12 9252.2 3057.52 1
 -2 -5 -12 2765.48 3081.86 1
 -2 5 12 6088.49 2942.47 1
 -2 5 12 267.04 2898.23 1
 -2 5 12 3292.03 1661.06 1
 2 -5 12 -75.51 2048.45 1
 2 -5 12 170.73 1519.47 1
 2 5 -12 4477.87 1880.97 1
 2 5 -12 2349.55 1594.91 1
 2 5 -12 1414.16 1770.13 1
 2 5 13 429.2 1805.53 1
 2 5 13 -1389.6 2977.87 1
 2 5 13 2023.67 2566.37 1
 2 -5 -13 -1401.5 2632.74 1
 2 -5 -13 2495.57 1713.05 1
 2 -5 -13 3984.51 3466.81 1
 -2 5 -13 2831.86 1977.43 1
 -2 5 -13 633.41 1984.51 1
 -2 -5 13 1034.51 1624.56 1
 -2 -5 13 -280.97 1698.23 1
 -2 -5 13 1796.02 2027.21 1
 -2 -5 -13 2579.64 2050.66 1
 -2 -5 -13 -1291.6 2776.55 1
 -2 -5 -13 243.58 3030.97 1
 -2 5 13 5307.52 2953.54 1
 -2 5 13 2254.42 1794.47 1
 -2 5 13 -2831.9 3039.82 1
 2 -5 13 4904.86 1982.96 1
 2 -5 13 5891.59 2402.65 1
 2 5 -13 46.73 1786.94 1
 2 5 -13 -1045.8 1902.65 1
 2 5 -13 421.24 1816.15 1
 2 5 14 7692.47 3154.86 1
 2 5 14 5665.92 2081.19 1
 2 5 14 6723.44 2951.32 1
 2 -5 -14 3480.08 2623.89 1
 2 -5 -14 5402.65 1931.41 1
 2 -5 -14 16976 5044.24 1
 -2 5 -14 4429.2 2211.72 1
 -2 5 -14 7351.76 2108.18 1
 -2 -5 14 8455.74 2329.64 1
 -2 -5 14 4214.6 1909.51 1
 -2 -5 14 7141.59 2690.26 1
 -2 -5 -14 8128.31 3442.47 1
 -2 -5 -14 9573 2648.23 1
 -2 -5 -14 5608.4 2918.14 1
 -2 5 14 5134.95 3117.25 1
 -2 5 14 8404.86 2393.8 1
 -2 5 14 10735 3513.27 1
 2 -5 14 11113 3179.2 1
 2 -5 14 8079.64 2183.4 1
 2 5 -14 8597.34 2482.3 1
 2 5 -14 7256.63 2102.21 1
 2 5 -14 4911.5 2148.23 1
 2 5 15 766.81 1776.1 1
 2 5 15 4210.17 3132.74 1
 2 5 15 3369.47 2672.56 1
 2 -5 -15 4484.51 2515.48 1
 2 -5 -15 484.73 1693.14 1
 2 -5 -15 5758.84 3734.51 1
 -2 5 -15 3951.32 2132.08 1
 -2 5 -15 2380.53 2023.89 1
 -2 -5 15 2922.56 2149.78 1
 -2 -5 15 1714.16 1546.46 1
 -2 -5 15 4789.82 2511.06 1
 -2 -5 -15 5747.78 2738.94 1
 -2 -5 -15 3515.48 1938.49 1
 -2 -5 -15 705.97 3108.4 1
 -2 5 15 3508.85 1948.89 1
 -2 5 15 4606.19 3422.56 1
 -2 5 15 7353.97 3236.72 1
 2 -5 15 3061.94 1902.21 1
 2 -5 15 3880.53 2285.4 1
 2 -5 15 4143.8 2144.47 1
 2 5 -15 3188.05 1899.78 1
 2 5 -15 898.23 2007.52 1
 2 5 -15 6205.75 2230.09 1
 2 5 16 2915.93 3241.15 1
 2 5 16 2856.19 2045.13 1
 2 5 16 2360.62 2767.7 1
 2 -5 -16 5683.62 2115.04 1
 2 -5 -16 1368.8 2475.66 1
 2 -5 -16 5480.08 3840.7 1
 -2 5 -16 6365.04 2597.34 1
 -2 5 -16 958.63 1858.63 1
 -2 5 -16 5827.43 2371.68 1
 -2 -5 16 5232.3 2085.62 1
 -2 -5 16 2236.72 2194.25 1
 -2 -5 16 7449.11 2842.92 1
 -2 -5 -16 -1852 3190.26 1
 -2 -5 -16 8780.96 2464.6 1
 -2 -5 -16 252.43 2586.28 1
 -2 5 16 -1379.4 3053.09 1
 -2 5 16 5039.82 2225.66 1
 -2 5 16 3738.93 3384.95 1
 2 -5 16 2904.86 2034.73 1
 2 -5 16 2575.22 2418.14 1
 2 -5 16 5745.57 2657.08 1
 2 5 -16 2095.57 1975.88 1
 2 5 -16 3584.07 2134.29 1
 2 5 -16 5842.91 2384.95 1
 2 5 17 3433.62 2210.84 1
 2 5 17 6851.76 3044.24 1
 2 5 17 8030.97 3280.97 1
 2 -5 -17 5212.38 2464.6 1
 2 -5 -17 11710 4365.04 1
 2 -5 -17 10684 3030.97 1
 -2 5 -17 6668.13 2314.16 1
 -2 5 -17 5575.22 2592.92 1
 -2 5 -17 12611 3727.87 1
 -2 -5 17 4946.9 2579.64 1
 -2 -5 17 10593 2723.45 1
 -2 -5 17 7004.42 3110.62 1
 -2 -5 -17 7805.3 2256.63 1
 -2 -5 -17 4929.2 3325.22 1
 -2 -5 -17 4163.71 2420.35 1
 -2 5 17 5300.88 2402.65 1
 -2 5 17 7466.81 3382.74 1
 -2 5 17 5314.15 2997.78 1
 2 -5 17 5249.99 2261.06 1
 2 -5 17 11555 3637.16 1
 2 -5 17 5480.08 2727.87 1
 2 5 -17 10093 2783.18 1
 2 5 -17 5232.3 2603.98 1
 2 5 -17 8044.24 2882.74 1
 2 5 18 1275.22 2185.62 1
 2 5 18 763.49 2882.74 1
 2 5 18 1486.95 2964.6 1
 2 -5 -18 1647.34 2376.1 1
 2 -5 -18 -790.26 2280.97 1
 2 -5 -18 2261.06 3553.09 1
 -2 5 -18 2500 2783.18 1
 -2 5 -18 2274.33 2063.27 1
 -2 5 -18 596.9 2703.54 1
 -2 -5 18 1336.28 2940.26 1
 -2 -5 18 2703.54 1980.53 1
 -2 -5 18 5424.77 3276.55 1
 -2 -5 -18 1597.34 1812.17 1
 -2 -5 -18 781.64 3084.07 1
 -2 -5 -18 5033.18 2475.66 1
 -2 5 18 4491.15 2511.06 1
 -2 5 18 1685.62 2938.05 1
 -2 5 18 -3115 2823.01 1
 2 -5 18 2327.43 2062.83 1
 2 -5 18 334.29 3227.87 1
 2 -5 18 84.91 2960.17 1
 2 5 -18 2617.25 2511.06 1
 2 5 -18 468.58 2882.74 1
 2 5 -18 1455.97 2741.15 1
 2 -6 -3 5913.71 2311.94 1
 -2 6 -3 -4165.9 4398.23 1
 -2 6 3 10106 3035.4 1
 2 -6 3 9776.54 4042.03 1
 2 6 4 25265 6075.21 1
 2 -6 -4 42898 7869.46 1
 -2 6 -4 43009 6161.5 1
 -2 -6 4 44668 7599.55 1
 -2 -6 -4 32965 7455.74 1
 -2 6 4 37323 7070.79 1
 2 -6 4 45531 6347.34 1
 2 6 -4 36504 7369.46 1
 2 6 5 6615.04 3803.09 1
 2 -6 -5 13429 2982.3 1
 -2 6 -5 15774 2710.17 1
 -2 -6 5 12418 3258.85 1
 -2 -6 -5 10799 4146.01 1
 -2 6 5 11398 2796.46 1
 2 -6 5 12584 2382.74 1
 2 6 -5 10354 3329.64 1
 2 6 6 16918 4845.13 1
 2 -6 -6 4685.84 1998.01 1
 2 -6 -6 3743.36 3245.57 1
 -2 6 -6 18084 2898.23 1
 -2 6 -6 2019.02 2827.43 1
 -2 -6 6 10969 2453.54 1
 -2 -6 -6 15531 4723.45 1
 -2 6 6 7568.58 2444.69 1
 2 -6 6 4550.88 2944.69 1
 2 -6 6 14175 2389.38 1
 2 6 7 5017.69 3763.27 1
 2 -6 -7 6564.15 1927.21 1
 -2 6 -7 267.26 1664.38 1
 -2 6 -7 11732 3617.25 1
 -2 -6 7 7292.03 2085.17 1
 -2 -6 7 3095.13 2513.27 1
 -2 -6 -7 657.74 3851.77 1
 -2 6 7 2617.25 1737.83 1
 -2 6 7 10628 3913.71 1
 2 -6 7 16299 4287.61 1
 2 -6 7 2694.69 1666.81 1
 2 6 -7 3327.43 2444.69 1
 2 6 -7 6652.65 2125 1
 2 6 8 15139 4542.03 1
 2 -6 -8 13969 2973.45 1
 2 -6 -8 17161 5931.41 1
 -2 6 -8 10226 2137.83 1
 -2 6 -8 6285.39 2823.01 1
 -2 -6 8 12084 2223.45 1
 -2 -6 8 7723.44 2776.55 1
 -2 -6 -8 8559.73 4002.21 1
 -2 6 8 14650 5053.09 1
 -2 6 8 10874 2603.98 1
 2 -6 8 11956 2186.28 1
 2 -6 8 9015.48 3146.01 1
 2 6 -8 8902.65 2840.7 1
 2 6 -8 10560 2128.98 1
 2 6 9 4165.92 2982.3 1
 2 6 9 3365.04 3033.18 1
 2 -6 -9 1762.83 1696.24 1
 2 -6 -9 -1910 4431.41 1
 -2 6 -9 3099.55 2438.05 1
 -2 6 -9 -321.24 1628.76 1
 -2 -6 9 371.24 1701.77 1
 -2 -6 9 4949.11 2358.4 1
 -2 -6 9 1980.09 1550.88 1
 -2 -6 -9 2000.22 3404.86 1
 -2 6 9 1304.64 3849.55 1
 -2 6 9 7475.66 2309.73 1
 2 -6 9 640.26 2272.12 1
 2 -6 9 2907.08 1611.28 1
 2 6 -9 6530.97 2466.81 1
 2 6 -9 2761.06 1806.86 1
 2 6 10 22987 5196.9 1
 2 6 10 22965 5568.58 1
 2 -6 -10 20553 5615.04 1
 2 -6 -10 26792 5077.43 1
 -2 6 -10 29336 6453.53 1
 -2 6 -10 30730 4391.59 1
 -2 -6 10 26504 5002.21 1
 -2 -6 10 16861 4174.77 1
 -2 -6 10 26881 3907.08 1
 -2 -6 -10 20018 5323 1
 -2 -6 -10 20701 4462.38 1
 -2 6 10 24580 4787.61 1
 -2 6 10 18484 4955.75 1
 2 -6 10 22168 5170.35 1
 2 -6 10 29358 4172.56 1
 2 6 -10 16942 3579.64 1
 2 6 -10 28009 4086.28 1
 2 6 -10 23628 5161.5 1
 2 6 11 4382.74 2703.54 1
 2 6 11 2298.67 3035.4 1
 2 -6 -11 9329.64 2500 1
 2 -6 -11 9663.71 4148.23 1
 -2 6 -11 7106.19 1938.27 1
 -2 6 -11 4769.91 2517.7 1
 -2 -6 11 3420.35 1856.19 1
 -2 -6 11 2548.67 1764.6 1
 -2 -6 11 8015.48 2794.24 1
 -2 -6 -11 3988.93 2431.41 1
 -2 -6 -11 4214.6 3623.89 1
 -2 6 11 10102 3630.53 1
 2 -6 11 1986.94 2367.25 1
 2 -6 11 9896.01 2071.02 1
 2 6 -11 2061.94 1864.38 1
 2 6 -11 2573.01 1982.3 1
 2 6 -11 5705.75 2010.62 1
 2 6 12 4710.17 2584.07 1
 2 -6 -12 3694.69 1789.82 1
 2 -6 -12 6230.08 4473.45 1
 -2 6 -12 4913.71 2464.6 1
 -2 6 -12 7646.01 2075.44 1
 -2 -6 12 6515.48 2012.83 1
 -2 -6 12 4884.95 2431.41 1
 -2 -6 12 9141.58 2415.93 1
 -2 -6 -12 20805 5477.87 1
 -2 -6 -12 6420.35 2336.28 1
 -2 6 12 4674.77 2289.82 1
 -2 6 12 13212 4318.58 1
 2 -6 12 3075.22 2265.48 1
 2 -6 12 5495.57 1822.12 1
 2 6 -12 7749.99 2280.97 1
 2 6 -12 4980.08 2178.54 1
 2 6 -12 6823 2136.72 1
 2 6 13 3710.17 2265.48 1
 2 6 13 1622.34 3059.73 1
 2 -6 -13 2256.63 1711.28 1
 2 -6 -13 4152.65 4004.42 1
 -2 6 -13 539.16 2586.28 1
 -2 6 -13 4825.22 1976.77 1
 -2 -6 13 2338.49 1843.8 1
 -2 -6 13 2089.82 2663.71 1
 -2 -6 13 4418.14 1901.1 1
 -2 -6 -13 985.62 3537.61 1
 -2 -6 -13 4931.41 2206.41 1
 -2 6 13 -343.58 1851.1 1
 -2 6 13 4601.77 3365.04 1
 2 -6 13 -817.26 2418.14 1
 2 -6 13 -447.34 1732.74 1
 2 6 -13 -263.72 1938.05 1
 2 6 -13 4216.81 2340.71 1
 2 6 -13 6703.53 1973.45 1
 2 6 14 -1368.1 3112.83 1
 2 6 14 -572.57 2305.31 1
 2 6 14 8002.2 3327.43 1
 2 -6 -14 6508.84 3017.7 1
 2 -6 -14 -162.41 3659.29 1
 2 -6 -14 2951.32 1700 1
 -2 6 -14 2548.67 1870.13 1
 -2 6 -14 61.55 2325.22 1
 -2 -6 14 1722.34 1906.64 1
 -2 -6 14 4915.92 2537.61 1
 -2 -6 14 753.32 1578.1 1
 -2 -6 -14 2794.24 2946.9 1
 -2 -6 -14 -188.72 2095.57 1
 -2 -6 -14 3342.92 3351.77 1
 -2 6 14 8444.68 2440.26 1
 -2 6 14 -1933 3068.58 1
 -2 6 14 5608.4 3506.63 1
 2 -6 14 2265.48 2393.8 1
 2 -6 14 1278.76 1886.94 1
 2 6 -14 1590.71 1914.38 1
 2 6 -14 1393.8 2128.76 1
 2 6 -14 1630.53 1723.67 1
 2 6 15 -1556.2 2230.09 1
 2 6 15 6900.44 3426.99 1
 2 6 15 3334.07 3128.32 1
 2 -6 -15 2982.3 2982.3 1
 2 -6 -15 8626.1 4654.86 1
 2 -6 -15 -678.98 1811.72 1
 -2 6 -15 6891.59 2798.67 1
 -2 6 -15 348.45 2034.51 1
 -2 -6 15 3017.7 2303.09 1
 -2 -6 15 2526.55 2150.22 1
 -2 -6 15 3597.34 1818.36 1
 -2 -6 -15 1808.41 2241.15 1
 -2 -6 -15 2084.95 3108.4 1
 -2 -6 -15 2610.62 3548.67 1
 -2 6 15 426.77 3265.48 1
 -2 6 15 2267.7 2169.25 1
 -2 6 15 4449.11 3657.08 1
 2 -6 15 -17.89 2135.17 1
 2 -6 15 6351.76 2603.98 1
 2 6 -15 -110.4 1950.88 1
 2 6 -15 5469.02 2349.55 1
 2 6 -15 6712.38 2079.42 1
 2 6 16 1606.64 2230.09 1
 2 6 16 2066.59 3803.09 1
 2 6 16 2157.52 3084.07 1
 2 -6 -16 5365.04 2182.3 1
 2 -6 -16 -1390.5 3050.88 1
 2 -6 -16 7234.51 4283.18 1
 -2 6 -16 1967.25 2193.14 1
 -2 6 -16 6068.58 2809.73 1
 -2 -6 16 7108.4 2836.28 1
 -2 -6 16 1584.07 2219.02 1
 -2 -6 16 2765.48 2046.46 1
 -2 -6 -16 -1876.3 3261.06 1
 -2 -6 -16 2435.84 3391.59 1
 -2 -6 -16 4657.07 2227.87 1
 -2 6 16 2382.74 2234.51 1
 -2 6 16 3292.03 3207.96 1
 -2 6 16 5721.23 3900.44 1
 2 -6 16 3046.46 2497.79 1
 2 -6 16 3577.43 2263.27 1
 2 6 -16 4495.57 2327.43 1
 2 6 -16 8028.75 2898.23 1
 2 6 -16 5272.12 2252.21 1
 2 6 17 -247.12 2407.08 1
 2 6 17 2493.36 3300.88 1
 2 6 17 4411.5 3035.4 1
 2 -6 -17 -1574.3 2223.45 1
 2 -6 -17 5203.53 2794.24 1
 2 -6 -17 -1532.7 3738.93 1
 -2 6 -17 1049.56 2511.06 1
 -2 6 -17 1517.03 2931.41 1
 -2 -6 17 -448.01 2796.46 1
 -2 -6 17 1681.41 2935.84 1
 -2 -6 17 2300.88 1766.59 1
 -2 -6 -17 2670.35 2626.1 1
 -2 -6 -17 3688.05 3376.1 1
 -2 -6 -17 2829.64 2092.7 1
 -2 6 17 2033.41 2181.41 1
 -2 6 17 2548.67 3092.92 1
 -2 6 17 251.99 3201.32 1
 2 -6 17 -1053.3 2873.89 1
 2 -6 17 1882.08 1938.27 1
 2 -6 17 -1019 2750 1
 2 6 -17 -910.18 2050 1
 2 6 -17 791.59 2845.13 1
 2 6 -17 1284.95 2564.16 1
 -2 7 -3 110155 15230 1
 2 -7 3 125664 16865 1
 2 -7 -4 52301 9544.24 1
 -2 7 -4 47500 7168.13 1
 -2 -7 4 55442 8661.5 1
 -2 7 4 49115 9075.21 1
 2 -7 4 49911 7165.92 1
 2 7 -4 56018 9070.79 1
 2 7 5 118009 24226 1
 2 -7 -5 134734 23916 1
 -2 7 -5 139712 18270 1
 -2 -7 5 118540 15960 1
 -2 -7 -5 111062 22876 1
 -2 7 5 113164 20186 1
 2 -7 5 146792 19117 1
 2 7 -5 136106 18445 1
 2 7 6 20350 6269.9 1
 2 -7 -6 9126.1 2772.12 1
 -2 7 -6 4457.96 2085.84 1
 -2 -7 6 1622.12 3245.57 1
 -2 -7 -6 26195 7037.6 1
 -2 7 6 9199.11 2982.3 1
 2 -7 6 7816.36 2205.75 1
 2 7 -6 2342.92 3404.86 1
 2 7 7 81106 17467 1
 2 -7 -7 96748 17230 1
 2 -7 -7 87522 18168 1
 -2 7 -7 64469 8568.58 1
 -2 7 -7 75730 15533 1
 -2 -7 7 64690 8663.71 1
 -2 -7 -7 100796 21367 1
 -2 7 7 99270 17690 1
 -2 7 7 70885 14836 1
 2 -7 7 83252 17035 1
 2 -7 7 64093 8462.38 1
 2 7 -7 63606 8588.49 1
 2 7 8 17126 5924.77 1
 2 -7 -8 27035 6683.62 1
 -2 7 -8 9683.62 2176.33 1
 -2 7 -8 13363 4053.09 1
 -2 -7 8 15106 2887.17 1
 -2 -7 8 9617.25 3252.21 1
 -2 -7 -8 15292 6022.12 1
 -2 7 8 23009 5800.88 1
 -2 7 8 18768 4084.07 1
 2 -7 8 14009 2488.94 1
 2 -7 8 19122 4862.83 1
 2 7 -8 12914 2716.81 1
 2 7 -8 10161 3269.91 1
 2 7 9 11735 4643.8 1
 2 -7 -9 6331.85 2192.92 1
 2 -7 -9 -1629.4 4296.46 1
 -2 7 -9 13082 2769.91 1
 -2 7 -9 6938.05 3347.34 1
 -2 -7 9 6601.76 2138.27 1
 -2 -7 9 10292 3449.11 1
 -2 -7 -9 14066 5108.4 1
 -2 7 9 7101.76 2391.59 1
 -2 7 9 5121.68 3898.23 1
 2 -7 9 4929.2 2977.87 1
 2 -7 9 8261.05 2188.49 1
 2 7 -9 3002.21 2924.78 1
 2 7 -9 2513.27 2071.24 1
 2 7 10 12701 3991.15 1
 2 7 10 -4022.1 3469.02 1
 2 -7 -10 -887.39 2021.24 1
 2 -7 -10 -1689.4 4548.67 1
 -2 7 -10 5028.76 2037.83 1
 -2 7 -10 3752.21 3674.78 1
 -2 -7 10 221.9 2025.22 1
 -2 -7 10 3039.82 3196.9 1
 -2 -7 -10 2050 4037.61 1
 -2 -7 -10 8309.73 3046.46 1
 -2 7 10 1495.57 2373.89 1
 -2 7 10 10907 4504.42 1
 2 -7 10 1150 1752.21 1
 2 -7 10 1986.06 3272.12 1
 2 7 -10 600 3108.4 1
 2 7 -10 81.28 2214.6 1
 2 7 11 2415.93 3389.38 1
 2 7 11 5595.13 3951.32 1
 2 -7 -11 657.52 2000.66 1
 2 -7 -11 -391.59 4915.92 1
 -2 7 -11 -2466.8 1975 1
 -2 7 -11 7227.87 3163.71 1
 -2 -7 11 3115.04 1949.33 1
 -2 -7 11 8362.82 3006.63 1
 -2 -7 11 1905.53 1555.53 1
 -2 -7 -11 3750 4577.43 1
 -2 -7 -11 1196.68 2546.46 1
 -2 7 11 2535.4 4227.87 1
 -2 7 11 5362.83 2592.92 1
 2 -7 11 2643.8 2429.2 1
 2 -7 11 -495.57 1787.61 1
 2 7 -11 4311.94 2243.36 1
 2 7 -11 -1452.7 2402.65 1
 2 7 12 4278.76 3055.31 1
 2 7 12 4327.43 3588.49 1
 2 -7 -12 7389.37 2389.38 1
 2 -7 -12 5019.91 4243.36 1
 -2 7 -12 9431.41 2250 1
 -2 7 -12 7212.38 3006.63 1
 -2 -7 12 9331.85 2289.82 1
 -2 -7 12 7296.45 2175.88 1
 -2 -7 12 6617.25 3068.58 1
 -2 -7 -12 3269.91 3980.08 1
 -2 -7 -12 8110.61 2862.83 1
 -2 7 12 12394 4258.85 1
 -2 7 12 7508.84 2643.8 1
 2 -7 12 7946.89 2997.78 1
 2 -7 12 10777 2243.36 1
 2 7 -12 4931.41 2147.56 1
 2 7 -12 3973.45 2546.46 1
 2 7 -12 8499.99 2338.49 1
 2 7 13 184.18 2603.98 1
 2 7 13 3336.28 3258.85 1
 2 -7 -13 1831.41 2003.32 1
 2 -7 -13 4309.73 4391.59 1
 -2 7 -13 2829.64 1880.31 1
 -2 7 -13 2243.36 2845.13 1
 -2 -7 13 216.77 2028.32 1
 -2 -7 13 4455.75 3039.82 1
 -2 -7 13 4637.16 2037.17 1
 -2 -7 -13 1548.45 2263.27 1
 -2 -7 -13 931.41 3747.78 1
 -2 7 13 4862.83 3878.31 1
 -2 7 13 3411.5 2307.52 1
 2 -7 13 -1115.3 1701.55 1
 2 -7 13 3004.42 2792.03 1
 2 7 -13 1840.26 2002.43 1
 2 7 -13 176.73 2524.33 1
 2 7 -13 3095.13 2123.01 1
 2 7 14 2907.08 3077.43 1
 2 -7 -14 7146.01 2696.9 1
 2 -7 -14 6586.28 4590.7 1
 -2 7 -14 2431.41 1921.02 1
 -2 7 -14 4714.6 3154.86 1
 -2 -7 14 1798.01 1941.59 1
 -2 -7 14 2626.1 3103.98 1
 -2 -7 14 884.73 2092.25 1
 -2 -7 -14 4469.02 3942.47 1
 -2 -7 -14 3053.09 2243.36 1
 -2 7 14 -390.49 2566.37 1
 -2 7 14 9418.13 4077.43 1
 2 -7 14 6338.49 3225.66 1
 2 -7 14 4179.2 2008.18 1
 2 7 -14 3581.85 2245.57 1
 2 7 -14 5347.34 2247.79 1
 2 7 -14 9758.84 3320.79 1
 2 7 15 -671.68 2318.58 1
 2 7 15 1629.2 3148.23 1
 2 -7 -15 9823 2725.66 1
 2 -7 -15 5663.71 4269.91 1
 -2 7 -15 7608.4 2398.23 1
 -2 7 -15 6683.62 3455.75 1
 -2 -7 15 1394.91 2311.94 1
 -2 -7 15 4497.78 2153.54 1
 -2 -7 15 4013.27 3097.34 1
 -2 -7 -15 -2151.3 3672.56 1
 -2 -7 -15 3539.82 2192.48 1
 -2 7 15 2460.17 2404.86 1
 -2 7 15 11135 3955.75 1
 2 -7 15 1527.21 3095.13 1
 2 -7 15 7356.19 2347.34 1
 2 7 -15 8426.98 2696.9 1
 2 7 -15 2712.39 2227.87 1
 2 7 -15 4814.15 2971.24 1
 2 7 16 3185.84 2674.78 1
 2 7 16 2121.46 3504.42 1
 2 7 16 8176.98 3517.7 1
 2 -7 -16 506.19 2696.9 1
 2 -7 -16 2466.81 2331.86 1
 2 -7 -16 -1608.6 4084.07 1
 -2 7 -16 6524.33 3318.58 1
 -2 7 -16 1469.03 2462.39 1
 -2 -7 16 2745.57 2566.37 1
 -2 -7 16 5730.08 3024.33 1
 -2 -7 16 -1114.4 1957.3 1
 -2 -7 -16 978.76 2807.52 1
 -2 -7 -16 3017.7 3628.31 1
 -2 -7 -16 -1533.6 2292.03 1
 -2 7 16 1456.19 2398.23 1
 -2 7 16 3438.05 3265.48 1
 2 -7 16 3044.24 3084.07 1
 2 -7 16 1608.85 2462.39 1
 2 7 -16 -651.99 2150.44 1
 2 7 -16 1401.55 2615.04 1
 2 7 -16 2564.16 2597.34 1
 2 7 17 3163.71 2657.08 1
 2 7 17 1998.23 3170.35 1
 2 7 17 1231.64 3050.88 1
 2 -7 -17 205.4 2367.25 1
 2 -7 -17 4004.42 2710.17 1
 2 -7 -17 851.55 3845.13 1
 -2 7 -17 7652.65 3484.51 1
 -2 7 -17 4710.17 3117.25 1
 -2 -7 17 4692.47 3033.18 1
 -2 -7 17 8692.47 3612.83 1
 -2 -7 17 4064.16 2103.54 1
 -2 -7 -17 4280.97 2710.17 1
 -2 -7 -17 3146.01 3522.12 1
 -2 -7 -17 1560.84 2292.03 1
 -2 7 17 -509.51 3112.83 1
 -2 7 17 -1335.6 3073.01 1
 -2 7 17 1595.79 2276.55 1
 2 -7 17 4382.74 3338.49 1
 2 -7 17 3088.49 3201.32 1
 2 7 -17 2911.5 2318.58 1
 2 7 -17 3650.44 2969.02 1
 2 7 -17 6181.41 3283.18 1
 2 -8 3 6466.81 3951.32 1
 -2 8 -4 96062 13794 1
 2 -8 4 85398 12077 1
 2 -8 -5 5829.64 2785.4 1
 -2 8 -5 11958 4006.63 1
 -2 -8 5 8252.2 6688.05 1
 -2 8 5 9765.48 3358.4 1
 2 -8 5 4276.54 3238.93 1
 2 8 -5 13389 7238.93 1
 2 8 6 111969 23208 1
 2 -8 -6 114734 20431 1
 -2 -8 6 78849 11241 1
 -2 -8 -6 125044 25730 1
 -2 8 6 136217 24226 1
 2 8 -6 88252 12710 1
 2 8 7 1321.02 4601.77 1
 2 -8 -7 1065.93 2477.87 1
 -2 8 -7 2236.72 2164.38 1
 -2 -8 7 2079.42 2988.94 1
 -2 -8 -7 2517.7 4615.04 1
 -2 8 7 4606.19 2878.32 1
 2 -8 7 2208.63 2002.43 1
 2 8 -7 2608.4 3353.98 1
 2 8 8 12710 5256.63 1
 2 -8 -8 13845 3584.07 1
 2 -8 -8 11142 4391.59 1
 -2 8 -8 9688.04 2488.94 1
 -2 8 -8 2935.84 3123.89 1
 -2 -8 8 7946.89 2466.81 1
 -2 -8 -8 11226 5632.74 1
 -2 8 8 13741 3716.81 1
 -2 8 8 4915.92 3623.89 1
 2 -8 8 3491.15 3086.28 1
 2 -8 8 10905 2486.72 1
 2 8 -8 7422.56 2608.4 1
 2 8 9 2169.25 4190.26 1
 2 -8 -9 -2227.9 2469.02 1
 2 -8 -9 2570.79 3922.56 1
 -2 8 -9 725.66 1990.48 1
 -2 8 -9 6796.45 3829.64 1
 -2 -8 9 1212.17 2373.89 1
 -2 -8 9 979.42 3055.31 1
 -2 -8 -9 5048.67 5570.79 1
 -2 8 9 1301.33 2763.27 1
 -2 8 9 5196.9 3851.77 1
 2 -8 9 1788.94 1759.73 1
 2 8 -9 4130.53 3185.84 1
 2 8 -9 2586.28 2391.59 1
 2 8 10 -34.69 4659.29 1
 2 -8 -10 2012.17 2098.89 1
 2 -8 -10 7019.9 5679.2 1
 -2 8 -10 3150.44 2247.79 1
 -2 8 -10 -1131.6 2962.39 1
 -2 -8 10 -1088.7 2674.78 1
 -2 -8 -10 469.03 5159.29 1
 -2 8 10 6887.16 5351.76 1
 2 -8 10 1747.56 2004.2 1
 2 -8 10 3269.91 2772.12 1
 2 8 -10 746.9 2610.62 1
 2 8 -10 8842.91 2561.94 1
 2 8 11 7707.96 4108.4 1
 2 8 11 7776.54 3957.96 1
 2 -8 -11 2907.08 2108.41 1
 2 -8 -11 4068.58 4037.61 1
 -2 8 -11 2232.3 2156.64 1
 -2 8 -11 -401.99 3210.17 1
 -2 -8 11 792.26 2278.76 1
 -2 -8 11 8539.81 3493.36 1
 -2 -8 -11 5654.86 4349.55 1
 -2 -8 -11 5944.68 3086.28 1
 -2 8 11 2067.92 2544.25 1
 -2 8 11 -547.34 3533.18 1
 2 -8 11 3391.59 2931.41 1
 2 -8 11 2884.95 1936.28 1
 2 8 -11 3252.21 2369.47 1
 2 8 -11 18723 4858.4 1
 2 8 12 3513.27 3165.93 1
 2 8 12 -1785.8 3688.05 1
 2 -8 -12 4913.71 2287.61 1
 2 -8 -12 -3141.6 4250 1
 -2 8 -12 2296.46 2086.72 1
 -2 8 -12 3831.85 3274.33 1
 -2 -8 12 7648.22 3351.77 1
 -2 -8 12 1492.7 2176.33 1
 -2 -8 -12 734.07 2334.07 1
 -2 -8 -12 5464.6 4466.81 1
 -2 8 12 2515.48 2524.33 1
 -2 8 12 3400.44 3557.52 1
 2 -8 12 1859.29 2869.47 1
 2 -8 12 2044.69 1963.94 1
 2 8 -12 6694.68 2579.64 1
 2 8 -12 3278.76 3008.85 1
 2 8 13 1541.81 3743.36 1
 2 8 13 -742.7 3623.89 1
 2 -8 -13 1278.32 2109.07 1
 2 -8 -13 652.88 4318.58 1
 -2 8 -13 3522.12 2265.48 1
 -2 8 -13 3199.11 3050.88 1
 -2 -8 13 1138.94 2194.91 1
 -2 -8 13 1915.71 1968.36 1
 -2 -8 13 4743.36 3019.91 1
 -2 -8 -13 1976.55 4163.71 1
 -2 -8 -13 1499.56 3019.91 1
 -2 8 13 4907.07 2785.4 1
 -2 8 13 3323.01 3550.88 1
 2 -8 13 1307.96 2004.64 1
 2 -8 13 503.1 2975.66 1
 2 8 -13 5902.65 3055.31 1
 2 8 -13 837.39 2303.09 1
 2 8 14 -1720.8 3061.94 1
 2 8 14 1994.02 3404.86 1
 2 -8 -14 1556.19 2444.69 1
 2 -8 -14 485.84 4227.87 1
 -2 8 -14 279.65 2163.27 1
 -2 8 -14 5557.52 3601.77 1
 -2 -8 14 -1083.2 2431.41 1
 -2 -8 14 3398.23 3230.09 1
 -2 -8 14 4592.92 2098.45 1
 -2 -8 -14 4944.69 2898.23 1
 -2 -8 -14 2147.56 3924.77 1
 -2 8 14 -3380.5 3548.67 1
 -2 8 14 121.77 2690.26 1
 2 -8 14 2482.3 2232.3 1
 2 -8 14 1122.79 3426.99 1
 2 8 -14 2014.82 1850.44 1
 2 8 -14 170.27 2820.79 1
 2 8 -14 -706.86 2424.78 1
 2 8 15 1093.36 3053.09 1
 2 8 15 -1902 3300.88 1
 2 -8 -15 -174.2 2473.45 1
 2 -8 -15 101.92 4022.12 1
 -2 8 -15 -1989.2 2466.81 1
 -2 8 -15 5.77 3030.97 1
 -2 -8 15 3148.23 2707.96 1
 -2 -8 15 2997.78 2129.2 1
 -2 -8 15 -1163.5 2977.87 1
 -2 -8 -15 -1095.1 2198.89 1
 -2 -8 -15 152.96 3798.67 1
 -2 8 15 1440.04 3460.17 1
 -2 8 15 -875.44 2743.36 1
 2 -8 15 3174.78 3278.76 1
 2 -8 15 6369.46 2595.13 1
 2 8 -15 2953.54 2212.17 1
 2 8 -15 2942.47 2942.47 1
 2 8 -15 -401.77 2668.14 1
 2 8 16 -184.78 2643.8 1
 2 8 16 -411.28 3084.07 1
 2 -8 -16 1859.07 2626.1 1
 2 -8 -16 1607.74 3977.87 1
 -2 8 -16 4172.56 3331.85 1
 -2 8 -16 1499.56 2904.86 1
 -2 -8 16 1360.62 2080.09 1
 -2 -8 16 4637.16 3300.88 1
 -2 -8 16 3809.73 3017.7 1
 -2 -8 -16 911.72 3488.93 1
 -2 -8 -16 682.52 2232.3 1
 -2 8 16 1484.73 2798.67 1
 -2 8 16 4705.75 3639.38 1
 2 -8 16 5318.58 3480.08 1
 2 -8 16 861.06 2798.67 1
 2 8 -16 2171.68 2111.94 1
 2 8 -16 -480.97 2865.04 1
 2 8 -16 1127.87 2957.96 1
 -2 9 -4 4907.07 6203.53 1
 2 -9 4 8696.89 5303.09 1
 -2 9 -5 43982 7243.35 1
 -2 -9 5 36283 6701.32 1
 2 -9 5 36504 5896.01 1
 2 9 -5 29867 6311.94 1
 2 -9 -6 17613 4376.1 1
 -2 9 -6 1242.03 3019.91 1
 -2 -9 6 3477.87 4192.47 1
 -2 9 6 20962 4862.83 1
 2 -9 6 1034.95 2776.55 1
 2 9 -6 -1758.2 4725.66 1
 2 9 7 26173 7185.83 1
 2 -9 -7 46615 8814.15 1
 -2 9 -7 52124 7497.78 1
 -2 -9 7 57566 8504.42 1
 -2 -9 -7 27920 7345.12 1
 -2 9 7 61150 11305 1
 2 -9 7 61084 8362.82 1
 2 9 8 12788 6305.3 1
 2 -9 -8 13201 3497.78 1
 -2 9 -8 6820.79 2615.04 1
 -2 -9 8 16046 4433.62 1
 -2 -9 -8 8672.56 5973.45 1
 -2 9 8 11856 3504.42 1
 2 -9 8 5079.64 2553.09 1
 2 9 -8 12675 4409.29 1
 2 9 9 4931.41 5584.06 1
 2 -9 -9 2630.53 2511.06 1
 2 -9 -9 2225.66 5455.75 1
 -2 9 -9 6537.6 2274.33 1
 -2 9 -9 5292.03 3345.13 1
 -2 -9 9 5648.22 2393.8 1
 -2 -9 -9 2422.56 5818.58 1
 -2 9 9 4126.1 5075.22 1
 -2 9 9 3435.84 2933.63 1
 2 -9 9 2108.41 2723.45 1
 2 -9 9 6446.9 2183.85 1
 2 9 -9 1604.2 2550.88 1
 2 9 10 443.14 3657.08 1
 2 -9 -10 4893.8 2577.43 1
 2 -9 -10 5017.69 3298.67 1
 -2 9 -10 3750 2155.97 1
 -2 9 -10 2073.23 3621.68 1
 -2 -9 10 2800.88 2127.21 1
 -2 -9 10 -1506.6 3380.53 1
 -2 -9 -10 1655.53 4070.79 1
 -2 9 10 -1859.1 3081.86 1
 -2 9 10 116.15 2736.72 1
 2 -9 10 2533.18 3508.85 1
 2 -9 10 383.41 1958.18 1
 2 9 -10 2997.78 3261.06 1
 2 9 -10 4621.68 2283.18 1
 2 9 11 -38.03 3533.18 1
 2 -9 -11 3657.08 3519.91 1
 -2 9 -11 4393.8 2356.19 1
 -2 9 -11 684.73 3526.54 1
 -2 -9 11 4657.07 3411.5 1
 -2 -9 11 2955.75 2173.01 1
 -2 -9 -11 3778.76 4168.14 1
 -2 9 11 1234.73 3199.11 1
 -2 9 11 5595.13 2942.47 1
 2 -9 11 1253.54 2211.72 1
 2 -9 11 4013.27 3424.78 1
 2 9 -11 8491.14 3634.95 1
 2 9 -11 2590.71 2400.44 1
 2 9 12 3619.47 4473.45 1
 2 9 12 927.65 3495.57 1
 2 -9 -12 -234.96 3705.75 1
 2 -9 -12 138.23 2243.36 1
 -2 9 -12 660.62 3349.55 1
 -2 9 -12 994.25 2283.18 1
 -2 -9 12 878.98 2090.04 1
 -2 -9 12 2818.58 3053.09 1
 -2 -9 -12 1403.98 4044.24 1
 -2 -9 -12 7783.18 3825.22 1
 -2 9 12 314.6 3223.45 1
 -2 9 12 850.44 2683.63 1
 2 -9 12 2435.84 2156.19 1
 2 -9 12 -581.86 3188.05 1
 2 9 -12 1069.25 2971.24 1
 2 9 -12 -396.24 2340.71 1
 2 9 13 24513 6634.95 1
 2 9 13 3750 3550.88 1
 2 -9 -13 15642 3626.1 1
 2 -9 -13 13088 4847.34 1
 -2 9 -13 17173 3272.12 1
 -2 9 -13 10294 4148.23 1
 -2 -9 13 13805 3088.49 1
 -2 -9 13 9117.25 3548.67 1
 -2 -9 -13 12336 4429.2 1
 -2 -9 -13 13243 4763.27 1
 -2 9 13 9650.43 3887.16 1
 -2 9 13 9442.47 3353.98 1
 2 -9 13 18684 3274.33 1
 2 -9 13 14681 4433.62 1
 2 9 -13 15803 4497.78 1
 2 9 -13 10146 3042.03 1
 2 9 14 4942.47 3767.7 1
 2 9 14 1533.85 3398.23 1
 2 -9 -14 1195.8 2192.48 1
 2 -9 -14 536.28 3966.81 1
 -2 9 -14 -2699.1 2457.96 1
 -2 9 -14 1943.36 3464.6 1
 -2 -9 14 2670.35 2628.32 1
 -2 -9 14 2601.77 2931.41 1
 -2 -9 -14 92.39 3668.14 1
 -2 -9 -14 2798.67 3037.61 1
 -2 9 14 -1986.9 3504.42 1
 -2 9 14 3201.32 2750 1
 2 -9 14 1261.5 2371.68 1
 2 -9 14 4553.09 3327.43 1
 2 9 -14 -2088.5 3004.42 1
 2 9 -14 2241.15 2725.66 1
 2 9 15 1865.71 3070.79 1
 2 9 15 7845.12 3750 1
 2 -9 -15 -1154.6 3918.14 1
 2 -9 -15 3692.47 2588.49 1
 -2 9 -15 4776.54 3345.13 1
 -2 9 -15 6123.89 2915.93 1
 -2 -9 15 5444.68 3059.73 1
 -2 -9 15 2238.94 3132.74 1
 -2 -9 -15 5205.75 3876.1 1
 -2 -9 -15 3732.3 2716.81 1
 -2 9 15 -590.71 3535.39 1
 -2 9 15 2500 2869.47 1
 2 -9 15 6161.5 2873.89 1
 2 -9 15 3329.64 3389.38 1
 2 9 -15 5659.29 2973.45 1
 2 9 -15 2754.42 3015.48 1
 2 -10 4 13414 3935.84 1
 -2 10 -5 949.11 4931.41 1
 2 -10 5 6400.44 4285.39 1
 -2 10 -6 14765 5241.15 1
 -2 -10 6 21294 5999.99 1
 2 -10 6 12914 4528.76 1
 2 10 -6 36394 7688.04 1
 2 -10 -7 2466.81 3143.8 1
 -2 10 -7 -3305.3 4358.4 1
 -2 -10 7 3792.03 4869.46 1
 -2 -10 -7 10321 6619.46 1
 -2 10 7 3681.41 3152.65 1
 2 -10 7 2995.57 3679.2 1
 2 10 -7 -1990 5800.88 1
 2 10 8 -3632.7 4108.4 1
 2 -10 -8 1728.1 3517.7 1
 -2 10 -8 4519.91 3070.79 1
 -2 -10 8 1413.49 4347.34 1
 -2 -10 -8 8037.6 4148.23 1
 -2 10 8 -394.69 3561.94 1
 2 -10 8 4657.07 2491.15 1
 2 10 -8 -1594.5 4966.81 1
 2 10 9 3272.12 3502.21 1
 2 -10 -9 4285.39 2778.76 1
 -2 10 -9 3783.18 2263.27 1
 -2 -10 9 5064.15 3053.09 1
 -2 -10 -9 3767.7 3628.31 1
 -2 10 9 -2201.3 2767.7 1
 2 -10 9 1209.51 2221.24 1
 2 10 -9 2663.71 3555.31 1
 2 10 10 5597.34 3535.39 1
 2 -10 -10 8159.28 3097.34 1
 2 -10 -10 7623.89 3444.69 1
 -2 10 -10 15469 3159.29 1
 -2 -10 10 7778.75 2809.73 1
 -2 -10 -10 1539.82 3661.5 1
 -2 10 10 6935.83 3338.49 1
 -2 10 10 3061.94 3090.7 1
 2 -10 10 11956 2778.76 1
 2 -10 10 8407.07 3665.93 1
 2 10 -10 9763.26 3028.76 1
 2 10 11 790.04 3221.24 1
 2 -10 -11 5398.22 3000 1
 2 -10 -11 4471.23 3112.83 1
 -2 10 -11 6953.53 2415.93 1
 -2 10 -11 4619.46 3349.55 1
 -2 -10 11 3712.39 2714.6 1
 -2 -10 11 2747.78 2946.9 1
 -2 -10 -11 1068.14 3590.7 1
 -2 10 11 1638.27 3159.29 1
 -2 10 11 4902.65 3048.67 1
 2 -10 11 -103.85 2944.69 1
 2 -10 11 6057.52 2204.2 1
 2 10 -11 679.42 2787.61 1
 2 10 -11 3152.65 3030.97 1
 2 10 12 3984.51 3561.94 1
 2 -10 -12 -623.01 2484.51 1
 2 -10 -12 290.93 3150.44 1
 -2 10 -12 4898.23 2356.19 1
 -2 10 -12 -1607.7 3250 1
 -2 -10 12 4561.94 2922.56 1
 -2 -10 12 2334.07 2431.41 1
 -2 -10 -12 3192.47 3780.97 1
 -2 -10 -12 1867.25 3524.33 1
 -2 10 12 570.57 3004.42 1
 -2 10 12 4612.83 3103.98 1
 2 -10 12 4502.21 3176.99 1
 2 -10 12 336.5 2420.35 1
 2 10 -12 -1886.9 2685.84 1
 2 10 -12 3396.01 2955.75 1
 2 10 13 -739.6 3668.14 1
 2 10 13 -1741.1 3435.84 1
 2 -10 -13 916.37 2252.21 1
 2 -10 -13 3011.06 3528.76 1
 -2 10 -13 1247.79 2634.95 1
 -2 10 -13 2896.01 3555.31 1
 -2 -10 13 -761.06 2261.06 1
 -2 -10 13 2873.89 3026.55 1
 -2 -10 -13 -104.2 3772.12 1
 -2 -10 -13 4568.58 3132.74 1
 -2 10 13 2736.72 3252.21 1
 2 -10 13 -1976.8 3590.7 1
 2 -10 13 1818.36 2471.24 1
 2 10 -13 279.65 2986.72 1
 2 10 -13 1606.41 2557.52 1
 2 10 14 2153.98 3250 1
 2 10 14 4254.42 3533.18 1
 2 -10 -14 -805.97 2453.54 1
 2 -10 -14 -1743.6 3982.3 1
 -2 10 -14 2207.08 2794.24 1
 -2 10 -14 -947.34 3283.18 1
 -2 -10 14 1364.16 2953.54 1
 -2 -10 14 3327.43 2807.52 1
 -2 -10 -14 4577.43 3827.43 1
 -2 -10 -14 2058.63 2696.9 1
 -2 10 14 -448.89 3365.04 1
 -2 10 14 -99.91 2796.46 1
 2 -10 14 -2803.1 3316.37 1
 2 -10 14 2858.4 2758.85 1
 2 10 -14 4075.22 2946.9 1
 2 10 -14 4922.56 3219.02 1
 -2 11 -5 -3159.3 5422.56 1
 2 -11 5 3745.57 4615.04 1
 -2 11 -6 2513.27 5652.65 1
 -2 -11 6 3646.01 4924.77 1
 2 -11 6 -4774.3 4805.3 1
 2 11 -6 1953.1 5792.03 1
 2 -11 -7 10416 3219.02 1
 -2 11 -7 9046.45 4338.49 1
 -2 -11 7 10392 4577.43 1
 2 -11 7 8469.02 3811.94 1
 2 11 -7 15155 5721.23 1
 2 -11 -8 4241.15 3035.4 1
 -2 11 -8 8.89 3380.53 1
 -2 -11 8 6650.44 3769.91 1
 -2 -11 -8 1661.06 3457.96 1
 -2 11 8 3829.64 3086.28 1
 2 -11 8 -1893.4 2907.08 1
 2 11 -8 6181.41 4519.91 1
 2 11 9 3811.94 3265.48 1
 2 -11 -9 4741.15 3871.68 1
 -2 11 -9 17874 4044.24 1
 -2 -11 9 16088 4146.01 1
 -2 -11 -9 -1292.5 3219.02 1
 -2 11 9 6623.89 4409.29 1
 2 -11 9 9236.72 3075.22 1
 2 11 -9 4495.57 4059.73 1
 2 11 10 1657.96 3146.01 1
 2 -11 -10 -587.39 3365.04 1
 2 -11 -10 1711.95 3026.55 1
 -2 11 -10 -1149.3 2825.22 1
 -2 -11 10 4404.86 3413.71 1
 -2 -11 -10 2201.77 3212.39 1
 -2 11 10 3661.5 4378.31 1
 2 -11 10 4128.31 2831.86 1
 2 11 -10 3418.14 3884.95 1
 2 11 11 8256.63 3557.52 1
 2 -11 -11 12423 3699.11 1
 2 -11 -11 2172.56 2969.02 1
 -2 11 -11 14631 3238.93 1
 -2 -11 11 5935.83 3066.37 1
 -2 -11 -11 -306.42 3199.11 1
 -2 11 11 1219.03 2838.49 1
 -2 11 11 5073 3488.93 1
 2 -11 11 6070.79 3236.72 1
 2 -11 11 7940.26 2712.39 1
 2 11 -11 5210.17 3143.8 1
 2 11 12 2966.81 3278.76 1
 2 -11 -12 1759.95 2840.7 1
 2 -11 -12 2005.75 3030.97 1
 -2 11 -12 1735.84 2420.35 1
 -2 11 -12 2122.79 3294.24 1
 -2 -11 12 1675.44 2862.83 1
 -2 -11 12 2767.7 2957.96 1
 -2 -11 -12 -789.16 3564.16 1
 -2 11 12 61.84 3053.09 1
 -2 11 12 3944.69 3269.91 1
 2 -11 12 1377.87 3223.45 1
 2 -11 12 1836.06 2209.29 1
 2 11 -12 849.11 3101.77 1
 2 11 -12 2570.79 2893.8 1
 2 11 13 1559.07 3053.09 1
 2 -11 -13 9657.07 3294.24 1
 2 -11 -13 3528.76 3274.33 1
 -2 11 -13 15332 3292.03 1
 -2 11 -13 9190.26 3650.44 1
 -2 -11 13 14843 4192.47 1
 -2 -11 13 12719 3101.77 1
 -2 -11 -13 5780.97 3926.99 1
 -2 -11 -13 6953.53 2995.57 1
 -2 11 13 11219 3628.31 1
 -2 11 13 5123.89 3347.34 1
 2 -11 13 4896.01 3353.98 1
 2 -11 13 15712 3329.64 1
 2 11 -13 6597.34 3252.21 1
 2 11 -13 14823 3367.25 1
 2 -12 5 -3668.1 3865.04 1
 -2 12 -6 3915.93 4435.84 1
 -2 -12 6 3172.56 3887.16 1
 2 -12 6 4462.38 3980.08 1
 -2 12 -7 2088.94 4130.53 1
 -2 -12 7 1930.31 3787.61 1
 2 -12 7 2285.4 3555.31 1
 2 12 -7 -2924.8 4296.46 1
 2 -12 -8 2110.62 4077.43 1
 -2 12 -8 3513.27 3730.08 1
 -2 -12 8 8106.19 3966.81 1
 2 -12 8 4471.23 3590.7 1
 2 12 -8 -2144.7 4564.15 1
 2 -12 -9 -99.56 3780.97 1
 -2 12 -9 3734.51 3522.12 1
 -2 -12 9 3721.24 3763.27 1
 -2 -12 -9 481.19 3044.24 1
 -2 12 9 4300.88 4234.51 1
 2 -12 9 3727.87 3331.85 1
 2 12 -9 -2991.1 3938.05 1
 2 12 10 -1515.7 3221.24 1
 2 -12 -10 5674.77 3181.41 1
 -2 12 -10 -311.06 3112.83 1
 -2 -12 10 7831.85 3599.55 1
 -2 -12 -10 1103.98 3055.31 1
 -2 12 10 3659.29 3526.54 1
 2 -12 10 2486.72 2915.93 1
 2 12 -10 3867.25 3756.63 1
 2 12 11 854.65 3267.7 1
 2 -12 -11 -2018.6 2630.53 1
 2 -12 -11 -578.54 3046.46 1
 -2 12 -11 741.59 2679.2 1
 -2 -12 11 452.88 3179.2 1
 -2 -12 -11 889.82 3201.32 1
 -2 12 11 -390.93 2986.72 1
 2 -12 11 -63.03 2679.2 1
 2 12 -11 -847.34 3360.62 1
 2 12 12 426.33 3300.88 1
 2 -12 -12 1269.91 2688.05 1
 2 -12 -12 -2365 3059.73 1
 -2 12 -12 98.45 2648.23 1
 -2 -12 12 582.52 2876.1 1
 -2 -12 -12 -55.49 3311.94 1
 -2 12 12 -1536.1 3097.34 1
 -2 12 12 576.33 3157.08 1
 2 -12 12 4130.53 3250 1
 2 -12 12 4497.78 2661.5 1
 2 12 -12 -726.11 2732.3 1
 -2 13 -6 -2933.6 3734.51 1
 2 -13 6 550.44 3659.29 1
 -2 13 -7 -1688.9 3798.67 1
 -2 -13 7 1760.4 3586.28 1
 2 -13 7 6446.9 3617.25 1
 2 13 -7 -1548.4 3913.71 1
 -2 13 -8 -1301.3 3426.99 1
 -2 -13 8 3621.68 3621.68 1
 2 -13 8 -828.1 3323.01 1
 2 13 -8 3601.77 3966.81 1
 2 -13 -9 2670.35 2851.77 1
 -2 13 -9 2356.19 3407.08 1
 -2 -13 9 4391.59 3676.99 1
 2 -13 9 169.16 3219.02 1
 2 13 -9 3730.08 3818.58 1
 2 13 10 -833.18 3274.33 1
 2 -13 -10 1814.16 2907.08 1
 -2 13 -10 1038.05 2900.44 1
 -2 -13 10 3325.22 3435.84 1
 -2 -13 -10 -967.26 3157.08 1
 -2 13 10 2289.82 3201.32 1
 2 -13 10 804.87 2904.86 1
 2 13 -10 1451.1 3466.81 1
 2 -14 6 3329.64 3469.02 1
 -2 14 -7 -3026.5 3752.21 1
 -2 -14 7 3851.77 3577.43 1
 2 -14 7 -3648.2 3513.27 1
 -2 14 -8 2017.25 3743.36 1
 -2 -14 8 3743.36 3838.49 1
 2 -14 8 -28.34 3515.48 1
 2 14 -8 930.97 3814.16 1
 -3 0 -2 328982 57920 1
 -3 0 -2 388938 78429 1
 -3 0 2 330088 58142 1
 -3 0 2 308849 62323 1
 3 0 2 346239 60973 1
 3 0 2 364823 73584 1
 3 0 -2 348672 61394 1
 -3 0 -4 27102 4787.61 1
 -3 0 -4 27478 3579.64 1
 -3 0 -4 29690 6053.09 1
 -3 0 4 30332 3929.2 1
 -3 0 4 29469 5247.78 1
 -3 0 4 36217 7338.49 1
 3 0 4 30111 6139.37 1
 3 0 4 29027 3778.76 1
 3 0 -4 30243 5378.31 1
 3 0 -4 34425 6988.93 1
 3 0 -4 27522 3568.58 1
 -3 0 -6 5283.18 943.362 1
 -3 0 -6 5227.87 1434.29 1
 -3 0 6 6586.28 1047.12 1
 -3 0 6 7402.65 1528.98 1
 -3 0 6 8170.35 1815.93 1
 3 0 6 5236.72 945.795 1
 3 0 6 6469.02 1625.22 1
 3 0 -6 5358.4 1277.65 1
 3 0 -6 6763.27 1588.72 1
 3 0 -6 6137.16 1034.29 1
 -3 0 -8 283.85 834.955 1
 -3 0 -8 168.45 1114.6 1
 -3 0 8 677.43 698.893 1
 -3 0 8 1452.21 1014.82 1
 -3 0 8 1649.78 951.548 1
 3 0 8 1567.7 1095.8 1
 3 0 8 -247.12 891.813 1
 3 0 -8 -385.84 997.565 1
 3 0 -8 682.96 1012.83 1
 3 0 -8 212.06 725.884 1
 -3 0 -10 39580 7061.94 1
 -3 0 -10 51947 6798.67 1
 -3 0 -10 37035 7619.46 1
 -3 0 10 53473 6975.66 1
 -3 0 10 39380 7057.51 1
 -3 0 10 37301 7630.52 1
 3 0 10 37832 7785.39 1
 3 0 10 49624 8796.45 1
 3 0 10 52146 6823 1
 3 0 -10 46792 8371.67 1
 3 0 -10 36527 7491.14 1
 3 0 -10 47765 6245.57 1
 -3 0 -12 58827 10467 1
 -3 0 -12 47190 6269.9 1
 -3 0 -12 47212 9727.87 1
 -3 0 12 48695 6420.35 1
 -3 0 12 44513 8002.2 1
 -3 0 12 48606 9946.89 1
 3 0 12 47566 9776.54 1
 3 0 12 43960 7840.7 1
 3 0 12 53075 7035.39 1
 3 0 -12 43850 7851.76 1
 3 0 -12 46416 9515.48 1
 3 0 -12 43429 5767.69 1
 -3 0 -14 12940 2353.98 1
 -3 0 -14 13940 2929.2 1
 -3 0 -14 19458 4347.34 1
 -3 0 14 9679.19 2033.18 1
 -3 0 14 19631 4486.72 1
 -3 0 14 15104 3196.9 1
 3 0 14 12522 2601.77 1
 3 0 14 20493 4493.36 1
 3 0 14 12692 2336.28 1
 3 0 -14 19867 3942.47 1
 3 0 -14 25708 5530.97 1
 3 0 -14 9856.18 2045.57 1
 -3 0 -16 9703.53 2511.06 1
 -3 0 -16 4517.69 2212.39 1
 -3 0 -16 5539.82 2542.03 1
 -3 0 16 5146.01 2247.79 1
 -3 0 16 3818.58 1997.34 1
 -3 0 16 4449.11 2630.53 1
 3 0 16 7716.81 2721.24 1
 3 0 16 7274.33 2060.4 1
 3 0 16 8296.45 2464.6 1
 3 0 -16 5360.61 2105.53 1
 3 0 -16 3734.51 2276.55 1
 3 0 -16 6511.05 2329.64 1
 -3 0 -18 574.34 1818.8 1
 -3 0 -18 -1157.7 2539.82 1
 -3 0 -18 -1272.1 2856.19 1
 -3 0 18 1906.19 2559.73 1
 -3 0 18 990.49 1940.26 1
 -3 0 18 1517.92 3017.7 1
 3 0 18 1777.65 2902.65 1
 3 0 18 96.5 1660.84 1
 3 0 18 1692.25 2639.38 1
 3 0 -18 1003.1 2022.56 1
 3 0 -18 -446.24 2946.9 1
 3 0 -18 1420.57 2497.79 1
 3 1 1 2338.49 681.636 1
 3 1 1 1519.03 533.407 1
 3 -1 -1 817.92 516.814 1
 -3 1 -1 2017.48 507.964 1
 -3 1 -1 3714.6 549.999 1
 -3 -1 -1 1263.05 527.212 1
 -3 1 1 587.39 486.283 1
 3 -1 1 1765.71 529.867 1
 3 -1 1 3634.95 542.256 1
 3 1 -1 3061.94 816.813 1
 3 1 2 464159 81726 1
 3 1 2 486504 98119 1
 -3 1 -2 577876 116549 1
 -3 -1 2 510840 65686 1
 -3 -1 2 477876 84137 1
 -3 -1 2 726769 146637 1
 -3 -1 -2 592256 104292 1
 -3 -1 -2 563495 113650 1
 -3 1 2 596681 105044 1
 3 -1 2 671017 118141 1
 3 -1 2 522787 105487 1
 3 1 -2 498230 87743 1
 3 1 -2 444026 57102 1
 3 1 3 177655 22854 1
 3 1 3 215442 43473 1
 3 -1 -3 217279 27942 1
 3 -1 -3 184845 32566 1
 3 -1 -3 165155 33341 1
 -3 1 -3 229646 46350 1
 -3 1 -3 219115 38606 1
 -3 1 -3 220199 28319 1
 -3 -1 3 217942 28031 1
 -3 -1 3 275000 55465 1
 -3 -1 3 222124 39137 1
 -3 -1 -3 205133 36128 1
 -3 -1 -3 186548 24004 1
 -3 -1 -3 206925 41748 1
 -3 1 3 196571 34624 1
 -3 1 3 168827 34071 1
 -3 1 3 227876 29314 1
 3 -1 3 228982 46195 1
 3 -1 3 245132 43186 1
 3 -1 3 231194 29712 1
 3 1 -3 238717 42057 1
 3 1 -3 209867 26991 1
 3 1 4 33164 4320.79 1
 3 1 4 32057 6515.48 1
 3 -1 -4 32013 5688.05 1
 3 -1 -4 35155 4553.09 1
 3 -1 -4 36062 7342.91 1
 -3 1 -4 31394 6413.71 1
 -3 1 -4 32345 4199.11 1
 -3 -1 4 38562 6865.04 1
 -3 -1 4 31969 4139.38 1
 -3 -1 4 30531 6192.47 1
 -3 -1 -4 31283 4081.85 1
 -3 -1 -4 32942 6694.68 1
 -3 -1 -4 30111 5325.22 1
 -3 1 4 30243 5373.89 1
 -3 1 4 26615 5435.83 1
 -3 1 4 36283 4701.32 1
 3 -1 4 32102 6573 1
 3 -1 4 32832 4258.85 1
 3 1 -4 34071 6084.06 1
 3 1 -4 28473 5783.18 1
 3 1 -4 31704 4108.4 1
 3 1 5 23097 3068.58 1
 3 1 5 23053 4725.66 1
 3 -1 -5 20803 2725.66 1
 3 -1 -5 21257 4382.74 1
 3 -1 -5 23119 4143.8 1
 -3 1 -5 32323 6617.25 1
 -3 1 -5 22058 2909.29 1
 -3 -1 5 21142 2774.33 1
 -3 -1 5 20989 4298.67 1
 -3 -1 5 27544 4971.23 1
 -3 -1 -5 22434 2982.3 1
 -3 -1 -5 24204 4966.81 1
 -3 1 5 20996 3774.33 1
 -3 1 5 19173 2519.91 1
 -3 1 5 24757 5061.94 1
 3 -1 5 35398 7241.14 1
 3 -1 5 22522 2962.39 1
 3 1 -5 26305 4747.78 1
 3 1 -5 21819 4460.17 1
 3 1 -5 23916 3123.89 1
 3 1 6 8889.37 1599.78 1
 3 1 6 9486.72 1439.82 1
 3 1 6 10843 2362.83 1
 3 -1 -6 13827 1872.12 1
 3 -1 -6 10414 1971.68 1
 3 -1 -6 10082 2250 1
 -3 1 -6 9542.03 1389.6 1
 -3 1 -6 13257 2907.08 1
 -3 -1 6 9929.19 2148.01 1
 -3 -1 6 9422.56 1964.38 1
 -3 -1 -6 10381 1852.43 1
 -3 -1 -6 8878.31 1348.01 1
 -3 -1 -6 9827.42 2190.71 1
 -3 1 6 12394 2643.8 1
 -3 1 6 12020 2252.21 1
 -3 1 6 10062 1415.71 1
 3 -1 6 12343 2736.72 1
 3 -1 6 9356.18 1356.41 1
 3 1 -6 14259 2716.81 1
 3 1 -6 9944.68 2142.92 1
 3 1 7 370.13 796.459 1
 3 1 7 2071.9 1038.05 1
 3 -1 -7 1236.06 845.132 1
 3 -1 -7 661.5 1052.43 1
 3 -1 -7 1416.15 655.088 1
 -3 1 -7 53.16 722.566 1
 -3 1 -7 3701.32 1332.52 1
 -3 -1 7 551.77 1015.71 1
 -3 -1 7 851.11 803.096 1
 -3 -1 -7 -379.87 794.689 1
 -3 -1 -7 4294.24 1339.16 1
 -3 1 7 615.04 770.132 1
 -3 1 7 644.25 665.929 1
 -3 1 7 1863.71 988.937 1
 3 -1 7 2929.2 1221.46 1
 3 -1 7 -724.78 751.105 1
 3 1 -7 1337.17 1147.12 1
 3 1 -7 269.91 771.238 1
 3 1 8 3272.12 1023.89 1
 3 -1 -8 5599.55 1054.2 1
 3 -1 -8 2113.27 951.105 1
 3 -1 -8 3699.11 1388.94 1
 -3 1 -8 2027.65 861.061 1
 -3 1 -8 2831.86 1349.78 1
 -3 -1 8 1131.86 1156.41 1
 -3 -1 8 3126.1 909.734 1
 -3 -1 8 1998.01 940.265 1
 -3 -1 -8 2891.59 1013.27 1
 -3 -1 -8 1228.1 493.362 1
 -3 1 8 2462.39 976.769 1
 -3 1 8 1736.28 1066.81 1
 3 -1 8 5865.04 1669.02 1
 3 -1 8 1309.29 802.433 1
 3 1 -8 2039.38 1250.44 1
 3 1 -8 2433.63 1009.07 1
 3 1 -8 4061.94 978.539 1
 3 1 9 566.59 1058.85 1
 3 1 9 1115.93 580.973 1
 3 -1 -9 -386.95 919.247 1
 3 -1 -9 1478.54 1485.84 1
 3 -1 -9 822.79 822.123 1
 -3 1 -9 660.84 922.123 1
 -3 1 -9 1604.64 1353.32 1
 -3 1 -9 4022.12 1288.27 1
 -3 -1 9 2654.86 1245.57 1
 -3 -1 9 511.28 911.061 1
 -3 -1 9 1798.23 1030.75 1
 -3 -1 -9 503.54 579.645 1
 -3 -1 -9 -351.99 1096.68 1
 -3 1 9 -178.27 1243.8 1
 -3 1 9 693.36 908.406 1
 -3 1 9 1614.38 922.123 1
 3 -1 9 93.21 918.362 1
 3 -1 9 -991.59 1354.87 1
 3 -1 9 4081.85 1321.02 1
 3 1 -9 -239.16 1227.87 1
 3 1 -9 240.93 1022.79 1
 3 1 -9 -189.49 910.84 1
 3 1 10 1443.8 1235.84 1
 3 1 10 4798.67 1674.78 1
 3 -1 -10 527.65 966.813 1
 3 -1 -10 -371.9 1091.37 1
 3 -1 -10 4811.94 1731.41 1
 -3 1 -10 1016.81 1015.26 1
 -3 1 -10 1512.17 1371.9 1
 -3 1 -10 2307.52 1216.81 1
 -3 -1 10 1578.54 1029.87 1
 -3 -1 10 -681.64 1251.55 1
 -3 -1 10 2940.26 1235.4 1
 -3 -1 -10 2214.6 839.38 1
 -3 -1 -10 -151.06 1167.7 1
 -3 -1 -10 5221.23 1792.7 1
 -3 1 10 -166.88 998.893 1
 -3 1 10 1645.57 1275.88 1
 -3 1 10 1422.12 1045.13 1
 3 -1 10 149.96 992.256 1
 3 -1 10 351.55 1116.37 1
 3 -1 10 2050.88 1480.09 1
 3 1 -10 -91.88 1444.91 1
 3 1 -10 1731.19 1161.5 1
 3 1 -10 1048.01 972.123 1
 3 1 11 4095.13 1156.41 1
 3 1 11 2402.65 1342.03 1
 3 1 11 8256.63 2294.25 1
 3 -1 -11 4411.5 1480.09 1
 3 -1 -11 7922.56 2128.76 1
 3 -1 -11 3234.51 1154.87 1
 -3 1 -11 3095.13 1285.62 1
 -3 1 -11 4597.34 1815.26 1
 -3 1 -11 5061.94 1388.94 1
 -3 -1 11 3712.39 1143.8 1
 -3 -1 11 3068.58 1606.64 1
 -3 -1 11 8665.92 2174.56 1
 -3 -1 -11 5871.68 2008.63 1
 -3 -1 -11 4163.71 1177.87 1
 -3 -1 -11 1667.7 1258.18 1
 -3 1 11 1419.25 1213.27 1
 -3 1 11 2986.72 1313.72 1
 -3 1 11 7057.51 1913.49 1
 3 -1 11 6550.88 1547.56 1
 3 -1 11 4442.47 1395.13 1
 3 -1 11 7294.24 2135.84 1
 3 1 -11 1995.35 1671.68 1
 3 1 -11 3471.24 1358.85 1
 3 1 -11 4980.08 1265.71 1
 3 1 12 25111 4539.82 1
 3 1 12 23717 3466.81 1
 3 1 12 19119 4307.52 1
 3 -1 -12 25642 3590.7 1
 3 -1 -12 22234 4174.77 1
 3 -1 -12 19108 4161.5 1
 -3 1 -12 26681 3743.36 1
 -3 1 -12 21664 4707.96 1
 -3 1 -12 20254 3750 1
 -3 -1 12 23695 3338.49 1
 -3 -1 12 25155 4732.3 1
 -3 -1 12 24624 5194.69 1
 -3 -1 -12 24535 4433.62 1
 -3 -1 -12 22434 4946.9 1
 -3 -1 -12 20454 3070.79 1
 -3 1 12 13168 3033.18 1
 -3 1 12 24757 3500 1
 -3 1 12 27633 5084.07 1
 3 -1 12 22301 4048.67 1
 3 -1 12 25442 3579.64 1
 3 -1 12 22007 4831.85 1
 3 1 -12 22146 4296.46 1
 3 1 -12 18573 3993.36 1
 3 1 -12 24845 3480.08 1
 3 1 13 549.78 1085.4 1
 3 1 13 1387.39 1711.95 1
 3 1 13 1395.13 2014.38 1
 3 -1 -13 -1136.3 1541.81 1
 3 -1 -13 2115.93 1813.49 1
 3 -1 -13 85.93 1430.97 1
 -3 1 -13 1351.99 1317.92 1
 -3 1 -13 825 1574.56 1
 -3 1 -13 1374.11 1793.58 1
 -3 -1 13 840.71 1427.87 1
 -3 -1 13 1285.62 1484.07 1
 -3 -1 13 -4.74 1662.17 1
 -3 -1 -13 696.68 1962.17 1
 -3 -1 -13 1060.18 1088.94 1
 -3 -1 -13 2353.98 1768.36 1
 -3 1 13 434.73 1731.19 1
 -3 1 13 1031.41 1659.51 1
 -3 1 13 1608.18 1546.02 1
 3 -1 13 -338.72 1670.13 1
 3 -1 13 -123.96 1490.26 1
 3 1 -13 2811.94 1832.96 1
 3 1 -13 -1299.3 1354.42 1
 3 1 -13 398.67 1339.38 1
 3 1 14 3504.42 1828.76 1
 3 1 14 3059.73 1290.04 1
 3 1 14 2862.83 2133.4 1
 3 -1 -14 5019.91 1746.68 1
 3 -1 -14 259.07 1953.1 1
 3 -1 -14 2902.65 1704.2 1
 -3 1 -14 2342.92 1670.13 1
 -3 1 -14 3597.34 1750 1
 -3 1 -14 3557.52 2008.41 1
 -3 -1 14 4873.89 1935.18 1
 -3 -1 14 2955.75 1774.33 1
 -3 -1 14 4112.83 1892.7 1
 -3 -1 -14 4502.21 1374.33 1
 -3 -1 -14 4495.57 2382.74 1
 -3 -1 -14 1629.87 1805.53 1
 -3 1 14 1122.57 2050 1
 -3 1 14 4502.21 1782.96 1
 -3 1 14 3369.47 1812.83 1
 3 -1 14 2800.88 1665.26 1
 3 -1 14 4449.11 1548.23 1
 3 -1 14 3146.01 1900.44 1
 3 1 -14 145.64 1886.06 1
 3 1 -14 1610.18 1544.69 1
 3 1 -14 348.67 1511.28 1
 3 1 15 693.36 1365.71 1
 3 1 15 -19.32 1853.54 1
 3 1 15 314.38 2109.29 1
 3 -1 -15 -260.4 1851.99 1
 3 -1 -15 -1161.7 1628.1 1
 3 -1 -15 -2358.4 2194.91 1
 -3 1 -15 1274.78 1896.9 1
 -3 1 -15 6101.76 1909.29 1
 -3 1 -15 -791.15 1932.52 1
 -3 -1 15 1181.41 2047.12 1
 -3 -1 15 2546.46 2334.07 1
 -3 -1 15 -1109.3 1812.83 1
 -3 -1 -15 1802.87 1355.09 1
 -3 -1 -15 -740.26 2087.61 1
 -3 -1 -15 1159.95 1937.17 1
 -3 1 15 607.96 1725.88 1
 -3 1 15 150.13 1956.86 1
 -3 1 15 1238.49 2398.23 1
 3 -1 15 624.34 1857.96 1
 3 -1 15 821.68 1083.63 1
 3 -1 15 1863.49 1961.28 1
 3 1 -15 1391.81 2015.71 1
 3 1 -15 241.59 1543.36 1
 3 1 -15 -1199.8 1795.35 1
 3 1 16 129.03 1333.85 1
 3 1 16 2133.18 2175.66 1
 3 1 16 832.52 2263.27 1
 3 -1 -16 1012.39 1525.22 1
 3 -1 -16 2663.71 2245.57 1
 3 -1 -16 964.82 2053.76 1
 -3 1 -16 53.08 2055.97 1
 -3 1 -16 -12.68 2294.25 1
 -3 1 -16 -324.11 1600.66 1
 -3 -1 16 -1398 2256.63 1
 -3 -1 16 -399.34 2101.1 1
 -3 -1 16 184.29 2329.64 1
 -3 -1 -16 83.14 2113.05 1
 -3 -1 -16 2020.13 2309.73 1
 -3 -1 -16 1275.66 1447.56 1
 -3 1 16 -1433.4 1716.81 1
 -3 1 16 3426.99 2298.67 1
 -3 1 16 1510.84 2367.25 1
 3 -1 16 -2699.1 2232.3 1
 3 -1 16 2519.91 1367.92 1
 3 -1 16 -767.92 2184.07 1
 3 1 -16 -636.28 1925 1
 3 1 -16 621.46 2101.99 1
 3 1 -16 3108.4 2190.04 1
 3 1 17 -251.77 1348.89 1
 3 1 17 984.73 2457.96 1
 3 1 17 395.8 2818.58 1
 3 -1 -17 3506.63 2205.75 1
 3 -1 -17 3314.16 1826.55 1
 3 -1 -17 1207.3 2553.09 1
 -3 1 -17 1011.95 2092.25 1
 -3 1 -17 2209.51 1864.6 1
 -3 1 -17 1809.07 2342.92 1
 -3 -1 17 2889.38 2165.04 1
 -3 -1 17 -247.34 1983.41 1
 -3 -1 17 -3376.1 2794.24 1
 -3 -1 -17 1384.95 1443.58 1
 -3 -1 -17 3891.59 2922.56 1
 -3 -1 -17 1639.38 2232.3 1
 -3 1 17 -541.81 1801.1 1
 -3 1 17 -939.16 2331.86 1
 -3 1 17 1290.93 2668.14 1
 3 -1 17 3179.2 2504.42 1
 3 -1 17 3201.32 1542.92 1
 3 -1 17 -2823 2116.37 1
 3 1 -17 5747.78 2245.57 1
 3 1 -17 2896.01 2482.3 1
 3 1 -17 1108.41 1921.02 1
 3 1 18 5515.48 3004.42 1
 3 1 18 5798.67 1836.06 1
 3 1 18 -524.56 3068.58 1
 3 -1 -18 3484.51 2705.75 1
 3 -1 -18 1855.53 2845.13 1
 3 -1 -18 1636.06 2077.43 1
 -3 1 -18 3953.54 2040.71 1
 -3 1 -18 5108.4 2517.7 1
 -3 1 -18 3179.2 2639.38 1
 -3 -1 18 1756.64 2500 1
 -3 -1 18 4508.84 2300.88 1
 -3 -1 18 4294.24 2783.18 1
 -3 -1 -18 3305.31 1639.16 1
 -3 -1 -18 623.01 2845.13 1
 -3 -1 -18 1478.1 2829.64 1
 -3 1 18 2922.56 2199.56 1
 -3 1 18 1328.1 2776.55 1
 -3 1 18 7179.2 2951.32 1
 3 -1 18 4747.78 1737.17 1
 3 -1 18 427.21 2654.86 1
 3 -1 18 -442.03 2466.81 1
 3 1 -18 489.82 2274.33 1
 3 1 -18 3882.74 2407.08 1
 3 1 -18 3502.21 2661.5 1
 3 1 19 -186.77 1787.61 1
 3 1 19 -837.83 3241.15 1
 3 1 19 421.68 2873.89 1
 3 -1 -19 903.1 2991.15 1
 3 -1 -19 184.38 2314.16 1
 3 -1 -19 1756.19 3081.86 1
 -3 1 -19 868.58 3214.6 1
 -3 1 -19 192.32 2688.05 1
 -3 1 -19 1955.53 2234.51 1
 -3 -1 19 24.58 3026.55 1
 -3 -1 19 -1398.9 2402.65 1
 -3 -1 19 -2907.1 2823.01 1
 -3 -1 -19 -1487.2 1810.62 1
 -3 -1 -19 1086.06 2705.75 1
 -3 -1 -19 306.42 3073.01 1
 -3 1 19 532.08 3154.86 1
 -3 1 19 -461.28 2327.43 1
 -3 1 19 1761.95 2882.74 1
 3 -1 19 233.85 1834.51 1
 3 -1 19 1254.64 2765.48 1
 3 -1 19 -1101.8 3117.25 1
 3 1 -19 704.2 2641.59 1
 3 1 -19 926.11 2980.09 1
 3 1 -19 -1334.1 2621.68 1
 3 2 1 212190 37389 1
 3 2 1 207456 41858 1
 3 -2 -1 217986 38407 1
 -3 2 -1 163274 21013 1
 -3 -2 1 249336 43916 1
 -3 -2 -1 221460 39027 1
 -3 -2 -1 166836 33673 1
 -3 2 1 220641 38872 1
 3 -2 1 226991 39978 1
 3 -2 1 163739 21069 1
 3 2 -1 233628 41150 1
 3 2 2 195641 39491 1
 3 -2 -2 207522 36549 1
 -3 2 -2 196416 25265 1
 -3 2 -2 199004 35066 1
 -3 2 -2 199624 40310 1
 -3 -2 2 194358 34248 1
 -3 -2 2 201017 25973 1
 -3 -2 -2 183694 37057 1
 -3 2 2 223894 39425 1
 3 -2 2 210110 42434 1
 3 -2 2 188982 24314 1
 3 -2 2 252212 44425 1
 3 2 -2 182057 32080 1
 3 2 -2 192743 24934 1
 3 2 3 100464 20290 1
 3 -2 -3 94624 16688 1
 -3 2 -3 90642 18383 1
 -3 -2 3 81615 14418 1
 -3 -2 3 67699 8754.42 1
 -3 -2 3 91593 18524 1
 -3 -2 -3 95664 19323 1
 -3 2 3 88230 15564 1
 3 -2 3 96903 19648 1
 3 2 -3 84071 14850 1
 3 2 -3 95531 19330 1
 3 2 -3 69911 9044.24 1
 3 2 4 11215 2420.35 1
 3 -2 -4 11405 2122.12 1
 3 -2 -4 12040 2803.09 1
 -3 2 -4 12611 1712.61 1
 -3 2 -4 6922.56 2160.62 1
 -3 -2 4 9707.95 1926.55 1
 -3 -2 4 12146 2769.91 1
 -3 -2 4 11365 1613.05 1
 -3 -2 -4 8382.73 1882.52 1
 -3 2 4 12135 2234.51 1
 -3 2 4 12987 2915.93 1
 3 -2 4 13726 3254.42 1
 3 -2 4 11889 1627.21 1
 3 2 -4 12294 2384.95 1
 3 2 -4 11002 1596.02 1
 3 2 -4 17277 3690.26 1
 3 2 5 80133 10381 1
 3 2 5 81792 16540 1
 3 -2 -5 78451 13845 1
 3 -2 -5 66438 8597.34 1
 3 -2 -5 47677 9745.57 1
 -3 2 -5 64557 8340.7 1
 -3 2 -5 68562 13905 1
 -3 -2 5 68164 13790 1
 -3 -2 5 53739 9537.6 1
 -3 -2 5 79292 10230 1
 -3 -2 -5 78296 10139 1
 -3 -2 -5 78407 15861 1
 -3 2 5 49978 10161 1
 -3 2 5 69779 9024.33 1
 -3 2 5 76615 13527 1
 3 -2 5 66814 13555 1
 3 -2 5 63296 8174.77 1
 3 2 -5 71349 12633 1
 3 2 -5 74203 9579.64 1
 3 2 -5 62611 12668 1
 3 2 6 11122 1791.81 1
 3 2 6 12869 2792.03 1
 3 -2 -6 10454 1584.51 1
 3 -2 -6 15836 2918.14 1
 3 -2 -6 13071 3019.91 1
 -3 2 -6 9763.26 2353.98 1
 -3 -2 6 7891.58 1854.87 1
 -3 -2 6 11124 1590.26 1
 -3 -2 -6 10792 1715.71 1
 -3 -2 -6 14000 3019.91 1
 -3 2 6 14350 2657.08 1
 -3 2 6 9050.88 1471.02 1
 -3 2 6 9451.32 2245.57 1
 3 -2 6 11396 2639.38 1
 3 2 -6 7926.98 1805.75 1
 3 2 -6 10869 1572.79 1
 3 2 7 2692.48 1048.23 1
 3 2 7 3351.77 1109.95 1
 3 2 7 6672.56 1715.71 1
 3 -2 -7 2634.95 880.751 1
 3 -2 -7 7013.27 1569.91 1
 3 -2 -7 2902.65 1420.8 1
 -3 2 -7 4150.44 1527.87 1
 -3 -2 7 3619.47 1289.82 1
 -3 -2 7 5073 1465.49 1
 -3 -2 -7 4473.45 1167.7 1
 -3 -2 -7 6245.57 1333.18 1
 -3 -2 -7 5400.44 1566.81 1
 -3 2 7 3595.13 1096.68 1
 -3 2 7 3356.19 1312.39 1
 -3 2 7 5150.44 1078.1 1
 3 -2 7 1723.45 1347.34 1
 3 2 -7 7765.48 1925.44 1
 3 2 -7 3659.29 857.742 1
 3 2 -7 4982.3 1361.5 1
 3 2 8 13631 2522.12 1
 3 2 8 13126 2907.08 1
 3 -2 -8 12602 2933.63 1
 -3 2 -8 20984 2887.17 1
 -3 2 -8 17423 3796.46 1
 -3 -2 8 13867 3057.52 1
 -3 -2 8 13325 1921.46 1
 -3 -2 8 15051 2909.29 1
 -3 -2 -8 14420 3205.75 1
 -3 -2 -8 14230 2599.55 1
 -3 2 8 16204 3511.06 1
 -3 2 8 22942 4181.41 1
 3 -2 8 16334 3601.77 1
 3 -2 8 17228 2418.14 1
 3 2 -8 15730 3103.98 1
 3 2 -8 14234 2019.02 1
 3 2 -8 20113 4203.54 1
 3 2 9 4542.03 1489.6 1
 3 2 9 5949.11 1315.93 1
 3 -2 -9 6705.75 1657.74 1
 3 -2 -9 2725.66 1133.85 1
 3 -2 -9 4278.76 1657.3 1
 -3 2 -9 7438.05 2086.72 1
 -3 -2 9 3703.54 1095.35 1
 -3 -2 9 5783.18 1684.73 1
 -3 -2 9 6876.1 1759.29 1
 -3 -2 -9 6774.33 1388.72 1
 -3 -2 -9 4827.43 1470.35 1
 -3 -2 -9 11562 2847.34 1
 -3 2 9 4984.51 1603.98 1
 -3 2 9 3738.93 1179.64 1
 -3 2 9 4876.1 1343.8 1
 3 -2 9 9902.64 2524.33 1
 3 2 -9 3066.37 1513.72 1
 3 2 -9 3665.93 1031.86 1
 3 2 -9 4975.66 1489.6 1
 3 2 10 1542.26 912.167 1
 3 2 10 531.42 1455.09 1
 3 -2 -10 906.19 1141.81 1
 3 -2 -10 7199.11 2289.82 1
 3 -2 -10 269.91 1314.38 1
 -3 2 -10 5827.43 1862.83 1
 -3 2 -10 840.93 1098.45 1
 -3 -2 10 3011.06 1139.82 1
 -3 -2 10 9670.34 2314.16 1
 -3 -2 -10 1856.64 1587.17 1
 -3 -2 -10 1625.22 826.327 1
 -3 -2 -10 2025 1371.24 1
 -3 2 10 729.42 1098.67 1
 -3 2 10 6199.11 1942.48 1
 -3 2 10 3192.47 1298.89 1
 3 -2 10 5137.16 1880.97 1
 3 -2 10 543.8 1101.33 1
 3 2 -10 8513.27 2022.79 1
 3 2 -10 6225.66 1353.54 1
 3 2 11 1339.82 1416.59 1
 3 2 11 5460.17 1956.19 1
 3 -2 -11 467.48 1125.44 1
 3 -2 -11 -1118.6 1392.92 1
 -3 2 -11 -711.95 1147.34 1
 -3 2 -11 1598.23 1632.74 1
 -3 -2 11 621.9 1357.74 1
 -3 -2 11 3838.49 1630.31 1
 -3 -2 -11 -52.9 1285.62 1
 -3 -2 -11 4331.85 1897.79 1
 -3 2 11 513.27 1201.33 1
 -3 2 11 747.34 1185.18 1
 3 -2 11 8.26 1350 1
 3 -2 11 598.23 1729.87 1
 3 -2 11 250 1192.7 1
 3 2 -11 3181.41 1834.95 1
 3 2 -11 -1019.9 1179.2 1
 3 2 12 30752 5537.6 1
 3 2 12 28562 4064.16 1
 3 2 12 31549 6619.46 1
 3 -2 -12 29181 4033.18 1
 3 -2 -12 38075 6893.8 1
 3 -2 -12 32566 6851.76 1
 -3 2 -12 21967 4747.78 1
 -3 2 -12 28960 4011.06 1
 -3 2 -12 33407 6068.58 1
 -3 -2 12 32876 6840.7 1
 -3 -2 12 32633 6013.27 1
 -3 -2 -12 49137 8719.02 1
 -3 -2 -12 31991 4453.54 1
 -3 -2 -12 34403 7219.02 1
 -3 2 12 26195 4853.98 1
 -3 2 12 32013 6681.41 1
 -3 2 12 27367 3823 1
 3 -2 12 28363 3933.62 1
 3 -2 12 31571 5769.91 1
 3 -2 12 26549 5674.77 1
 3 2 -12 26836 5070.79 1
 3 2 -12 32190 4407.08 1
 3 2 -12 31438 6508.84 1
 3 2 13 7586.28 2014.6 1
 3 2 13 10403 2157.96 1
 3 2 13 12177 3128.32 1
 3 -2 -13 10029 2338.49 1
 3 -2 -13 12653 3212.39 1
 3 -2 -13 9484.5 1971.9 1
 -3 2 -13 9962.38 1953.54 1
 -3 2 -13 8378.31 2031.41 1
 -3 2 -13 7783.18 2358.4 1
 -3 -2 13 6767.69 2120.35 1
 -3 -2 13 10801 2133.18 1
 -3 -2 13 11175 2836.28 1
 -3 -2 -13 8553.09 1826.55 1
 -3 -2 -13 10139 2909.29 1
 -3 -2 -13 8230.08 2020.57 1
 -3 2 13 7396.01 2453.54 1
 -3 2 13 12668 2679.2 1
 -3 2 13 9944.68 2074.78 1
 3 -2 13 9460.17 2002.87 1
 3 -2 13 10785 2307.52 1
 3 -2 13 8455.74 2446.9 1
 3 2 -13 13865 3163.71 1
 3 2 -13 9887.16 2457.96 1
 3 2 -13 11761 2171.02 1
 3 2 14 361.73 1146.24 1
 3 2 14 121.17 1822.79 1
 3 2 14 -679.87 2058.85 1
 3 -2 -14 -1571.7 1688.94 1
 3 -2 -14 -494.91 1511.95 1
 3 -2 -14 3935.84 2296.46 1
 -3 2 -14 -743.58 1601.99 1
 -3 2 -14 -1330.1 1469.69 1
 -3 -2 14 292.48 1845.57 1
 -3 -2 14 4004.42 1864.38 1
 -3 -2 14 8137.16 2331.86 1
 -3 -2 -14 740.26 1067.7 1
 -3 -2 -14 -1217 2166.37 1
 -3 -2 -14 3311.94 1846.02 1
 -3 2 14 1299.78 1448.89 1
 -3 2 14 5460.17 2422.56 1
 -3 2 14 -2409.3 1807.74 1
 3 -2 14 23.96 1669.47 1
 3 -2 14 1769.02 1465.49 1
 3 2 -14 62.26 1923.89 1
 3 2 -14 334.73 1690.26 1
 3 2 -14 327.43 1617.25 1
 3 2 15 2946.9 1487.61 1
 3 2 15 2865.04 1982.08 1
 3 2 15 1469.69 2338.49 1
 3 -2 -15 6305.3 2798.67 1
 3 -2 -15 -935.18 1875.22 1
 3 -2 -15 32.79 1373.45 1
 -3 2 -15 59.76 2090.04 1
 -3 2 -15 3285.39 1935.84 1
 -3 2 -15 -640.04 1598.89 1
 -3 -2 15 1087.39 2127.21 1
 -3 -2 15 2991.15 2087.83 1
 -3 -2 15 2502.21 2143.36 1
 -3 -2 -15 4097.34 2460.17 1
 -3 -2 -15 -1354.9 1191.37 1
 -3 -2 -15 330.97 1873.23 1
 -3 2 15 2676.99 1975.66 1
 -3 2 15 -907.74 1577.65 1
 -3 2 15 -251.11 2464.6 1
 3 -2 15 1160.18 1487.83 1
 3 -2 15 88.98 2039.82 1
 3 -2 15 -929.42 2258.85 1
 3 2 -15 1774.78 2030.75 1
 3 2 -15 416.81 1829.2 1
 3 2 -15 968.14 2050.88 1
 3 2 16 -549.11 1351.33 1
 3 2 16 -1338.1 2254.42 1
 3 2 16 1963.27 2265.48 1
 3 -2 -16 2851.77 2198.67 1
 3 -2 -16 2169.47 1449.78 1
 3 -2 -16 3909.29 2592.92 1
 -3 2 -16 -101.26 1968.36 1
 -3 2 -16 568.8 2245.57 1
 -3 2 -16 1014.16 1448.45 1
 -3 -2 16 -136.61 2331.86 1
 -3 -2 16 2431.41 2140.04 1
 -3 -2 16 -1179.9 2307.52 1
 -3 -2 -16 837.61 1192.26 1
 -3 -2 -16 -29.38 2276.55 1
 -3 -2 -16 2238.94 2243.36 1
 -3 2 16 1839.82 2460.17 1
 -3 2 16 3734.51 2347.34 1
 -3 2 16 958.85 1585.84 1
 3 -2 16 2138.94 1398.67 1
 3 -2 16 -707.52 2094.91 1
 3 -2 16 -669.25 2247.79 1
 3 2 -16 -782.3 2247.79 1
 3 2 -16 -1495.1 2012.17 1
 3 2 -16 -937.17 2104.2 1
 3 2 17 -1079.9 1434.51 1
 3 2 17 811.06 2657.08 1
 3 2 17 -841.81 2785.4 1
 3 -2 -17 3471.24 2267.7 1
 3 -2 -17 -1270.8 2929.2 1
 3 -2 -17 1648.01 1846.9 1
 -3 2 -17 1255.09 1744.47 1
 -3 2 -17 -682.96 1825.66 1
 -3 2 -17 -1303.3 2138.94 1
 -3 -2 17 -2116.8 2100.66 1
 -3 -2 17 417.03 2209.51 1
 -3 -2 17 2342.92 2544.25 1
 -3 -2 -17 13.01 1432.52 1
 -3 -2 -17 183.89 2862.83 1
 -3 -2 -17 1928.1 2455.75 1
 -3 2 17 2690.26 1999.56 1
 -3 2 17 3294.24 2880.53 1
 -3 2 17 1774.11 2486.72 1
 3 -2 17 -1932.7 1606.19 1
 3 -2 17 -907.3 2373.89 1
 3 -2 17 3911.5 2170.79 1
 3 2 -17 -477.21 2157.3 1
 3 2 -17 -295.57 2027.65 1
 3 2 -17 1772.34 2174.11 1
 3 2 18 -2021.9 1690.49 1
 3 2 18 1603.1 2787.61 1
 3 2 18 1215.26 2904.86 1
 3 -2 -18 2389.38 2639.38 1
 3 -2 -18 441.81 2137.61 1
 3 -2 -18 1696.46 2803.09 1
 -3 2 -18 -232.08 2261.06 1
 -3 2 -18 -296.68 2597.34 1
 -3 2 -18 1490.93 1923.67 1
 -3 -2 18 -299.34 2464.6 1
 -3 -2 18 634.29 2202.43 1
 -3 -2 18 -516.15 2652.65 1
 -3 -2 -18 268.58 1569.69 1
 -3 -2 -18 -26.24 2845.13 1
 -3 -2 -18 1498.89 2747.78 1
 -3 2 18 -652.65 2577.43 1
 -3 2 18 -655.75 2076.55 1
 -3 2 18 1209.07 2741.15 1
 3 -2 18 368.36 1657.52 1
 3 -2 18 2171.9 2871.68 1
 3 -2 18 -516.81 2473.45 1
 3 2 -18 3269.91 2488.94 1
 3 2 -18 -2524.3 2300.88 1
 3 2 -18 3342.92 2586.28 1
 3 2 19 767.48 2915.93 1
 3 -2 -19 1613.72 3212.39 1
 -3 2 -19 2442.48 3068.58 1
 -3 -2 19 1405.75 2736.72 1
 -3 -2 -19 982.96 2997.78 1
 -3 2 19 -1850.4 3050.88 1
 3 -2 19 17.88 3053.09 1
 3 2 -19 2526.55 2727.87 1
 3 3 1 43960 8997.78 1
 3 -3 -1 48761 8632.73 1
 -3 3 -1 49734 8873.88 1
 -3 3 -1 26770 3849.55 1
 -3 -3 1 50951 9046.45 1
 -3 -3 -1 48673 9935.83 1
 -3 3 1 47942 8488.93 1
 3 -3 1 53584 9550.88 1
 3 -3 1 33407 4575.22 1
 3 3 -1 39447 7030.97 1
 3 -3 -2 12356 2305.31 1
 -3 3 -2 2982.3 903.981 1
 -3 -3 2 6287.6 1415.93 1
 -3 -3 -2 169.36 1272.57 1
 -3 3 2 8986.72 1751.77 1
 3 -3 2 3542.03 921.459 1
 3 3 -2 5734.51 1378.98 1
 3 3 3 77057 15604 1
 3 -3 -3 89956 15876 1
 -3 3 -3 96106 12403 1
 -3 3 -3 81637 16595 1
 -3 -3 3 87633 15478 1
 -3 -3 -3 77942 15785 1
 -3 3 3 88562 15628 1
 3 -3 3 97057 12518 1
 3 -3 3 81991 16668 1
 3 3 -3 81349 14374 1
 3 3 4 5347.34 1505.75 1
 3 -3 -4 1891.15 792.035 1
 -3 3 -4 331.64 704.424 1
 -3 3 -4 4464.6 2042.48 1
 -3 -3 4 4024.33 1658.63 1
 -3 -3 4 1897.56 937.167 1
 -3 3 4 1698.23 867.698 1
 3 -3 4 9119.46 2584.07 1
 3 -3 4 548.89 708.628 1
 3 3 -4 2584.07 1016.15 1
 3 3 -4 2393.8 1506.86 1
 3 3 -4 2663.71 1081.86 1
 3 3 5 7738.93 1901.1 1
 3 -3 -5 6606.19 1434.73 1
 3 -3 -5 8991.14 2811.94 1
 -3 3 -5 6274.33 2413.71 1
 -3 3 -5 9550.88 1455.31 1
 -3 -3 5 9146.01 1893.36 1
 -3 -3 5 8424.77 1443.36 1
 -3 -3 -5 7789.81 1906.64 1
 -3 3 5 4057.52 2027.87 1
 -3 3 5 8749.99 1781.64 1
 3 -3 5 10805 3068.58 1
 3 -3 5 7493.36 1235.18 1
 3 3 -5 8641.58 1855.97 1
 3 3 -5 7615.04 1343.58 1
 3 3 -5 14128 3221.24 1
 3 3 6 2840.7 1310.84 1
 3 -3 -6 3661.5 1036.06 1
 3 -3 -6 4150.44 2252.21 1
 -3 3 -6 4610.61 967.256 1
 -3 3 -6 11980 3216.81 1
 -3 -3 6 4738.93 1278.54 1
 -3 -3 -6 2360.62 1232.3 1
 -3 3 6 5380.53 1316.37 1
 -3 3 6 2926.99 1893.14 1
 3 -3 6 5115.04 1012.83 1
 3 3 -6 6097.34 1516.37 1
 3 3 -6 3221.24 959.291 1
 3 3 -6 4491.15 1646.9 1
 3 3 7 70885 9261.05 1
 3 3 7 64956 13190 1
 3 -3 -7 54624 7150.44 1
 3 -3 -7 57765 11887 1
 3 -3 -7 64734 11469 1
 -3 3 -7 64513 8362.82 1
 -3 3 -7 75376 15336 1
 -3 -3 7 63916 8287.6 1
 -3 -3 7 76748 15553 1
 -3 -3 7 80243 14190 1
 -3 -3 -7 72323 9440.26 1
 -3 -3 -7 61217 12440 1
 -3 3 7 75553 13369 1
 -3 3 7 64137 13073 1
 3 -3 7 84425 17146 1
 3 -3 7 66836 8661.5 1
 3 3 -7 70354 12469 1
 3 3 -7 75708 9800.88 1
 3 3 -7 71549 14502 1
 3 3 8 48319 6440.26 1
 3 3 8 45951 8307.51 1
 3 3 8 40088 8236.72 1
 3 -3 -8 50929 6719.02 1
 3 -3 -8 44270 9190.26 1
 3 -3 -8 50243 8940.26 1
 -3 3 -8 40597 5334.07 1
 -3 3 -8 35885 7435.83 1
 -3 -3 8 40000 5247.78 1
 -3 -3 8 41681 8528.75 1
 -3 -3 8 30088 5440.26 1
 -3 -3 -8 50376 6688.05 1
 -3 -3 -8 33717 6110.61 1
 -3 -3 -8 43319 8889.37 1
 -3 3 8 35000 6265.48 1
 -3 3 8 49734 10201 1
 -3 3 8 45907 6095.13 1
 3 -3 8 37234 7705.74 1
 3 -3 8 43053 5641.59 1
 3 3 -8 34004 6154.86 1
 3 3 -8 40420 8258.84 1
 3 3 -8 36814 4856.19 1
 3 3 9 16343 3252.21 1
 3 3 9 14777 2506.63 1
 3 3 9 23805 5030.97 1
 3 -3 -9 16201 2466.81 1
 3 -3 -9 14007 3340.7 1
 3 -3 -9 21558 3995.57 1
 -3 3 -9 20896 4537.61 1
 -3 3 -9 17748 2519.91 1
 -3 -3 9 22091 4681.41 1
 -3 -3 9 17613 2497.79 1
 -3 -3 9 26571 4865.04 1
 -3 -3 -9 18566 3431.41 1
 -3 -3 -9 16055 2544.25 1
 -3 -3 -9 24270 5190.26 1
 -3 3 9 17754 3920.35 1
 -3 3 9 20190 3750 1
 -3 3 9 16907 2628.32 1
 3 -3 9 16971 2438.05 1
 3 -3 9 20144 4431.41 1
 3 3 -9 29956 5526.54 1
 3 3 -9 21042 4424.77 1
 3 3 -9 20518 2865.04 1
 3 3 10 18046 3415.93 1
 3 3 10 13761 2424.78 1
 3 3 10 17934 4013.27 1
 3 -3 -10 15246 3000 1
 3 -3 -10 14369 2314.16 1
 3 -3 -10 15188 3705.75 1
 -3 3 -10 20447 2922.56 1
 -3 3 -10 15066 3455.75 1
 -3 -3 10 12903 3013.27 1
 -3 -3 10 18916 2727.87 1
 -3 -3 10 16566 3276.55 1
 -3 -3 -10 16555 2599.55 1
 -3 -3 -10 16186 3705.75 1
 -3 -3 -10 19246 3568.58 1
 -3 3 10 25929 4752.21 1
 -3 3 10 14427 3466.81 1
 -3 3 10 16918 2659.29 1
 3 -3 10 21633 4712.38 1
 3 -3 10 20785 2964.6 1
 3 3 -10 20633 4026.54 1
 3 3 -10 15416 3353.98 1
 3 3 -10 16717 2455.75 1
 3 3 11 10378 2219.02 1
 3 3 11 14305 2851.77 1
 3 3 11 9026.54 2475.66 1
 3 -3 -11 9280.96 1871.46 1
 3 -3 -11 6628.31 2362.83 1
 3 -3 -11 12392 2853.98 1
 -3 3 -11 16754 2595.13 1
 -3 3 -11 11414 2853.98 1
 -3 -3 11 9444.68 1784.51 1
 -3 -3 11 9911.49 2564.16 1
 -3 -3 11 18159 3581.85 1
 -3 -3 -11 8457.96 1917.48 1
 -3 -3 -11 11504 2278.76 1
 -3 -3 -11 7367.25 2298.67 1
 -3 3 11 7887.16 2168.58 1
 -3 3 11 9407.07 2546.46 1
 -3 3 11 13117 2320.79 1
 3 -3 11 8915.92 2491.15 1
 3 -3 11 9515.48 1823.23 1
 3 3 -11 16940 3559.73 1
 3 3 -11 16982 3668.14 1
 3 3 -11 9256.63 1740.71 1
 3 3 12 14708 2957.96 1
 3 3 12 11044 2342.92 1
 3 3 12 12137 3117.25 1
 3 -3 -12 21750 3311.94 1
 3 -3 -12 16038 3949.11 1
 3 -3 -12 13270 2834.07 1
 -3 3 -12 12290 2988.94 1
 -3 3 -12 13219 2353.98 1
 -3 -3 12 7935.83 2252.21 1
 -3 -3 12 15535 2519.91 1
 -3 -3 12 20615 3986.72 1
 -3 -3 -12 16681 3170.35 1
 -3 -3 -12 12449 2387.17 1
 -3 -3 -12 13540 3460.17 1
 -3 3 12 19562 4422.56 1
 -3 3 12 10259 2178.09 1
 -3 3 12 12876 2736.72 1
 3 -3 12 11381 2204.64 1
 3 -3 12 12409 3028.76 1
 3 3 -12 13710 3075.22 1
 3 3 -12 11403 2676.99 1
 3 3 -12 12217 2149.33 1
 3 3 13 4353.98 2347.34 1
 3 3 13 2515.48 1317.92 1
 3 3 13 2986.72 2053.76 1
 3 -3 -13 4112.83 1803.98 1
 3 -3 -13 6690.26 2776.55 1
 -3 3 -13 2623.89 1858.41 1
 -3 -3 13 5212.38 2112.39 1
 -3 -3 13 -388.27 1878.76 1
 -3 -3 13 95.58 1536.06 1
 -3 -3 -13 4818.58 1406.41 1
 -3 -3 -13 3670.35 2145.79 1
 -3 -3 -13 5685.83 2455.75 1
 -3 3 13 7077.43 2634.95 1
 -3 3 13 1490.93 2033.63 1
 3 -3 13 5809.73 1859.95 1
 3 -3 13 4409.29 2068.58 1
 3 3 -13 6132.74 2438.05 1
 3 3 -13 3219.02 1600.22 1
 3 3 -13 3524.33 1598.67 1
 3 3 14 2172.56 1483.18 1
 3 3 14 298.89 2365.04 1
 3 3 14 3491.15 2342.92 1
 3 -3 -14 1534.95 2608.4 1
 3 -3 -14 88.81 1810.84 1
 3 -3 -14 647.57 1552.43 1
 -3 3 -14 453.54 1875.66 1
 -3 3 -14 1666.37 1653.1 1
 -3 -3 14 1030.09 1979.87 1
 -3 -3 14 -805.31 1894.02 1
 -3 -3 14 -1090 2149.56 1
 -3 -3 -14 1661.28 1278.1 1
 -3 -3 -14 4787.61 2612.83 1
 -3 -3 -14 -7.56 2046.24 1
 -3 3 14 -1898.9 2431.41 1
 -3 3 14 -1358.6 2078.76 1
 -3 3 14 1020.8 1553.98 1
 3 -3 14 4387.16 1838.94 1
 3 -3 14 1161.95 1861.06 1
 3 -3 14 8026.54 2557.52 1
 3 3 -14 4199.11 2407.08 1
 3 3 -14 1595.79 1761.28 1
 3 3 -14 2116.15 1921.02 1
 3 3 15 984.29 2294.25 1
 3 3 15 848.01 1525.44 1
 3 3 15 -167.37 2223.45 1
 3 -3 -15 27.28 1896.68 1
 3 -3 -15 414.38 2730.09 1
 3 -3 -15 -619.03 1871.46 1
 -3 3 -15 -990.04 2186.5 1
 -3 3 -15 1380.31 2031.64 1
 -3 3 -15 2535.4 1801.99 1
 -3 -3 15 1709.73 2393.8 1
 -3 -3 15 -1108.4 1626.99 1
 -3 -3 15 -2014.8 2294.25 1
 -3 -3 -15 768.58 2440.26 1
 -3 -3 -15 1282.52 1282.08 1
 -3 -3 -15 1358.85 1994.02 1
 -3 3 15 -102.28 2055.09 1
 -3 3 15 3148.23 2048.67 1
 -3 3 15 -2053.3 2588.49 1
 3 -3 15 2566.37 1805.09 1
 3 -3 15 62.08 2087.61 1
 3 -3 15 3068.58 2254.42 1
 3 3 -15 3592.92 2007.52 1
 3 3 -15 992.26 1944.69 1
 3 3 -15 3524.33 2457.96 1
 3 3 16 1482.74 1555.09 1
 3 3 16 2148.01 2493.36 1
 3 3 16 6234.51 2752.21 1
 3 -3 -16 5732.29 2305.31 1
 3 -3 -16 545.35 1932.3 1
 3 -3 -16 3002.21 2774.33 1
 -3 3 -16 3250 2283.18 1
 -3 3 -16 4646.01 2349.55 1
 -3 3 -16 1813.27 1727.87 1
 -3 -3 16 -369.91 2449.11 1
 -3 -3 16 2628.32 1985.84 1
 -3 -3 16 4626.1 2657.08 1
 -3 -3 -16 1901.99 1418.14 1
 -3 -3 -16 7219.02 3015.48 1
 -3 -3 -16 1870.13 2283.18 1
 -3 3 16 5245.57 2710.17 1
 -3 3 16 1393.14 2393.8 1
 -3 3 16 6154.86 2280.97 1
 3 -3 16 3462.39 1602.87 1
 3 -3 16 3119.47 2258.85 1
 3 -3 16 221.68 2204.42 1
 3 3 -16 5741.14 2477.87 1
 3 3 -16 2719.02 2028.98 1
 3 3 -16 4106.19 2358.4 1
 3 3 17 -3285.4 1934.95 1
 3 3 17 63.45 2831.86 1
 3 3 17 1295.13 2955.75 1
 3 -3 -17 3112.83 2497.79 1
 3 -3 -17 -916.15 2871.68 1
 3 -3 -17 2758.85 2018.58 1
 -3 3 -17 405.53 1698.01 1
 -3 3 -17 2017.03 2079.87 1
 -3 3 -17 2712.39 2349.55 1
 -3 -3 17 621.24 2426.99 1
 -3 -3 17 -2109.7 2323.01 1
 -3 -3 17 890.93 2325.22 1
 -3 -3 -17 2230.09 1458.85 1
 -3 -3 -17 -1104 3002.21 1
 -3 -3 -17 -728.32 2544.25 1
 -3 3 17 462.83 1935.62 1
 -3 3 17 -2245.6 2663.71 1
 -3 3 17 1868.36 2701.32 1
 3 -3 17 1742.92 1746.24 1
 3 -3 17 -1280.5 2429.2 1
 3 -3 17 -3300.9 2236.72 1
 3 3 -17 -1984.7 2519.91 1
 3 3 -17 1809.73 2369.47 1
 3 3 -17 -433.85 1978.32 1
 3 3 18 763.05 1774.56 1
 3 3 18 794.69 2787.61 1
 3 3 18 4227.87 2853.98 1
 3 -3 -18 1689.6 2537.61 1
 3 -3 -18 1809.95 2309.73 1
 3 -3 -18 1032.52 2960.17 1
 -3 3 -18 -1510.6 2484.51 1
 -3 3 -18 2015.71 2579.64 1
 -3 3 -18 -828.76 1631.19 1
 -3 -3 18 -825 2659.29 1
 -3 -3 18 2648.23 2214.6 1
 -3 -3 18 3409.29 2933.63 1
 -3 -3 -18 -813.49 1527.21 1
 -3 -3 -18 4192.47 2926.99 1
 -3 -3 -18 -1291.1 2646.01 1
 -3 3 18 4292.03 2831.86 1
 -3 3 18 2294.25 2221.24 1
 -3 3 18 1337.39 2570.79 1
 3 -3 18 -99.4 1751.77 1
 3 -3 18 -2178.8 3081.86 1
 3 -3 18 1361.06 2519.91 1
 3 3 -18 2243.36 2599.55 1
 3 3 -18 3356.19 2626.1 1
 3 3 -18 1900.66 2785.4 1
 3 -4 -1 5090.7 1468.14 1
 -3 4 -1 8119.46 2800.88 1
 -3 4 1 4847.34 1448.01 1
 3 -4 1 9683.62 2694.69 1
 3 4 2 24270 5360.61 1
 -3 4 -2 31460 4451.32 1
 -3 -4 -2 26460 5758.84 1
 -3 4 2 38894 6957.96 1
 3 -4 2 31150 4373.89 1
 3 4 3 45686 9404.86 1
 3 -4 -3 21465 3907.08 1
 -3 4 -3 41150 5444.68 1
 -3 -4 3 26482 4825.22 1
 -3 -4 3 33208 5334.07 1
 -3 -4 -3 31416 6592.91 1
 -3 4 3 22677 4128.31 1
 3 -4 3 35243 4714.6 1
 3 4 -3 24115 4442.47 1
 3 4 4 11551 2862.83 1
 3 -4 -4 2486.72 965.486 1
 -3 4 -4 2774.33 1140.49 1
 -3 4 -4 4068.58 2267.7 1
 -3 -4 4 -519.47 2005.75 1
 -3 4 4 1769.69 1002.21 1
 3 -4 4 1892.48 2184.07 1
 3 -4 4 3692.47 1188.27 1
 3 4 -4 1296.24 2097.34 1
 3 4 5 2803.09 1761.5 1
 3 -4 -5 1407.96 886.061 1
 3 -4 -5 4557.52 2944.69 1
 -3 4 -5 3610.62 1061.5 1
 -3 4 -5 8035.39 2754.42 1
 -3 -4 5 1767.25 1263.94 1
 -3 -4 5 2993.36 1978.1 1
 -3 -4 5 4639.38 1397.79 1
 -3 -4 -5 3028.76 1812.83 1
 -3 4 5 482.96 1022.57 1
 -3 4 5 4081.85 2477.87 1
 3 -4 5 10347 3039.82 1
 3 -4 5 3555.31 1041.15 1
 3 4 -5 1937.83 1353.76 1
 3 4 -5 108.65 1762.39 1
 3 4 -5 3236.72 1352.43 1
 3 4 6 3422.56 1730.75 1
 3 -4 -6 5438.05 3190.26 1
 -3 4 -6 3840.7 1119.03 1
 -3 -4 6 5351.76 1261.06 1
 -3 -4 6 3811.94 1364.82 1
 -3 -4 6 11770 3044.24 1
 -3 -4 -6 2442.48 1577.65 1
 -3 4 6 1819.91 2451.32 1
 3 -4 6 4300.88 1102.21 1
 3 4 -6 4380.53 1452.43 1
 3 4 -6 4216.81 1174.34 1
 3 4 7 7433.62 2148.23 1
 3 -4 -7 5971.23 1520.13 1
 3 -4 -7 4960.17 2882.74 1
 -3 4 -7 3858.4 1110.84 1
 -3 4 -7 9566.36 3176.99 1
 -3 -4 7 4869.46 1424.78 1
 -3 -4 7 9199.11 2924.78 1
 -3 -4 -7 4798.67 1842.25 1
 -3 4 7 5325.22 1490.04 1
 -3 4 7 2955.75 2376.1 1
 3 -4 7 2325.22 2719.02 1
 3 -4 7 5411.5 1159.51 1
 3 4 -7 5223.45 1635.62 1
 3 4 -7 11325 3033.18 1
 3 4 8 39270 8134.95 1
 3 -4 -8 45177 8077.43 1
 3 -4 -8 40863 8646.01 1
 -3 4 -8 36527 4856.19 1
 -3 4 -8 39071 8413.71 1
 -3 -4 8 47301 8446.89 1
 -3 -4 8 48075 6345.13 1
 -3 -4 8 40973 8701.32 1
 -3 -4 -8 44934 9249.99 1
 -3 4 8 58031 10323 1
 -3 4 8 36726 7738.93 1
 3 -4 8 29535 6738.93 1
 3 -4 8 39292 5192.47 1
 3 4 -8 43827 7880.52 1
 3 4 -8 47434 9823 1
 3 4 -8 52190 6880.52 1
 3 4 9 3606.19 2500 1
 3 4 9 4723.45 1905.31 1
 3 4 9 6592.91 2340.71 1
 3 -4 -9 3318.58 2836.28 1
 -3 4 -9 1186.28 2160.4 1
 -3 4 -9 1582.96 1220.13 1
 -3 -4 9 3581.85 1371.9 1
 -3 -4 9 1227.43 1857.96 1
 -3 -4 9 2225.66 1389.16 1
 -3 -4 -9 6896.01 1833.85 1
 -3 -4 -9 8920.34 2763.27 1
 -3 -4 -9 4736.72 1973.67 1
 -3 4 9 947.57 2038.94 1
 -3 4 9 7338.49 1787.61 1
 3 -4 9 2942.47 2296.46 1
 3 -4 9 2100.44 1178.54 1
 3 4 -9 2913.71 1799.56 1
 3 4 -9 850.44 1320.8 1
 3 4 -9 -17.29 1614.16 1
 3 4 10 10148 2685.84 1
 3 4 10 9714.59 2429.2 1
 3 4 10 13878 3449.11 1
 3 -4 -10 10296 2292.03 1
 3 -4 -10 12484 3619.47 1
 -3 4 -10 19471 2904.86 1
 -3 4 -10 19728 4455.75 1
 -3 -4 10 16588 3199.11 1
 -3 -4 10 19960 2929.2 1
 -3 -4 10 17246 3865.04 1
 -3 -4 -10 9765.48 2988.94 1
 -3 -4 -10 12989 2495.57 1
 -3 -4 -10 14710 3022.12 1
 -3 4 10 16469 3946.9 1
 -3 4 10 12133 2566.37 1
 -3 4 10 15814 2792.03 1
 3 -4 10 19279 4404.86 1
 3 -4 10 18934 2820.79 1
 3 4 -10 19622 3865.04 1
 3 4 -10 18896 4090.7 1
 3 4 -10 15633 2446.9 1
 3 4 11 790.93 2159.07 1
 3 4 11 1956.64 1605.31 1
 3 4 11 4216.81 2085.4 1
 3 -4 -11 1437.83 1724.78 1
 3 -4 -11 2896.01 1518.36 1
 3 -4 -11 2608.4 2236.72 1
 -3 4 -11 3283.18 2109.07 1
 -3 4 -11 -947.34 1487.17 1
 -3 -4 11 5926.98 1590.71 1
 -3 -4 11 -937.83 1409.07 1
 -3 -4 11 1120.8 1767.7 1
 -3 -4 -11 4325.22 2382.74 1
 -3 -4 -11 280.09 1806.19 1
 -3 -4 -11 1906.41 1390.04 1
 -3 4 11 877.43 1979.87 1
 -3 4 11 1196.68 1448.45 1
 -3 4 11 1383.85 1858.63 1
 3 -4 11 -1092 1920.57 1
 3 -4 11 1774.78 1460.18 1
 3 4 -11 5176.99 1794.91 1
 3 4 -11 939.38 1500.66 1
 3 4 -11 454.2 1391.81 1
 3 4 12 1408.85 1651.1 1
 3 4 12 3245.57 2462.39 1
 3 4 12 6013.27 2555.31 1
 3 -4 -12 4183.62 1995.57 1
 3 -4 -12 886.95 2953.54 1
 3 -4 -12 396.9 1672.79 1
 -3 4 -12 2865.04 1936.06 1
 -3 4 -12 2539.82 1642.03 1
 -3 -4 12 2714.6 1527.65 1
 -3 -4 12 615.26 1641.59 1
 -3 -4 -12 8743.35 3039.82 1
 -3 -4 -12 -701.33 1483.18 1
 -3 -4 -12 1874.33 2075.22 1
 -3 4 12 -638.49 1450.22 1
 -3 4 12 3679.2 2564.16 1
 -3 4 12 4442.47 2435.84 1
 3 -4 12 829.2 1872.12 1
 3 -4 12 1021.68 1486.28 1
 3 4 -12 1561.06 1535.62 1
 3 4 -12 1439.6 1472.79 1
 3 4 13 12821 2838.49 1
 3 4 13 12721 2962.39 1
 3 4 13 6351.76 2573.01 1
 3 -4 -13 6579.64 2150.44 1
 3 -4 -13 8891.58 2367.25 1
 3 -4 -13 21312 5316.37 1
 -3 4 -13 8741.14 2597.34 1
 -3 4 -13 6073 1971.02 1
 -3 -4 13 8982.29 1982.74 1
 -3 -4 13 11042 2909.29 1
 -3 -4 13 6561.94 2019.25 1
 -3 -4 -13 4542.03 1810.84 1
 -3 -4 -13 10199 2475.66 1
 -3 -4 -13 10100 3212.39 1
 -3 4 13 8210.17 2641.59 1
 -3 4 13 17540 4446.9 1
 -3 4 13 10861 2681.41 1
 3 -4 13 8444.68 2535.4 1
 3 -4 13 4294.24 1762.83 1
 3 4 -13 11181 2853.98 1
 3 4 -13 11560 2851.77 1
 3 4 -13 11971 2303.09 1
 3 4 14 2004.87 1545.13 1
 3 4 14 1251.99 2367.25 1
 3 4 14 1372.34 2327.43 1
 3 -4 -14 1710.18 2020.35 1
 3 -4 -14 2035.84 1624.33 1
 3 -4 -14 3657.08 3115.04 1
 -3 4 -14 519.25 2018.58 1
 -3 4 -14 6601.76 2384.95 1
 -3 -4 14 1212.61 1893.58 1
 -3 -4 14 9816.36 2975.66 1
 -3 -4 14 1519.03 1531.19 1
 -3 -4 -14 3754.42 1637.83 1
 -3 -4 -14 3590.7 2194.47 1
 -3 -4 -14 -956.86 2707.96 1
 -3 4 14 10027 2506.63 1
 -3 4 14 4044.24 2420.35 1
 -3 4 14 2331.86 2867.25 1
 3 -4 14 4396.01 2221.24 1
 3 -4 14 1424.11 1957.08 1
 3 4 -14 3632.74 1908.18 1
 3 4 -14 5232.3 2073.89 1
 3 4 15 1820.79 1570.57 1
 3 4 15 -795.57 2475.66 1
 3 4 15 2648.23 2464.6 1
 3 -4 -15 4528.76 1780.09 1
 3 -4 -15 5561.94 3303.09 1
 3 -4 -15 1105.75 2163.05 1
 -3 4 -15 1492.92 2365.04 1
 -3 4 -15 2045.35 2150.22 1
 -3 -4 15 2147.34 2147.34 1
 -3 -4 15 2661.5 2393.8 1
 -3 -4 15 730.31 1634.73 1
 -3 -4 -15 428.1 2187.83 1
 -3 -4 -15 2314.16 2672.56 1
 -3 -4 -15 2214.6 1571.24 1
 -3 4 15 -444.91 1709.51 1
 -3 4 15 1282.3 2634.95 1
 -3 4 15 3800.88 2849.55 1
 3 -4 15 481.86 2160.17 1
 3 -4 15 -1371.9 1719.69 1
 3 -4 15 2504.42 2398.23 1
 3 4 -15 1888.05 1947.56 1
 3 4 -15 -1672.6 1972.34 1
 3 4 -15 1984.73 1927.87 1
 3 4 16 10201 3099.55 1
 3 4 16 9573 2429.2 1
 3 4 16 5475.66 2792.03 1
 3 -4 -16 5024.33 2050 1
 3 -4 -16 15584 3323.01 1
 3 -4 -16 9196.89 3581.85 1
 -3 4 -16 10684 3011.06 1
 -3 4 -16 10812 2590.71 1
 -3 4 -16 6743.36 2515.48 1
 -3 -4 16 7986.72 2632.74 1
 -3 -4 16 11989 2842.92 1
 -3 -4 16 9865.03 3139.38 1
 -3 -4 -16 12378 2659.29 1
 -3 -4 -16 11179 3606.19 1
 -3 -4 -16 11381 3095.13 1
 -3 4 16 11159 3502.21 1
 -3 4 16 3491.15 2015.04 1
 -3 4 16 5365.04 2940.26 1
 3 -4 16 8444.68 2396.02 1
 3 -4 16 11069 3185.84 1
 3 -4 16 11257 2747.78 1
 3 4 -16 9174.77 2646.01 1
 3 4 -16 8798.66 2469.02 1
 3 4 -16 9022.11 2807.52 1
 3 4 17 2584.07 2845.13 1
 3 4 17 2009.51 1901.1 1
 3 4 17 1171.24 2778.76 1
 3 -4 -17 219.36 2187.39 1
 3 -4 -17 -1470.4 3223.45 1
 3 -4 -17 -678.1 2488.94 1
 -3 4 -17 -5219 2515.48 1
 -3 4 -17 2564.16 2360.62 1
 -3 4 -17 640.04 1906.41 1
 -3 -4 17 3146.01 2524.33 1
 -3 -4 17 3641.59 2210.84 1
 -3 -4 17 2612.83 2577.43 1
 -3 -4 -17 -3059.7 2944.69 1
 -3 -4 -17 1209.95 1705.31 1
 -3 -4 -17 4048.67 2732.3 1
 -3 4 17 215.04 3011.06 1
 -3 4 17 2898.23 2300.88 1
 -3 4 17 -458.63 2763.27 1
 3 -4 17 1467.48 2153.54 1
 3 -4 17 1160.84 2575.22 1
 3 -4 17 3205.75 2630.53 1
 3 4 -17 1563.49 2480.09 1
 3 4 -17 1471.68 2380.53 1
 3 4 -17 3853.98 2473.45 1
 3 4 18 605.31 1907.3 1
 3 4 18 3396.01 3196.9 1
 3 4 18 3484.51 2977.87 1
 3 -4 -18 -712.61 2577.43 1
 3 -4 -18 4287.61 2471.24 1
 3 -4 -18 794.91 3300.88 1
 -3 4 -18 2913.71 2707.96 1
 -3 4 -18 2800.88 2794.24 1
 -3 4 -18 1912.17 1784.73 1
 -3 -4 18 3955.75 2752.21 1
 -3 -4 18 2234.51 2201.1 1
 -3 -4 18 -1825 3081.86 1
 -3 -4 -18 862.83 1678.98 1
 -3 -4 -18 4595.13 3103.98 1
 -3 -4 -18 -773.45 2730.09 1
 -3 4 18 -262.17 2902.65 1
 -3 4 18 2783.18 2384.95 1
 -3 4 18 -3272.1 2909.29 1
 3 -4 18 1713.94 1976.55 1
 3 -4 18 5457.96 3334.07 1
 3 -4 18 1988.27 2814.16 1
 3 4 -18 1906.86 2696.9 1
 3 4 -18 1086.72 2707.96 1
 3 4 -18 -470.13 2665.93 1
 3 -5 -1 342.48 1858.18 1
 -3 5 1 -142.19 1849.78 1
 3 -5 -2 41261 7438.05 1
 -3 5 -2 55376 7942.47 1
 -3 5 2 49624 8907.07 1
 3 -5 2 54712 7707.96 1
 3 5 3 5931.41 3168.14 1
 3 -5 -3 14.82 1291.81 1
 -3 5 -3 -192.08 1968.36 1
 -3 -5 -3 4940.26 3061.94 1
 -3 5 3 2438.05 1457.74 1
 3 -5 3 3409.29 1925.44 1
 3 5 4 9141.58 3294.24 1
 3 -5 -4 11852 2362.83 1
 -3 5 -4 7980.08 1791.81 1
 -3 -5 4 5944.68 3818.58 1
 -3 -5 -4 11914 3559.73 1
 -3 5 4 6792.03 1696.9 1
 3 -5 4 8851.76 1882.52 1
 3 5 -4 8389.37 4590.7 1
 3 5 5 265.27 2493.36 1
 3 -5 -5 2205.53 1127.65 1
 -3 5 -5 2533.18 1220.35 1
 -3 5 -5 6391.59 2865.04 1
 -3 -5 5 2216.81 1522.12 1
 -3 -5 5 2814.16 2192.92 1
 -3 -5 -5 2723.45 2581.86 1
 -3 5 5 3533.18 1449.78 1
 3 -5 5 1720.79 2561.94 1
 3 -5 5 1730.97 1104.2 1
 3 5 -5 2500 1515.93 1
 3 5 -5 6701.32 2573.01 1
 3 5 6 574.34 2254.42 1
 3 -5 -6 4318.58 1375 1
 3 -5 -6 2208.85 3176.99 1
 -3 5 -6 6188.05 1486.95 1
 -3 5 -6 4017.7 2798.67 1
 -3 -5 6 5796.45 1791.81 1
 -3 -5 6 7663.71 2763.27 1
 -3 -5 6 9139.37 2234.51 1
 -3 -5 -6 6035.39 2553.09 1
 -3 5 6 5856.19 1680.75 1
 -3 5 6 6924.77 3126.1 1
 3 -5 6 5814.15 2904.86 1
 3 -5 6 6918.13 1439.38 1
 3 5 -6 8650.43 2163.05 1
 3 5 -6 6426.98 2595.13 1
 3 5 -6 6665.92 1865.48 1
 3 5 7 37566 8002.2 1
 3 -5 -7 54734 9749.99 1
 3 -5 -7 36637 8174.77 1
 -3 5 -7 39757 5331.85 1
 -3 5 -7 39292 8544.24 1
 -3 -5 7 38341 5148.22 1
 -3 -5 7 25310 5732.29 1
 -3 -5 7 40996 7402.65 1
 -3 -5 -7 45863 9601.76 1
 -3 5 7 51792 9256.63 1
 -3 5 7 33850 7491.14 1
 3 -5 7 39380 8537.6 1
 3 -5 7 37522 5011.06 1
 3 5 -7 57411 10279 1
 3 5 -7 36527 7796.45 1
 3 5 -7 32854 4508.84 1
 3 5 8 912.17 2384.95 1
 3 -5 -8 1155.09 1350.88 1
 3 -5 -8 5128.31 4064.16 1
 -3 5 -8 1081.64 1367.26 1
 -3 5 -8 2497.79 2630.53 1
 -3 -5 8 2889.38 1642.7 1
 -3 -5 8 5398.22 2431.41 1
 -3 -5 -8 1386.28 2435.84 1
 -3 5 8 1776.99 1489.38 1
 -3 5 8 -948.89 3696.9 1
 3 -5 8 1648.67 2840.7 1
 3 -5 8 786.72 1262.61 1
 3 5 -8 370.35 1724.33 1
 3 5 -8 2469.02 2124.78 1
 3 5 -8 6303.09 1830.31 1
 3 5 9 6365.04 2683.63 1
 3 -5 -9 4639.38 1608.18 1
 3 -5 -9 3991.15 4214.6 1
 -3 5 -9 5006.63 2663.71 1
 -3 5 -9 3743.36 1527.65 1
 -3 -5 9 4502.21 1524.56 1
 -3 -5 9 4634.95 1667.7 1
 -3 -5 9 13456 3634.95 1
 -3 -5 -9 -228.98 2517.7 1
 -3 -5 -9 2685.84 1998.67 1
 -3 5 9 12668 4371.68 1
 -3 5 9 1999.56 1393.36 1
 3 -5 9 2776.55 2767.7 1
 3 -5 9 2500 1380.31 1
 3 5 -9 6376.1 2053.54 1
 3 5 -9 4400.44 1617.25 1
 3 5 -9 5991.14 2205.97 1
 3 5 10 20794 4676.99 1
 3 5 10 9610.61 2860.62 1
 3 -5 -10 8597.34 2160.84 1
 3 -5 -10 12367 4070.79 1
 -3 5 -10 14799 2497.79 1
 -3 5 -10 12248 3681.41 1
 -3 -5 10 12573 2230.09 1
 -3 -5 10 17363 4360.62 1
 -3 -5 10 11460 2477.87 1
 -3 -5 -10 13790 3716.81 1
 -3 -5 -10 9816.36 2665.93 1
 -3 5 10 16650 4203.54 1
 -3 5 10 11354 2557.52 1
 3 -5 10 17923 4650.44 1
 3 -5 10 17898 2738.94 1
 3 5 -10 13644 2962.39 1
 3 5 -10 12416 2287.61 1
 3 5 -10 13646 3387.16 1
 3 5 11 3951.32 2714.6 1
 3 5 11 326.55 2542.03 1
 3 -5 -11 11947 2756.63 1
 3 -5 -11 7900.43 3756.63 1
 -3 5 -11 3648.23 1724.33 1
 -3 5 -11 654.65 2193.8 1
 -3 -5 11 4719.02 1664.82 1
 -3 -5 11 12588 2674.78 1
 -3 -5 11 2592.92 1985.18 1
 -3 -5 -11 8840.7 2269.91 1
 -3 -5 -11 928.1 2763.27 1
 -3 5 11 3188.05 2699.11 1
 -3 5 11 8761.05 2391.59 1
 3 -5 11 3878.31 1604.87 1
 3 -5 11 828.54 2153.76 1
 3 5 -11 1048.67 1637.61 1
 3 5 -11 3765.48 1686.72 1
 3 5 12 6035.39 3030.97 1
 3 5 12 -240.04 2712.39 1
 3 -5 -12 -712.83 2566.37 1
 3 -5 -12 2250 1537.17 1
 3 -5 -12 -1969.2 3634.95 1
 -3 5 -12 3039.82 1720.13 1
 -3 5 -12 -624.78 2130.53 1
 -3 -5 12 2590.71 1535.84 1
 -3 -5 12 1021.46 1543.8 1
 -3 -5 12 4946.9 2211.72 1
 -3 -5 -12 7210.17 2873.89 1
 -3 -5 -12 5232.3 3289.82 1
 -3 -5 -12 300.88 1743.58 1
 -3 5 12 2409.29 1638.49 1
 -3 5 12 5522.12 3207.96 1
 -3 5 12 -597.12 2721.24 1
 3 -5 12 2371.68 2146.68 1
 3 -5 12 1226.99 1570.79 1
 3 5 -12 1206.19 1709.51 1
 3 5 -12 1406.19 1706.86 1
 3 5 -12 1441.81 1607.74 1
 3 5 13 14341 3292.03 1
 3 5 13 9256.63 3172.56 1
 3 5 13 7404.86 2984.51 1
 3 -5 -13 12905 3157.08 1
 3 -5 -13 11566 4059.73 1
 3 -5 -13 8610.61 2267.7 1
 -3 5 -13 16657 4075.22 1
 -3 5 -13 10356 2411.5 1
 -3 -5 13 10250 2783.18 1
 -3 -5 13 12392 2404.86 1
 -3 -5 13 10330 2466.81 1
 -3 -5 -13 5473.45 2177.87 1
 -3 -5 -13 10737 3013.27 1
 -3 -5 -13 4977.87 3106.19 1
 -3 5 13 10788 3557.52 1
 -3 5 13 11624 3280.97 1
 -3 5 13 11878 2763.27 1
 3 -5 13 14454 2712.39 1
 3 -5 13 15215 3765.48 1
 3 5 -13 9942.47 2659.29 1
 3 5 -13 9915.92 2672.56 1
 3 5 -13 9909.28 2161.5 1
 3 5 14 2650.44 1924.78 1
 3 5 14 450.88 2982.3 1
 3 5 14 -197.74 2535.4 1
 3 -5 -14 1563.27 2628.32 1
 3 -5 -14 424.56 1597.79 1
 3 -5 -14 2345.13 3426.99 1
 -3 5 -14 1519.47 2054.42 1
 -3 5 -14 -985.4 1812.61 1
 -3 -5 14 -3019.9 1894.47 1
 -3 -5 14 388.27 2210.17 1
 -3 -5 14 -775.66 1577.21 1
 -3 -5 -14 2750 1883.18 1
 -3 -5 -14 -921.02 2590.71 1
 -3 -5 -14 3838.49 3117.25 1
 -3 5 14 3409.29 3110.62 1
 -3 5 14 2681.41 2847.34 1
 -3 5 14 -40.62 1913.71 1
 3 -5 14 1849.56 2162.39 1
 3 -5 14 592.26 1850.22 1
 3 5 -14 1570.13 1925.88 1
 3 5 -14 544.03 1887.83 1
 3 5 -14 338.72 1808.63 1
 3 5 15 -1016.6 1838.05 1
 3 5 15 -2029.2 3068.58 1
 3 5 15 -139.25 2630.53 1
 3 -5 -15 2035.84 2477.87 1
 3 -5 -15 2380.53 1825.22 1
 3 -5 -15 850.66 3654.86 1
 -3 5 -15 3869.46 2172.79 1
 -3 5 -15 1191.81 1924.11 1
 -3 -5 15 2646.01 2170.35 1
 -3 -5 15 922.12 2331.86 1
 -3 -5 15 1618.8 1583.63 1
 -3 -5 -15 59.2 1881.64 1
 -3 -5 -15 6150.44 2723.45 1
 -3 -5 -15 4898.23 3205.75 1
 -3 5 15 -300.44 2034.29 1
 -3 5 15 6276.54 3219.02 1
 -3 5 15 4106.19 3170.35 1
 3 -5 15 1564.82 2151.77 1
 3 -5 15 1441.81 2208.18 1
 3 5 -15 964.16 1928.1 1
 3 5 -15 1226.1 2000 1
 3 5 -15 173.16 1816.15 1
 3 5 16 7256.63 2347.34 1
 3 5 16 4236.72 3353.98 1
 3 5 16 8891.58 3320.79 1
 3 -5 -16 1911.72 2455.75 1
 3 -5 -16 7714.59 2586.28 1
 3 -5 -16 4736.72 3601.77 1
 -3 5 -16 5130.53 2504.42 1
 -3 5 -16 6112.83 2360.62 1
 -3 -5 16 7471.23 2413.71 1
 -3 -5 16 4652.65 2836.28 1
 -3 -5 16 6807.52 2221.24 1
 -3 -5 -16 8752.2 3603.98 1
 -3 -5 -16 1775.44 2584.07 1
 -3 -5 -16 2119.91 1788.49 1
 -3 5 16 2754.42 2082.52 1
 -3 5 16 1298.01 3254.42 1
 -3 5 16 5670.35 3172.56 1
 3 -5 16 4659.29 2577.43 1
 3 -5 16 3126.1 2380.53 1
 3 5 -16 4774.33 2316.37 1
 3 5 -16 5663.71 2182.74 1
 3 5 -16 8227.87 2730.09 1
 3 5 17 2426.99 2024.78 1
 3 5 17 -957.96 2829.64 1
 3 5 17 2168.14 2814.16 1
 3 -5 -17 -49.45 2234.51 1
 3 -5 -17 6831.85 3840.7 1
 3 -5 -17 1449.56 2396.02 1
 -3 5 -17 -1057.7 2511.06 1
 -3 5 -17 2530.97 2517.7 1
 -3 -5 17 2272.12 2599.55 1
 -3 -5 17 5148.22 2138.94 1
 -3 -5 17 3564.16 2856.19 1
 -3 -5 -17 1896.24 1878.32 1
 -3 -5 -17 365.49 2389.38 1
 -3 -5 -17 3183.62 3154.86 1
 -3 5 17 1075 2400.44 1
 -3 5 17 2745.57 2882.74 1
 -3 5 17 943.14 2811.94 1
 3 -5 17 2272.12 1953.76 1
 3 -5 17 465.93 2730.09 1
 3 -5 17 -1027.4 2473.45 1
 3 5 -17 6201.32 2630.53 1
 3 5 -17 1338.27 2424.78 1
 3 5 -17 4283.18 2612.83 1
 3 5 18 2659.29 2024.33 1
 3 5 18 1212.17 2962.39 1
 3 5 18 5721.23 3219.02 1
 3 -5 -18 -226.99 2455.75 1
 3 -5 -18 -1136.1 2418.14 1
 3 -5 -18 792.7 3628.31 1
 -3 5 -18 -38.89 2792.03 1
 -3 5 -18 357.96 2665.93 1
 -3 -5 18 3805.31 2944.69 1
 -3 -5 18 3807.52 3358.4 1
 -3 -5 18 1095.57 2050.66 1
 -3 -5 -18 1732.3 1779.2 1
 -3 -5 -18 -656.19 2453.54 1
 -3 -5 -18 1330.97 3232.3 1
 -3 5 18 3064.16 2460.17 1
 -3 5 18 -1431.2 2803.09 1
 -3 5 18 3984.51 3061.94 1
 3 -5 18 -863.94 3210.17 1
 3 -5 18 -79.73 2025.88 1
 3 -5 18 5172.56 3015.48 1
 3 5 -18 3088.49 2626.1 1
 3 5 -18 3159.29 3050.88 1
 3 5 -18 -290.49 2732.3 1
 3 -6 -1 5373.89 2192.7 1
 3 -6 -2 8298.66 2621.68 1
 -3 6 -2 6982.29 4243.36 1
 -3 6 2 11511 3137.17 1
 3 -6 2 18066 4484.51 1
 3 -6 -3 5519.91 2098.45 1
 -3 6 -3 24336 4530.97 1
 -3 6 3 3152.65 2074.33 1
 3 -6 3 15673 3426.99 1
 3 6 4 14440 4725.66 1
 3 -6 -4 23075 4455.75 1
 -3 6 -4 22434 3725.66 1
 -3 -6 4 27566 5942.47 1
 -3 -6 -4 19628 5294.24 1
 -3 6 4 19781 4011.06 1
 3 -6 4 29557 4351.77 1
 3 6 -4 25221 6179.2 1
 3 6 5 21352 5685.83 1
 -3 6 -5 13513 2497.79 1
 -3 -6 5 18520 4008.85 1
 -3 -6 -5 14825 4621.68 1
 -3 6 5 10852 2752.21 1
 3 -6 5 16124 2741.15 1
 3 6 -5 20927 4701.32 1
 3 6 6 409.51 3544.24 1
 3 -6 -6 63.92 1346.02 1
 -3 6 -6 1763.94 1459.29 1
 -3 6 -6 605.09 2966.81 1
 -3 -6 6 4296.46 2535.4 1
 -3 -6 -6 4382.74 3537.61 1
 -3 6 6 601.77 1544.03 1
 3 -6 6 1755.53 2960.17 1
 3 -6 6 14.62 1392.92 1
 3 6 -6 -216.86 2811.94 1
 3 6 7 8796.45 4110.62 1
 3 -6 -7 14445 3033.18 1
 3 -6 -7 11436 4497.78 1
 -3 6 -7 15442 2630.53 1
 -3 6 -7 18763 4692.47 1
 -3 -6 7 20308 3944.69 1
 -3 -6 7 14334 3637.16 1
 -3 -6 7 11527 2440.26 1
 -3 -6 -7 13593 4358.4 1
 -3 6 7 24425 4688.05 1
 -3 6 7 16294 4884.95 1
 3 -6 7 15566 4139.38 1
 3 -6 7 15319 2530.97 1
 3 6 -7 13038 2586.28 1
 3 6 -7 12723 3334.07 1
 3 6 8 3039.82 3170.35 1
 3 -6 -8 2376.1 1744.69 1
 3 -6 -8 13161 5028.76 1
 -3 6 -8 2017.03 1561.95 1
 -3 6 -8 9816.36 3491.15 1
 -3 -6 8 5889.37 2586.28 1
 -3 -6 8 9048.66 2022.56 1
 -3 -6 -8 8741.14 3688.05 1
 -3 6 8 13144 4495.57 1
 -3 6 8 3761.06 1813.49 1
 3 -6 8 5685.83 1628.76 1
 3 -6 8 5630.52 3004.42 1
 3 6 -8 4444.69 1823.89 1
 3 6 -8 2526.55 2223.45 1
 3 6 9 6090.7 3422.56 1
 3 -6 -9 8176.98 2245.57 1
 3 -6 -9 -1349.6 4349.55 1
 -3 6 -9 5422.56 1709.07 1
 -3 6 -9 6137.16 2805.31 1
 -3 -6 9 6077.43 1913.94 1
 -3 -6 9 10361 2504.42 1
 -3 -6 9 15916 3862.83 1
 -3 -6 -9 9774.33 3787.61 1
 -3 6 9 3650.44 1958.41 1
 -3 6 9 8685.83 4103.98 1
 3 -6 9 6926.98 2856.19 1
 3 -6 9 7002.21 1755.09 1
 3 6 -9 6630.52 2174.33 1
 3 6 -9 7946.89 2196.46 1
 3 6 10 150.86 2915.93 1
 3 -6 -10 3358.4 1950.88 1
 3 -6 -10 2082.52 4137.16 1
 -3 6 -10 3971.23 1740.04 1
 -3 6 -10 10007 3314.16 1
 -3 -6 10 4057.52 1795.79 1
 -3 -6 10 8396.01 2853.98 1
 -3 -6 10 4497.78 1785.18 1
 -3 -6 -10 183.14 2449.11 1
 -3 -6 -10 3692.47 3351.77 1
 -3 6 10 3256.63 3608.4 1
 -3 6 10 1111.95 1935.62 1
 3 -6 10 1839.16 1644.02 1
 3 -6 10 8389.37 3092.92 1
 3 6 -10 4568.58 2045.79 1
 3 6 -10 9896.01 2924.78 1
 3 6 -10 4732.3 2001.99 1
 3 6 11 7738.93 3329.64 1
 3 6 11 9626.1 3526.54 1
 3 -6 -11 5491.14 2056.64 1
 3 -6 -11 7601.76 4285.39 1
 -3 6 -11 15566 2608.4 1
 -3 6 -11 10489 3115.04 1
 -3 -6 11 13538 2488.94 1
 -3 -6 11 11239 3159.29 1
 -3 -6 11 13038 2809.73 1
 -3 -6 -11 15825 3559.73 1
 -3 -6 -11 8652.65 3820.79 1
 -3 6 11 10334 3991.15 1
 -3 6 11 11411 2997.78 1
 3 -6 11 15664 2603.98 1
 3 -6 11 12788 3433.62 1
 3 6 -11 11965 2794.24 1
 3 6 -11 16197 2789.82 1
 3 6 -11 11695 2991.15 1
 3 6 12 15679 4037.61 1
 3 6 12 13965 4139.38 1
 3 -6 -12 12053 2761.06 1
 3 -6 -12 15646 5349.55 1
 -3 6 -12 11221 2296.46 1
 -3 6 -12 4329.64 2433.63 1
 -3 -6 12 6603.98 2046.68 1
 -3 -6 12 13604 2931.41 1
 -3 -6 12 9309.72 2865.04 1
 -3 -6 -12 13296 4418.14 1
 -3 -6 -12 10965 3053.09 1
 -3 6 12 17591 4993.36 1
 -3 6 12 10644 2672.56 1
 3 -6 12 5823 2535.4 1
 3 -6 12 12106 2362.83 1
 3 6 -12 11502 2800.88 1
 3 6 -12 8048.66 2389.38 1
 3 6 -12 7896.01 2214.6 1
 3 6 13 -1562.2 2413.71 1
 3 6 13 8258.84 3513.27 1
 3 -6 -13 1427.43 1709.29 1
 3 -6 -13 8599.55 4305.31 1
 -3 6 -13 2179.42 1799.56 1
 -3 6 -13 1952.43 2701.32 1
 -3 -6 13 4969.02 1865.71 1
 -3 -6 13 2203.76 1814.16 1
 -3 -6 13 2091.15 2601.77 1
 -3 -6 -13 2550.88 3411.5 1
 -3 -6 -13 -1964.2 2422.56 1
 -3 -6 -13 -971.68 2665.93 1
 -3 6 13 6756.63 2261.06 1
 -3 6 13 -904.87 3285.39 1
 3 -6 13 2570.79 2555.31 1
 3 -6 13 -726.99 1757.52 1
 3 6 -13 1643.14 2069.69 1
 3 6 -13 1234.73 1881.86 1
 3 6 -13 6055.3 2519.91 1
 3 6 14 2798.67 3146.01 1
 3 6 14 4420.35 2373.89 1
 3 6 14 4838.49 2973.45 1
 3 -6 -14 5960.17 2862.83 1
 3 -6 -14 3241.15 1804.64 1
 3 -6 -14 8238.93 4232.3 1
 -3 6 -14 5044.24 2002.21 1
 -3 6 -14 4356.19 2615.04 1
 -3 -6 14 4132.74 1992.7 1
 -3 -6 14 6258.84 2610.62 1
 -3 -6 14 7378.31 2112.61 1
 -3 -6 -14 5486.72 2378.32 1
 -3 -6 -14 3654.86 2900.44 1
 -3 -6 -14 5544.24 3367.25 1
 -3 6 14 2570.79 1974.33 1
 -3 6 14 10197 4028.76 1
 3 -6 14 5991.14 2573.01 1
 3 -6 14 4774.33 2049.56 1
 3 6 -14 10192 2566.37 1
 3 6 -14 6674.77 2009.29 1
 3 6 -14 5495.57 2329.64 1
 3 6 15 2685.84 3365.04 1
 3 6 15 -849.34 2367.25 1
 3 6 15 2971.24 3108.4 1
 3 -6 -15 8730.08 4329.64 1
 3 -6 -15 5267.69 3132.74 1
 3 -6 -15 6068.58 2150 1
 -3 6 -15 1359.07 2166.59 1
 -3 6 -15 6862.83 2681.41 1
 -3 -6 15 2809.73 2158.63 1
 -3 -6 15 4524.33 2488.94 1
 -3 -6 15 856.86 1575 1
 -3 -6 -15 2393.8 2064.6 1
 -3 -6 -15 7634.95 3205.75 1
 -3 -6 -15 2066.15 3353.98 1
 -3 6 15 2851.77 2219.02 1
 -3 6 15 1791.59 3373.89 1
 -3 6 15 1265.93 3314.16 1
 3 -6 15 2544.25 2327.43 1
 3 -6 15 -171.95 2026.33 1
 3 6 -15 2805.31 1888.05 1
 3 6 -15 1890.48 1996.46 1
 3 6 -15 7307.51 2654.86 1
 3 6 16 4789.82 3548.67 1
 3 6 16 2803.09 2256.63 1
 3 6 16 7238.93 3318.58 1
 3 -6 -16 2639.38 2204.2 1
 3 -6 -16 -2243.4 3730.08 1
 3 -6 -16 4444.69 3011.06 1
 -3 6 -16 11436 2743.36 1
 -3 6 -16 2654.86 2674.78 1
 -3 -6 16 4424.77 2274.33 1
 -3 -6 16 9628.31 3285.39 1
 -3 -6 16 3055.31 2044.69 1
 -3 -6 -16 1841.15 2993.36 1
 -3 -6 -16 3057.52 3250 1
 -3 -6 -16 3814.16 2176.55 1
 -3 6 16 -375.88 3017.7 1
 -3 6 16 3404.86 3548.67 1
 -3 6 16 1431.86 2203.54 1
 3 -6 16 2840.7 2415.93 1
 3 -6 16 6984.51 2475.66 1
 3 6 -16 4630.53 2387.17 1
 3 6 -16 6484.51 2294.25 1
 3 6 -16 4533.18 2517.7 1
 3 6 17 -2615 2420.35 1
 3 6 17 3199.11 3132.74 1
 3 6 17 2382.74 2944.69 1
 3 -6 -17 2300.88 2581.86 1
 3 -6 -17 3823 2384.95 1
 3 -6 -17 4780.97 3690.26 1
 -3 6 -17 -1324.6 2818.58 1
 -3 6 -17 5316.37 2796.46 1
 -3 -6 17 -3601.8 2820.79 1
 -3 -6 17 5805.3 3190.26 1
 -3 -6 17 2001.99 1813.49 1
 -3 -6 -17 944.91 2568.58 1
 -3 -6 -17 2900.44 3345.13 1
 -3 -6 -17 -867.92 2178.09 1
 -3 6 17 1000.88 3039.82 1
 -3 6 17 846.46 2311.94 1
 -3 6 17 -2955.7 3017.7 1
 3 -6 17 280.09 3092.92 1
 3 -6 17 1459.07 2838.49 1
 3 6 -17 1896.24 2156.41 1
 3 6 -17 -3004.4 2884.95 1
 3 6 -17 3787.61 2902.65 1
 3 -7 -2 23341 4659.29 1
 3 -7 -3 1562.83 2384.95 1
 -3 7 -3 8053.09 5119.46 1
 -3 7 3 4139.38 2623.89 1
 3 -7 3 4095.13 4168.14 1
 3 -7 -4 5030.97 2384.95 1
 -3 7 -4 5342.92 3042.03 1
 -3 7 4 6121.68 2732.3 1
 3 -7 4 3314.16 2674.78 1
 3 7 5 3396.01 4553.09 1
 3 -7 -5 7980.08 2597.34 1
 -3 7 -5 11838 2960.17 1
 -3 -7 5 5376.1 5112.83 1
 -3 -7 -5 3504.42 4491.15 1
 -3 7 5 6068.58 2621.68 1
 3 -7 5 13405 2783.18 1
 3 7 -5 12248 6134.95 1
 3 7 6 5867.25 5455.75 1
 3 -7 -6 467.26 1862.17 1
 -3 7 -6 258.85 1910.4 1
 -3 -7 6 2201.99 3471.24 1
 -3 -7 -6 -226.55 5345.13 1
 -3 7 6 -920.35 2198.67 1
 3 -7 6 -525.66 1869.02 1
 3 7 -6 877.43 3683.62 1
 3 7 7 7721.23 5707.96 1
 3 -7 -7 3898.23 1833.18 1
 -3 7 -7 6351.76 1875.66 1
 -3 7 -7 5980.08 3128.32 1
 -3 -7 7 7451.32 2873.89 1
 -3 -7 -7 5926.98 5915.92 1
 3 -7 7 6820.79 3141.59 1
 3 -7 7 7022.12 1783.85 1
 3 7 -7 8449.11 3393.8 1
 3 7 8 1237.17 4486.72 1
 3 -7 -8 3305.31 1936.94 1
 3 -7 -8 -559.96 3738.93 1
 -3 7 -8 7152.65 2140.48 1
 -3 -7 8 -723.01 2550.88 1
 -3 -7 8 2127.43 2091.15 1
 -3 -7 -8 794.25 4349.55 1
 -3 7 8 2712.39 3309.73 1
 -3 7 8 3780.97 2067.03 1
 3 -7 8 2800.88 1815.48 1
 3 -7 8 9811.94 3734.51 1
 3 7 -8 3577.43 2402.65 1
 3 7 -8 5342.92 2204.64 1
 3 7 9 16177 5039.82 1
 3 -7 -9 20.62 1850.44 1
 3 -7 -9 10971 4530.97 1
 -3 7 -9 7351.76 2186.5 1
 -3 7 -9 15133 4568.58 1
 -3 -7 9 8384.95 2232.3 1
 -3 -7 9 344.03 1604.87 1
 -3 -7 9 5688.05 3006.63 1
 -3 -7 -9 16918 5181.41 1
 -3 7 9 1610.62 2209.29 1
 3 -7 9 16737 4641.59 1
 3 -7 9 5008.84 1803.32 1
 3 7 -9 2904.86 2814.16 1
 3 7 -9 7150.44 2274.33 1
 3 7 10 -462.61 3659.29 1
 3 -7 -10 -1023.2 1982.3 1
 3 -7 -10 12827 5579.64 1
 -3 7 -10 5480.08 1954.87 1
 -3 7 -10 9296.45 4075.22 1
 -3 -7 10 2646.01 1950.66 1
 -3 -7 10 1758.41 1677.43 1
 -3 -7 10 6418.14 3276.55 1
 -3 -7 -10 2391.59 4112.83 1
 -3 7 10 2396.02 2409.29 1
 -3 7 10 7935.83 4506.63 1
 3 -7 10 7196.9 3522.12 1
 3 -7 10 4278.76 1839.6 1
 3 7 -10 1748.23 1859.51 1
 3 7 -10 4367.25 3011.06 1
 3 7 -10 1870.57 1911.28 1
 3 7 11 2721.24 4006.63 1
 3 -7 -11 6499.99 2356.19 1
 3 -7 -11 4325.22 5444.68 1
 -3 7 -11 5073 2055.31 1
 -3 7 -11 4949.11 2898.23 1
 -3 -7 11 5172.56 2029.64 1
 -3 -7 11 7535.39 2838.49 1
 -3 -7 11 2732.3 1745.35 1
 -3 -7 -11 2069.47 2776.55 1
 -3 -7 -11 -402.21 4216.81 1
 -3 7 11 2918.14 4345.13 1
 -3 7 11 1751.77 2382.74 1
 3 -7 11 5422.56 1920.79 1
 3 -7 11 8258.84 3163.71 1
 3 7 -11 4674.77 2026.33 1
 3 7 -11 5331.85 2528.76 1
 3 7 -11 5953.53 2373.89 1
 3 7 12 -3849.6 3564.16 1
 3 7 12 -1869.7 3340.7 1
 3 -7 -12 3621.68 2066.81 1
 3 -7 -12 5966.81 4201.32 1
 -3 7 -12 -454.65 1899.78 1
 -3 7 -12 1352.87 2847.34 1
 -3 -7 12 2052.43 1901.55 1
 -3 -7 12 3190.26 2765.48 1
 -3 -7 12 1009.95 1772.79 1
 -3 -7 -12 6234.51 2880.53 1
 -3 -7 -12 3707.96 3975.66 1
 -3 7 12 -755.53 3320.79 1
 -3 7 12 2130.53 2265.48 1
 3 -7 12 2141.15 1823.23 1
 3 -7 12 602.65 2676.99 1
 3 7 -12 5975.66 2243.36 1
 3 7 -12 2230.09 2199.78 1
 3 7 -12 1167.03 2085.84 1
 3 7 13 4692.47 3384.95 1
 3 7 13 8356.19 3396.01 1
 3 -7 -13 7126.1 2265.48 1
 3 -7 -13 9696.89 4785.39 1
 -3 7 -13 12854 2407.08 1
 -3 7 -13 8608.4 3219.02 1
 -3 -7 13 10361 2515.48 1
 -3 -7 13 11161 2714.6 1
 -3 -7 13 9803.09 3446.9 1
 -3 -7 -13 1429.2 2595.13 1
 -3 -7 -13 10785 3960.17 1
 -3 7 13 5075.22 3725.66 1
 -3 7 13 9194.68 2756.63 1
 3 -7 13 11208 3743.36 1
 3 -7 13 10252 2204.86 1
 3 7 -13 15542 3462.39 1
 3 7 -13 7862.82 2387.17 1
 3 7 -13 8340.7 2880.53 1
 3 7 14 2380.53 3011.06 1
 3 7 14 2743.36 3347.34 1
 3 -7 -14 -454.65 1996.68 1
 3 -7 -14 6307.52 4404.86 1
 -3 7 -14 -6.31 1931.86 1
 -3 7 -14 -521.9 3015.48 1
 -3 -7 14 2212.39 2175.22 1
 -3 -7 14 242.04 1742.03 1
 -3 -7 14 8185.83 3595.13 1
 -3 -7 -14 -1369.2 3823 1
 -3 -7 -14 2055.75 2672.56 1
 -3 7 14 908.41 2234.51 1
 -3 7 14 -327.88 3334.07 1
 3 -7 14 4300.88 3055.31 1
 3 -7 14 245.8 1837.83 1
 3 7 -14 1166.15 1900.44 1
 3 7 -14 -889.6 2154.86 1
 3 7 -14 3683.62 2705.75 1
 3 7 15 584.96 2831.86 1
 3 7 15 -2314.2 3152.65 1
 3 -7 -15 4480.08 2230.09 1
 3 -7 -15 5278.76 4097.34 1
 -3 7 -15 6780.97 2269.91 1
 -3 7 -15 2743.36 3150.44 1
 -3 -7 15 9309.72 2506.63 1
 -3 -7 15 8420.35 3539.82 1
 -3 -7 15 4734.51 2063.49 1
 -3 -7 -15 5544.24 2164.38 1
 -3 -7 -15 4017.7 3661.5 1
 -3 7 15 4964.6 3358.4 1
 -3 7 15 -196.19 2147.79 1
 3 -7 15 3643.8 2101.1 1
 3 -7 15 3606.19 3157.08 1
 3 7 -15 4334.07 2241.15 1
 3 7 -15 3305.31 2884.95 1
 3 7 -15 4723.45 2373.89 1
 3 7 16 1098.23 3203.54 1
 3 7 16 1776.33 2630.53 1
 3 7 16 6066.37 3389.38 1
 3 -7 -16 1386.95 2182.74 1
 3 -7 -16 1092.92 2767.7 1
 3 -7 -16 843.58 3871.68 1
 -3 7 -16 3836.28 3028.76 1
 -3 7 -16 9.97 2519.91 1
 -3 -7 16 686.5 1820.79 1
 -3 -7 16 2904.86 2546.46 1
 -3 -7 16 4283.18 3002.21 1
 -3 -7 -16 2484.51 2119.69 1
 -3 -7 -16 2807.52 2814.16 1
 -3 -7 -16 3537.61 3526.54 1
 -3 7 16 2674.78 3258.85 1
 -3 7 16 -396.68 2418.14 1
 3 -7 16 3223.45 2524.33 1
 3 -7 16 3845.13 3121.68 1
 3 7 -16 5272.12 2272.12 1
 3 7 -16 3811.94 2555.31 1
 3 7 -16 4143.8 2774.33 1
 3 7 17 525.88 2809.73 1
 3 7 17 2557.52 3245.57 1
 3 7 17 271.46 3013.27 1
 3 -7 -17 -588.27 2652.65 1
 3 -7 -17 7641.58 3966.81 1
 3 -7 -17 445.57 2435.84 1
 -3 7 -17 5391.59 3033.18 1
 -3 7 -17 1163.49 2922.56 1
 -3 -7 17 3172.56 3088.49 1
 -3 -7 17 444.47 3092.92 1
 -3 -7 17 49.71 1964.82 1
 -3 -7 -17 -913.94 2172.34 1
 -3 -7 -17 -2555.3 2816.37 1
 -3 -7 -17 -2201.8 3480.08 1
 -3 7 17 917.92 3331.85 1
 -3 7 17 2380.53 2334.07 1
 -3 7 17 -1469.9 2977.87 1
 3 -7 17 191.77 3011.06 1
 3 -7 17 1425.22 3307.52 1
 3 7 -17 1256.41 2555.31 1
 3 7 -17 721.02 2949.11 1
 3 7 -17 7199.11 3369.47 1
 3 -8 -3 3511.06 2637.17 1
 -3 8 -3 7986.72 5373.89 1
 3 -8 3 10991 4743.36 1
 3 -8 -4 4995.57 2692.48 1
 -3 8 -4 10181 5566.37 1
 -3 8 4 3993.36 2922.56 1
 3 -8 4 10146 4261.06 1
 3 -8 -5 13679 3500 1
 -3 8 -5 8174.77 3727.87 1
 -3 -8 5 7871.67 6977.87 1
 -3 -8 -5 3747.78 4710.17 1
 -3 8 5 17248 4141.59 1
 3 -8 5 14600 3694.69 1
 3 8 -5 8579.64 7389.37 1
 3 8 6 5606.19 4893.8 1
 3 -8 -6 3400.44 2334.07 1
 -3 8 -6 5227.87 2550.88 1
 -3 -8 6 9533.18 5340.7 1
 -3 -8 -6 2021.46 4435.84 1
 -3 8 6 4871.68 2761.06 1
 3 -8 6 4581.85 2292.03 1
 3 8 -6 14447 6471.23 1
 3 8 7 11681 5561.94 1
 3 -8 -7 11821 3227.87 1
 -3 8 -7 11261 2528.76 1
 -3 -8 7 18544 4221.23 1
 -3 -8 -7 7553.09 5238.93 1
 -3 8 7 13998 3637.16 1
 3 -8 7 15938 2856.19 1
 3 8 -7 14465 3825.22 1
 3 8 8 7174.77 5128.31 1
 -3 8 -8 569.47 1970.13 1
 -3 8 -8 4570.79 3584.07 1
 -3 -8 8 1912.61 2537.61 1
 -3 -8 -8 1353.54 4955.75 1
 -3 8 8 1146.9 2758.85 1
 3 -8 8 1770.13 1876.33 1
 3 -8 8 4750 3449.11 1
 3 8 -8 -845.57 2834.07 1
 3 8 9 769.03 5119.46 1
 3 -8 -9 2189.82 2132.74 1
 3 -8 -9 10055 4909.29 1
 -3 8 -9 2199.33 1950.22 1
 -3 8 -9 2214.6 3422.56 1
 -3 -8 9 975.44 2792.03 1
 -3 -8 9 4995.57 2477.87 1
 -3 -8 -9 2287.61 5165.92 1
 -3 8 9 4061.94 2429.2 1
 -3 8 9 8657.07 4438.05 1
 3 -8 9 1506.19 3152.65 1
 3 -8 9 1394.91 1973.89 1
 3 8 -9 1515.49 2838.49 1
 3 8 -9 6681.41 2612.83 1
 3 8 10 2577.43 4610.61 1
 3 -8 -10 2380.53 2134.73 1
 3 -8 -10 8896.01 6013.27 1
 -3 8 -10 2533.18 2309.73 1
 -3 8 -10 3026.55 3179.2 1
 -3 -8 10 4320.79 2076.1 1
 -3 -8 10 2026.99 2679.2 1
 -3 -8 -10 1233.18 4732.3 1
 -3 8 10 2634.95 5219.02 1
 -3 8 10 2186.72 2466.81 1
 3 -8 10 4347.34 2975.66 1
 3 -8 10 5210.17 2145.79 1
 3 8 -10 6289.82 2898.23 1
 3 8 -10 2756.63 2252.21 1
 3 8 11 2418.14 3712.39 1
 3 -8 -11 1798.45 2056.86 1
 3 -8 -11 1293.58 3882.74 1
 -3 8 -11 6838.49 2276.55 1
 -3 8 -11 4915.92 3449.11 1
 -3 -8 11 7480.08 3491.15 1
 -3 -8 11 6603.98 2171.68 1
 -3 -8 11 4369.46 1756.19 1
 -3 -8 -11 -1206 4146.01 1
 -3 8 11 1831.86 3331.85 1
 -3 8 11 4154.86 2690.26 1
 3 -8 11 2128.98 1936.06 1
 3 -8 11 2721.24 3026.55 1
 3 8 -11 -1050.9 3126.1 1
 3 8 -11 6017.69 2424.78 1
 3 8 12 -2495.6 3814.16 1
 3 -8 -12 707.52 2014.38 1
 3 -8 -12 3123.89 4170.35 1
 -3 8 -12 750.22 2067.48 1
 -3 8 -12 4780.97 3307.52 1
 -3 -8 12 5646.01 3243.36 1
 -3 -8 12 1482.08 2207.08 1
 -3 -8 12 3289.82 2002.65 1
 -3 -8 -12 7823 4573 1
 -3 -8 -12 3796.46 2688.05 1
 -3 8 12 2331.86 3274.33 1
 -3 8 12 1841.59 2449.11 1
 3 -8 12 2949.11 2969.02 1
 3 -8 12 1935.84 2003.54 1
 3 8 -12 3431.41 2100.22 1
 3 8 -12 6957.96 3152.65 1
 3 8 -12 2111.72 2422.56 1
 3 8 13 2241.15 4568.58 1
 3 8 13 -571.02 3568.58 1
 3 -8 -13 4190.26 2334.07 1
 3 -8 -13 3575.22 4179.2 1
 -3 8 -13 2435.84 2261.06 1
 -3 8 -13 -630.75 2891.59 1
 -3 -8 13 2411.5 2256.63 1
 -3 -8 13 2223.45 2931.41 1
 -3 -8 13 1900.44 2010.84 1
 -3 -8 -13 2696.9 3482.3 1
 -3 -8 -13 -1621.2 4059.73 1
 -3 8 13 2236.72 3382.74 1
 -3 8 13 526.99 2575.22 1
 3 -8 13 1034.73 2037.39 1
 3 -8 13 2586.28 3059.73 1
 3 8 -13 1671.24 2033.18 1
 3 8 -13 3336.28 2834.07 1
 3 8 -13 2668.14 2314.16 1
 3 8 14 1455.09 4046.46 1
 3 8 14 3462.39 3327.43 1
 3 -8 -14 540.49 2351.77 1
 3 -8 -14 -5931.4 4219.02 1
 -3 8 -14 1240.26 2185.4 1
 -3 8 -14 6670.35 3446.9 1
 -3 -8 14 2537.61 2391.59 1
 -3 -8 14 2356.19 3252.21 1
 -3 -8 14 4977.87 2223.45 1
 -3 -8 -14 1008.41 3573.01 1
 -3 -8 -14 907.3 2884.95 1
 -3 8 14 6971.23 3537.61 1
 -3 8 14 2619.47 2703.54 1
 3 -8 14 -782.08 2112.17 1
 3 -8 14 2725.66 3283.18 1
 3 8 -14 3181.41 1995.13 1
 3 8 -14 4000 2444.69 1
 3 8 -14 1897.79 2971.24 1
 3 8 15 -218.98 3274.33 1
 3 8 15 -118.54 3121.68 1
 3 -8 -15 1921.24 2676.99 1
 3 -8 -15 -506.19 3995.57 1
 -3 8 -15 -948.01 2373.89 1
 -3 8 -15 -530.75 2951.32 1
 -3 -8 15 -273.89 2672.56 1
 -3 -8 15 -1428.5 2991.15 1
 -3 -8 15 6696.9 2382.74 1
 -3 -8 -15 4221.23 2716.81 1
 -3 -8 -15 1093.36 3351.77 1
 -3 8 15 1951.99 3349.55 1
 -3 8 15 25.88 2721.24 1
 3 -8 15 626.33 2358.4 1
 3 -8 15 6966.81 3517.7 1
 3 8 -15 853.98 2043.14 1
 3 8 -15 642.48 2648.23 1
 3 8 -15 3440.26 2776.55 1
 3 8 16 -799.56 3095.13 1
 3 8 16 -1583.4 3172.56 1
 3 -8 -16 2584.07 2438.05 1
 3 -8 -16 3455.75 4064.16 1
 -3 8 -16 -1128.3 2752.21 1
 -3 8 -16 1236.28 2960.17 1
 -3 -8 16 2137.83 2933.63 1
 -3 -8 16 3042.03 2061.06 1
 -3 -8 16 4646.01 3320.79 1
 -3 -8 -16 4993.36 3566.37 1
 -3 8 16 501.55 2794.24 1
 -3 8 16 5035.39 3515.48 1
 3 -8 16 4608.4 3597.34 1
 3 -8 16 1536.06 2774.33 1
 3 8 -16 830.53 2165.93 1
 3 8 -16 -2712.4 3035.4 1
 3 8 -16 -1837.6 3061.94 1
 3 -9 -4 1467.7 2719.02 1
 -3 9 -4 15363 5462.38 1
 -3 9 4 7340.7 3165.93 1
 3 -9 4 -183.21 4181.41 1
 3 -9 -5 5749.99 3243.36 1
 -3 9 -5 7646.01 3511.06 1
 -3 -9 5 6634.95 4183.62 1
 -3 9 5 6977.87 3338.49 1
 3 -9 5 8491.14 3044.24 1
 3 9 6 4944.69 4889.38 1
 3 -9 -6 9566.36 3542.03 1
 -3 9 -6 4530.97 2977.87 1
 -3 -9 6 5918.14 4466.81 1
 -3 -9 -6 -536.06 4630.53 1
 -3 9 6 12646 3942.47 1
 3 -9 6 7398.22 2641.59 1
 3 9 -6 6026.54 4887.16 1
 3 9 7 4011.06 5092.92 1
 3 -9 -7 10268 3199.11 1
 -3 9 -7 7422.56 2907.08 1
 -3 -9 7 5110.61 4431.41 1
 -3 -9 -7 1893.36 4803.09 1
 -3 9 7 8358.4 3190.26 1
 3 -9 7 1562.17 2338.49 1
 3 9 -7 16562 5261.06 1
 3 9 8 3444.69 6931.41 1
 3 -9 -8 4243.36 2557.52 1
 -3 9 -8 523.01 2530.97 1
 -3 -9 8 -689.82 3973.45 1
 -3 -9 -8 5477.87 6238.93 1
 -3 9 8 903.76 2612.83 1
 3 -9 8 297.79 2356.19 1
 3 9 -8 -2234.5 4515.48 1
 3 9 9 4141.59 5243.36 1
 3 -9 -9 3663.71 2484.51 1
 3 -9 -9 7409.28 4665.92 1
 -3 9 -9 6022.12 2316.37 1
 -3 9 -9 4466.81 3347.34 1
 -3 -9 9 5902.65 2471.24 1
 -3 -9 -9 -1754.2 4818.58 1
 -3 9 9 -304.87 2752.21 1
 3 -9 9 3553.09 3030.97 1
 3 -9 9 -907.3 2062.61 1
 3 9 -9 6247.78 3044.24 1
 3 9 10 1548.45 4148.23 1
 3 -9 -10 -645.13 2073.23 1
 3 -9 -10 -187.06 3146.01 1
 -3 9 -10 -1230.8 2197.12 1
 -3 9 -10 5769.91 3913.71 1
 -3 -9 10 -639.6 2152.43 1
 -3 -9 10 1134.07 3358.4 1
 -3 -9 -10 3037.61 4243.36 1
 -3 9 10 -55.2 3022.12 1
 3 -9 10 4008.85 3530.97 1
 3 -9 10 -153.67 2021.9 1
 3 9 -10 899.34 2180.75 1
 3 9 11 2006.64 3632.74 1
 3 -9 -11 2133.4 2160.62 1
 3 -9 -11 -1525.7 3285.39 1
 -3 9 -11 -682.74 2460.17 1
 -3 9 -11 3451.32 3533.18 1
 -3 -9 11 6194.68 3504.42 1
 -3 -9 11 1816.37 2274.33 1
 -3 -9 -11 653.54 4159.29 1
 -3 9 11 -87.37 3064.16 1
 -3 9 11 -276.99 2703.54 1
 3 -9 11 2173.23 2186.06 1
 3 -9 11 -2048.9 3201.32 1
 3 9 -11 1513.27 3090.7 1
 3 9 -11 3360.62 2424.78 1
 3 9 12 5515.48 3842.92 1
 3 -9 -12 902.43 2063.05 1
 3 -9 -12 1305.75 3663.71 1
 -3 9 -12 3568.58 2398.23 1
 -3 9 -12 -812.17 3245.57 1
 -3 -9 12 1702.87 2966.81 1
 -3 -9 12 1732.96 2123.45 1
 -3 -9 -12 1213.49 4030.97 1
 -3 9 12 2267.7 3168.14 1
 -3 9 12 -428.54 2752.21 1
 3 -9 12 1986.94 2085.62 1
 3 -9 12 3150.44 3119.47 1
 3 9 -12 3798.67 2995.57 1
 3 9 -12 -1133.8 2256.63 1
 3 9 13 -2756.6 3396.01 1
 3 -9 -13 860.84 2192.48 1
 3 -9 -13 673.01 3816.37 1
 -3 9 -13 3269.91 2453.54 1
 -3 9 -13 -198.54 3449.11 1
 -3 -9 13 -799.34 2553.09 1
 -3 -9 13 4608.4 3278.76 1
 -3 -9 13 894.03 2146.68 1
 -3 -9 -13 1051.77 3650.44 1
 -3 -9 -13 2628.32 3575.22 1
 -3 9 13 7785.39 3592.92 1
 -3 9 13 412.61 2606.19 1
 3 -9 13 -598.67 2232.3 1
 3 -9 13 1560.18 3150.44 1
 3 9 -13 2093.8 3070.79 1
 3 9 -13 5157.07 2805.31 1
 3 9 14 3946.9 3694.69 1
 3 9 14 842.7 3347.34 1
 3 -9 -14 2238.94 2422.56 1
 3 -9 -14 -228.54 4123.89 1
 -3 9 -14 -595.57 3230.09 1
 -3 9 -14 4325.22 2597.34 1
 -3 -9 14 269.69 2650.44 1
 -3 -9 14 3179.2 2272.12 1
 -3 -9 14 6900.44 3263.27 1
 -3 -9 -14 2918.14 2765.48 1
 -3 -9 -14 3402.65 3688.05 1
 -3 9 14 3785.39 3457.96 1
 -3 9 14 2654.86 2774.33 1
 3 -9 14 1425 2413.71 1
 3 -9 14 -3088.5 3006.63 1
 3 9 -14 -735.18 2738.94 1
 3 9 -14 444.91 3035.4 1
 3 9 15 1307.3 3307.52 1
 3 9 15 412.83 3351.77 1
 3 -9 -15 864.16 2575.22 1
 3 -9 -15 -4865 4137.16 1
 -3 9 -15 1277.65 2858.4 1
 -3 9 -15 327.21 3216.81 1
 -3 -9 15 4719.02 3015.48 1
 -3 -9 15 3575.22 2206.63 1
 -3 -9 15 7331.85 3491.15 1
 -3 -9 -15 5484.51 2557.52 1
 -3 -9 -15 2135.17 3683.62 1
 -3 9 15 1109.95 2973.45 1
 -3 9 15 4550.88 3515.48 1
 3 -9 15 867.03 3285.39 1
 3 -9 15 1269.47 2741.15 1
 3 9 -15 1380.09 2163.49 1
 3 9 -15 1341.37 3028.76 1
 3 9 -15 8623.88 3353.98 1
 -3 10 -4 -2716.8 4511.06 1
 3 -10 4 2045.57 3652.65 1
 3 -10 -5 11175 3420.35 1
 -3 10 -5 11115 5247.78 1
 -3 10 5 8356.19 3106.19 1
 3 -10 5 14542 4544.24 1
 3 -10 -6 2840.7 2982.3 1
 -3 10 -6 13962 4884.95 1
 -3 -10 6 1830.75 5092.92 1
 -3 10 6 1440.49 3075.22 1
 3 -10 6 7154.86 3767.7 1
 3 10 -6 13102 6070.79 1
 3 10 7 860.62 6185.83 1
 3 -10 -7 10553 3865.04 1
 -3 10 -7 3086.28 3853.98 1
 -3 -10 7 4181.41 5106.19 1
 -3 -10 -7 -401.99 5615.04 1
 -3 10 7 4820.79 3584.07 1
 3 -10 7 -4650.4 3327.43 1
 3 10 -7 -2380.5 5564.15 1
 3 10 8 1108.41 3995.57 1
 3 -10 -8 3692.47 2867.25 1
 -3 10 -8 1950 2557.52 1
 -3 -10 8 1840.04 4524.33 1
 -3 -10 -8 -694.25 3460.17 1
 -3 10 8 9676.98 3557.52 1
 3 -10 8 7294.24 2424.78 1
 3 10 -8 11283 5316.37 1
 3 10 9 -1681.9 3940.26 1
 3 -10 -9 6232.29 2610.62 1
 -3 10 -9 4008.85 2449.11 1
 -3 -10 9 10509 3504.42 1
 -3 -10 -9 5953.53 3776.54 1
 -3 10 9 5152.65 2747.78 1
 3 -10 9 6095.13 2564.16 1
 3 10 -9 14334 3856.19 1
 3 10 10 3141.59 3741.15 1
 3 -10 -10 -1943.1 2800.88 1
 3 -10 -10 -150.8 3075.22 1
 -3 10 -10 3289.82 2548.67 1
 -3 10 -10 -1251.8 3165.93 1
 -3 -10 10 -875.88 2860.62 1
 -3 -10 -10 -1817.7 3641.59 1
 -3 10 10 1923.67 3117.25 1
 3 -10 10 3573.01 3196.9 1
 3 -10 10 1515.71 2232.3 1
 3 10 -10 203.94 3097.34 1
 3 10 11 -554.87 3137.17 1
 3 -10 -11 2300.88 3079.64 1
 -3 10 -11 3172.56 2298.67 1
 -3 10 -11 -1491.1 3123.89 1
 -3 -10 11 1684.95 2904.86 1
 -3 -10 11 3230.09 3006.63 1
 -3 -10 -11 -1778.8 3920.35 1
 -3 10 11 2042.48 3017.7 1
 -3 10 11 -3090.7 3159.29 1
 3 -10 11 103.69 2045.35 1
 3 -10 11 2032.74 2988.94 1
 3 10 -11 1298.01 2920.35 1
 3 10 12 1105.53 3480.08 1
 3 -10 -12 2254.42 1987.17 1
 3 -10 -12 -2526.5 3210.17 1
 -3 10 -12 2818.58 2681.41 1
 -3 10 -12 61.7 3117.25 1
 -3 -10 12 261.73 2827.43 1
 -3 -10 12 3409.29 2573.01 1
 -3 -10 -12 -2265.5 3619.47 1
 -3 10 12 2144.91 2750 1
 -3 10 12 -326.77 2946.9 1
 3 -10 12 3349.55 3088.49 1
 3 -10 12 4256.63 2495.57 1
 3 10 -12 2342.92 2893.8 1
 3 10 -12 2387.17 2710.17 1
 3 10 13 6497.78 3725.66 1
 3 -10 -13 2515.48 2247.79 1
 3 -10 -13 236.95 3566.37 1
 -3 10 -13 1819.25 2659.29 1
 -3 10 -13 5575.22 3570.79 1
 -3 -10 13 240.27 2384.95 1
 -3 -10 13 2705.75 3108.4 1
 -3 -10 -13 1366.15 3696.9 1
 -3 10 13 390.71 3265.48 1
 -3 10 13 -1511.9 2725.66 1
 3 -10 13 1051.55 3329.64 1
 3 -10 13 1185.62 2546.46 1
 3 10 -13 535.18 3121.68 1
 3 10 -13 1400.22 2590.71 1
 3 10 14 1832.3 3471.24 1
 3 -10 -14 -522.34 2522.12 1
 3 -10 -14 -2842.9 3816.37 1
 -3 10 -14 -2048 2882.74 1
 -3 10 -14 1642.03 3205.75 1
 -3 -10 14 3736.72 2774.33 1
 -3 -10 14 945.35 2991.15 1
 -3 -10 -14 4181.41 3827.43 1
 -3 -10 -14 -514.6 2502.21 1
 -3 10 14 1847.56 3019.91 1
 -3 10 14 905.97 3393.8 1
 3 -10 14 2250 3243.36 1
 3 -10 14 1149.56 2814.16 1
 3 10 -14 -4037.6 2608.4 1
 3 10 -14 1011.95 3028.76 1
 3 -11 4 -1100.2 4130.53 1
 -3 11 -5 4360.62 5435.83 1
 3 -11 5 4723.45 4661.5 1
 3 -11 -6 -1352.7 3141.59 1
 -3 11 -6 214.65 5126.1 1
 -3 -11 6 4362.83 4789.82 1
 -3 11 6 418.36 3159.29 1
 3 -11 6 4435.84 4466.81 1
 3 -11 -7 887.17 2769.91 1
 -3 11 -7 3453.54 3515.48 1
 -3 -11 7 7535.39 4276.54 1
 -3 11 7 -1585.6 2783.18 1
 3 -11 7 -547.34 3022.12 1
 3 11 -7 5097.34 4696.9 1
 3 11 8 -641.15 3845.13 1
 3 -11 -8 4307.52 3389.38 1
 -3 11 -8 612.83 3232.3 1
 -3 -11 8 6528.75 3995.57 1
 -3 -11 -8 998.01 3358.4 1
 -3 11 8 -26.68 3307.52 1
 3 -11 8 2876.1 3132.74 1
 3 11 -8 2904.86 4420.35 1
 3 11 9 -5135 3648.23 1
 3 -11 -9 -1561.9 3371.68 1
 -3 11 -9 3915.93 3143.8 1
 -3 -11 9 -4823 3732.3 1
 -3 -11 -9 -2163.7 3084.07 1
 -3 11 9 520.35 3904.86 1
 3 -11 9 706.86 2955.75 1
 3 11 -9 5599.55 4064.16 1
 3 11 10 -45.86 3464.6 1
 3 -11 -10 3115.04 2765.48 1
 -3 11 -10 -384.29 2880.53 1
 -3 -11 10 349.56 3734.51 1
 -3 -11 -10 2327.43 3274.33 1
 -3 11 10 189.31 3294.24 1
 3 -11 10 3752.21 2938.05 1
 3 11 -10 5599.55 3670.35 1
 3 11 11 4597.34 3449.11 1
 3 -11 -11 -2193.4 2752.21 1
 3 -11 -11 504.42 2969.02 1
 -3 11 -11 -2157.1 2657.08 1
 -3 11 -11 -1583.2 3013.27 1
 -3 -11 11 3701.32 3112.83 1
 -3 -11 -11 -1361.7 3396.01 1
 -3 11 11 -2431.4 3274.33 1
 -3 11 11 -2823 3022.12 1
 3 -11 11 3471.24 3059.73 1
 3 -11 11 1048.01 2568.58 1
 3 11 -11 5665.92 3316.37 1
 3 11 12 -1268.8 3418.14 1
 3 -11 -12 521.46 2444.69 1
 3 -11 -12 2767.7 3079.64 1
 -3 11 -12 -776.55 2457.96 1
 -3 11 -12 -1199.1 3170.35 1
 -3 -11 12 -1087.4 2752.21 1
 -3 -11 12 41.35 2913.71 1
 -3 -11 -12 3995.57 3926.99 1
 -3 11 12 1025.88 3030.97 1
 -3 11 12 -5951.3 3378.31 1
 3 -11 12 1575.44 3137.17 1
 3 -11 12 -2254.4 2433.63 1
 3 11 -12 -1002 2902.65 1
 3 11 13 -348.23 3455.75 1
 3 -11 -13 -910.18 2245.57 1
 3 -11 -13 342.92 3161.5 1
 -3 11 -13 -2424.8 2524.33 1
 -3 11 -13 471.02 3092.92 1
 -3 -11 13 -2829.6 2918.14 1
 -3 -11 13 5006.63 2710.17 1
 -3 -11 -13 2643.8 3792.03 1
 -3 11 13 2971.24 3303.09 1
 -3 11 13 3061.94 3181.41 1
 3 -11 13 483.41 2732.3 1
 3 -11 13 3265.48 3112.83 1
 3 11 -13 449.11 3006.63 1
 3 11 -13 -1766.1 2690.26 1
 -3 12 -5 -172.39 4073 1
 3 -12 5 4860.61 3860.62 1
 -3 12 -6 4632.74 4236.72 1
 3 -12 6 -2020.1 3745.57 1
 3 -12 -7 1630.53 4017.7 1
 -3 12 -7 3176.99 3690.26 1
 -3 -12 7 -193.27 3800.88 1
 -3 12 7 -3612.8 4030.97 1
 3 -12 7 341.59 3528.76 1
 3 12 -7 518.14 4289.82 1
 3 -12 -8 2526.55 4475.66 1
 -3 12 -8 1244.47 3519.91 1
 -3 -12 8 3736.72 3707.96 1
 -3 12 8 -4710.2 4701.32 1
 3 -12 8 5761.06 3688.05 1
 3 12 -8 -480.53 4362.83 1
 3 12 9 1237.83 3407.08 1
 3 -12 -9 872.12 3449.11 1
 -3 12 -9 3002.21 3426.99 1
 -3 -12 9 -4659.3 3730.08 1
 -3 -12 -9 -32.54 3037.61 1
 -3 12 9 151.08 3685.84 1
 3 -12 9 1365.93 3473.45 1
 3 12 -9 1061.5 3865.04 1
 3 12 10 -2422.6 3524.33 1
 3 -12 -10 206.79 2953.54 1
 -3 12 -10 -2845.1 2938.05 1
 -3 -12 10 -1105.8 3548.67 1
 -3 -12 -10 -1314.2 3163.71 1
 -3 12 10 -3077.4 3488.93 1
 3 -12 10 -1748.4 2995.57 1
 3 12 -10 -2107.5 3628.31 1
 3 12 11 -940.93 3469.02 1
 3 -12 -11 -2345.1 2670.35 1
 -3 12 -11 1839.16 2743.36 1
 -3 -12 11 201.57 3168.14 1
 -3 -12 -11 -611.06 3236.72 1
 -3 12 11 468.14 3128.32 1
 3 -12 11 350.44 2829.64 1
 3 12 -11 6873.89 3283.18 1
 3 12 12 319.25 3314.16 1
 3 -12 -12 -895.13 2741.15 1
 3 -12 -12 3314.16 3203.54 1
 -3 12 -12 1650.22 2716.81 1
 -3 12 -12 -162.88 3422.56 1
 -3 -12 12 -335.18 2827.43 1
 -3 -12 -12 625.44 3480.08 1
 -3 12 12 -1572.1 3110.62 1
 -3 12 12 -259.29 3258.85 1
 3 -12 12 356.19 3044.24 1
 3 -12 12 2216.81 2694.69 1
 3 12 -12 2079.64 3024.33 1
 3 -13 5 -295.35 3630.53 1
 -3 13 -6 3316.37 3761.06 1
 3 -13 6 1448.67 3575.22 1
 -3 13 -7 3320.79 3710.17 1
 -3 -13 7 442.7 3639.38 1
 3 -13 7 -386.5 3634.95 1
 3 -13 -8 -2449.1 2957.96 1
 -3 13 -8 -2066.8 3327.43 1
 -3 -13 8 2831.86 3539.82 1
 -3 13 8 -3126.1 3433.62 1
 3 -13 8 -254.2 3442.47 1
 3 13 -8 -1188.1 3811.94 1
 3 -13 -9 1742.03 2767.7 1
 -3 13 -9 -854.2 3115.04 1
 -3 -13 9 411.06 3590.7 1
 -3 -13 -9 1274.11 3176.99 1
 -3 13 9 -184.67 3287.61 1
 3 -13 9 -1667.9 3126.1 1
 3 13 -9 -1196.9 3902.65 1
 3 13 10 3389.38 3579.64 1
 3 -13 -10 2544.25 2904.86 1
 -3 13 -10 -1332.7 3174.78 1
 -3 -13 10 4035.39 3548.67 1
 -3 -13 -10 -3769.9 3183.62 1
 -3 13 10 -683.41 3216.81 1
 3 -13 10 908.85 3132.74 1
 3 13 -10 -2024.1 3701.32 1
 -3 14 -6 515.49 3537.61 1
 3 -14 6 1494.47 3471.24 1
 -3 14 -7 -2765.5 3721.24 1
 3 -14 7 2953.54 3429.2 1
 -3 14 -8 -1281.2 3685.84 1
 -3 -14 8 -768.14 3767.7 1
 3 -14 8 -583.85 3477.87 1
 3 14 -8 2232.3 4075.22 1
 -4 0 0 26527 3424.78 1
 -4 0 0 27257 4836.28 1
 -4 0 0 31327 6373.89 1
 4 0 0 25863 4599.55 1
 4 0 0 28650 5829.64 1
 4 0 0 23872 3084.07 1
 -4 0 -2 178141 22920 1
 -4 0 -2 211305 37212 1
 -4 0 -2 164535 33186 1
 -4 0 2 174159 30686 1
 -4 0 2 194159 24978 1
 4 0 2 205221 36150 1
 4 0 2 163827 33053 1
 4 0 2 184756 23761 1
 4 0 -2 183407 32323 1
 -4 0 -4 224557 28894 1
 -4 0 -4 179380 31593 1
 -4 0 -4 228982 46195 1
 -4 0 4 222124 28584 1
 -4 0 4 207013 36482 1
 -4 0 4 197655 39889 1
 4 0 4 221062 44624 1
 4 0 4 208584 26836 1
 4 0 -4 213805 37677 1
 4 0 -4 224115 45243 1
 4 0 -4 223009 28695 1
 -4 0 -6 101460 13077 1
 -4 0 -6 97987 19812 1
 -4 0 6 98296 12659 1
 -4 0 6 86571 17487 1
 -4 0 6 86748 15319 1
 4 0 6 100487 12958 1
 4 0 6 94845 19175 1
 4 0 -6 90088 15911 1
 4 0 -6 64911 13133 1
 4 0 -6 104447 13460 1
 -4 0 -8 261.06 909.512 1
 -4 0 -8 2652.65 1279.42 1
 -4 0 8 2116.81 809.955 1
 -4 0 8 1219.69 967.919 1
 -4 0 8 5765.48 1488.05 1
 4 0 8 836.72 871.017 1
 4 0 8 782.52 1099.56 1
 4 0 -8 1403.54 1113.05 1
 4 0 -8 4269.91 1311.28 1
 4 0 -8 2009.95 815.707 1
 -4 0 -10 5634.95 1346.02 1
 -4 0 -10 10602 2073.01 1
 -4 0 -10 6920.35 2100.44 1
 -4 0 10 7548.67 1414.38 1
 -4 0 10 7358.4 1826.33 1
 -4 0 10 7214.59 1841.15 1
 4 0 10 8738.93 2318.58 1
 4 0 10 8873.88 1757.3 1
 4 0 10 7289.82 1472.34 1
 4 0 -10 5858.4 1766.81 1
 4 0 -10 10803 2471.24 1
 4 0 -10 7975.66 1462.17 1
 -4 0 -12 -1305.3 1404.42 1
 -4 0 -12 7586.28 1622.12 1
 -4 0 -12 2011.72 1834.73 1
 -4 0 12 1786.06 1216.81 1
 -4 0 12 1766.15 1558.18 1
 4 0 12 5194.69 1245.35 1
 4 0 12 1250.22 1784.73 1
 4 0 12 -254.87 1462.17 1
 4 0 -12 2626.1 1572.79 1
 4 0 -12 2993.36 1521.02 1
 4 0 -12 1083.63 1275.22 1
 -4 0 -14 5575.22 1836.94 1
 -4 0 -14 7818.58 2099.11 1
 -4 0 -14 11942 3026.55 1
 -4 0 14 6373.89 1788.71 1
 -4 0 14 3528.76 2156.19 1
 -4 0 14 9424.77 2413.71 1
 4 0 14 3117.25 1770.35 1
 4 0 14 11044 2836.28 1
 4 0 -14 9776.54 2404.86 1
 4 0 -14 8584.06 2603.98 1
 4 0 -14 5066.37 1642.03 1
 -4 0 -16 3646.01 2325.22 1
 -4 0 -16 5015.48 1910.4 1
 -4 0 -16 3146.01 2380.53 1
 -4 0 16 1619.47 2156.64 1
 -4 0 16 3628.31 2506.63 1
 -4 0 16 4314.15 2059.29 1
 4 0 16 905.31 1603.54 1
 4 0 16 4814.15 2511.06 1
 4 0 16 2365.04 2128.98 1
 4 0 -16 3630.53 1842.92 1
 4 0 -16 941.15 2128.54 1
 4 0 -16 2971.24 2173.67 1
 -4 0 -18 3747.78 2761.06 1
 -4 0 -18 3873.89 1770.79 1
 -4 0 -18 6329.64 2867.25 1
 -4 0 18 -4192.5 2683.63 1
 -4 0 18 4588.49 3092.92 1
 -4 0 18 2475.66 2207.52 1
 4 0 18 4294.24 1827.65 1
 4 0 18 3940.26 2734.51 1
 4 0 18 2929.2 2805.31 1
 4 0 -18 2462.39 2227.87 1
 4 0 -18 4327.43 2643.8 1
 4 0 -18 -1413.1 2783.18 1
 -4 -1 0 20480 3681.41 1
 -4 -1 0 21365 4334.07 1
 -4 1 0 14066 2546.46 1
 -4 1 0 18429 2391.59 1
 4 -1 0 16356 2944.69 1
 4 -1 0 18456 2393.8 1
 4 1 0 18159 3298.67 1
 4 1 0 23982 4862.83 1
 4 1 1 188385 33186 1
 4 1 1 154491 31173 1
 4 -1 -1 154425 27212 1
 -4 1 -1 159203 20478 1
 -4 1 -1 179535 31615 1
 -4 1 -1 149956 30288 1
 -4 -1 1 148606 30000 1
 -4 -1 1 177478 31261 1
 -4 -1 -1 188783 33252 1
 -4 -1 -1 141947 28650 1
 -4 1 1 153296 27013 1
 4 -1 1 193805 34137 1
 4 -1 1 143584 18469 1
 4 -1 1 153164 30951 1
 4 1 -1 186217 32810 1
 4 1 -1 155243 31350 1
 4 1 2 151571 26704 1
 4 1 2 69292 8940.26 1
 4 1 2 136084 27456 1
 4 -1 -2 127301 22434 1
 -4 1 -2 90973 18418 1
 -4 1 -2 125221 22064 1
 -4 -1 2 71438 9276.54 1
 -4 -1 2 107124 21639 1
 -4 -1 2 146593 25841 1
 -4 -1 -2 154093 27146 1
 -4 -1 -2 131947 26615 1
 -4 -1 -2 81615 10515 1
 -4 1 2 121349 21387 1
 4 -1 2 113164 19942 1
 4 -1 2 100464 20330 1
 4 1 -2 142433 25111 1
 4 1 -2 87168 11319 1
 4 1 3 50752 6568.58 1
 4 1 3 48274 8528.75 1
 4 1 3 61991 12531 1
 4 -1 -3 64226 8276.54 1
 4 -1 -3 55929 9887.16 1
 4 -1 -3 52257 10644 1
 -4 1 -3 63341 8165.92 1
 -4 1 -3 64889 13146 1
 -4 1 -3 57854 10208 1
 -4 -1 3 58031 7486.72 1
 -4 -1 3 61482 12416 1
 -4 -1 3 79580 14053 1
 -4 -1 -3 58938 10400 1
 -4 -1 -3 52013 6725.66 1
 -4 -1 -3 64889 13113 1
 -4 1 3 47279 9612.82 1
 -4 1 3 63783 8219.02 1
 -4 1 3 59270 10469 1
 4 -1 3 56084 9900.43 1
 4 -1 3 57279 11602 1
 4 -1 3 62920 8110.61 1
 4 1 -3 75708 13381 1
 4 1 -3 62987 8128.31 1
 4 1 4 9592.91 1400.88 1
 4 1 4 7774.33 1734.51 1
 4 -1 -4 8991.14 1754.42 1
 4 -1 -4 12591 2783.18 1
 4 -1 -4 10409 1412.61 1
 -4 1 -4 9597.33 1338.94 1
 -4 1 -4 7940.26 1900.66 1
 -4 1 -4 13157 2435.84 1
 -4 -1 4 7818.58 1103.1 1
 -4 -1 4 14407 2692.48 1
 -4 -1 4 9511.05 2002.43 1
 -4 -1 -4 6329.64 1488.27 1
 -4 -1 -4 8918.13 1323.67 1
 -4 -1 -4 11350 2059.73 1
 -4 1 4 7727.87 1850.22 1
 -4 1 4 11425 2136.94 1
 -4 1 4 10768 1465.49 1
 4 -1 4 9121.67 2114.16 1
 4 -1 4 11429 2140.04 1
 4 -1 4 8619.46 1215.49 1
 4 1 -4 13381 2555.31 1
 4 1 -4 8672.56 1219.03 1
 4 1 -4 8986.72 1898.23 1
 4 1 5 39292 5134.95 1
 4 1 5 44049 8938.04 1
 4 -1 -5 38075 4929.2 1
 4 -1 -5 36549 6499.99 1
 4 -1 -5 40686 8276.54 1
 -4 1 -5 36969 4803.09 1
 -4 1 -5 32411 6646.01 1
 -4 -1 5 32721 4243.36 1
 -4 -1 5 41969 8497.78 1
 -4 -1 5 46681 8300.88 1
 -4 -1 -5 39580 5163.71 1
 -4 -1 -5 40111 8154.86 1
 -4 -1 -5 36150 6389.37 1
 -4 1 5 36040 6409.29 1
 -4 1 5 39093 5057.52 1
 -4 1 5 42522 8634.95 1
 4 -1 5 34248 7015.48 1
 4 -1 5 42942 7674.77 1
 4 -1 5 38916 5048.67 1
 4 1 -5 46880 8334.06 1
 4 1 -5 41703 8444.68 1
 4 1 -5 35376 4586.28 1
 4 1 6 5807.52 1083.18 1
 4 1 6 9838.49 1771.9 1
 4 1 6 5676.99 1472.79 1
 4 -1 -6 9506.63 2150.88 1
 4 -1 -6 7214.59 1528.32 1
 -4 1 -6 7378.31 1175.22 1
 -4 -1 6 5699.11 1422.79 1
 -4 -1 6 10451 1484.07 1
 -4 -1 6 6110.61 1420.35 1
 -4 -1 -6 4219.02 1304.2 1
 -4 -1 -6 6807.52 1164.6 1
 -4 -1 -6 10889 1948.01 1
 -4 1 6 6900.44 1422.79 1
 -4 1 6 7068.58 1076.11 1
 4 -1 6 8272.12 1263.49 1
 4 1 -6 6865.04 1588.94 1
 4 1 -6 6263.27 1441.81 1
 4 1 7 120664 15564 1
 4 1 7 106748 21577 1
 4 -1 -7 108097 13931 1
 4 -1 -7 123318 21752 1
 4 -1 -7 91637 18529 1
 -4 1 -7 75487 15296 1
 -4 1 -7 117389 15131 1
 -4 -1 7 96681 19531 1
 -4 -1 7 122234 15750 1
 -4 -1 7 119248 21049 1
 -4 -1 -7 123849 15976 1
 -4 -1 -7 117234 23695 1
 -4 1 7 109358 19294 1
 -4 1 7 104137 13420 1
 -4 1 7 100575 20325 1
 4 -1 7 71195 14438 1
 4 -1 7 120973 15595 1
 4 1 -7 112522 19876 1
 4 1 -7 104469 13471 1
 4 1 -7 107190 21646 1
 4 1 8 2482.3 1037.39 1
 4 1 8 2573.01 1237.61 1
 4 -1 -8 1867.48 922.565 1
 4 -1 -8 1778.98 1260.4 1
 -4 1 -8 326.11 822.344 1
 -4 1 -8 567.7 1245.8 1
 -4 -1 8 3247.78 921.902 1
 -4 -1 8 2550.88 1157.08 1
 -4 -1 -8 1953.1 447.123 1
 -4 -1 -8 3143.8 1059.07 1
 -4 -1 -8 2300.88 1297.12 1
 -4 1 8 1343.36 1078.1 1
 -4 1 8 1010.62 886.061 1
 4 -1 8 801.11 806.194 1
 4 -1 8 906.42 1226.99 1
 4 1 -8 2163.71 1175.44 1
 4 1 -8 1669.69 922.344 1
 4 1 9 3694.69 1244.03 1
 4 1 9 5050.88 982.079 1
 4 1 9 6294.24 1790.48 1
 4 -1 -9 4376.1 1006.64 1
 4 -1 -9 5068.58 1326.55 1
 4 -1 -9 5075.22 1735.4 1
 -4 1 -9 1892.48 1369.47 1
 -4 1 -9 3466.81 1039.38 1
 -4 -1 9 6878.31 1755.09 1
 -4 -1 9 6926.98 1291.15 1
 -4 -1 9 8980.08 2075.22 1
 -4 -1 -9 4973.45 1716.15 1
 -4 -1 -9 4561.94 1274.78 1
 -4 -1 -9 4451.32 934.734 1
 -4 1 9 5993.36 1724.11 1
 -4 1 9 5214.6 1335.62 1
 -4 1 9 5603.98 1164.6 1
 4 -1 9 3103.98 1536.95 1
 4 -1 9 3210.17 988.052 1
 4 1 -9 9084.06 2105.09 1
 4 1 -9 3564.16 1030.09 1
 4 1 10 5146.01 1096.9 1
 4 1 10 1606.19 1236.5 1
 4 1 10 3495.57 1622.79 1
 4 -1 -10 1632.74 1270.8 1
 4 -1 -10 5435.83 1711.28 1
 4 -1 -10 6128.31 1247.34 1
 -4 1 -10 3707.96 1612.17 1
 -4 1 -10 3683.62 1183.18 1
 -4 -1 10 4037.61 1126.33 1
 -4 -1 10 1926.99 1297.57 1
 -4 -1 10 3101.77 1327.65 1
 -4 -1 -10 2719.02 798.008 1
 -4 -1 -10 605.09 1207.08 1
 -4 -1 -10 2862.83 1621.02 1
 -4 1 10 2123.45 1345.35 1
 -4 1 10 1769.91 1178.98 1
 -4 1 10 2962.39 1129.2 1
 4 -1 10 3207.96 1638.49 1
 4 -1 10 1515.93 1096.24 1
 4 1 -10 4530.97 1743.14 1
 4 1 -10 2034.73 1156.86 1
 4 1 -10 2300.88 1054.2 1
 4 1 11 5181.41 1453.98 1
 4 1 11 3409.29 964.38 1
 4 1 11 6951.32 2276.55 1
 4 -1 -11 3898.23 1190.93 1
 4 -1 -11 2300.88 1376.33 1
 4 -1 -11 4201.32 1510.62 1
 -4 1 -11 8661.5 1911.72 1
 -4 1 -11 1728.76 1184.29 1
 -4 1 -11 3210.17 1894.91 1
 -4 -1 11 4630.53 1239.38 1
 -4 -1 11 4526.54 1804.64 1
 -4 -1 11 3823 1534.73 1
 -4 -1 -11 3042.03 891.813 1
 -4 -1 -11 3303.09 1930.75 1
 -4 -1 -11 5933.62 1530.09 1
 -4 1 11 2845.13 1310.62 1
 -4 1 11 1623.23 1371.02 1
 -4 1 11 3143.8 1234.73 1
 4 -1 11 5097.34 1569.69 1
 4 -1 11 4880.53 2009.29 1
 4 -1 11 2307.52 1201.55 1
 4 1 -11 6336.28 2065.71 1
 4 1 -11 3159.29 1094.03 1
 4 1 -11 4126.1 1446.46 1
 4 1 12 16398 3008.85 1
 4 1 12 12243 2272.12 1
 4 1 12 17973 4152.65 1
 4 -1 -12 15427 2373.89 1
 4 -1 -12 9477.87 2500 1
 4 -1 -12 14794 3037.61 1
 -4 1 -12 17591 3329.64 1
 -4 1 -12 13281 2196.02 1
 -4 1 -12 20799 4608.4 1
 -4 -1 12 15566 2389.38 1
 -4 -1 12 15389 3431.41 1
 -4 -1 12 8800.88 2165.71 1
 -4 -1 -12 18108 4185.84 1
 -4 -1 -12 14730 2725.66 1
 -4 -1 -12 13066 2323.01 1
 -4 1 12 15330 3097.34 1
 -4 1 12 18799 2820.79 1
 -4 1 12 13931 3247.78 1
 4 -1 12 14566 2834.07 1
 4 -1 12 20951 4646.01 1
 4 -1 12 14400 2353.98 1
 4 1 -12 9592.91 2431.41 1
 4 1 -12 18471 2705.75 1
 4 1 -12 13104 2962.39 1
 4 1 13 3252.21 1810.18 1
 4 1 13 1617.25 968.804 1
 4 1 13 3214.6 2101.33 1
 4 -1 -13 517.48 1496.46 1
 4 -1 -13 365.27 1459.29 1
 4 -1 -13 5431.41 2085.4 1
 -4 1 -13 1102.65 1858.18 1
 -4 1 -13 3953.54 1288.49 1
 -4 1 -13 -592.03 1474.78 1
 -4 -1 13 1009.07 1798.89 1
 -4 -1 13 2747.78 1463.94 1
 -4 -1 13 -631.42 1499.11 1
 -4 -1 -13 1767.03 2034.29 1
 -4 -1 -13 3915.93 1211.95 1
 -4 -1 -13 137.26 1708.85 1
 -4 1 13 -971.02 1498.01 1
 -4 1 13 571.02 1526.99 1
 -4 1 13 2816.37 1939.6 1
 4 -1 13 728.76 1121.24 1
 4 -1 13 247.57 1579.42 1
 4 -1 13 2225.66 1917.92 1
 4 1 -13 4214.6 2005.31 1
 4 1 -13 813.94 1293.58 1
 4 1 -13 1405.97 1321.02 1
 4 1 14 18940 3039.82 1
 4 1 14 22367 4108.4 1
 4 1 14 30863 6608.4 1
 4 -1 -14 20385 3075.22 1
 4 -1 -14 22323 4265.48 1
 4 -1 -14 19728 4561.94 1
 -4 1 -14 21777 3300.88 1
 -4 1 -14 21476 4022.12 1
 -4 1 -14 24425 5331.85 1
 -4 -1 14 26704 5685.83 1
 -4 -1 14 28341 5367.25 1
 -4 -1 14 21049 3183.62 1
 -4 -1 -14 26637 4836.28 1
 -4 -1 -14 26128 5685.83 1
 -4 -1 -14 18763 3000 1
 -4 1 14 19153 3792.03 1
 -4 1 14 17768 4256.63 1
 -4 1 14 19887 3066.37 1
 4 -1 14 21965 3327.43 1
 4 -1 14 25575 4690.26 1
 4 -1 14 28252 6046.45 1
 4 1 -14 21580 3243.36 1
 4 1 -14 25885 5460.17 1
 4 1 15 4367.25 1602.65 1
 4 1 15 1057.74 1907.96 1
 4 1 15 7059.73 2683.63 1
 4 -1 -15 5606.19 1975.44 1
 4 -1 -15 4464.6 2473.45 1
 4 -1 -15 2792.03 1646.9 1
 -4 1 -15 2769.91 1455.31 1
 -4 1 -15 2497.79 2000.22 1
 -4 1 -15 4522.12 2424.78 1
 -4 -1 15 1911.72 2190.04 1
 -4 -1 15 3092.92 2077.21 1
 -4 -1 15 4061.94 2314.16 1
 -4 -1 -15 2938.05 2209.07 1
 -4 -1 -15 6112.83 1854.64 1
 -4 -1 -15 -291.81 1826.99 1
 -4 1 15 1737.17 2413.71 1
 -4 1 15 4095.13 1939.6 1
 -4 1 15 3670.35 1795.79 1
 4 -1 15 2878.32 1328.54 1
 4 -1 15 5539.82 2353.98 1
 4 -1 15 5190.26 2194.25 1
 4 1 -15 2579.64 2210.4 1
 4 1 -15 3938.05 1902.87 1
 4 1 -15 4117.25 2044.91 1
 4 1 16 4584.07 2280.97 1
 4 1 16 8623.88 2112.83 1
 4 1 16 4373.89 2475.66 1
 4 -1 -16 11458 3263.27 1
 4 -1 -16 2513.27 2175.44 1
 4 -1 -16 7393.8 2100.44 1
 -4 1 -16 7391.59 2683.63 1
 -4 1 -16 8561.94 2539.82 1
 -4 1 -16 10757 2369.47 1
 -4 -1 16 3283.18 2189.38 1
 -4 -1 16 5351.76 2579.64 1
 -4 -1 16 6303.09 2382.74 1
 -4 -1 -16 6320.79 2606.19 1
 -4 -1 -16 7851.76 2038.94 1
 -4 -1 -16 5816.37 2305.31 1
 -4 1 16 3840.7 2730.09 1
 -4 1 16 7298.67 2376.1 1
 -4 1 16 5011.06 1979.42 1
 4 -1 16 3887.16 1410.18 1
 4 -1 16 3688.05 2345.13 1
 4 -1 16 5920.35 2276.55 1
 4 1 -16 7353.97 2546.46 1
 4 1 -16 6338.49 2183.18 1
 4 1 17 951.55 2296.46 1
 4 1 17 1668.8 1306.41 1
 4 1 17 -2042.5 3170.35 1
 4 -1 -17 877.21 1661.5 1
 4 -1 -17 1642.26 2780.97 1
 4 -1 -17 3431.41 2276.55 1
 -4 1 -17 -742.03 2431.41 1
 -4 1 -17 -704.87 1937.83 1
 -4 1 -17 -585.18 1737.39 1
 -4 -1 17 2194.47 2036.72 1
 -4 -1 17 -158.87 2069.91 1
 -4 -1 17 1828.98 2951.32 1
 -4 -1 -17 -576.11 1463.05 1
 -4 -1 -17 234.73 3112.83 1
 -4 -1 -17 283.85 2144.69 1
 -4 1 17 5561.94 3263.27 1
 -4 1 17 2263.27 2089.82 1
 -4 1 17 1808.85 2451.32 1
 4 -1 17 4453.54 2086.94 1
 4 -1 17 4283.18 1609.73 1
 4 -1 17 1132.96 2515.48 1
 4 1 -17 785.4 1965.93 1
 4 1 -17 2546.46 2634.95 1
 4 1 -17 2358.4 1796.46 1
 4 1 18 3000 1497.34 1
 4 1 18 1546.68 2904.86 1
 4 1 18 6015.48 3221.24 1
 4 -1 -18 7654.86 2460.17 1
 4 -1 -18 7743.35 2871.68 1
 4 -1 -18 3533.18 2949.11 1
 -4 1 -18 6183.62 2010.4 1
 -4 1 -18 8033.18 3055.31 1
 -4 1 -18 1782.74 2696.9 1
 -4 -1 18 2136.28 2665.93 1
 -4 -1 18 3000 2772.12 1
 -4 -1 18 2721.24 2181.86 1
 -4 -1 -18 2402.65 1567.03 1
 -4 -1 -18 6469.02 2915.93 1
 -4 -1 -18 6108.4 2949.11 1
 -4 1 18 -2039.8 2977.87 1
 -4 1 18 5232.3 2873.89 1
 -4 1 18 4526.54 2269.91 1
 4 -1 18 5668.14 1715.71 1
 4 -1 18 -992.26 2719.02 1
 4 -1 18 4183.62 2785.4 1
 4 1 -18 5464.6 2420.35 1
 4 1 -18 4165.92 2612.83 1
 4 1 -18 3482.3 2371.68 1
 -4 -2 0 108164 19082 1
 -4 -2 0 147102 29690 1
 -4 2 0 100907 13064 1
 4 -2 0 108672 19159 1
 4 -2 0 120531 15562 1
 4 2 0 134358 23695 1
 4 2 0 113650 22942 1
 4 2 1 66549 11763 1
 4 2 1 61018 12341 1
 4 -2 -1 63650 11241 1
 -4 2 -1 61239 10814 1
 -4 2 -1 62323 8039.81 1
 -4 -2 1 74602 13188 1
 -4 -2 -1 70531 12462 1
 -4 -2 -1 56327 11392 1
 -4 2 1 61040 10783 1
 4 -2 1 66305 11706 1
 4 -2 1 70752 9123.88 1
 4 2 -1 70177 12409 1
 4 2 2 65354 11546 1
 4 2 2 77190 15597 1
 4 -2 -2 65996 11653 1
 -4 2 -2 68805 12150 1
 -4 2 -2 73097 9418.13 1
 -4 2 -2 86748 17591 1
 -4 -2 2 73695 13029 1
 -4 -2 -2 56173 9929.19 1
 -4 -2 -2 76615 15478 1
 -4 2 2 61305 10827 1
 4 -2 2 72788 12850 1
 4 -2 2 94712 19197 1
 4 -2 2 70155 9042.03 1
 4 2 -2 73783 13049 1
 4 2 3 11201 2407.08 1
 4 -2 -3 8798.66 1696.02 1
 -4 2 -3 13031 1747.56 1
 -4 2 -3 10732 2130.31 1
 -4 2 -3 15091 3517.7 1
 -4 -2 3 15427 2323.01 1
 -4 -2 3 14527 3121.68 1
 -4 -2 -3 12896 2710.17 1
 -4 2 3 8628.31 1648.67 1
 4 -2 3 8769.9 1876.99 1
 4 -2 3 11363 2858.4 1
 4 -2 3 14319 1909.95 1
 4 2 -3 15279 3287.61 1
 4 2 -3 13761 2172.56 1
 4 -2 -4 88717 15653 1
 4 -2 -4 68319 13934 1
 -4 2 -4 67876 8756.63 1
 -4 2 -4 82765 14653 1
 -4 2 -4 54602 11199 1
 -4 -2 4 76792 9913.71 1
 -4 -2 4 80022 14150 1
 -4 -2 4 55907 11365 1
 -4 -2 -4 69934 12350 1
 -4 2 4 87257 17697 1
 -4 2 4 88584 15633 1
 4 -2 4 99292 17580 1
 4 -2 4 73230 9442.47 1
 4 -2 4 49867 10265 1
 4 2 -4 82810 14642 1
 4 2 -4 71305 14442 1
 4 2 -4 69159 8942.47 1
 4 2 5 1913.71 1063.27 1
 4 2 5 -491.37 923.229 1
 4 -2 -5 1432.96 813.273 1
 4 -2 -5 3342.92 979.203 1
 4 -2 -5 1594.69 1573.89 1
 -4 2 -5 3482.3 771.238 1
 -4 2 -5 1740.48 1276.99 1
 -4 -2 5 1777.65 1119.03 1
 -4 -2 5 1580.97 676.327 1
 -4 -2 5 3657.08 1067.03 1
 -4 -2 -5 1773.23 1024.56 1
 -4 -2 -5 751.11 992.256 1
 -4 2 5 2477.87 878.318 1
 -4 2 5 373.23 724.999 1
 4 -2 5 2940.26 1321.68 1
 4 2 -5 3196.9 1288.27 1
 4 2 -5 2750 949.999 1
 4 2 -5 3710.17 873.45 1
 4 2 6 178916 23053 1
 4 2 6 181725 36681 1
 4 -2 -6 178230 31416 1
 4 -2 -6 193783 24956 1
 4 -2 -6 116903 23650 1
 -4 2 -6 157876 20330 1
 -4 2 -6 162810 32876 1
 -4 -2 6 148717 26239 1
 -4 -2 6 193141 24845 1
 -4 -2 6 157345 31770 1
 -4 -2 -6 183429 23650 1
 -4 -2 -6 194889 39336 1
 -4 2 6 165022 29093 1
 -4 2 6 194402 25022 1
 -4 2 6 166792 33695 1
 4 -2 6 157124 31748 1
 4 -2 6 156593 20164 1
 4 2 -6 160664 28341 1
 4 2 -6 156925 31659 1
 4 2 -6 178451 22965 1
 4 2 7 6555.3 1384.73 1
 4 -2 -7 6190.26 1185.18 1
 4 -2 -7 5334.07 1397.79 1
 4 -2 -7 13153 3053.09 1
 -4 2 -7 4896.01 1670.35 1
 -4 2 -7 5274.33 1110.18 1
 -4 -2 7 6495.57 1661.95 1
 -4 -2 7 7714.59 1865.26 1
 -4 -2 -7 4608.4 1204.2 1
 -4 2 7 5400.44 1328.76 1
 -4 2 7 7517.69 1309.95 1
 4 -2 7 4263.27 1698.23 1
 4 -2 7 4893.8 1016.59 1
 4 2 -7 9834.06 2088.05 1
 4 2 -7 6283.18 1569.02 1
 4 2 8 18186 2643.8 1
 4 2 8 20062 3756.63 1
 4 2 8 27765 5778.76 1
 4 -2 -8 17876 2542.03 1
 4 -2 -8 12792 2528.76 1
 -4 2 -8 25066 5278.76 1
 -4 2 -8 23097 3146.01 1
 -4 -2 8 14588 2070.35 1
 -4 -2 8 31128 6400.44 1
 -4 -2 -8 21644 3059.73 1
 -4 -2 -8 23982 4340.7 1
 -4 2 8 14728 2798.67 1
 -4 2 8 46195 9438.04 1
 -4 2 8 22544 3095.13 1
 4 -2 8 28319 5946.9 1
 4 -2 8 17783 2466.81 1
 4 2 -8 16845 3269.91 1
 4 2 -8 32035 6550.88 1
 4 2 -8 21883 2951.32 1
 4 2 9 4280.97 1121.46 1
 4 2 9 1213.27 1448.01 1
 4 2 9 2508.85 1455.97 1
 4 -2 -9 1563.49 1117.03 1
 4 -2 -9 2325.22 1291.81 1
 4 -2 -9 5331.85 1895.79 1
 -4 2 -9 1672.12 1048.67 1
 -4 2 -9 8280.96 2272.12 1
 -4 -2 9 4922.56 1188.27 1
 -4 -2 9 5800.88 1661.72 1
 -4 -2 9 2289.82 1193.14 1
 -4 -2 -9 6196.9 1295.13 1
 -4 -2 -9 2369.47 1424.11 1
 -4 -2 -9 3818.58 1653.98 1
 -4 2 9 2940.26 1245.35 1
 -4 2 9 2911.5 1483.85 1
 -4 2 9 4900.44 1395.8 1
 4 -2 9 1291.59 921.017 1
 4 2 -9 3480.08 1538.05 1
 4 2 -9 6444.68 1644.25 1
 4 2 -9 4931.41 1124.56 1
 4 2 10 60044 10622 1
 4 2 10 62345 8201.32 1
 4 2 10 47035 9623.88 1
 4 -2 -10 73274 13007 1
 4 -2 -10 54447 7106.19 1
 4 -2 -10 60000 12259 1
 -4 2 -10 42942 8838.49 1
 -4 2 -10 52168 6811.94 1
 -4 -2 10 58673 11925 1
 -4 -2 10 44889 5911.5 1
 -4 -2 10 49889 8953.53 1
 -4 -2 -10 53717 7090.7 1
 -4 -2 -10 46350 9499.99 1
 -4 -2 -10 59425 10507 1
 -4 2 10 57987 10312 1
 -4 2 10 52566 6882.74 1
 -4 2 10 51703 10566 1
 4 -2 10 46283 9530.96 1
 4 -2 10 52765 6891.59 1
 4 2 -10 54115 9714.59 1
 4 2 -10 45177 5938.05 1
 4 2 -10 47234 9595.12 1
 4 2 11 3615.04 1556.64 1
 4 2 11 5161.5 1245.8 1
 4 2 11 1752.21 1803.32 1
 4 -2 -11 4205.75 1232.08 1
 4 -2 -11 8219.02 2367.25 1
 4 -2 -11 5893.8 1742.92 1
 -4 2 -11 3867.25 1250.66 1
 -4 2 -11 7619.46 2303.09 1
 -4 -2 11 3701.32 1328.32 1
 -4 -2 11 7712.38 2162.39 1
 -4 -2 11 5099.55 1844.02 1
 -4 -2 -11 5426.99 1299.33 1
 -4 -2 -11 825 1398.45 1
 -4 -2 -11 5714.6 2165.71 1
 -4 2 11 3426.99 1602.43 1
 -4 2 11 3805.31 1427.43 1
 -4 2 11 3469.02 1255.75 1
 4 -2 11 4351.77 1282.08 1
 4 -2 11 7263.27 2446.9 1
 4 2 -11 7349.55 2202.87 1
 4 2 -11 4909.29 1535.18 1
 4 2 -11 3634.95 1291.81 1
 4 2 12 9475.65 1947.56 1
 4 2 12 12365 2316.37 1
 4 2 12 11498 3077.43 1
 4 -2 -12 10905 1944.69 1
 4 -2 -12 9657.07 2738.94 1
 4 -2 -12 11469 2533.18 1
 -4 2 -12 20358 4533.18 1
 -4 2 -12 11456 1990.04 1
 -4 -2 12 11358 2681.41 1
 -4 -2 12 15126 2435.84 1
 -4 -2 12 8471.23 2303.09 1
 -4 -2 -12 10931 2104.2 1
 -4 -2 -12 12164 3227.87 1
 -4 -2 -12 13031 2356.19 1
 -4 2 12 10389 2351.77 1
 -4 2 12 11044 1997.56 1
 -4 2 12 12976 3157.08 1
 4 -2 12 8256.63 1750.22 1
 4 2 -12 8856.19 2422.56 1
 4 2 -12 12931 2898.23 1
 4 2 -12 7818.58 1726.33 1
 4 2 13 2387.17 1802.21 1
 4 2 13 2940.26 1311.28 1
 4 2 13 -452.43 1993.14 1
 4 -2 -13 2188.27 1545.35 1
 4 -2 -13 1298.23 2142.25 1
 4 -2 -13 3530.97 1484.95 1
 -4 2 -13 1691.37 1525.22 1
 -4 2 -13 2836.28 1996.68 1
 -4 -2 13 474.56 1516.59 1
 -4 -2 13 4634.95 1835.62 1
 -4 -2 13 5867.25 2137.83 1
 -4 -2 -13 3400.44 1751.33 1
 -4 -2 -13 2769.91 2258.85 1
 -4 -2 -13 3026.55 1010.62 1
 -4 2 13 1017.7 1600.44 1
 -4 2 13 2721.24 1559.73 1
 -4 2 13 1750.66 1973.01 1
 4 -2 13 3024.33 1997.79 1
 4 -2 13 5834.06 1823.89 1
 4 -2 13 1517.03 1548.67 1
 4 2 -13 3670.35 2071.46 1
 4 2 -13 3024.33 1445.57 1
 4 2 -13 4134.95 1624.33 1
 4 2 14 14799 2738.94 1
 4 2 14 13150 2592.92 1
 4 2 14 20929 4776.54 1
 4 -2 -14 14648 3006.63 1
 4 -2 -14 15305 2566.37 1
 4 -2 -14 20462 4820.79 1
 -4 2 -14 12980 3289.82 1
 -4 2 -14 13363 2743.36 1
 -4 2 -14 15462 2646.01 1
 -4 -2 14 10513 2230.09 1
 -4 -2 14 17929 3725.66 1
 -4 -2 14 15892 3692.47 1
 -4 -2 -14 18872 3475.66 1
 -4 -2 -14 21423 4898.23 1
 -4 -2 -14 12973 2517.7 1
 -4 2 14 21965 5086.28 1
 -4 2 14 13000 2831.86 1
 -4 2 14 16232 2752.21 1
 4 -2 14 11414 2579.64 1
 4 -2 14 11314 3037.61 1
 4 -2 14 16887 2840.7 1
 4 2 -14 14219 3216.81 1
 4 2 -14 16998 2809.73 1
 4 2 -14 15013 3486.72 1
 4 2 15 -1611.7 1975.66 1
 4 2 15 -1245.8 1614.82 1
 4 2 15 -218.89 2159.73 1
 4 -2 -15 -1170.1 1476.77 1
 4 -2 -15 -1393.1 1814.38 1
 4 -2 -15 615.49 2314.16 1
 -4 2 -15 -1284.1 1986.28 1
 -4 2 -15 2424.78 2179.86 1
 -4 2 -15 3756.63 1641.81 1
 -4 -2 15 2307.52 2256.63 1
 -4 -2 15 -2398.2 2170.13 1
 -4 -2 15 2387.17 2097.79 1
 -4 -2 -15 -102.68 1878.1 1
 -4 -2 -15 3438.05 2396.02 1
 -4 -2 -15 1645.79 1170.13 1
 -4 2 15 -348.45 1644.25 1
 -4 2 15 749.56 1901.77 1
 -4 2 15 664.16 2444.69 1
 4 -2 15 3475.66 2345.13 1
 4 -2 15 898.89 1469.25 1
 4 -2 15 -2029 2045.79 1
 4 2 -15 2519.91 2254.42 1
 4 2 -15 677.65 2170.35 1
 4 2 -15 -1000.2 1853.32 1
 4 2 16 4612.83 2360.62 1
 4 2 16 6519.9 1842.03 1
 4 2 16 3159.29 2331.86 1
 4 -2 -16 5411.5 2250 1
 4 -2 -16 6221.23 2938.05 1
 4 -2 -16 3143.8 1647.56 1
 -4 2 -16 5902.65 1698.67 1
 -4 2 -16 2736.72 2156.64 1
 -4 2 -16 5661.5 2528.76 1
 -4 -2 16 6842.91 2466.81 1
 -4 -2 16 2856.19 2096.9 1
 -4 -2 16 6911.5 2707.96 1
 -4 -2 -16 4157.08 1403.32 1
 -4 -2 -16 5966.81 2615.04 1
 -4 -2 -16 6657.07 2371.68 1
 -4 2 16 8606.19 2294.25 1
 -4 2 16 7756.63 3201.32 1
 -4 2 16 2360.62 2234.51 1
 4 -2 16 5055.3 1637.39 1
 4 -2 16 7356.19 2758.85 1
 4 -2 16 6767.69 2413.71 1
 4 2 -16 5488.93 2309.73 1
 4 2 -16 4955.75 2305.31 1
 4 2 -16 3975.66 2309.73 1
 4 2 17 1629.2 1570.13 1
 4 2 17 -1611.7 2570.79 1
 4 2 17 1477.65 2988.94 1
 4 -2 -17 850 1959.51 1
 4 -2 -17 2818.58 2316.37 1
 4 -2 -17 828.54 3073.01 1
 -4 2 -17 1286.06 1569.02 1
 -4 2 -17 180.38 2120.57 1
 -4 2 -17 876.99 1779.87 1
 -4 -2 17 193.38 2194.91 1
 -4 -2 17 -1119 2659.29 1
 -4 -2 17 -518.36 2179.2 1
 -4 -2 -17 2659.29 1592.03 1
 -4 -2 -17 2486.72 2396.02 1
 -4 -2 -17 2371.68 3073.01 1
 -4 2 17 -164.05 2098.23 1
 -4 2 17 1563.49 3150.44 1
 -4 2 17 2316.37 2491.15 1
 4 -2 17 272.79 1973.45 1
 4 -2 17 1086.28 1594.02 1
 4 -2 17 3577.43 2553.09 1
 4 2 -17 3141.59 2369.47 1
 4 2 -17 2378.32 2026.77 1
 4 2 -17 1136.5 2258.85 1
 4 2 18 3502.21 2745.57 1
 4 2 18 3931.41 1708.85 1
 4 2 18 6840.7 3172.56 1
 4 -2 -18 4338.49 3070.79 1
 4 -2 -18 3650.44 2579.64 1
 4 -2 -18 3818.58 2175 1
 -4 2 -18 3617.25 2743.36 1
 -4 2 -18 641.59 2347.34 1
 -4 2 -18 4059.73 1630.31 1
 -4 -2 18 2214.6 2387.17 1
 -4 -2 18 3980.08 2769.91 1
 -4 -2 18 4789.82 2674.78 1
 -4 -2 -18 4360.62 2973.45 1
 -4 -2 -18 4807.52 1751.99 1
 -4 -2 -18 4557.52 2688.05 1
 -4 2 18 2993.36 2860.62 1
 -4 2 18 4685.84 2798.67 1
 -4 2 18 4365.04 2263.27 1
 4 -2 18 2106.86 1488.05 1
 4 -2 18 1719.91 2929.2 1
 4 -2 18 2247.79 2789.82 1
 4 2 -18 6643.8 2710.17 1
 4 2 -18 4314.15 2694.69 1
 4 2 -18 2038.05 2488.94 1
 -4 -3 0 194026 34204 1
 -4 3 0 167301 29491 1
 4 -3 0 177345 31261 1
 4 3 0 193473 34093 1
 4 3 1 151482 26726 1
 4 3 1 196858 39757 1
 4 -3 -1 183407 32323 1
 -4 3 -1 198407 34978 1
 -4 3 -1 201482 25973 1
 -4 -3 1 141858 25000 1
 -4 -3 -1 148141 26128 1
 -4 -3 -1 206084 41615 1
 -4 3 1 181327 31947 1
 4 -3 1 202765 35730 1
 4 -3 1 197367 25442 1
 4 3 -1 141305 24911 1
 4 3 2 20150 4250 1
 4 -3 -2 9688.04 1876.33 1
 -4 3 -2 10356 2221.24 1
 -4 3 -2 11458 1667.48 1
 -4 -3 2 6891.59 1488.27 1
 -4 -3 -2 21013 4400.44 1
 -4 3 2 10257 1969.47 1
 4 -3 2 12215 2522.12 1
 4 -3 2 9207.96 1404.2 1
 4 3 3 71438 14476 1
 4 -3 -3 81416 14381 1
 -4 3 -3 62102 8028.75 1
 -4 3 -3 57832 10327 1
 -4 3 -3 52389 10779 1
 -4 -3 3 63695 8701.32 1
 -4 -3 3 63761 11285 1
 -4 -3 -3 62057 12582 1
 -4 3 3 80885 14288 1
 4 -3 3 58429 10467 1
 4 -3 3 62611 8090.7 1
 4 -3 3 55332 11356 1
 4 3 -3 63451 11239 1
 4 3 -3 58584 8256.63 1
 4 3 4 46637 9486.72 1
 4 -3 -4 34425 6137.16 1
 -4 3 -4 22898 3048.67 1
 -4 3 -4 34668 7325.21 1
 -4 -3 4 31416 4256.63 1
 -4 -3 4 40708 7243.35 1
 -4 -3 4 38097 7831.85 1
 -4 -3 -4 42832 8719.02 1
 -4 3 4 28429 5097.34 1
 4 -3 4 43075 8962.38 1
 4 -3 4 23805 3163.71 1
 4 3 -4 34956 6263.27 1
 4 3 -4 36460 7502.2 1
 4 3 5 220796 44580 1
 4 -3 -5 184137 32456 1
 4 -3 -5 175951 35619 1
 -4 3 -5 184602 23761 1
 -4 3 -5 125509 25442 1
 -4 -3 5 158097 27876 1
 -4 -3 5 169093 34159 1
 -4 -3 5 168141 21659 1
 -4 -3 -5 205398 41460 1
 -4 3 5 186018 32788 1
 -4 3 5 155995 31571 1
 4 -3 5 138451 28053 1
 4 -3 5 177013 22788 1
 4 3 -5 161261 28451 1
 4 3 -5 180199 36394 1
 4 3 -5 152057 19602 1
 4 3 6 39690 8128.31 1
 4 -3 -6 36748 6561.94 1
 4 -3 -6 44513 9303.09 1
 -4 3 -6 47367 6165.92 1
 -4 3 -6 26858 5856.19 1
 -4 -3 6 43894 7836.28 1
 -4 -3 6 44690 5834.06 1
 -4 -3 6 35177 7316.36 1
 -4 -3 -6 36372 7451.32 1
 -4 3 6 40973 7303.09 1
 -4 3 6 42301 8796.45 1
 4 -3 6 33783 7230.08 1
 4 -3 6 49823 6482.29 1
 4 3 -6 41903 7502.2 1
 4 3 -6 51327 10462 1
 4 3 -6 46283 6053.09 1
 4 3 7 121748 15765 1
 4 3 7 115929 23451 1
 4 -3 -7 117721 20781 1
 4 -3 -7 84624 10998 1
 4 -3 -7 91482 18637 1
 -4 3 -7 136062 27566 1
 -4 3 -7 112987 14577 1
 -4 -3 7 118429 20914 1
 -4 -3 7 110398 14248 1
 -4 -3 7 108230 21892 1
 -4 -3 -7 114358 14805 1
 -4 -3 -7 114535 23164 1
 -4 3 7 101748 17971 1
 -4 3 7 90133 18312 1
 4 -3 7 119314 15392 1
 4 -3 7 138872 28097 1
 4 3 -7 123407 21803 1
 4 3 -7 112522 14529 1
 4 3 -7 110310 22301 1
 4 3 8 6289.82 1752.87 1
 4 3 8 9586.27 2442.48 1
 4 -3 -8 7969.02 1850.22 1
 4 -3 -8 9092.91 1786.72 1
 4 -3 -8 5334.07 2528.76 1
 -4 3 -8 9915.92 2619.47 1
 -4 3 -8 11673 1797.56 1
 -4 -3 8 8522.12 1496.02 1
 -4 -3 8 10257 2204.42 1
 -4 -3 8 8477.87 2133.85 1
 -4 -3 -8 9331.85 2404.86 1
 -4 -3 -8 8789.81 1856.86 1
 -4 3 8 7962.38 1787.83 1
 -4 3 8 8504.42 1770.13 1
 -4 3 8 14230 3384.95 1
 4 -3 8 13593 3212.39 1
 4 -3 8 12277 1837.61 1
 4 3 -8 10396 2338.49 1
 4 3 -8 10920 1738.05 1
 4 3 -8 11131 2519.91 1
 4 3 9 53031 7066.36 1
 4 3 9 52522 10739 1
 4 -3 -9 45177 8075.21 1
 4 -3 -9 50597 6674.77 1
 4 -3 -9 54292 11215 1
 -4 3 -9 43009 8904.86 1
 -4 -3 9 49602 6504.42 1
 -4 -3 9 51482 10502 1
 -4 -3 9 30442 5577.43 1
 -4 -3 -9 55730 7360.61 1
 -4 -3 -9 47146 9659.28 1
 -4 3 9 47765 9840.7 1
 -4 3 9 46593 8307.51 1
 -4 3 9 48938 6499.99 1
 4 -3 9 47522 9809.72 1
 4 3 -9 32743 6044.24 1
 4 3 -9 46460 9460.17 1
 4 3 -9 44513 5862.83 1
 4 3 10 4407.08 1731.86 1
 4 3 10 386.28 1678.76 1
 4 3 10 3449.11 1692.25 1
 4 -3 -10 2787.61 1371.9 1
 -4 3 -10 3320.79 1269.69 1
 -4 3 -10 2186.94 1858.63 1
 -4 -3 10 3942.47 1688.05 1
 -4 -3 10 2135.4 1185.62 1
 -4 -3 10 5484.51 1789.38 1
 -4 -3 -10 915.49 1493.58 1
 -4 -3 -10 3796.46 1752.65 1
 -4 3 10 1576.33 1494.69 1
 -4 3 10 2785.4 1858.41 1
 4 -3 10 492.92 1919.69 1
 4 -3 10 4123.89 1222.34 1
 4 3 -10 6891.59 2300.88 1
 4 3 -10 7964.59 1950 1
 4 3 -10 1457.96 1175.22 1
 4 3 11 5002.21 1847.79 1
 4 3 11 4570.79 1551.1 1
 4 3 11 761.95 1668.8 1
 4 -3 -11 4126.1 1780.09 1
 4 -3 -11 1923.01 1914.6 1
 4 -3 -11 3300.88 1387.61 1
 -4 3 -11 2703.54 1375 1
 -4 3 -11 3506.63 1856.41 1
 -4 -3 11 6900.44 1534.95 1
 -4 -3 11 5920.35 2028.32 1
 -4 -3 11 3442.47 1651.33 1
 -4 -3 -11 4546.46 1362.61 1
 -4 -3 -11 1283.63 1578.32 1
 -4 -3 -11 5289.82 2127.43 1
 -4 3 11 1116.37 1691.15 1
 -4 3 11 2069.47 1556.64 1
 -4 3 11 2913.71 1508.18 1
 4 -3 11 346.02 1907.3 1
 4 -3 11 2924.78 1392.7 1
 4 3 -11 11226 2803.09 1
 4 3 -11 2280.97 1257.08 1
 4 3 12 11009 2316.37 1
 4 3 12 6154.86 2061.94 1
 4 3 12 14046 3519.91 1
 4 -3 -12 8409.28 2964.6 1
 4 -3 -12 9121.67 1971.46 1
 4 -3 -12 9993.35 2471.24 1
 -4 3 -12 10301 2707.96 1
 -4 3 -12 14743 2480.09 1
 -4 -3 12 10759 1960.84 1
 -4 -3 12 8446.89 2232.3 1
 -4 -3 12 10146 2608.4 1
 -4 -3 -12 12104 3340.7 1
 -4 -3 -12 10529 2183.85 1
 -4 -3 -12 6004.42 1957.08 1
 -4 3 12 14688 3741.15 1
 -4 3 12 14814 3075.22 1
 -4 3 12 6953.53 1914.82 1
 4 -3 12 8977.87 2648.23 1
 4 -3 12 11838 2122.79 1
 4 3 -12 5517.69 2221.24 1
 4 3 -12 11075 2005.31 1
 4 3 -12 13228 2977.87 1
 4 3 13 5480.08 1603.1 1
 4 3 13 3210.17 2283.18 1
 4 3 13 1009.95 2033.63 1
 4 -3 -13 2796.46 1653.54 1
 4 -3 -13 5424.77 1907.52 1
 4 -3 -13 3544.24 2648.23 1
 -4 3 -13 1749.11 1651.99 1
 -4 3 -13 1360.84 1777.87 1
 -4 -3 13 5451.32 2122.56 1
 -4 -3 13 3553.09 1660.84 1
 -4 -3 13 470.35 1859.95 1
 -4 -3 -13 1928.76 1172.34 1
 -4 -3 -13 3637.16 2129.2 1
 -4 -3 -13 510.84 2258.85 1
 -4 3 13 4163.71 2555.31 1
 -4 3 13 1692.92 1659.51 1
 -4 3 13 -197.61 2023.45 1
 4 -3 13 297.57 1717.25 1
 4 -3 13 -1024.6 1910.4 1
 4 3 -13 1503.98 2347.34 1
 4 3 -13 -415.49 1534.73 1
 4 3 -13 7276.54 2109.95 1
 4 3 14 5325.22 2495.57 1
 4 3 14 7522.12 1972.34 1
 4 -3 -14 6904.86 2138.27 1
 4 -3 -14 2915.93 1765.48 1
 4 -3 -14 1744.25 2730.09 1
 -4 3 -14 5336.28 2276.55 1
 -4 3 -14 3847.34 1917.7 1
 -4 -3 14 4818.58 1998.45 1
 -4 -3 14 9004.42 2358.4 1
 -4 -3 14 5303.09 2358.4 1
 -4 -3 -14 4900.44 1459.07 1
 -4 -3 -14 4022.12 2110.84 1
 -4 -3 -14 13529 3842.92 1
 -4 3 14 299.56 2506.63 1
 -4 3 14 6555.3 2026.77 1
 -4 3 14 4756.63 2163.05 1
 4 -3 14 4809.73 2006.64 1
 4 -3 14 5126.1 2378.32 1
 4 3 -14 5393.8 2243.36 1
 4 3 -14 4548.67 1999.56 1
 4 3 -14 5696.9 1985.62 1
 4 3 15 8190.26 2151.77 1
 4 3 15 7030.97 2508.85 1
 4 3 15 6856.19 2601.77 1
 4 -3 -15 5219.02 1996.46 1
 4 -3 -15 11033 3597.34 1
 4 -3 -15 12385 3356.19 1
 -4 3 -15 6030.97 2261.06 1
 -4 3 -15 7269.9 2559.73 1
 -4 -3 15 8694.68 2734.51 1
 -4 -3 15 10896 3150.44 1
 -4 -3 15 11920 2940.26 1
 -4 -3 -15 6331.85 2214.6 1
 -4 -3 -15 8331.85 1906.19 1
 -4 -3 -15 9303.09 3068.58 1
 -4 3 15 12210 3320.79 1
 -4 3 15 5488.93 2185.84 1
 -4 3 15 5112.83 2743.36 1
 4 -3 15 9303.09 2922.56 1
 4 -3 15 5522.12 2014.38 1
 4 -3 15 9752.2 2568.58 1
 4 3 -15 5878.31 2482.3 1
 4 3 -15 8418.13 2564.16 1
 4 3 -15 8849.55 2641.59 1
 4 3 16 2024.11 1770.79 1
 4 3 16 -1689.8 2502.21 1
 4 3 16 3103.98 2581.86 1
 4 -3 -16 1288.94 1859.29 1
 4 -3 -16 1472.79 2193.8 1
 4 -3 -16 -1371.5 2853.98 1
 -4 3 -16 2482.3 1621.46 1
 -4 3 -16 1746.46 2109.07 1
 -4 3 -16 -556.86 2175.66 1
 -4 -3 16 1189.6 2373.89 1
 -4 -3 16 -2672.6 2469.02 1
 -4 -3 16 -1700.4 1738.49 1
 -4 -3 -16 2435.84 1446.24 1
 -4 -3 -16 -979.87 2639.38 1
 -4 -3 -16 343.36 2283.18 1
 -4 3 16 -1211.9 2619.47 1
 -4 3 16 1434.73 2371.68 1
 -4 3 16 -2096.7 1968.36 1
 4 -3 16 3086.28 2475.66 1
 4 -3 16 2736.72 2120.57 1
 4 -3 16 1749.78 1889.82 1
 4 3 -16 654.2 2153.76 1
 4 3 -16 2090.26 2384.95 1
 4 3 -16 2736.72 2043.36 1
 4 3 17 4915.92 2734.51 1
 4 3 17 506.64 1942.7 1
 4 3 17 5674.77 3137.17 1
 4 -3 -17 967.03 2358.4 1
 4 -3 -17 6243.36 2305.31 1
 4 -3 -17 8466.81 3522.12 1
 -4 3 -17 4066.37 2367.25 1
 -4 3 -17 1784.07 1757.3 1
 -4 3 -17 2311.94 2133.4 1
 -4 -3 17 5353.98 2438.05 1
 -4 -3 17 9650.43 2884.95 1
 -4 -3 17 4252.21 2634.95 1
 -4 -3 -17 5586.28 1774.11 1
 -4 -3 -17 8309.73 3446.9 1
 -4 -3 -17 3210.17 2482.3 1
 -4 3 17 3951.32 2151.55 1
 -4 3 17 950.88 2599.55 1
 -4 3 17 2358.4 2610.62 1
 4 -3 17 6424.77 2303.09 1
 4 -3 17 3993.36 2550.88 1
 4 -3 17 5508.84 2274.33 1
 4 3 -17 4515.48 2756.63 1
 4 3 -17 2818.58 2380.53 1
 4 3 -17 3814.16 2323.01 1
 4 3 18 2701.32 2772.12 1
 4 3 18 2528.76 1812.61 1
 4 3 18 3230.09 3073.01 1
 4 -3 -18 -1793.8 2369.47 1
 4 -3 -18 954.2 2491.15 1
 4 -3 -18 -1624.3 3132.74 1
 -4 3 -18 2088.27 2579.64 1
 -4 3 -18 -259.73 2716.81 1
 -4 3 -18 220.13 1605.97 1
 -4 -3 18 2646.01 2676.99 1
 -4 -3 18 1281.64 2995.57 1
 -4 -3 18 3926.99 2238.94 1
 -4 -3 -18 1167.26 2610.62 1
 -4 -3 -18 4714.6 3143.8 1
 -4 -3 -18 720.13 1495.13 1
 -4 3 18 -1184.7 2261.06 1
 -4 3 18 -3227.9 2685.84 1
 -4 3 18 -145.53 2865.04 1
 4 -3 18 415.49 2966.81 1
 4 -3 18 238.5 1730.53 1
 4 -3 18 -3349.6 2778.76 1
 4 3 -18 210.31 2800.88 1
 4 3 -18 -1108.8 2732.3 1
 4 3 -18 -2104 2564.16 1
 -4 4 0 518141 91261 1
 4 -4 0 569247 100243 1
 4 -4 -1 289159 50951 1
 -4 4 -1 304203 53606 1
 -4 4 -1 361062 46593 1
 -4 -4 1 275663 48562 1
 -4 4 1 277876 48938 1
 4 -4 1 333849 58849 1
 4 -4 1 342699 44203 1
 4 4 -1 284292 50111 1
 4 4 2 97190 19777 1
 4 -4 -2 73518 13000 1
 -4 4 -2 61239 10940 1
 -4 4 -2 64049 8404.86 1
 -4 -4 2 54624 9716.8 1
 -4 -4 -2 107942 21916 1
 -4 4 2 73827 13053 1
 4 -4 2 52965 9553.09 1
 4 -4 2 59115 7752.2 1
 4 4 -2 46925 8389.37 1
 4 4 3 34314 7185.83 1
 4 -4 -3 28673 5139.38 1
 -4 4 -3 49978 6535.39 1
 -4 -4 3 39115 6988.93 1
 -4 -4 -3 40044 8305.3 1
 -4 4 3 33673 6013.27 1
 4 -4 3 43695 5734.51 1
 4 4 -3 39004 6986.72 1
 4 4 4 258849 52257 1
 4 -4 -4 331858 58451 1
 -4 4 -4 240265 48540 1
 -4 -4 4 173119 22478 1
 -4 -4 4 258186 45487 1
 -4 -4 -4 317478 64071 1
 -4 4 4 313938 55310 1
 4 -4 4 245354 49580 1
 4 4 -4 267256 47080 1
 4 4 -4 198473 25796 1
 4 4 5 7754.42 2314.16 1
 4 -4 -5 4261.06 1191.59 1
 -4 4 -5 4055.31 1063.94 1
 -4 4 -5 9528.75 2946.9 1
 -4 -4 5 6712.38 1652.21 1
 -4 -4 5 3794.24 1890.48 1
 -4 -4 5 5345.13 1469.47 1
 -4 -4 -5 2245.57 1652.21 1
 -4 4 5 6141.59 1430.97 1
 4 -4 5 8949.11 2884.95 1
 4 -4 5 4108.4 1078.76 1
 4 4 -5 5011.06 1537.17 1
 4 -4 -6 80730 14277 1
 4 -4 -6 98252 20133 1
 -4 4 -6 208230 26814 1
 -4 4 -6 114181 23208 1
 -4 -4 6 159314 20542 1
 -4 -4 6 95929 19480 1
 -4 -4 -6 127057 25708 1
 -4 4 6 98717 17436 1
 4 -4 6 143761 29159 1
 4 -4 6 195575 25177 1
 4 4 -6 149933 30332 1
 4 4 -6 210664 27146 1
 4 4 7 48606 9986.71 1
 4 -4 -7 45664 8143.8 1
 4 -4 -7 36903 8079.64 1
 -4 4 -7 49734 6506.63 1
 -4 4 -7 37788 8181.41 1
 -4 -4 7 53385 7013.27 1
 -4 -4 7 71792 12734 1
 -4 -4 7 48805 10139 1
 -4 -4 -7 51526 10549 1
 -4 4 7 42389 7597.34 1
 -4 4 7 44690 9438.04 1
 4 -4 7 34380 7623.89 1
 4 -4 7 49602 6486.72 1
 4 4 -7 50420 9011.05 1
 4 4 -7 56748 7444.68 1
 4 4 -7 44358 9148.22 1
 4 4 8 46217 9513.26 1
 4 -4 -8 47301 8451.32 1
 4 -4 -8 43363 9382.73 1
 -4 4 -8 36903 4909.29 1
 -4 -4 8 34801 4690.26 1
 -4 -4 8 31748 6909.28 1
 -4 -4 8 39226 7064.15 1
 -4 -4 -8 39934 8249.99 1
 -4 4 8 41814 7497.78 1
 -4 4 8 53164 11128 1
 4 -4 8 31991 7203.53 1
 4 -4 8 39358 5210.17 1
 4 4 -8 38650 7017.69 1
 4 4 -8 43805 9057.51 1
 4 4 -8 32810 4469.02 1
 4 4 9 10867 2314.16 1
 4 4 9 16027 3858.4 1
 4 -4 -9 13763 2765.48 1
 4 -4 -9 14942 4170.35 1
 -4 4 -9 14954 2340.71 1
 -4 4 -9 19850 4681.41 1
 -4 -4 9 24093 4495.57 1
 -4 -4 9 18743 2774.33 1
 -4 -4 9 17467 4004.42 1
 -4 -4 -9 15527 3716.81 1
 -4 4 9 14062 2823.01 1
 -4 4 9 14805 3792.03 1
 4 -4 9 17836 4360.62 1
 4 -4 9 13104 2082.08 1
 4 4 -9 19436 4205.75 1
 4 4 -9 19119 2882.74 1
 4 4 10 32190 6196.9 1
 4 4 10 53872 7283.18 1
 4 4 10 67456 13794 1
 4 -4 -10 45841 6154.86 1
 4 -4 -10 47788 10075 1
 -4 4 -10 49071 10175 1
 -4 4 -10 43296 5767.69 1
 -4 -4 10 56836 7475.66 1
 -4 -4 10 51372 10535 1
 -4 -4 10 39447 7108.4 1
 -4 -4 -10 51659 6949.11 1
 -4 -4 -10 62832 12883 1
 -4 4 10 52411 9365.03 1
 -4 4 10 54115 7232.29 1
 -4 4 10 50398 10427 1
 4 -4 10 52345 10832 1
 4 -4 10 44380 5896.01 1
 4 4 -10 32389 5953.53 1
 4 4 -10 47478 6269.9 1
 4 4 -10 41438 8499.99 1
 4 4 11 20122 4258.85 1
 4 4 11 14471 2880.53 1
 4 4 11 14865 3710.17 1
 4 -4 -11 16354 3318.58 1
 4 -4 -11 15704 2648.23 1
 4 -4 -11 16029 4219.02 1
 -4 4 -11 17442 4115.04 1
 -4 4 -11 13126 2267.7 1
 -4 -4 11 15319 2457.96 1
 -4 -4 11 18542 4132.74 1
 -4 -4 11 14131 2858.4 1
 -4 -4 -11 12002 2457.96 1
 -4 -4 -11 14934 3827.43 1
 -4 -4 -11 19018 3827.43 1
 -4 4 11 19177 4484.51 1
 -4 4 11 18555 3621.68 1
 -4 4 11 16190 2847.34 1
 4 -4 11 10911 2957.96 1
 4 -4 11 14761 2440.26 1
 4 4 -11 16170 3314.16 1
 4 4 -11 13465 2269.91 1
 4 4 -11 16858 3699.11 1
 4 4 12 12077 3092.92 1
 4 4 12 13405 3573.01 1
 4 -4 -12 11967 2469.02 1
 4 -4 -12 10400 3661.5 1
 4 -4 -12 17420 3621.68 1
 -4 4 -12 11157 2196.46 1
 -4 4 -12 9088.49 2761.06 1
 -4 -4 12 9318.57 2544.25 1
 -4 -4 12 13923 2325.22 1
 -4 -4 12 12062 2723.45 1
 -4 -4 -12 12334 2676.99 1
 -4 -4 -12 12352 2747.78 1
 -4 -4 -12 14847 3940.26 1
 -4 4 12 10571 2610.62 1
 -4 4 12 9300.88 3141.59 1
 -4 4 12 14810 3146.01 1
 4 -4 12 13024 3345.13 1
 4 -4 12 8887.16 1896.02 1
 4 4 -12 18053 3703.54 1
 4 4 -12 8086.27 2219.02 1
 4 4 -12 12427 2168.14 1
 4 4 13 12942 2931.41 1
 4 4 13 11066 2915.93 1
 4 4 13 11429 3258.85 1
 4 -4 -13 9426.98 2294.25 1
 4 -4 -13 14498 3039.82 1
 4 -4 -13 8924.77 3548.67 1
 -4 4 -13 16779 2929.2 1
 -4 4 -13 14874 3615.04 1
 -4 -4 13 20438 4084.07 1
 -4 -4 13 11471 2305.31 1
 -4 -4 13 14836 3575.22 1
 -4 -4 -13 9913.71 2353.98 1
 -4 -4 -13 12622 2730.09 1
 -4 -4 -13 13434 3714.6 1
 -4 4 13 11889 3794.24 1
 -4 4 13 15257 3199.11 1
 -4 4 13 14606 3084.07 1
 4 -4 13 16816 2955.75 1
 4 -4 13 15454 3736.72 1
 4 4 -13 13088 3227.87 1
 4 4 -13 12283 2980.09 1
 4 4 -13 12064 2384.95 1
 4 4 14 15097 3057.52 1
 4 4 14 14757 3073.01 1
 4 4 14 15934 4110.62 1
 4 -4 -14 12712 2606.19 1
 4 -4 -14 13942 3019.91 1
 4 -4 -14 12646 4201.32 1
 -4 4 -14 20077 4577.43 1
 -4 4 -14 10677 2665.93 1
 -4 -4 14 13272 2871.68 1
 -4 -4 14 14232 2612.83 1
 -4 -4 14 15617 3851.77 1
 -4 -4 -14 16739 4371.68 1
 -4 -4 -14 13546 2710.17 1
 -4 -4 -14 13148 2816.37 1
 -4 4 14 19445 5046.46 1
 -4 4 14 13000 2847.34 1
 -4 4 14 14416 3008.85 1
 4 -4 14 15664 3831.85 1
 4 -4 14 11237 2763.27 1
 4 4 -14 11960 2893.8 1
 4 4 -14 14774 3462.39 1
 4 4 -14 14602 2628.32 1
 4 4 15 657.74 2610.62 1
 4 4 15 496.46 1672.56 1
 4 4 15 379.2 2323.01 1
 4 -4 -15 4278.76 2362.83 1
 4 -4 -15 4661.5 3212.39 1
 4 -4 -15 -309.51 1780.75 1
 -4 4 -15 956.86 2329.64 1
 -4 4 -15 -136.11 2138.49 1
 -4 -4 15 -48.25 2087.61 1
 -4 -4 15 458.85 2272.12 1
 -4 -4 15 579.42 1890.93 1
 -4 -4 -15 -585.18 2261.06 1
 -4 -4 -15 2211.28 1573.45 1
 -4 -4 -15 834.51 2506.63 1
 -4 4 15 1255.75 1752.21 1
 -4 4 15 1910.4 2805.31 1
 -4 4 15 4028.76 2637.17 1
 4 -4 15 -1206.4 2141.37 1
 4 -4 15 2685.84 2415.93 1
 4 4 -15 1939.16 2010.62 1
 4 4 -15 1828.1 1998.89 1
 4 4 -15 955.75 1966.59 1
 4 4 16 900 2707.96 1
 4 4 16 910.62 1781.41 1
 4 4 16 936.72 2732.3 1
 4 -4 -16 2353.98 2621.68 1
 4 -4 -16 1510.62 3070.79 1
 4 -4 -16 5139.38 2200 1
 -4 4 -16 1876.99 2411.5 1
 -4 4 -16 1017.26 2177.87 1
 -4 -4 16 4537.61 2373.89 1
 -4 -4 16 -674.56 2559.73 1
 -4 -4 16 5024.33 2216.81 1
 -4 -4 -16 4588.49 2643.8 1
 -4 -4 -16 3608.4 1673.45 1
 -4 -4 -16 5818.58 3146.01 1
 -4 4 16 3252.21 2082.52 1
 -4 4 16 4188.05 3002.21 1
 -4 4 16 -4643.8 2741.15 1
 4 -4 16 4933.62 2668.14 1
 4 -4 16 4836.28 2473.45 1
 4 4 -16 1757.3 2316.37 1
 4 4 -16 3637.16 2169.69 1
 4 4 -16 1772.12 2125.88 1
 4 4 17 -119.23 1792.7 1
 4 4 17 3088.49 2705.75 1
 4 4 17 3924.77 2767.7 1
 4 -4 -17 816.15 2431.41 1
 4 -4 -17 1290.49 3280.97 1
 4 -4 -17 3044.24 2189.82 1
 -4 4 -17 3938.05 2641.59 1
 -4 4 -17 2862.83 2559.73 1
 -4 -4 17 -604.87 2710.17 1
 -4 -4 17 -3685.8 2519.91 1
 -4 -4 17 2060.4 2106.41 1
 -4 -4 -17 3066.37 1754.2 1
 -4 -4 -17 6042.03 2690.26 1
 -4 -4 -17 -507.74 2727.87 1
 -4 4 17 488.27 2809.73 1
 -4 4 17 6610.61 3000 1
 -4 4 17 86.13 2163.27 1
 4 -4 17 4902.65 2993.36 1
 4 -4 17 1026.55 2528.76 1
 4 -4 17 706.86 1965.48 1
 4 4 -17 5730.08 2752.21 1
 4 4 -17 4825.22 2515.48 1
 4 4 -17 761.95 2347.34 1
 4 4 18 1379.2 2988.94 1
 4 4 18 2962.39 1864.16 1
 4 4 18 5621.68 3157.08 1
 4 -4 -18 6546.45 2663.71 1
 4 -4 -18 1344.91 3384.95 1
 4 -4 -18 7603.97 2867.25 1
 -4 4 -18 1666.37 2672.56 1
 -4 4 -18 3179.2 2683.63 1
 -4 -4 18 4836.28 2365.04 1
 -4 -4 18 7112.82 2962.39 1
 -4 -4 18 953.1 3026.55 1
 -4 -4 -18 6652.65 2000.88 1
 -4 -4 -18 4044.24 2734.51 1
 -4 -4 -18 8517.69 3688.05 1
 -4 4 18 2829.64 2862.83 1
 -4 4 18 3794.24 2373.89 1
 -4 4 18 2601.77 2946.9 1
 4 -4 18 1734.95 2082.74 1
 4 -4 18 5617.25 3360.62 1
 4 -4 18 2617.25 2865.04 1
 4 4 -18 2353.98 2727.87 1
 4 4 -18 4628.31 2754.42 1
 4 4 -18 2426.99 2827.43 1
 -4 5 0 270132 47655 1
 4 -5 0 324115 57168 1
 4 -5 -1 11139 2446.9 1
 -4 5 -1 17166 3579.64 1
 -4 5 1 12175 2586.28 1
 4 -5 1 17053 3588.49 1
 4 -5 1 2265.48 2838.49 1
 4 -5 -2 39336 7079.64 1
 -4 5 -2 23142 3962.39 1
 -4 -5 -2 22456 5396.01 1
 -4 5 2 32301 5882.74 1
 4 -5 2 18442 3269.91 1
 4 5 3 193606 39248 1
 4 -5 -3 174867 30841 1
 -4 5 -3 148783 19239 1
 -4 -5 3 145818 25752 1
 -4 -5 -3 215088 43540 1
 -4 5 3 179026 31571 1
 4 -5 3 143628 18577 1
 4 5 -3 135287 23916 1
 4 5 4 19044 4679.2 1
 4 -5 -4 25354 4623.89 1
 -4 -5 4 26239 4856.19 1
 -4 -5 4 20668 5185.83 1
 -4 -5 -4 22544 5276.54 1
 -4 5 4 23916 4429.2 1
 4 5 -4 28982 5351.76 1
 4 5 -4 17084 5431.41 1
 4 5 5 31659 6880.52 1
 4 -5 -5 35730 6426.98 1
 -4 5 -5 38385 5141.59 1
 -4 5 -5 44779 9473.44 1
 -4 -5 5 41239 6002.21 1
 -4 -5 5 28009 5185.83 1
 -4 -5 -5 30066 6544.24 1
 -4 5 5 44203 7926.98 1
 4 -5 5 50752 10666 1
 4 -5 5 41659 5524.33 1
 4 5 -5 35199 6429.2 1
 4 5 -5 39071 5834.06 1
 4 5 6 4747.78 2707.96 1
 4 -5 -6 1466.37 1254.42 1
 -4 5 -6 2402.65 1292.92 1
 -4 5 -6 6298.67 3216.81 1
 -4 -5 6 2243.36 1382.52 1
 -4 -5 6 425.22 2180.75 1
 -4 -5 -6 10631 3196.9 1
 -4 5 6 4639.38 1584.29 1
 4 -5 6 13361 3995.57 1
 4 -5 6 2411.5 1209.07 1
 4 5 -6 2800.88 1665.71 1
 4 5 7 20403 4765.48 1
 4 -5 -7 29535 5457.96 1
 -4 5 -7 14644 2369.47 1
 -4 5 -7 17668 4750 1
 -4 -5 7 19991 3834.07 1
 -4 -5 7 21097 4889.38 1
 -4 -5 -7 25265 5586.28 1
 -4 5 7 15962 3176.99 1
 4 -5 7 15746 4387.16 1
 4 -5 7 16730 2528.76 1
 4 5 -7 16949 3424.78 1
 4 5 -7 21241 4827.43 1
 4 5 8 2579.64 2380.53 1
 4 -5 -8 2051.77 1456.41 1
 4 -5 -8 4030.97 4785.39 1
 -4 5 -8 2564.16 2856.19 1
 -4 -5 8 1567.7 1570.79 1
 -4 -5 8 3946.9 2292.03 1
 -4 -5 8 3219.02 1622.12 1
 -4 -5 -8 9090.7 2942.47 1
 -4 5 8 1191.81 1310.84 1
 -4 5 8 8982.29 4254.42 1
 4 -5 8 5595.13 3084.07 1
 4 5 -8 1113.27 1726.99 1
 4 5 -8 274.34 1484.95 1
 4 5 -8 8842.91 2592.92 1
 4 5 9 22898 5190.26 1
 4 -5 -9 29425 5433.62 1
 4 -5 -9 23031 6488.93 1
 -4 5 -9 26881 3787.61 1
 -4 5 -9 19277 4862.83 1
 -4 -5 9 20299 4701.32 1
 -4 -5 9 21856 3196.9 1
 -4 -5 9 20221 3840.7 1
 -4 -5 -9 18774 4424.77 1
 -4 5 9 22522 4294.24 1
 -4 5 9 35907 8190.26 1
 4 -5 9 18918 4900.44 1
 4 -5 9 24757 3484.51 1
 4 5 -9 23982 4573 1
 4 5 -9 27544 5834.06 1
 4 5 -9 24911 3588.49 1
 4 5 10 8876.1 2929.2 1
 4 -5 -10 10438 2484.51 1
 4 -5 -10 10577 4068.58 1
 -4 5 -10 19573 4995.57 1
 -4 5 -10 8679.19 1913.49 1
 -4 -5 10 12750 3590.7 1
 -4 -5 10 9048.66 1898.23 1
 -4 -5 10 9929.19 2230.09 1
 -4 -5 -10 9073 2918.14 1
 -4 5 10 12208 2776.55 1
 -4 5 10 6902.65 3223.45 1
 4 -5 10 15100 4280.97 1
 4 -5 10 8435.83 1766.15 1
 4 5 -10 7535.39 2153.1 1
 4 5 -10 5298.67 1752.21 1
 4 5 11 20522 4723.45 1
 4 5 11 16272 4285.39 1
 4 -5 -11 10814 2475.66 1
 4 -5 -11 10465 4024.33 1
 -4 5 -11 11354 2160.17 1
 -4 5 -11 18279 4424.77 1
 -4 -5 11 13721 2842.92 1
 -4 -5 11 12235 2256.63 1
 -4 -5 11 11650 3077.43 1
 -4 -5 -11 14319 4039.82 1
 -4 -5 -11 11367 2756.63 1
 -4 -5 -11 25088 4880.53 1
 -4 5 11 14768 4035.39 1
 -4 5 11 14356 3059.73 1
 4 -5 11 18084 4376.1 1
 4 -5 11 14148 2367.25 1
 4 5 -11 10670 2497.79 1
 4 5 -11 13666 3190.26 1
 4 5 -11 15852 2652.65 1
 4 5 12 5212.38 3055.31 1
 4 5 12 8360.61 3214.6 1
 4 5 12 9367.25 3285.39 1
 4 -5 -12 3497.78 1703.54 1
 4 -5 -12 3097.34 2426.99 1
 4 -5 -12 10088 4325.22 1
 -4 5 -12 9053.09 2800.88 1
 -4 5 -12 11272 2265.48 1
 -4 -5 12 9847.33 2736.72 1
 -4 -5 12 8592.91 2040.26 1
 -4 -5 12 10681 2500 1
 -4 -5 -12 9796.45 3050.88 1
 -4 -5 -12 6340.7 3092.92 1
 -4 -5 -12 10956 2796.46 1
 -4 5 12 6205.75 2040.71 1
 -4 5 12 5944.68 2847.34 1
 -4 5 12 10845 3984.51 1
 4 -5 12 5599.55 2396.02 1
 4 -5 12 10794 2241.15 1
 4 5 -12 14518 3325.22 1
 4 5 -12 8190.26 1857.52 1
 4 5 -12 7287.6 2200 1
 4 5 13 -855.09 3006.63 1
 4 5 13 4219.02 2493.36 1
 4 5 13 1468.8 2548.67 1
 4 -5 -13 106.37 1615.93 1
 4 -5 -13 6471.23 3816.37 1
 4 -5 -13 -92.15 2526.55 1
 -4 5 -13 447.34 2050.44 1
 -4 5 -13 2805.31 2256.63 1
 -4 -5 13 3646.01 1813.49 1
 -4 -5 13 6.55 1888.94 1
 -4 -5 13 3913.71 1792.7 1
 -4 -5 -13 -178.38 2646.01 1
 -4 -5 -13 60.93 2873.89 1
 -4 5 13 7608.4 3530.97 1
 -4 5 13 1280.09 1801.33 1
 -4 5 13 1533.18 2926.99 1
 4 -5 13 -1019.5 2285.4 1
 4 -5 13 1588.05 1934.51 1
 4 5 -13 2632.74 2225.66 1
 4 5 -13 2789.82 1728.98 1
 4 5 -13 1689.82 1832.74 1
 4 5 14 -368.58 2115.04 1
 4 5 14 176.37 3161.5 1
 4 5 14 1228.1 2561.94 1
 4 -5 -14 2199.56 1647.56 1
 4 -5 -14 -3435.8 2634.95 1
 4 -5 -14 1440.26 3243.36 1
 -4 5 -14 -187.94 2032.3 1
 -4 5 -14 1396.9 1938.49 1
 -4 -5 14 4011.06 1898.23 1
 -4 -5 14 2247.79 2245.57 1
 -4 -5 14 7451.32 2057.08 1
 -4 -5 -14 2705.75 2632.74 1
 -4 -5 -14 2993.36 3028.76 1
 -4 -5 -14 1155.75 1766.81 1
 -4 5 14 3311.94 1977.65 1
 -4 5 14 4654.86 3183.62 1
 -4 5 14 -724.11 3088.49 1
 4 -5 14 2610.62 2114.16 1
 4 -5 14 3407.08 2084.07 1
 4 5 -14 1577.21 1837.39 1
 4 5 -14 2409.29 1797.12 1
 4 5 -14 -1042.3 1794.69 1
 4 5 15 2878.32 3099.55 1
 4 5 15 9192.47 2710.17 1
 4 5 15 8077.43 3070.79 1
 4 -5 -15 5955.75 2179.64 1
 4 -5 -15 6721.23 4101.77 1
 4 -5 -15 5623.89 2710.17 1
 -4 5 -15 5323 2413.71 1
 -4 5 -15 1922.56 2185.4 1
 -4 -5 15 8703.53 2373.89 1
 -4 -5 15 8088.49 2882.74 1
 -4 -5 15 13885 2973.45 1
 -4 -5 -15 4415.92 2617.25 1
 -4 -5 -15 8219.02 3358.4 1
 -4 -5 -15 6522.12 2210.4 1
 -4 5 15 4606.19 3473.45 1
 -4 5 15 2590.71 3079.64 1
 -4 5 15 3420.35 1987.83 1
 4 -5 15 4610.61 2278.76 1
 4 -5 15 5935.83 2320.79 1
 4 5 -15 4000 1900.88 1
 4 5 -15 2252.21 1980.75 1
 4 5 -15 7157.07 2347.34 1
 4 5 16 1693.14 1872.79 1
 4 5 16 1250.44 3227.87 1
 4 5 16 6033.18 3053.09 1
 4 -5 -16 1641.59 2409.29 1
 4 -5 -16 1663.27 2407.08 1
 4 -5 -16 6143.8 3634.95 1
 -4 5 -16 3163.71 2358.4 1
 -4 5 -16 2134.29 2484.51 1
 -4 -5 16 1936.72 2152.21 1
 -4 -5 16 4442.47 2909.29 1
 -4 -5 16 3657.08 1974.33 1
 -4 -5 -16 2825.22 1918.14 1
 -4 -5 -16 3440.26 2522.12 1
 -4 -5 -16 3796.46 3179.2 1
 -4 5 16 1273.45 3017.7 1
 -4 5 16 -879.65 3276.55 1
 -4 5 16 4212.38 2621.68 1
 4 -5 16 1978.1 2506.63 1
 4 -5 16 453.54 2353.98 1
 4 5 -16 2314.16 2272.12 1
 4 5 -16 354.87 2060.4 1
 4 5 -16 3161.5 2402.65 1
 4 5 17 5473.45 2221.24 1
 4 5 17 7938.04 2957.96 1
 4 5 17 5066.37 2988.94 1
 4 -5 -17 6103.98 2365.04 1
 4 -5 -17 6749.99 2652.65 1
 4 -5 -17 10657 4024.33 1
 -4 5 -17 2225.66 2522.12 1
 -4 5 -17 8865.04 3070.79 1
 -4 -5 17 6690.26 2814.16 1
 -4 -5 17 7115.04 3188.05 1
 -4 -5 17 3400.44 2062.61 1
 -4 -5 -17 6732.29 2522.12 1
 -4 -5 -17 2652.65 3119.47 1
 -4 -5 -17 7252.2 2191.37 1
 -4 5 17 11080 3747.78 1
 -4 5 17 8115.04 2798.67 1
 -4 5 17 7960.17 3030.97 1
 4 -5 17 5688.05 3017.7 1
 4 -5 17 5650.44 2767.7 1
 4 5 -17 4342.92 2522.12 1
 4 5 -17 5493.36 2734.51 1
 4 5 -17 2530.97 2528.76 1
 -4 6 0 54004 9780.96 1
 4 -6 0 38296 7174.77 1
 4 -6 -1 306194 54026 1
 -4 6 1 288053 50819 1
 4 -6 -2 207279 36571 1
 -4 6 -2 162655 21520 1
 -4 6 2 188518 33274 1
 4 -6 2 176172 23097 1
 4 6 3 99845 20535 1
 4 -6 -3 120310 21301 1
 -4 6 -3 138894 18135 1
 -4 -6 -3 97964 20139 1
 -4 6 3 134712 23827 1
 4 -6 3 124978 16310 1
 4 6 4 70221 14799 1
 4 -6 -4 39580 7146.01 1
 -4 6 -4 45575 6207.96 1
 -4 -6 4 36704 6511.05 1
 -4 -6 -4 72367 15146 1
 4 -6 4 43584 5929.2 1
 4 6 5 33960 7836.28 1
 4 -6 -5 30022 5511.06 1
 -4 6 -5 38650 5314.15 1
 -4 -6 5 20336 3944.69 1
 -4 -6 5 24513 5311.94 1
 -4 -6 -5 26549 6283.18 1
 -4 6 5 26195 4926.99 1
 4 -6 5 34513 4767.69 1
 4 6 -5 20951 4030.97 1
 4 6 -5 34115 6920.35 1
 4 6 6 13580 4741.15 1
 4 -6 -6 6856.19 1911.06 1
 -4 6 -6 10624 2042.92 1
 -4 6 -6 16354 4446.9 1
 -4 -6 6 9407.07 2298.67 1
 -4 -6 6 6471.23 3110.62 1
 -4 6 6 7190.26 2117.25 1
 4 -6 6 6528.75 3126.1 1
 4 -6 6 8429.19 1838.71 1
 4 6 -6 13679 2984.51 1
 4 6 -6 7033.18 3152.65 1
 4 6 7 24115 5986.72 1
 4 -6 -7 45288 8165.92 1
 4 -6 -7 34690 8214.59 1
 -4 6 -7 38606 8351.76 1
 -4 -6 7 30376 4440.26 1
 -4 -6 7 46173 8340.7 1
 -4 -6 7 38473 8066.36 1
 -4 -6 -7 46703 10000 1
 -4 6 7 47965 8648.22 1
 4 -6 7 44314 9446.89 1
 4 6 -7 49270 8918.13 1
 4 6 -7 31593 4588.49 1
 4 6 8 38186 8409.28 1
 4 -6 -8 28805 5462.38 1
 -4 6 -8 35487 4858.4 1
 -4 6 -8 25575 6033.18 1
 -4 -6 8 25420 3774.33 1
 -4 -6 8 31726 5856.19 1
 -4 -6 8 24668 5542.03 1
 -4 -6 -8 25951 6143.8 1
 -4 6 8 36681 6780.97 1
 4 -6 8 25531 5953.53 1
 4 -6 8 32013 4396.01 1
 4 6 -8 25265 4820.79 1
 4 6 -8 27987 6064.15 1
 4 6 -8 28540 4183.62 1
 4 6 9 15661 4402.65 1
 4 -6 -9 37633 6953.53 1
 4 -6 -9 33606 8148.22 1
 -4 6 -9 28319 4033.18 1
 -4 6 -9 21754 5216.81 1
 -4 -6 9 24115 3595.13 1
 -4 -6 9 22566 5055.3 1
 -4 -6 9 27234 5095.13 1
 -4 -6 -9 19343 4891.59 1
 -4 6 9 25597 4982.3 1
 -4 6 9 23319 6019.91 1
 4 -6 9 17843 4431.41 1
 4 -6 9 28628 4011.06 1
 4 6 -9 24204 4654.86 1
 4 6 -9 22212 4909.29 1
 4 6 -9 25133 3769.91 1
 4 6 10 10558 3727.87 1
 4 -6 -10 9369.46 2433.63 1
 4 -6 -10 6298.67 4639.38 1
 -4 6 -10 4464.6 3013.27 1
 -4 -6 10 6530.97 1910.84 1
 -4 -6 10 7725.66 2064.16 1
 -4 -6 10 9975.65 3095.13 1
 -4 -6 -10 12403 4090.7 1
 -4 6 10 7037.6 2245.57 1
 -4 6 10 10332 4389.38 1
 4 -6 10 2778.76 2747.78 1
 4 -6 10 7530.97 1774.11 1
 4 6 -10 4752.21 2041.15 1
 4 6 -10 6876.1 2189.82 1
 4 6 -10 5115.04 2530.97 1
 4 6 11 12507 4033.18 1
 4 -6 -11 14558 3061.94 1
 4 -6 -11 16898 5732.29 1
 -4 6 -11 21688 3314.16 1
 -4 6 -11 8800.88 2984.51 1
 -4 -6 11 17670 2882.74 1
 -4 -6 11 14783 3008.85 1
 -4 -6 11 12009 3185.84 1
 -4 -6 -11 14314 4325.22 1
 -4 6 11 8834.06 2396.02 1
 -4 6 11 23274 6150.44 1
 4 -6 11 15905 4050.88 1
 4 -6 11 18958 2962.39 1
 4 6 -11 15075 3245.57 1
 4 6 -11 12739 3117.25 1
 4 6 -11 20310 3214.6 1
 4 6 12 1231.41 3756.63 1
 4 6 12 16814 4619.46 1
 4 -6 -12 6754.42 2129.2 1
 4 -6 -12 4955.75 4172.56 1
 -4 6 -12 5732.29 2071.46 1
 -4 6 -12 9829.64 3150.44 1
 -4 -6 12 7851.76 2113.49 1
 -4 -6 12 3475.66 2367.25 1
 -4 -6 12 11137 2630.53 1
 -4 -6 -12 11137 3316.37 1
 -4 -6 -12 8309.73 3639.38 1
 4 -6 12 6340.7 2747.78 1
 4 -6 12 11423 2418.14 1
 4 6 -12 3183.62 2152.65 1
 4 6 -12 10354 2334.07 1
 4 6 13 -1319 2969.02 1
 4 6 13 5617.25 3150.44 1
 4 -6 -13 5161.5 1988.49 1
 4 -6 -13 5345.13 4172.56 1
 -4 6 -13 5907.07 2027.43 1
 -4 6 -13 8603.97 3269.91 1
 -4 -6 13 5347.34 1949.11 1
 -4 -6 13 4117.25 1871.24 1
 -4 -6 13 721.68 2491.15 1
 -4 -6 -13 871.68 3305.31 1
 -4 -6 -13 2741.15 2522.12 1
 -4 -6 -13 6269.9 2347.34 1
 -4 6 13 4442.47 3449.11 1
 -4 6 13 2466.81 1958.63 1
 4 -6 13 6460.17 2880.53 1
 4 -6 13 3745.57 1940.93 1
 4 6 -13 274.11 2142.48 1
 4 6 -13 4986.72 2365.04 1
 4 6 -13 5940.26 2086.72 1
 4 6 14 10978 3595.13 1
 4 6 14 3345.13 3170.35 1
 4 6 14 2880.53 2898.23 1
 4 -6 -14 5334.07 2062.83 1
 4 -6 -14 9515.48 3061.94 1
 4 -6 -14 5068.58 4234.51 1
 -4 6 -14 5086.28 2774.33 1
 -4 6 -14 4340.7 2094.25 1
 -4 -6 14 911.06 2331.86 1
 -4 -6 14 5745.57 1980.75 1
 -4 -6 14 10485 2464.6 1
 -4 -6 -14 4988.93 2825.22 1
 -4 -6 -14 2219.02 3214.6 1
 -4 -6 -14 6261.06 2696.9 1
 -4 6 14 5070.79 2145.57 1
 -4 6 14 9154.86 4002.21 1
 4 -6 14 7017.69 2703.54 1
 4 -6 14 6280.97 2256.63 1
 4 6 -14 5073 1970.57 1
 4 6 -14 4659.29 1958.63 1
 4 6 -14 5391.59 2316.37 1
 4 6 15 2792.03 3526.54 1
 4 6 15 1697.34 2878.32 1
 4 6 15 906.86 2904.86 1
 4 -6 -15 2732.3 1998.89 1
 4 -6 -15 -178.74 3820.79 1
 4 -6 -15 3261.06 2973.45 1
 -4 6 -15 -108.05 2130.53 1
 -4 6 -15 4783.18 2761.06 1
 -4 -6 15 478.76 2123.23 1
 -4 -6 15 3825.22 2646.01 1
 -4 -6 15 251.99 1701.99 1
 -4 -6 -15 477.88 1882.74 1
 -4 -6 -15 4280.97 3030.97 1
 -4 -6 -15 981.64 3146.01 1
 -4 6 15 2300.88 3017.7 1
 -4 6 15 927.43 2267.7 1
 -4 6 15 -1510.8 3557.52 1
 4 -6 15 4371.68 2154.64 1
 4 -6 15 6484.51 2845.13 1
 4 6 -15 2073.45 1844.47 1
 4 6 -15 3303.09 2342.92 1
 4 6 -15 2893.8 2059.51 1
 4 6 16 1275.22 2216.81 1
 4 6 16 -2221.2 3152.65 1
 4 6 16 4046.46 3048.67 1
 4 -6 -16 2212.39 3603.98 1
 4 -6 -16 1077.43 2730.09 1
 4 -6 -16 -1091.8 2263.27 1
 -4 6 -16 -1461.3 2570.79 1
 -4 6 -16 911.5 2309.73 1
 -4 -6 16 3738.93 2389.38 1
 -4 -6 16 1560.62 1942.92 1
 -4 -6 16 2250 2893.8 1
 -4 -6 -16 -1479 3263.27 1
 -4 -6 -16 979.64 2650.44 1
 -4 -6 -16 236.28 1842.03 1
 -4 6 16 2851.77 2913.71 1
 -4 6 16 29.14 2243.36 1
 -4 6 16 3360.62 3236.72 1
 4 -6 16 1442.26 2599.55 1
 4 -6 16 1363.94 2325.22 1
 4 6 -16 1981.41 2012.39 1
 4 6 -16 -199.54 2491.15 1
 4 6 -16 1762.17 2325.22 1
 4 6 17 9181.41 3212.39 1
 4 6 17 4245.57 2504.42 1
 4 6 17 9179.19 3455.75 1
 4 -6 -17 617.92 2555.31 1
 4 -6 -17 8626.1 4044.24 1
 4 -6 -17 7017.69 2440.26 1
 -4 6 -17 5641.59 3132.74 1
 -4 6 -17 6035.39 2900.44 1
 -4 -6 17 3800.88 2918.14 1
 -4 -6 17 3013.27 3011.06 1
 -4 -6 17 4690.26 2247.79 1
 -4 -6 -17 3962.39 2553.09 1
 -4 -6 -17 4261.06 2203.54 1
 -4 -6 -17 3599.55 3340.7 1
 -4 6 17 6513.27 2469.02 1
 -4 6 17 7137.16 3329.64 1
 -4 6 17 2238.94 3030.97 1
 4 -6 17 7154.86 3272.12 1
 4 -6 17 2579.64 3059.73 1
 4 6 -17 4626.1 2634.95 1
 4 6 -17 7570.79 3139.38 1
 4 6 -17 5331.85 2951.32 1
 4 -7 -1 19909 4316.37 1
 -4 7 1 22279 4530.97 1
 4 -7 -2 16314 3707.96 1
 -4 7 2 17394 3918.14 1
 4 -7 2 6840.7 4044.24 1
 4 -7 -3 4035.39 2263.27 1
 -4 7 -3 10586 4769.91 1
 -4 7 3 5672.56 2550.88 1
 4 -7 3 8039.81 3734.51 1
 4 7 4 4334.07 4836.28 1
 4 -7 -4 17204 3688.05 1
 -4 7 -4 13301 3396.01 1
 -4 -7 -4 8152.65 4960.17 1
 -4 7 4 12628 3048.67 1
 4 -7 4 13237 3101.77 1
 4 7 5 19750 6484.51 1
 4 -7 -5 4422.56 1954.42 1
 -4 7 -5 4214.6 2148.01 1
 -4 -7 5 8223.44 5761.06 1
 -4 -7 -5 20434 6663.71 1
 -4 7 5 5141.59 2294.25 1
 4 -7 5 4999.99 2030.75 1
 4 7 -5 2884.95 6174.77 1
 4 7 6 19850 7254.42 1
 4 -7 -6 26327 4964.6 1
 -4 7 -6 35752 5042.03 1
 -4 -7 6 35996 6347.34 1
 -4 -7 -6 21192 7502.2 1
 -4 7 6 21982 4411.5 1
 4 -7 6 30973 4404.86 1
 4 7 -6 29314 6316.37 1
 4 7 7 -2504.4 4938.05 1
 4 -7 -7 4526.54 1921.24 1
 -4 7 -7 4506.63 1737.39 1
 -4 7 -7 6502.21 3548.67 1
 -4 -7 7 3172.56 1685.62 1
 -4 -7 7 8338.49 3517.7 1
 -4 -7 -7 9194.68 5241.15 1
 -4 7 7 5451.32 2325.22 1
 4 -7 7 3696.9 3250 1
 4 -7 7 3542.03 1591.81 1
 4 7 -7 9165.92 3823 1
 4 7 8 14777 5015.48 1
 4 -7 -8 21993 4362.83 1
 4 -7 -8 18303 5365.04 1
 -4 7 -8 17476 3037.61 1
 -4 7 -8 20108 5502.21 1
 -4 -7 8 19454 4641.59 1
 -4 -7 8 22854 4380.53 1
 -4 -7 -8 7469.02 4134.95 1
 -4 7 8 23296 4650.44 1
 -4 7 8 5528.76 3681.41 1
 4 -7 8 23673 5889.37 1
 4 -7 8 22810 3480.08 1
 4 7 -8 17938 3774.33 1
 4 7 -8 24137 3805.31 1
 4 7 9 7190.26 4099.55 1
 4 -7 -9 5911.5 2186.5 1
 -4 7 -9 1611.28 1831.19 1
 -4 7 -9 3030.97 4050.88 1
 -4 -7 9 2216.81 1785.18 1
 -4 -7 9 1824.78 2887.17 1
 -4 -7 -9 1292.7 3871.68 1
 -4 7 9 4750 2340.71 1
 4 -7 9 4694.69 3900.44 1
 4 -7 9 2661.5 1650.44 1
 4 7 -9 3475.66 2098.23 1
 4 7 -9 786.72 2712.39 1
 4 7 10 32677 7896.01 1
 4 -7 -10 39292 7303.09 1
 4 -7 -10 27611 7674.77 1
 -4 7 -10 33296 4714.6 1
 -4 7 -10 30487 7039.82 1
 -4 -7 10 36084 5017.69 1
 -4 -7 10 42013 7626.1 1
 -4 -7 -10 23473 6276.54 1
 -4 7 10 51438 11465 1
 -4 7 10 30465 5869.46 1
 4 -7 10 40708 8816.36 1
 4 -7 10 34358 4789.82 1
 4 7 -10 39248 7225.66 1
 4 7 -10 50221 10462 1
 4 7 -10 39934 5535.39 1
 4 7 11 12069 4670.35 1
 4 -7 -11 5568.58 2338.49 1
 4 -7 -11 6734.51 4887.16 1
 -4 7 -11 3774.33 2694.69 1
 -4 7 -11 3657.08 1972.12 1
 -4 -7 11 11876 2696.9 1
 -4 -7 11 6946.9 2789.82 1
 -4 -7 11 5785.39 2165.48 1
 -4 -7 -11 10597 4292.03 1
 -4 7 11 3130.53 4090.7 1
 -4 7 11 6714.59 2705.75 1
 4 -7 11 5046.46 2973.45 1
 4 -7 11 5044.24 1881.86 1
 4 7 -11 7924.77 2409.29 1
 4 7 -11 5365.04 2524.33 1
 4 7 -11 5980.08 2639.38 1
 4 7 12 2123.01 3338.49 1
 4 -7 -12 553.32 1769.25 1
 4 -7 -12 -2256.6 4161.5 1
 -4 7 -12 1652.21 1893.58 1
 -4 7 -12 2028.54 2783.18 1
 -4 -7 12 -1878.3 1923.45 1
 -4 -7 12 1767.92 2601.77 1
 -4 -7 12 555.75 1673.45 1
 -4 -7 -12 1767.7 3553.09 1
 -4 7 12 3475.66 2196.68 1
 -4 7 12 28.63 3327.43 1
 4 -7 12 627.65 2851.77 1
 4 -7 12 2378.32 1752.65 1
 4 7 -12 2557.52 2117.03 1
 4 7 -12 723.67 2110.84 1
 4 7 -12 -2497.8 2212.39 1
 4 7 13 6856.19 4391.59 1
 4 7 13 5612.83 3232.3 1
 4 -7 -13 1590.26 1820.13 1
 4 -7 -13 3889.38 4314.15 1
 -4 7 -13 2811.94 2028.1 1
 -4 7 -13 1349.78 2800.88 1
 -4 -7 13 5048.67 2294.25 1
 -4 -7 13 2814.16 1710.18 1
 -4 -7 13 6161.5 3112.83 1
 -4 -7 -13 3951.32 3225.66 1
 -4 -7 -13 986.06 3265.48 1
 -4 7 13 6654.86 3665.93 1
 -4 7 13 555.75 1966.37 1
 4 -7 13 2011.06 2858.4 1
 4 -7 13 1604.2 1872.56 1
 4 7 -13 2219.02 1967.48 1
 4 7 -13 5373.89 2517.7 1
 4 7 -13 2730.09 2258.85 1
 4 7 14 12996 5544.24 1
 4 7 14 4657.07 3533.18 1
 4 -7 -14 -6865 4349.55 1
 4 -7 -14 56.55 2051.77 1
 -4 7 -14 3568.58 3227.87 1
 -4 7 -14 2544.25 2038.27 1
 -4 -7 14 41.22 1635.18 1
 -4 -7 14 617.92 2214.6 1
 -4 -7 14 -244.25 3148.23 1
 -4 -7 -14 304.65 3756.63 1
 -4 -7 -14 458.41 2789.82 1
 -4 7 14 1213.27 3269.91 1
 -4 7 14 777.21 2287.61 1
 4 -7 14 -1162.2 3143.8 1
 4 -7 14 933.63 1997.79 1
 4 7 -14 1453.32 1808.18 1
 4 7 -14 3351.77 2276.55 1
 4 7 -14 2648.23 2734.51 1
 4 7 15 1751.1 3314.16 1
 4 7 15 3913.71 3263.27 1
 4 -7 -15 1758.41 2036.72 1
 4 -7 -15 2542.03 3862.83 1
 -4 7 -15 7816.36 3460.17 1
 -4 7 -15 1055.97 2182.08 1
 -4 -7 15 1712.17 1977.87 1
 -4 -7 15 6269.9 2442.48 1
 -4 -7 15 2298.67 3192.47 1
 -4 -7 -15 3533.18 3486.72 1
 -4 -7 -15 289.82 2530.97 1
 -4 7 15 1436.72 2984.51 1
 -4 7 15 3190.26 2340.71 1
 4 -7 15 1328.32 2149.11 1
 4 -7 15 1389.6 3110.62 1
 4 7 -15 2068.8 2138.49 1
 4 7 -15 2530.97 2955.75 1
 4 7 -15 4143.8 2420.35 1
 4 7 16 -48.56 2865.04 1
 4 7 16 426.99 2891.59 1
 4 7 16 275.88 3017.7 1
 4 -7 -16 -1309.1 2526.55 1
 4 -7 -16 1701.55 2197.34 1
 4 -7 -16 -2590.7 3754.42 1
 -4 7 -16 2225.66 2758.85 1
 -4 7 -16 1989.6 2880.53 1
 -4 -7 16 6471.23 2818.58 1
 -4 -7 16 507.3 3015.48 1
 -4 -7 16 1890.48 1897.12 1
 -4 -7 -16 3077.43 2630.53 1
 -4 -7 -16 4774.33 3384.95 1
 -4 7 16 2396.02 2318.58 1
 -4 7 16 496.24 3077.43 1
 4 -7 16 5732.29 3340.7 1
 4 -7 16 4723.45 2902.65 1
 4 7 -16 2831.86 2121.24 1
 4 7 -16 1716.59 2621.68 1
 4 7 -16 4227.87 2696.9 1
 4 -8 -2 15341 3725.66 1
 -4 8 2 17460 3904.86 1
 4 -8 -3 13336 3471.24 1
 -4 8 -3 6247.78 6199.11 1
 -4 8 3 3902.65 2694.69 1
 4 -8 3 76.35 5464.6 1
 4 -8 -4 4252.21 2371.68 1
 -4 8 4 1025.22 2634.95 1
 4 -8 4 26128 5046.46 1
 4 8 5 3752.21 4776.54 1
 4 -8 -5 1943.8 2391.59 1
 -4 8 -5 847.79 3329.64 1
 -4 -8 5 5424.77 6265.48 1
 -4 -8 -5 2893.8 4703.54 1
 -4 8 5 554.87 2404.86 1
 4 -8 5 -1086.7 2918.14 1
 4 8 6 18544 6311.94 1
 4 -8 -6 3000 2411.5 1
 -4 8 -6 8692.47 2415.93 1
 -4 -8 6 2515.48 4347.34 1
 -4 -8 -6 23872 6873.89 1
 -4 8 6 -1222.6 2555.31 1
 4 -8 6 7035.39 2212.39 1
 4 8 -6 2151.33 4944.69 1
 4 8 7 32721 8499.99 1
 4 -8 -7 30686 5776.54 1
 -4 8 -7 19688 3287.61 1
 -4 -8 7 9573 3506.63 1
 -4 -8 -7 21962 7099.55 1
 4 -8 7 22190 3495.57 1
 4 8 -7 16013 4028.76 1
 4 8 8 -5356.2 5378.31 1
 4 -8 -8 2440.26 2164.38 1
 -4 8 -8 2823.01 1941.59 1
 -4 8 -8 -453.54 3918.14 1
 -4 -8 8 1721.9 3238.93 1
 -4 -8 -8 2136.06 5400.44 1
 -4 8 8 1537.83 2480.09 1
 4 -8 8 2048.23 3661.5 1
 4 -8 8 1577.43 1742.92 1
 4 8 -8 911.95 3331.85 1
 4 8 9 18996 6513.27 1
 4 -8 -9 25531 5088.49 1
 4 -8 -9 24580 7555.3 1
 -4 8 -9 25708 3966.81 1
 -4 8 -9 16704 4654.86 1
 -4 -8 9 18796 4480.08 1
 -4 -8 9 22013 3758.85 1
 -4 -8 9 22456 4303.09 1
 -4 -8 -9 14166 5721.23 1
 -4 8 9 27500 5484.51 1
 -4 8 9 28164 7705.74 1
 4 -8 9 13969 4066.37 1
 4 -8 9 22854 3544.24 1
 4 8 -9 13692 3128.32 1
 4 8 10 8212.38 4712.38 1
 4 -8 -10 1048.89 2057.74 1
 4 -8 -10 15872 5418.14 1
 -4 8 -10 8048.66 2477.87 1
 -4 8 -10 11841 4117.25 1
 -4 -8 10 1659.29 2683.63 1
 -4 -8 10 11531 2480.09 1
 -4 -8 10 3714.6 1816.15 1
 -4 -8 -10 5183.62 4192.47 1
 -4 8 10 2871.68 2628.32 1
 4 -8 10 13208 4097.34 1
 4 -8 10 4721.23 2068.8 1
 4 8 -10 1482.52 1891.37 1
 4 8 -10 8289.81 2351.77 1
 4 8 -10 7685.83 3070.79 1
 4 8 11 14487 5126.1 1
 4 -8 -11 15679 3426.99 1
 4 -8 -11 7362.82 3955.75 1
 -4 8 -11 18819 3207.96 1
 -4 8 -11 18580 5101.76 1
 -4 -8 11 10416 3741.15 1
 -4 -8 11 13810 2732.3 1
 -4 -8 11 18765 3758.85 1
 -4 -8 -11 10002 4455.75 1
 -4 8 11 12954 3316.37 1
 -4 8 11 11221 3891.59 1
 4 -8 11 23850 5727.87 1
 4 -8 11 17865 3059.73 1
 4 8 -11 26792 5203.53 1
 4 8 -11 10361 3798.67 1
 4 8 -11 15602 3088.49 1
 4 8 12 -2214.6 4143.8 1
 4 -8 -12 -23.5 2080.53 1
 4 -8 -12 2365.04 3756.63 1
 -4 8 -12 4473.45 2289.82 1
 -4 8 -12 -1106.4 3152.65 1
 -4 -8 12 -1409.1 1859.07 1
 -4 -8 12 3042.03 2820.79 1
 -4 -8 12 -190.51 2316.37 1
 -4 -8 -12 7929.2 4336.28 1
 -4 8 12 1339.38 2526.55 1
 -4 8 12 2652.65 3331.85 1
 4 -8 12 1007.96 2909.29 1
 4 -8 12 3884.95 2191.81 1
 4 8 -12 -1257.7 2186.5 1
 4 8 -12 419.03 2373.89 1
 4 8 -12 3542.03 2856.19 1
 4 8 13 811.95 3652.65 1
 4 -8 -13 6880.52 2493.36 1
 4 -8 -13 732.08 4121.68 1
 -4 8 -13 681.42 2149.33 1
 -4 8 -13 471.02 3079.64 1
 -4 -8 13 8774.33 2626.1 1
 -4 -8 13 3190.26 1923.67 1
 -4 -8 13 348.23 2807.52 1
 -4 -8 -13 5997.78 4132.74 1
 -4 8 13 2676.99 2699.11 1
 -4 8 13 2462.39 3336.28 1
 4 -8 13 6046.45 3349.55 1
 4 -8 13 3887.16 2227.87 1
 4 8 -13 2014.16 2094.69 1
 4 8 -13 2765.48 2482.3 1
 4 8 -13 1533.85 2807.52 1
 4 8 14 1965.04 3856.19 1
 4 8 14 -828.32 3201.32 1
 4 -8 -14 4404.86 2486.72 1
 4 -8 -14 6951.32 4196.9 1
 -4 8 -14 2157.96 2263.27 1
 -4 8 -14 3081.86 3389.38 1
 -4 -8 14 6068.58 3606.19 1
 -4 -8 14 2628.32 2455.75 1
 -4 -8 14 1844.91 2120.13 1
 -4 -8 -14 637.17 2533.18 1
 -4 -8 -14 2597.34 3380.53 1
 -4 8 14 2619.47 2449.11 1
 -4 8 14 3402.65 3157.08 1
 4 -8 14 1844.91 3422.56 1
 4 -8 14 3723.45 2292.03 1
 4 8 -14 840.71 2187.39 1
 4 8 -14 3991.15 2517.7 1
 4 8 -14 3787.61 3068.58 1
 4 8 15 391.81 3506.63 1
 4 8 15 1409.29 3183.62 1
 4 -8 -15 1091.81 2402.65 1
 4 -8 -15 3909.29 3922.56 1
 -4 8 -15 1752.43 2659.29 1
 -4 8 -15 5347.34 3190.26 1
 -4 -8 15 5537.6 2803.09 1
 -4 -8 15 4192.47 2149.33 1
 -4 -8 15 7926.98 3508.85 1
 -4 -8 -15 4776.54 3535.39 1
 -4 -8 -15 2232.3 2280.97 1
 -4 8 15 814.6 2626.1 1
 -4 8 15 285.62 3227.87 1
 4 -8 15 -1810 3106.19 1
 4 -8 15 2455.75 2710.17 1
 4 8 -15 3977.87 2198.01 1
 4 8 -15 5519.91 2971.24 1
 4 8 -15 6256.63 2915.93 1
 4 8 16 1003.1 3243.36 1
 4 8 16 4504.42 3252.21 1
 4 -8 -16 -490.49 2238.94 1
 4 -8 -16 -5165.9 4245.57 1
 -4 8 -16 -1966.6 2931.41 1
 -4 8 -16 6431.41 3276.55 1
 -4 -8 16 -3354 2900.44 1
 -4 -8 16 -705.75 2102.65 1
 -4 -8 16 6508.84 3440.26 1
 -4 -8 -16 -4502.2 3327.43 1
 -4 -8 -16 -1802.9 2305.31 1
 -4 8 16 3913.71 3384.95 1
 -4 8 16 1895.13 2380.53 1
 4 -8 16 5783.18 3577.43 1
 4 -8 16 -1829.6 3037.61 1
 4 8 -16 552.43 2318.58 1
 4 8 -16 457.3 3179.2 1
 4 8 -16 -1602.9 2935.84 1
 4 -9 -3 11531 3429.2 1
 -4 9 -3 5338.49 4676.99 1
 -4 9 3 6630.52 3030.97 1
 4 -9 3 -113.27 4033.18 1
 4 -9 -4 956.41 2931.41 1
 -4 9 -4 -320.57 4115.04 1
 -4 9 4 1699.11 3112.83 1
 4 -9 4 2517.7 3524.33 1
 4 -9 -5 3544.24 2982.3 1
 -4 9 -5 3008.85 3148.23 1
 -4 9 5 6336.28 3482.3 1
 4 -9 5 6103.98 2867.25 1
 4 9 6 3630.53 5015.48 1
 4 -9 -6 14195 3752.21 1
 -4 9 -6 9847.33 3469.02 1
 -4 -9 6 4292.03 4599.55 1
 -4 -9 -6 7497.78 4993.36 1
 -4 9 6 8767.69 3373.89 1
 4 -9 6 10836 3092.92 1
 4 9 -6 6203.53 4997.78 1
 4 9 7 893.8 6294.24 1
 4 -9 -7 903.76 2460.17 1
 -4 9 -7 3143.8 2535.4 1
 -4 -9 7 5081.85 4730.08 1
 -4 -9 -7 2358.4 5966.81 1
 -4 9 7 1229.2 2688.05 1
 4 -9 7 5475.66 2393.8 1
 4 9 -7 5453.53 5234.51 1
 4 9 8 7263.27 6588.49 1
 4 -9 -8 17190 3867.25 1
 -4 9 -8 16869 3225.66 1
 -4 -9 8 14892 4721.23 1
 -4 -9 -8 12885 6597.34 1
 -4 9 8 17832 4181.41 1
 4 -9 8 14055 2847.34 1
 4 9 -8 11407 4814.15 1
 4 9 9 5630.52 4497.78 1
 4 -9 -9 -1036.3 2103.98 1
 -4 9 -9 923.45 2168.58 1
 -4 9 -9 1550 3502.21 1
 -4 -9 9 3719.02 2816.37 1
 -4 -9 -9 1886.5 4402.65 1
 -4 9 9 229.65 2404.86 1
 4 -9 9 286.06 3347.34 1
 4 -9 9 1909.07 2115.93 1
 4 9 -9 2977.87 3734.51 1
 4 9 10 1453.98 4219.02 1
 4 -9 -10 11383 3011.06 1
 4 -9 -10 5300.88 3433.62 1
 -4 9 -10 13272 2796.46 1
 -4 9 -10 10971 4387.16 1
 -4 -9 10 13190 4123.89 1
 -4 -9 10 10217 2712.39 1
 -4 -9 -10 1692.03 4039.82 1
 -4 9 10 8769.9 3577.43 1
 -4 9 10 10980 3347.34 1
 4 -9 10 4004.42 3530.97 1
 4 -9 10 11923 2767.7 1
 4 9 -10 13299 2991.15 1
 4 9 11 2104.2 4097.34 1
 4 -9 -11 7192.47 2544.25 1
 4 -9 -11 9860.61 3719.02 1
 -4 9 -11 6267.69 3630.53 1
 -4 9 -11 3356.19 2422.56 1
 -4 -9 11 5920.35 2079.64 1
 -4 -9 11 5732.29 2599.55 1
 -4 -9 -11 8703.53 4431.41 1
 -4 9 11 650.88 3019.91 1
 -4 9 11 6858.4 3123.89 1
 4 -9 11 5519.91 2409.29 1
 4 -9 11 205.77 3115.04 1
 4 9 -11 12805 4019.91 1
 4 9 -11 10217 2929.2 1
 4 9 12 1637.61 3953.54 1
 4 -9 -12 2900.44 2108.41 1
 4 -9 -12 -1372.3 3404.86 1
 -4 9 -12 -1447.6 2258.85 1
 -4 9 -12 115.44 3371.68 1
 -4 -9 12 2453.54 2250 1
 -4 -9 12 2138.49 3086.28 1
 -4 -9 12 4238.93 2029.42 1
 -4 -9 -12 -1466.1 3847.34 1
 -4 9 12 1731.86 2878.32 1
 -4 9 12 1813.49 3006.63 1
 4 -9 12 -1237.6 3157.08 1
 4 -9 12 500 2334.07 1
 4 9 -12 5219.02 2139.82 1
 4 9 -12 721.46 2878.32 1
 4 9 -12 1275.66 2391.59 1
 4 9 13 -670.13 3471.24 1
 4 -9 -13 1936.5 2193.8 1
 4 -9 -13 -2597.3 3692.47 1
 -4 9 -13 240.27 2347.34 1
 -4 9 -13 1092.26 3420.35 1
 -4 -9 13 1175.22 2086.5 1
 -4 -9 13 727.43 3157.08 1
 -4 -9 13 -1361.1 2546.46 1
 -4 -9 -13 15.04 3579.64 1
 -4 9 13 4446.9 3234.51 1
 -4 9 13 1879.42 2661.5 1
 4 -9 13 -703.32 3179.2 1
 4 -9 13 3207.96 2533.18 1
 4 9 -13 2606.19 2340.71 1
 4 9 -13 3272.12 2473.45 1
 4 9 -13 -616.81 2973.45 1
 4 9 14 3137.17 3475.66 1
 4 -9 -14 -639.82 2504.42 1
 4 -9 -14 1946.02 4022.12 1
 -4 9 -14 -814.38 3163.71 1
 -4 9 -14 3294.24 2694.69 1
 -4 -9 14 2714.6 2575.22 1
 -4 -9 14 -1246.2 2184.95 1
 -4 -9 14 5320.79 3095.13 1
 -4 -9 -14 2387.17 3606.19 1
 -4 -9 -14 2111.06 2334.07 1
 -4 9 14 440.71 3243.36 1
 -4 9 14 1237.17 2747.78 1
 4 -9 14 -45.42 3099.55 1
 4 -9 14 1437.83 2659.29 1
 4 9 -14 1229.64 2128.76 1
 4 9 -14 1715.26 2710.17 1
 4 9 -14 -1126.3 2920.35 1
 4 9 15 -2458 3391.59 1
 4 9 15 886.28 3373.89 1
 4 -9 -15 320.35 2584.07 1
 4 -9 -15 -3338.5 4055.31 1
 -4 9 -15 2904.86 3055.31 1
 -4 9 -15 3300.88 3148.23 1
 -4 -9 15 3884.95 2938.05 1
 -4 -9 15 2668.14 3292.03 1
 -4 -9 15 1904.64 2203.54 1
 -4 -9 -15 3670.35 3643.8 1
 -4 -9 -15 2495.57 2269.91 1
 -4 9 15 4444.69 3530.97 1
 -4 9 15 -1232.5 2871.68 1
 4 -9 15 -247.34 3407.08 1
 4 -9 15 -426.99 2880.53 1
 4 9 -15 -1272.1 2254.42 1
 4 9 -15 645.13 2955.75 1
 4 9 -15 1637.61 2853.98 1
 4 -10 -4 15301 4068.58 1
 -4 10 -4 7867.25 5192.47 1
 -4 10 4 10095 3513.27 1
 4 -10 4 1027.65 4303.09 1
 4 -10 -5 7190.26 3263.27 1
 -4 10 -5 10644 5201.32 1
 -4 10 5 2380.53 3090.7 1
 4 -10 5 -4561.9 4150.44 1
 4 -10 -6 5849.55 3272.12 1
 -4 10 -6 4838.49 4137.16 1
 -4 -10 6 4110.62 4842.92 1
 -4 -10 -6 1975.66 6871.67 1
 -4 10 6 7749.99 3681.41 1
 4 -10 6 161.92 3612.83 1
 4 10 -6 4404.86 5670.35 1
 4 10 7 -2002.7 4778.76 1
 4 -10 -7 9442.47 3283.18 1
 -4 10 -7 3530.97 3502.21 1
 -4 -10 7 21197 5725.66 1
 -4 -10 -7 -182.41 4207.96 1
 -4 10 7 4957.96 3159.29 1
 4 -10 7 9610.61 3011.06 1
 4 10 -7 13929 5904.86 1
 4 10 8 -3752.2 4241.15 1
 4 -10 -8 3460.17 2455.75 1
 -4 10 -8 1359.07 2318.58 1
 -4 -10 8 11042 4506.63 1
 -4 -10 -8 2254.42 3630.53 1
 -4 10 8 4199.11 2696.9 1
 4 -10 8 6995.57 2342.92 1
 4 10 -8 11717 4847.34 1
 4 10 9 -5488.9 4126.1 1
 4 -10 -9 2988.94 2435.84 1
 -4 10 -9 4223.45 2473.45 1
 -4 -10 9 1350.66 3495.57 1
 -4 -10 -9 5712.38 3796.46 1
 -4 10 9 4889.38 2871.68 1
 4 -10 9 4391.59 2515.48 1
 4 10 -9 -5243.4 3530.97 1
 4 10 10 1338.49 3650.44 1
 4 -10 -10 1731.41 2280.97 1
 -4 10 -10 648.89 2349.55 1
 -4 10 -10 4659.29 3371.68 1
 -4 -10 10 -58.36 3199.11 1
 -4 -10 -10 -3073 3528.76 1
 -4 10 10 4982.3 3338.49 1
 4 -10 10 1580.31 3044.24 1
 4 -10 10 498.67 2150.44 1
 4 10 -10 1710.84 3396.01 1
 4 10 11 2871.68 3942.47 1
 4 -10 -11 2093.36 2263.27 1
 4 -10 -11 6230.08 3464.6 1
 -4 10 -11 4349.55 2300.88 1
 -4 10 -11 776.99 3194.69 1
 -4 -10 11 2061.5 2891.59 1
 -4 -10 11 -2136.3 2964.6 1
 -4 -10 -11 3661.5 3920.35 1
 -4 10 11 -1202.9 3019.91 1
 -4 10 11 120.93 2654.86 1
 4 -10 11 7632.74 3398.23 1
 4 -10 11 3761.06 2619.47 1
 4 10 -11 5296.45 2993.36 1
 4 10 12 105.13 3634.95 1
 4 -10 -12 1634.95 1908.85 1
 4 -10 -12 1235.84 3265.48 1
 -4 10 -12 1980.53 2707.96 1
 -4 10 -12 351.77 3152.65 1
 -4 -10 12 2561.94 2692.48 1
 -4 -10 12 1054.87 2915.93 1
 -4 -10 -12 -3531 3721.24 1
 -4 10 12 2597.34 3048.67 1
 -4 10 12 -2382.7 2750 1
 4 -10 12 2002.43 2807.52 1
 4 -10 12 3373.89 3267.7 1
 4 10 -12 5132.74 2825.22 1
 4 10 -12 1578.32 2915.93 1
 4 10 13 1316.15 3535.39 1
 4 -10 -13 1487.61 2121.68 1
 4 -10 -13 2712.39 3568.58 1
 -4 10 -13 2083.85 2778.76 1
 -4 10 -13 2623.89 3276.55 1
 -4 -10 13 -338.72 2158.63 1
 -4 -10 13 2915.93 2396.02 1
 -4 -10 13 -928.76 2918.14 1
 -4 -10 -13 4077.43 3730.08 1
 -4 10 13 4511.06 2933.63 1
 -4 10 13 3679.2 3243.36 1
 4 -10 13 1768.58 2878.32 1
 4 -10 13 -173.98 3250 1
 4 10 -13 475 2984.51 1
 4 10 -13 685.84 2688.05 1
 4 10 14 1800 3561.94 1
 4 -10 -14 98.52 2398.23 1
 4 -10 -14 5544.24 3907.08 1
 -4 10 -14 -950.66 3210.17 1
 -4 10 -14 -439.16 2949.11 1
 -4 -10 14 1725.22 2169.69 1
 -4 -10 14 -2393.8 2982.3 1
 -4 -10 14 -1176.1 2610.62 1
 -4 -10 -14 677.88 3719.02 1
 -4 10 14 -2153.5 3298.67 1
 -4 10 14 1634.07 3106.19 1
 4 -10 14 4130.53 3336.28 1
 4 -10 14 -1393.6 3081.86 1
 4 10 -14 2484.51 2714.6 1
 4 10 -14 1685.4 2946.9 1
 4 -11 -4 440.71 3236.72 1
 -4 11 -4 1765.93 4798.67 1
 4 -11 4 -1164.6 4409.29 1
 4 -11 -5 4628.31 3466.81 1
 -4 11 -5 1633.85 5261.06 1
 -4 11 5 5017.69 3807.52 1
 4 -11 5 -6205.7 4449.11 1
 4 -11 -6 2431.41 2579.64 1
 -4 11 -6 13918 4575.22 1
 -4 11 6 2530.97 3019.91 1
 4 -11 6 7491.14 3719.02 1
 4 -11 -7 3493.36 2758.85 1
 -4 11 -7 -1041.6 3234.51 1
 -4 -11 7 939.16 4165.92 1
 -4 -11 -7 -2847.3 3581.85 1
 -4 11 7 3475.66 3008.85 1
 4 -11 7 -2084.7 2995.57 1
 4 11 -7 4869.46 4376.1 1
 4 11 8 4398.23 3915.93 1
 4 -11 -8 -607.52 3117.25 1
 -4 11 -8 171.53 3311.94 1
 -4 -11 8 3679.2 3973.45 1
 -4 -11 -8 255.53 3289.82 1
 -4 11 8 -2173.2 3597.34 1
 4 -11 8 4053.09 3101.77 1
 4 11 -8 3712.39 4194.69 1
 4 11 9 565.71 3646.01 1
 4 -11 -9 2792.03 2902.65 1
 -4 11 -9 104.87 2966.81 1
 -4 -11 9 723.45 3805.31 1
 -4 -11 -9 1780.97 3285.39 1
 -4 11 9 8486.72 3650.44 1
 4 -11 9 2285.4 3106.19 1
 4 11 -9 5223.45 3915.93 1
 4 11 10 -1388.5 3497.78 1
 4 -11 -10 4907.07 2845.13 1
 -4 11 -10 5457.96 2827.43 1
 -4 -11 10 6415.92 3553.09 1
 -4 -11 -10 -945.13 3238.93 1
 -4 11 10 6130.52 3413.71 1
 4 -11 10 7533.18 3042.03 1
 4 11 -10 3086.28 3661.5 1
 4 11 11 -734.96 3542.03 1
 4 -11 -11 4831.85 3429.2 1
 -4 11 -11 5059.73 2661.5 1
 -4 11 -11 -596.68 3172.56 1
 -4 -11 11 4170.35 3196.9 1
 -4 -11 -11 -3482.3 3431.41 1
 -4 11 11 1541.15 3340.7 1
 4 -11 11 3732.3 2745.57 1
 4 -11 11 2579.64 3141.59 1
 4 11 -11 2398.23 3431.41 1
 4 11 12 -432.74 3798.67 1
 4 -11 -12 3092.92 2365.04 1
 4 -11 -12 -2579.6 3307.52 1
 -4 11 -12 -673.01 2491.15 1
 -4 11 -12 3570.79 3112.83 1
 -4 -11 12 1190.71 2778.76 1
 -4 -11 12 2415.93 2851.77 1
 -4 -11 -12 -2663.7 3723.45 1
 -4 11 12 3134.95 3283.18 1
 4 -11 12 -638.05 2502.21 1
 4 -11 12 -393.14 2938.05 1
 4 11 -12 -279.65 2851.77 1
 4 11 13 -4953.5 3785.39 1
 4 -11 -13 2862.83 2581.86 1
 4 -11 -13 214.62 3309.73 1
 -4 11 -13 -843.14 2882.74 1
 -4 11 -13 -3150.4 3112.83 1
 -4 -11 13 1597.34 2685.84 1
 -4 -11 13 4997.78 3088.49 1
 -4 -11 -13 -855.09 3648.23 1
 -4 11 13 5152.65 3323.01 1
 -4 11 13 547.34 2964.6 1
 4 -11 13 -1573.2 2926.99 1
 4 -11 13 1104.42 3137.17 1
 4 11 -13 -254.65 2769.91 1
 4 11 -13 2356.19 3008.85 1
 4 -12 -5 3409.29 3137.17 1
 -4 12 -5 465.27 4172.56 1
 4 -12 5 653.1 3670.35 1
 4 -12 -6 1445.57 3508.85 1
 -4 12 -6 456.42 3971.23 1
 -4 12 6 8433.62 4517.69 1
 4 -12 6 -504.65 3526.54 1
 4 -12 -7 8800.88 4413.71 1
 -4 12 -7 10210 3745.57 1
 -4 -12 7 767.03 3966.81 1
 -4 12 7 919.47 4444.69 1
 4 -12 7 8329.64 3621.68 1
 4 12 -7 1359.73 4002.21 1
 4 12 8 1026.11 3546.46 1
 4 -12 -8 2120.79 3949.11 1
 -4 12 -8 -86.5 3389.38 1
 -4 -12 8 -2615 3754.42 1
 -4 -12 -8 -658.63 3123.89 1
 -4 12 8 13600 5243.36 1
 4 -12 8 4831.85 3294.24 1
 4 12 -8 2484.51 3831.85 1
 4 12 9 -1810 3526.54 1
 4 -12 -9 3165.93 3139.38 1
 -4 12 -9 7679.2 3488.93 1
 -4 -12 9 2500 3524.33 1
 -4 -12 -9 2402.65 3150.44 1
 -4 12 9 4920.35 3721.24 1
 4 -12 9 5263.27 3440.26 1
 4 12 -9 5796.45 3951.32 1
 4 12 10 -4896 3617.25 1
 4 -12 -10 525.88 2716.81 1
 -4 12 -10 582.3 2871.68 1
 -4 -12 10 2798.67 3599.55 1
 -4 -12 -10 1703.32 3210.17 1
 -4 12 10 3181.41 3444.69 1
 4 -12 10 -991.15 3132.74 1
 4 12 -10 2382.74 3480.08 1
 4 12 11 5057.52 3679.2 1
 4 -12 -11 5269.91 2858.4 1
 -4 12 -11 3513.27 2727.87 1
 -4 -12 11 2528.76 3400.44 1
 -4 -12 -11 -467.03 3232.3 1
 -4 12 11 6827.43 3477.87 1
 4 -12 11 2280.97 2761.06 1
 4 12 -11 -4.34 3373.89 1
 -4 13 -5 -1165.7 3400.44 1
 4 -13 5 -1493.4 3382.74 1
 4 -13 -6 -416.37 3110.62 1
 -4 13 -6 2007.52 3623.89 1
 4 -13 6 197.15 3429.2 1
 4 -13 -7 91.37 3179.2 1
 -4 13 -7 3300.88 3524.33 1
 -4 13 7 -1198.7 3725.66 1
 4 -13 7 3986.72 3462.39 1
 4 -13 -8 4929.2 2980.09 1
 -4 13 -8 4236.72 3194.69 1
 -4 -13 8 463.72 3460.17 1
 -4 13 8 5915.92 3603.98 1
 4 -13 8 970.57 3371.68 1
 4 13 -8 3298.67 3792.03 1
 4 13 9 -1928.8 3502.21 1
 4 -13 -9 2891.59 2730.09 1
 -4 13 -9 -212.88 3095.13 1
 -4 -13 9 2608.4 3661.5 1
 -4 -13 -9 1663.05 3159.29 1
 -4 13 9 2756.63 3192.47 1
 4 -13 9 -986.95 3163.71 1
 4 13 -9 -1026.3 3891.59 1
 4 13 10 -393.58 3564.16 1
 4 -13 -10 1082.74 2765.48 1
 -4 13 -10 -2977.9 3099.55 1
 -4 -13 10 -884.51 3451.32 1
 -4 -13 -10 4168.14 3269.91 1
 -4 13 10 7157.07 3637.16 1
 4 -13 10 3584.07 3221.24 1
 4 13 -10 3095.13 3926.99 1
 4 -14 5 3643.8 3053.09 1
 -4 14 -6 -1011.3 3530.97 1
 4 -14 6 6345.13 3537.61 1
 4 -14 -7 2893.8 2785.4 1
 -4 14 -7 -3774.3 3792.03 1
 4 -14 7 1065.04 3548.67 1
 4 -14 -8 5137.16 2971.24 1
 -4 14 -8 2130.09 3827.43 1
 -4 -14 8 -2721.2 4042.03 1
 -4 14 8 -3141.6 3442.47 1
 4 -14 8 3623.89 3663.71 1
 4 14 -8 2469.02 3969.02 1
 -5 0 -2 158164 20345 1
 -5 0 -2 176172 31040 1
 -5 0 -2 127345 25708 1
 -5 0 2 167124 29447 1
 -5 0 2 150531 19385 1
 5 0 2 181217 31925 1
 5 0 2 135619 27367 1
 5 0 2 157256 20228 1
 5 0 -2 156526 27588 1
 -5 0 -4 10210 1427.43 1
 -5 0 -4 13706 2940.26 1
 -5 0 4 11445 1520.35 1
 -5 0 4 13323 2482.3 1
 -5 0 4 7519.9 1630.09 1
 5 0 4 16241 2913.71 1
 5 0 4 11283 2435.84 1
 5 0 4 12387 1690.04 1
 5 0 -4 15394 2845.13 1
 5 0 -4 10743 1433.41 1
 -5 0 -6 3013.27 818.141 1
 -5 0 -6 3581.85 1323.01 1
 -5 0 6 3303.09 693.805 1
 -5 0 6 4502.21 1252.87 1
 -5 0 6 4019.91 1116.37 1
 5 0 6 4533.18 948.229 1
 5 0 6 3159.29 1216.37 1
 5 0 -6 6026.54 1463.05 1
 5 0 -6 3404.86 1041.15 1
 5 0 -6 2296.46 642.035 1
 -5 0 -8 1053.76 900.884 1
 -5 0 -8 1545.35 1286.95 1
 -5 0 8 2369.47 1300.66 1
 -5 0 8 2132.08 805.53 1
 5 0 8 2349.55 1289.6 1
 5 0 8 986.28 941.592 1
 5 0 -8 1452.43 1271.68 1
 5 0 -8 1143.8 787.167 1
 -5 0 -10 4508.84 1303.54 1
 -5 0 -10 5216.81 1889.6 1
 -5 0 10 4559.73 1146.46 1
 -5 0 10 2451.32 1230.31 1
 -5 0 10 4557.52 1627.65 1
 5 0 10 3621.68 1247.57 1
 5 0 10 4192.47 1750.22 1
 5 0 -10 5400.44 1636.95 1
 5 0 -10 1831.41 1146.02 1
 5 0 -10 4342.92 1123.01 1
 -5 0 -12 1529.42 1523.45 1
 -5 0 -12 88.52 740.044 1
 -5 0 -12 -815.93 1826.77 1
 -5 0 12 106.9 1222.57 1
 -5 0 12 6610.61 2038.05 1
 -5 0 12 593.58 1492.7 1
 5 0 12 3347.34 942.477 1
 5 0 12 1341.59 1769.91 1
 5 0 12 763.27 1451.55 1
 5 0 -12 995.13 1399.78 1
 5 0 -12 -819.69 1194.91 1
 5 0 -12 1099.78 1447.79 1
 -5 0 -14 7223.44 1713.49 1
 -5 0 -14 4203.54 1803.32 1
 -5 0 -14 4690.26 2027.65 1
 -5 0 14 5108.4 1705.75 1
 -5 0 14 5126.1 2068.8 1
 -5 0 14 6121.68 2376.1 1
 5 0 14 3767.7 1848.67 1
 5 0 14 9944.68 2018.14 1
 5 0 14 5900.44 1916.15 1
 5 0 -14 6544.24 2026.77 1
 5 0 -14 5462.38 2157.3 1
 5 0 -14 4371.68 1651.99 1
 -5 0 -16 7154.86 1978.1 1
 -5 0 -16 9650.43 2513.27 1
 -5 0 -16 7608.4 2792.03 1
 -5 0 16 1442.26 2138.49 1
 -5 0 16 7546.45 2845.13 1
 -5 0 16 6488.93 2349.55 1
 5 0 16 10442 2258.85 1
 5 0 16 7283.18 2730.09 1
 5 0 16 8789.81 2557.52 1
 5 0 -16 7429.2 2351.77 1
 5 0 -16 9112.82 2500 1
 5 0 -16 5606.19 2387.17 1
 -5 0 -18 4314.15 1931.86 1
 -5 0 -18 5608.4 2785.4 1
 -5 0 -18 6966.81 3061.94 1
 -5 0 18 5407.07 2896.01 1
 -5 0 18 7575.21 2601.77 1
 -5 0 18 2842.92 3002.21 1
 5 0 18 10697 3365.04 1
 5 0 18 4619.46 1597.34 1
 5 0 18 7402.65 2860.62 1
 5 0 -18 6017.69 2195.35 1
 5 0 -18 14602 4088.49 1
 5 0 -18 3643.8 2977.87 1
 5 1 1 103916 18327 1
 5 1 1 132633 26770 1
 5 -1 -1 121637 21442 1
 5 -1 -1 158628 20442 1
 -5 1 -1 150575 19365 1
 -5 1 -1 139270 28142 1
 -5 -1 1 105951 18695 1
 -5 -1 1 156460 31571 1
 -5 -1 -1 150929 30442 1
 -5 -1 -1 127876 22544 1
 -5 1 1 117168 20655 1
 -5 1 1 153296 19779 1
 5 -1 1 168960 29757 1
 5 -1 1 154314 31195 1
 5 -1 1 146526 18847 1
 5 1 -1 108031 19060 1
 5 1 -1 153982 31084 1
 5 1 2 8165.92 1625 1
 5 1 2 10644 2238.94 1
 -5 1 -2 14170 1866.81 1
 -5 -1 2 6876.1 1499.33 1
 -5 -1 -2 8276.54 1627.43 1
 -5 -1 -2 11467 2389.38 1
 -5 -1 -2 12263 1680.09 1
 5 -1 2 14066 1850.44 1
 5 1 -2 6809.73 1499.56 1
 5 1 3 16071 3318.58 1
 5 -1 -3 15033 2758.85 1
 -5 1 -3 12301 1648.23 1
 -5 1 -3 13498 2455.75 1
 -5 1 -3 16020 3404.86 1
 -5 -1 3 14042 2860.62 1
 -5 -1 -3 16781 2261.06 1
 -5 -1 -3 19411 3986.72 1
 -5 1 3 16250 2960.17 1
 -5 1 3 16308 2142.25 1
 5 -1 3 12281 2265.48 1
 5 -1 3 12936 2796.46 1
 5 -1 3 12996 1734.95 1
 5 1 -3 14436 1954.42 1
 5 1 4 6515.48 1098.67 1
 5 1 4 4619.46 1021.24 1
 5 1 4 5196.9 1297.57 1
 5 -1 -4 4504.42 1669.02 1
 5 -1 -4 5603.98 817.92 1
 5 -1 -4 8046.45 1643.36 1
 -5 1 -4 8090.7 1530.75 1
 -5 1 -4 6338.49 965.486 1
 -5 1 -4 6880.52 1810.62 1
 -5 -1 4 5597.34 1355.75 1
 -5 -1 4 8325.21 1186.5 1
 -5 -1 -4 5980.08 1489.16 1
 -5 -1 -4 6247.78 1250 1
 -5 -1 -4 6086.28 1037.83 1
 -5 1 4 8610.61 1705.75 1
 -5 1 4 6767.69 973.45 1
 -5 1 4 8920.34 2252.21 1
 5 -1 4 7057.51 1378.54 1
 5 -1 4 6435.83 1668.8 1
 5 -1 4 6860.61 1028.98 1
 5 1 -4 4911.5 1296.9 1
 5 1 -4 8853.97 1257.08 1
 5 1 5 52301 6800.88 1
 5 1 5 49513 10038 1
 5 -1 -5 50619 6535.39 1
 5 -1 -5 46261 8216.81 1
 5 -1 -5 36681 7517.69 1
 -5 1 -5 49513 6407.07 1
 -5 1 -5 44889 9152.65 1
 -5 1 -5 40774 7221.23 1
 -5 -1 5 47942 6196.9 1
 -5 -1 5 44159 8938.04 1
 -5 -1 5 44403 7911.5 1
 -5 -1 -5 55841 11323 1
 -5 -1 -5 49823 6473.44 1
 -5 -1 -5 50819 8973.44 1
 -5 1 5 40111 7134.95 1
 -5 1 5 48053 6205.75 1
 -5 1 5 33650 6884.95 1
 5 -1 5 38695 7913.71 1
 5 -1 5 44602 7896.01 1
 5 -1 5 54801 7088.49 1
 5 1 -5 51703 9190.26 1
 5 1 -5 46261 5984.51 1
 5 1 -5 43385 8783.18 1
 5 1 6 1944.02 895.132 1
 5 1 6 -1059.1 976.769 1
 5 -1 -6 178.23 887.831 1
 -5 1 -6 999.78 719.026 1
 -5 1 -6 4581.85 1611.95 1
 -5 -1 6 242.04 654.867 1
 -5 -1 6 4050.88 1314.82 1
 -5 -1 -6 1164.82 508.407 1
 -5 -1 -6 537.61 831.857 1
 -5 -1 -6 791.81 1020.8 1
 -5 1 6 -716.81 888.937 1
 -5 1 6 459.29 592.477 1
 5 -1 6 2125.66 1188.72 1
 5 -1 6 1231.41 697.566 1
 5 1 -6 4365.04 1361.28 1
 5 1 -6 2082.52 778.539 1
 5 1 -6 2085.4 694.468 1
 5 1 7 1116.81 960.176 1
 5 1 7 -106.97 1063.49 1
 5 -1 -7 1015.93 686.504 1
 5 -1 -7 -105.97 877.875 1
 5 -1 -7 2971.24 1266.59 1
 -5 1 -7 1165.71 1260.62 1
 -5 1 -7 -156.17 782.743 1
 -5 -1 7 -185.15 757.3 1
 -5 -1 -7 1555.53 1183.18 1
 -5 -1 -7 -183.98 955.309 1
 -5 -1 -7 2391.59 575.442 1
 -5 1 7 203.65 966.592 1
 -5 1 7 60.38 700.663 1
 -5 1 7 1786.72 1104.64 1
 5 -1 7 -461.06 1335.84 1
 5 -1 7 582.3 769.026 1
 5 1 -7 2018.36 870.132 1
 5 1 8 9767.69 1690.49 1
 5 1 8 12465 2798.67 1
 5 -1 -8 10117 1511.28 1
 5 -1 -8 9997.78 2010.62 1
 5 -1 -8 7059.73 1860.4 1
 -5 1 -8 14867 3307.52 1
 -5 1 -8 12389 1861.5 1
 -5 -1 8 12166 2626.1 1
 -5 -1 8 8064.15 1854.2 1
 -5 -1 -8 10779 1817.25 1
 -5 -1 -8 8938.04 2212.39 1
 -5 1 8 10086 2034.95 1
 -5 1 8 9847.33 2276.55 1
 5 -1 8 16531 3630.53 1
 5 -1 8 11770 1771.24 1
 5 1 -8 10549 2314.16 1
 5 1 9 1599.78 1256.19 1
 5 1 9 22.37 1320.35 1
 5 -1 -9 1780.97 871.017 1
 5 -1 -9 684.29 1102.43 1
 5 -1 -9 5999.99 1852.21 1
 -5 1 -9 740.26 959.955 1
 -5 1 -9 3037.61 1492.03 1
 -5 -1 9 3473.45 1010.18 1
 -5 -1 9 2438.05 1165.04 1
 -5 -1 -9 2398.23 1428.76 1
 -5 -1 -9 1855.09 1241.81 1
 -5 1 9 1190.04 1136.06 1
 -5 1 9 -173.36 908.627 1
 -5 1 9 2847.34 1391.59 1
 5 -1 9 2245.57 1385.84 1
 5 -1 9 -136.35 913.937 1
 5 1 -9 1363.49 997.123 1
 5 1 10 3535.39 749.778 1
 5 1 10 2433.63 1229.64 1
 5 1 10 2433.63 1662.83 1
 5 -1 -10 1784.07 1426.33 1
 5 -1 -10 1738.27 934.955 1
 5 -1 -10 1341.59 1270.57 1
 -5 1 -10 3995.57 1716.81 1
 -5 1 -10 2893.8 1155.31 1
 -5 -1 10 2422.56 1009.95 1
 -5 -1 10 9181.41 2223.45 1
 -5 -1 10 1285.4 1241.81 1
 -5 -1 -10 5535.39 2020.79 1
 -5 -1 -10 -608.85 1170.13 1
 -5 -1 -10 3730.08 847.344 1
 -5 1 10 -150.29 1364.82 1
 -5 1 10 1065.04 1283.85 1
 -5 1 10 2511.06 1060.18 1
 5 -1 10 5334.07 1911.28 1
 5 -1 10 2904.86 1187.61 1
 5 1 -10 2219.02 1125.88 1
 5 1 -10 1660.18 975.884 1
 5 1 11 2155.97 660.398 1
 5 1 11 2103.54 1394.03 1
 5 1 11 2131.41 1908.85 1
 5 -1 -11 2838.49 1471.46 1
 5 -1 -11 1264.16 1080.53 1
 5 -1 -11 2433.63 1433.85 1
 -5 1 -11 -482.3 1905.31 1
 -5 1 -11 1080.97 1196.9 1
 -5 -1 11 1288.72 1088.05 1
 -5 -1 11 2063.71 1432.3 1
 -5 -1 -11 4373.89 1001.77 1
 -5 -1 -11 3002.21 1396.68 1
 -5 -1 -11 3046.46 1971.02 1
 -5 1 11 1758.18 1457.74 1
 -5 1 11 2836.28 1487.83 1
 -5 1 11 2617.25 1248.89 1
 5 -1 11 -417.03 1874.33 1
 5 -1 11 -688.94 1234.51 1
 5 1 -11 1056.64 1160.18 1
 5 1 -11 4119.46 1224.56 1
 5 1 12 14533 2648.23 1
 5 1 12 19765 3022.12 1
 5 1 12 10920 2980.09 1
 5 -1 -12 19155 2792.03 1
 5 -1 -12 16794 3825.22 1
 5 -1 -12 21569 4081.85 1
 -5 1 -12 20345 2986.72 1
 -5 -1 12 13250 2865.04 1
 -5 -1 12 17723 2626.1 1
 -5 -1 12 12449 2940.26 1
 -5 -1 -12 9134.95 2707.96 1
 -5 -1 -12 15445 2823.01 1
 -5 -1 -12 18580 2909.29 1
 -5 1 12 17438 3469.02 1
 -5 1 12 21825 3152.65 1
 -5 1 12 17998 4042.03 1
 5 -1 12 19604 2922.56 1
 5 1 -12 11485 2617.25 1
 5 1 -12 19312 2776.55 1
 5 1 -12 13763 3066.37 1
 5 1 13 10644 2261.06 1
 5 1 13 10108 1952.43 1
 5 1 13 8269.9 2637.17 1
 5 -1 -13 10252 2378.32 1
 5 -1 -13 14356 3484.51 1
 5 -1 -13 11398 2036.06 1
 -5 1 -13 9115.04 2031.86 1
 -5 1 -13 8327.42 2592.92 1
 -5 -1 13 10223 1954.87 1
 -5 -1 13 6646.01 2123.45 1
 -5 -1 13 12137 2878.32 1
 -5 -1 -13 7774.33 1613.05 1
 -5 -1 -13 8796.45 2134.73 1
 -5 -1 -13 9469.02 2873.89 1
 -5 1 13 14555 3504.42 1
 -5 1 13 8561.94 2214.6 1
 -5 1 13 10228 2033.41 1
 5 -1 13 11363 2407.08 1
 5 -1 13 9971.23 2093.36 1
 5 -1 13 9123.88 2696.9 1
 5 1 -13 13133 2977.87 1
 5 1 -13 10611 2575.22 1
 5 1 -13 10664 1902.43 1
 5 1 14 3188.05 1200.66 1
 5 1 14 4597.34 1958.63 1
 5 1 14 4393.8 2130.53 1
 5 -1 -14 1325.66 1484.95 1
 5 -1 -14 5225.66 2606.19 1
 -5 1 -14 1418.14 1192.92 1
 -5 1 -14 680.97 1712.17 1
 -5 1 -14 1252.87 2120.35 1
 -5 -1 14 1383.63 1708.18 1
 -5 -1 14 4893.8 2014.16 1
 -5 -1 14 3053.09 2165.26 1
 -5 -1 -14 3225.66 1877.65 1
 -5 -1 -14 6059.73 1493.8 1
 -5 -1 -14 5949.11 2285.4 1
 -5 1 14 3634.95 1820.57 1
 -5 1 14 44.45 1620.13 1
 -5 1 14 571.02 2261.06 1
 5 -1 14 1471.68 2065.71 1
 5 -1 14 -1252.7 1388.94 1
 5 -1 14 2075.88 1809.07 1
 5 1 -14 2736.72 2050.88 1
 5 1 -14 2568.58 1629.2 1
 5 1 -14 1383.85 1463.05 1
 5 1 15 -239.82 2024.33 1
 5 1 15 2482.3 1349.11 1
 5 1 15 3024.33 2274.33 1
 5 -1 -15 -1866.6 1808.18 1
 5 -1 -15 -2245.6 2367.25 1
 5 -1 -15 -2555.3 1626.33 1
 -5 1 -15 884.07 1231.64 1
 -5 1 -15 2002.65 2022.56 1
 -5 1 -15 -1299.6 2123.01 1
 -5 -1 15 147.1 1985.18 1
 -5 -1 15 3838.49 2267.7 1
 -5 -1 15 9435.83 2694.69 1
 -5 -1 -15 4179.2 2422.56 1
 -5 -1 -15 -758.85 1879.87 1
 -5 1 15 -203.41 1587.61 1
 -5 1 15 2238.94 1946.68 1
 -5 1 15 1191.15 2407.08 1
 5 -1 15 1151.33 1337.39 1
 5 -1 15 -1631 2234.51 1
 5 -1 15 1842.92 2098.45 1
 5 1 -15 2106.86 2063.27 1
 5 1 -15 -493.8 1876.99 1
 5 1 -15 6053.09 2318.58 1
 5 1 16 3617.25 2294.25 1
 5 1 16 -5170.3 1762.61 1
 5 1 16 1636.06 2296.46 1
 5 -1 -16 5059.73 1971.9 1
 5 -1 -16 40.95 2074.78 1
 5 -1 -16 4568.58 2754.42 1
 -5 1 -16 -324.56 2199.11 1
 -5 1 -16 1818.14 1291.15 1
 -5 1 -16 1631.19 2154.2 1
 -5 -1 16 -458.85 2238.94 1
 -5 -1 16 3356.19 2245.57 1
 -5 -1 16 4334.07 2575.22 1
 -5 -1 -16 2969.02 1549.56 1
 -5 -1 -16 1567.48 2325.22 1
 -5 -1 -16 4769.91 2340.71 1
 -5 1 16 3838.49 2750 1
 -5 1 16 2055.31 1880.53 1
 -5 1 16 -2836.3 2171.02 1
 5 -1 16 534.29 2148.01 1
 5 -1 16 2247.79 1327.21 1
 5 -1 16 -1209.5 2342.92 1
 5 1 -16 1205.75 2022.12 1
 5 1 -16 3101.77 2265.48 1
 5 1 -16 -1213.1 1913.71 1
 5 1 17 801.99 1321.24 1
 5 1 17 233.63 2433.63 1
 5 1 17 2353.98 3115.04 1
 5 -1 -17 1140.71 2336.28 1
 5 -1 -17 1152.21 1791.81 1
 5 -1 -17 4216.81 3165.93 1
 -5 1 -17 235.18 2165.93 1
 -5 1 -17 1843.36 1524.56 1
 -5 1 -17 4241.15 2471.24 1
 -5 -1 17 4141.59 2278.76 1
 -5 -1 17 1792.92 2012.39 1
 -5 -1 17 2933.63 3194.69 1
 -5 -1 -17 1744.47 1462.83 1
 -5 -1 -17 3188.05 3185.84 1
 -5 -1 -17 -419.91 2305.31 1
 -5 1 17 1837.83 2040.04 1
 -5 1 17 124.14 2396.02 1
 -5 1 17 -222.79 3170.35 1
 5 -1 17 3670.35 2652.65 1
 5 -1 17 -568.14 1497.12 1
 5 -1 17 -1076.8 2269.91 1
 5 1 -17 253.54 2025.88 1
 5 1 -17 -836.5 2761.06 1
 5 1 -17 -948.67 1922.79 1
 5 1 18 -33.27 1493.58 1
 5 1 18 -3022.1 2761.06 1
 5 1 18 3030.97 2814.16 1
 5 -1 -18 3953.54 2736.72 1
 5 -1 -18 1512.61 2063.05 1
 5 -1 -18 1044.47 2931.41 1
 -5 1 -18 1035.4 2767.7 1
 -5 1 -18 2067.03 1578.32 1
 -5 1 -18 276.33 2654.86 1
 -5 -1 18 5398.22 2880.53 1
 -5 -1 18 721.24 2311.94 1
 -5 -1 18 3400.44 2674.78 1
 -5 -1 -18 1542.48 1649.33 1
 -5 -1 -18 2555.31 2632.74 1
 -5 -1 -18 703.1 2763.27 1
 -5 1 18 3181.41 2227.87 1
 -5 1 18 -1597.8 2674.78 1
 -5 1 18 -2854 3053.09 1
 5 -1 18 -920.8 2699.11 1
 5 -1 18 385.62 1406.64 1
 5 -1 18 3026.55 2851.77 1
 5 1 -18 1374.33 2384.95 1
 5 1 -18 -1422.6 2360.62 1
 5 1 -18 -3099.6 2502.21 1
 5 2 1 28119 5042.03 1
 5 2 1 29071 5913.71 1
 5 -2 -1 32522 5776.54 1
 -5 2 -1 38916 6898.22 1
 -5 2 -1 36084 4670.35 1
 -5 -2 1 27102 5584.06 1
 -5 -2 1 42655 7584.06 1
 -5 -2 -1 39934 7099.55 1
 -5 -2 -1 32389 6573 1
 -5 2 1 32721 5807.52 1
 5 -2 1 36991 6566.36 1
 5 -2 1 35730 4626.1 1
 5 -2 1 33407 6953.53 1
 5 2 -1 43319 7701.32 1
 5 2 -1 21911 4586.28 1
 5 2 2 30619 5466.81 1
 5 2 2 24159 4942.47 1
 5 -2 -2 25885 4617.25 1
 -5 2 -2 15363 3522.12 1
 -5 2 -2 28186 5024.33 1
 -5 2 -2 24867 3241.15 1
 -5 -2 -2 28119 5030.97 1
 -5 -2 -2 25199 5137.16 1
 -5 2 2 27633 4920.35 1
 5 -2 2 21746 3907.08 1
 5 -2 2 27234 5756.63 1
 5 -2 2 25133 3276.55 1
 5 2 -2 40133 7157.07 1
 5 2 3 10082 2205.09 1
 5 -2 -3 10847 2051.1 1
 -5 2 -3 9723.44 1875.44 1
 -5 2 -3 14420 1924.78 1
 -5 -2 3 10044 2010.4 1
 -5 -2 3 17686 2831.86 1
 -5 -2 -3 9194.68 2034.07 1
 -5 2 3 12270 2292.03 1
 5 -2 3 15029 2783.18 1
 5 -2 3 13564 1823.23 1
 5 2 -3 7212.38 1548.89 1
 5 2 -3 20133 3283.18 1
 5 2 4 63894 11283 1
 5 2 4 54447 11035 1
 5 -2 -4 73429 12973 1
 -5 2 -4 69734 8993.35 1
 -5 2 -4 96040 19535 1
 -5 2 -4 64093 11341 1
 -5 -2 4 60199 10673 1
 -5 -2 4 56637 7349.55 1
 -5 -2 4 87279 17664 1
 -5 -2 -4 62920 12746 1
 -5 -2 -4 67500 11914 1
 -5 2 4 76659 13540 1
 5 -2 4 66526 11779 1
 5 -2 4 65774 8484.5 1
 5 -2 4 81549 16617 1
 5 2 -4 50221 8938.04 1
 5 2 -4 67588 13690 1
 5 2 -4 62190 8070.79 1
 5 2 5 8285.39 1617.25 1
 5 2 5 7851.76 1554.2 1
 5 2 5 4761.06 1370.35 1
 5 -2 -5 7057.51 1220.13 1
 5 -2 -5 6842.91 1552.65 1
 5 -2 -5 9513.26 2794.24 1
 -5 2 -5 10788 1553.32 1
 -5 2 -5 10774 2349.55 1
 -5 2 -5 12637 2975.66 1
 -5 -2 5 11007 1593.14 1
 -5 -2 5 7606.19 1764.38 1
 -5 -2 5 6488.93 1518.58 1
 -5 -2 -5 6701.32 1355.31 1
 -5 -2 -5 7362.82 1395.8 1
 -5 -2 -5 6513.27 1661.28 1
 -5 2 5 5725.66 1367.92 1
 -5 2 5 8749.99 2599.55 1
 -5 2 5 6550.88 1207.3 1
 5 -2 5 11427 2486.72 1
 5 -2 5 9595.12 2376.1 1
 5 2 -5 5884.95 1574.56 1
 5 2 -5 9026.54 1428.54 1
 5 2 -5 7632.74 1721.46 1
 5 2 6 11571 1946.24 1
 5 2 6 25465 5258.84 1
 5 -2 -6 26460 4807.52 1
 5 -2 -6 14243 2053.98 1
 5 -2 -6 14084 3389.38 1
 -5 2 -6 11843 2734.51 1
 -5 -2 6 13416 2876.1 1
 -5 -2 -6 12577 1944.69 1
 -5 -2 -6 22234 3995.57 1
 -5 2 6 14527 3398.23 1
 -5 2 6 15748 2252.21 1
 -5 2 6 23518 4278.76 1
 5 -2 6 16219 3597.34 1
 5 2 -6 15015 3146.01 1
 5 2 -6 15737 2204.2 1
 5 2 7 45730 6022.12 1
 5 2 7 45752 9340.7 1
 5 -2 -7 46261 6033.18 1
 5 -2 -7 40221 8345.12 1
 5 -2 -7 36195 6486.72 1
 -5 2 -7 63606 8254.42 1
 -5 2 -7 55133 11252 1
 -5 -2 7 47323 6150.44 1
 -5 -2 7 44580 9061.94 1
 -5 -2 7 51018 9090.7 1
 -5 -2 -7 46150 6073 1
 -5 -2 -7 47611 9707.95 1
 -5 2 7 40686 5334.07 1
 -5 2 7 52699 10763 1
 5 -2 7 56637 11549 1
 5 2 -7 51305 9161.5 1
 5 2 -7 51261 6659.29 1
 5 2 -7 54358 11015 1
 5 2 8 18768 4037.61 1
 5 -2 -8 18752 2648.23 1
 5 -2 -8 13604 2668.14 1
 5 -2 -8 18558 4075.22 1
 -5 2 -8 13761 2035.17 1
 -5 2 -8 16469 3648.23 1
 -5 -2 8 14487 2867.25 1
 -5 -2 8 16208 2272.12 1
 -5 -2 8 16513 3506.63 1
 -5 -2 -8 18066 3915.93 1
 -5 2 8 20327 3747.78 1
 -5 2 8 12347 1924.78 1
 -5 2 8 13608 3132.74 1
 5 -2 8 13117 3139.38 1
 5 -2 8 12801 1899.78 1
 5 2 -8 21465 4035.39 1
 5 2 -8 12642 2732.3 1
 5 2 -8 16794 2338.49 1
 5 2 9 3938.05 1603.98 1
 5 2 9 5190.26 1711.28 1
 5 -2 -9 4092.92 1176.1 1
 5 -2 -9 4712.38 1619.02 1
 5 -2 -9 7842.91 2382.74 1
 -5 2 -9 6362.83 1306.86 1
 -5 -2 9 5856.19 1236.06 1
 -5 -2 9 3146.01 1553.32 1
 -5 -2 9 7683.62 1948.89 1
 -5 -2 -9 4216.81 1562.61 1
 -5 -2 -9 4227.87 1602.43 1
 -5 2 9 7935.83 1851.33 1
 -5 2 9 4710.17 1271.02 1
 -5 2 9 2853.98 1717.25 1
 5 -2 9 5542.03 1210.4 1
 5 2 -9 5192.47 1828.76 1
 5 2 -9 5280.97 1149.11 1
 5 2 10 14507 2424.78 1
 5 2 10 17916 3349.55 1
 5 2 10 12009 2880.53 1
 5 -2 -10 17088 3338.49 1
 5 -2 -10 11549 1792.48 1
 5 -2 -10 9732.29 2601.77 1
 -5 2 -10 12779 1970.35 1
 -5 2 -10 13427 3203.54 1
 -5 -2 10 12931 2818.58 1
 -5 -2 10 12728 1998.01 1
 -5 -2 10 12591 2871.68 1
 -5 -2 -10 15863 3632.74 1
 -5 -2 -10 16336 2969.02 1
 -5 -2 -10 14111 2305.31 1
 -5 2 10 15936 3592.92 1
 -5 2 10 13511 2727.87 1
 -5 2 10 11993 1901.55 1
 5 -2 10 12383 3110.62 1
 5 -2 10 10726 1738.27 1
 5 2 -10 14989 3165.93 1
 5 2 -10 13650 2085.17 1
 5 2 -10 13967 3006.63 1
 5 2 11 3064.16 990.707 1
 5 2 11 5126.1 1655.09 1
 5 -2 -11 701.77 1125.22 1
 5 -2 -11 2539.82 1536.95 1
 5 -2 -11 12962 3086.28 1
 -5 2 -11 1357.3 1172.34 1
 -5 2 -11 16639 3827.43 1
 -5 -2 11 3418.14 1724.11 1
 -5 -2 11 1948.45 1266.59 1
 -5 -2 -11 4234.51 1044.69 1
 -5 -2 -11 3168.14 1557.96 1
 -5 2 11 257.96 1370.13 1
 -5 2 11 14542 3342.92 1
 -5 2 11 1331.19 1220.8 1
 5 -2 11 19697 4504.42 1
 5 -2 11 1873.89 1212.39 1
 5 2 -11 10500 2623.89 1
 5 2 -11 2623.89 1196.02 1
 5 2 12 1507.96 1647.56 1
 5 2 12 1764.38 821.017 1
 5 2 12 2475.66 2022.12 1
 5 -2 -12 483.41 1380.75 1
 5 -2 -12 2769.91 2098.23 1
 5 -2 -12 887.61 1215.26 1
 -5 2 -12 1577.43 1389.6 1
 -5 2 -12 2444.69 1952.43 1
 -5 -2 12 4738.93 1479.42 1
 -5 -2 12 -20.67 1480.53 1
 -5 -2 12 976.11 1809.73 1
 -5 -2 -12 38.65 1625.44 1
 -5 -2 -12 1379.42 2232.3 1
 -5 -2 -12 745.57 754.424 1
 -5 2 12 2982.3 1636.28 1
 -5 2 12 1465.93 1385.62 1
 -5 2 12 -702.21 1806.86 1
 5 -2 12 2942.47 1949.33 1
 5 -2 12 -805.09 1324.56 1
 5 2 -12 4730.08 2024.11 1
 5 2 -12 6039.82 1474.78 1
 5 2 -12 698.01 1236.95 1
 5 2 13 1560.84 1864.6 1
 5 2 13 -621.9 961.946 1
 5 2 13 2175.88 2173.23 1
 5 -2 -13 2367.25 1542.7 1
 5 -2 -13 273.01 2254.42 1
 5 -2 -13 1898.01 1414.82 1
 -5 2 -13 -737.61 1589.16 1
 -5 2 -13 2362.83 2033.18 1
 -5 -2 13 1275.22 1567.92 1
 -5 -2 13 -421.9 1632.74 1
 -5 -2 13 5508.84 2130.75 1
 -5 -2 -13 -673.67 1833.85 1
 -5 -2 -13 2566.37 2318.58 1
 -5 -2 -13 2404.86 849.335 1
 -5 2 13 1214.6 2147.34 1
 -5 2 13 342.48 1474.56 1
 -5 2 13 2105.53 1549.56 1
 5 -2 13 946.68 1561.72 1
 5 -2 13 480.09 1955.53 1
 5 2 -13 1109.73 1472.34 1
 5 2 -13 1717.25 1454.87 1
 5 2 14 1950.66 2016.37 1
 5 2 14 2360.62 1151.77 1
 5 2 14 1382.08 2263.27 1
 5 -2 -14 2615.04 1550.88 1
 5 -2 -14 -932.08 2495.57 1
 5 -2 -14 1459.73 1531.64 1
 -5 2 -14 3398.23 1890.71 1
 -5 2 -14 1927.65 2082.52 1
 -5 -2 14 1405.75 1810.62 1
 -5 -2 14 3444.69 1893.14 1
 -5 -2 14 5537.6 2190.71 1
 -5 -2 -14 1398.01 1909.73 1
 -5 -2 -14 1370.8 2362.83 1
 -5 -2 -14 4203.54 1152.43 1
 -5 2 14 -95.84 1614.82 1
 -5 2 14 2400.44 1753.32 1
 -5 2 14 3365.04 2393.8 1
 5 -2 14 1841.59 2155.75 1
 5 -2 14 3657.08 1956.64 1
 5 2 -14 1362.61 2183.4 1
 5 2 -14 2723.45 1771.9 1
 5 2 -14 3115.04 1688.72 1
 5 2 15 1698.23 1845.35 1
 5 2 15 -270.57 2123.45 1
 5 2 15 3530.97 2435.84 1
 5 -2 -15 2588.49 2440.26 1
 5 -2 -15 -415.04 1834.07 1
 5 -2 -15 1087.17 1428.32 1
 -5 2 -15 2535.4 2091.37 1
 -5 2 -15 1068.14 2051.55 1
 -5 -2 15 2798.67 2174.56 1
 -5 -2 15 -1929.4 2283.18 1
 -5 -2 15 2546.46 2115.93 1
 -5 -2 -15 -2484.5 1136.72 1
 -5 -2 -15 -656.19 2072.34 1
 -5 -2 -15 -176.95 2338.49 1
 -5 2 15 -40.13 2533.18 1
 -5 2 15 920.35 1652.65 1
 -5 2 15 -1583.6 1925.44 1
 5 -2 15 -933.41 1789.6 1
 5 -2 15 386.95 2070.35 1
 5 -2 15 -427.21 2096.02 1
 5 2 -15 4654.86 2446.9 1
 5 2 -15 5838.49 2305.31 1
 5 2 -15 -1322.6 1901.33 1
 5 2 16 2553.09 1417.26 1
 5 2 16 4420.35 2515.48 1
 5 2 16 5969.02 2761.06 1
 5 -2 -16 273.67 2064.38 1
 5 -2 -16 432.08 1567.48 1
 5 -2 -16 6995.57 3057.52 1
 -5 2 -16 2365.04 1961.06 1
 -5 2 -16 2610.62 1532.3 1
 -5 2 -16 -116.08 2147.56 1
 -5 -2 16 1224.78 2265.48 1
 -5 -2 16 19.31 1900.66 1
 -5 -2 16 -1226.8 2475.66 1
 -5 -2 -16 3230.09 1336.5 1
 -5 -2 -16 309.96 2393.8 1
 -5 -2 -16 1075 2349.55 1
 -5 2 16 3170.35 1859.95 1
 -5 2 16 2367.25 2811.94 1
 -5 2 16 3637.16 2296.46 1
 5 -2 16 -1132.5 1765.93 1
 5 -2 16 1624.11 2360.62 1
 5 -2 16 1592.7 2223.45 1
 5 2 -16 4172.56 2142.25 1
 5 2 -16 5015.48 2150.66 1
 5 2 -16 2102.43 2208.63 1
 5 2 17 7495.57 1892.03 1
 5 2 17 3747.78 2588.49 1
 5 2 17 3617.25 3137.17 1
 5 -2 -17 2555.31 2378.32 1
 5 -2 -17 6121.68 3223.45 1
 5 -2 -17 5296.45 2208.18 1
 -5 2 -17 5004.42 1807.08 1
 -5 2 -17 1331.19 1922.56 1
 -5 2 -17 5940.26 2659.29 1
 -5 -2 17 6117.25 2457.96 1
 -5 -2 17 4090.7 2887.17 1
 -5 -2 17 2188.27 2048.23 1
 -5 -2 -17 7108.4 3453.54 1
 -5 -2 -17 6867.25 1981.41 1
 -5 -2 -17 4042.03 2462.39 1
 -5 2 17 2269.91 2909.29 1
 -5 2 17 2787.61 2482.3 1
 -5 2 17 2034.07 2169.91 1
 5 -2 17 4665.92 1815.93 1
 5 -2 17 5537.6 2776.55 1
 5 -2 17 4369.46 2230.09 1
 5 2 -17 3086.28 2413.71 1
 5 2 -17 6845.13 2761.06 1
 5 2 -17 6205.75 2362.83 1
 5 2 18 329.42 2703.54 1
 5 2 18 -819.47 1438.94 1
 5 2 18 969.25 2805.31 1
 5 -2 -18 3564.16 2564.16 1
 5 -2 -18 4493.36 3384.95 1
 5 -2 -18 -1376.5 2053.76 1
 -5 2 -18 -283.85 1380.75 1
 -5 2 -18 -2966.8 2654.86 1
 -5 2 -18 1056.86 2780.97 1
 -5 -2 18 342.04 2679.2 1
 -5 -2 18 -3586.3 2407.08 1
 -5 -2 18 594.91 2630.53 1
 -5 -2 -18 2069.25 1633.63 1
 -5 -2 -18 4165.92 2904.86 1
 -5 -2 -18 1908.41 2692.48 1
 -5 2 18 -1753.5 2176.1 1
 -5 2 18 1516.15 2969.02 1
 -5 2 18 4984.51 2703.54 1
 5 -2 18 877.65 1491.37 1
 5 -2 18 593.14 3024.33 1
 5 -2 18 2630.53 3002.21 1
 5 2 -18 1466.37 2407.08 1
 5 2 -18 -689.6 2491.15 1
 5 2 -18 -527.88 2400.44 1
 5 3 1 99535 17571 1
 5 3 1 126549 25575 1
 5 -3 -1 115686 20409 1
 -5 3 -1 102257 18042 1
 -5 3 -1 88739 11467 1
 -5 -3 1 111084 19602 1
 -5 -3 -1 112102 19770 1
 -5 -3 -1 120398 24336 1
 -5 3 1 113429 20011 1
 5 -3 1 100199 17686 1
 5 -3 1 88363 11416 1
 5 3 -1 106903 18869 1
 5 3 2 2400.44 1003.1 1
 5 3 2 14310 3148.23 1
 5 -3 -2 3738.93 1036.72 1
 -5 3 -2 3108.4 1051.55 1
 -5 3 -2 4488.93 987.61 1
 -5 -3 -2 1939.82 867.698 1
 -5 -3 -2 7203.53 1842.48 1
 -5 3 2 3289.82 953.318 1
 5 -3 2 3834.07 1124.11 1
 5 -3 2 5132.74 1029.65 1
 5 3 3 8141.58 1786.28 1
 5 3 3 1106.41 1054.87 1
 5 -3 -3 7537.6 1599.33 1
 -5 3 -3 4420.35 1357.52 1
 -5 3 -3 6185.83 1065.49 1
 -5 3 -3 5690.26 2446.9 1
 -5 -3 3 2869.47 2685.84 1
 -5 -3 -3 1977.87 1040.71 1
 -5 -3 -3 8329.64 1763.49 1
 -5 3 3 4683.62 1185.84 1
 5 -3 3 5668.14 1017.7 1
 5 -3 3 4309.73 1435.18 1
 5 -3 3 5042.03 2365.04 1
 5 3 -3 4891.59 3353.98 1
 5 3 4 1125.66 1166.81 1
 5 -3 -4 4838.49 1272.34 1
 -5 3 -4 806.19 705.088 1
 -5 3 -4 2559.73 1581.41 1
 -5 3 -4 4241.15 2318.58 1
 -5 -3 4 2001.77 1128.54 1
 -5 -3 4 3787.61 1907.08 1
 -5 -3 -4 576.11 1074.78 1
 -5 -3 -4 2138.94 924.999 1
 -5 3 4 2336.28 952.433 1
 5 -3 4 -2378.3 1729.87 1
 5 -3 4 996.24 710.398 1
 5 -3 4 6358.4 2491.15 1
 5 3 -4 1384.29 1128.54 1
 5 3 -4 3141.59 2041.37 1
 5 3 5 192854 38938 1
 5 -3 -5 180995 31903 1
 -5 3 -5 177721 22876 1
 -5 3 -5 112389 22854 1
 -5 -3 5 159602 20580 1
 -5 -3 5 218318 38496 1
 -5 -3 5 166394 33606 1
 -5 -3 -5 175464 35420 1
 -5 3 5 202279 35664 1
 5 -3 5 124425 25265 1
 5 -3 5 186615 24027 1
 5 3 -5 201703 35575 1
 5 3 -5 157522 31814 1
 5 3 -5 182433 23518 1
 5 3 6 68274 13867 1
 5 -3 -6 69646 12332 1
 5 -3 -6 66106 13655 1
 -5 3 -6 60774 7880.52 1
 -5 3 -6 69823 14332 1
 -5 -3 6 64336 8356.19 1
 -5 -3 6 56659 10095 1
 -5 -3 6 64801 13210 1
 -5 -3 -6 68739 13945 1
 -5 3 6 67721 11993 1
 -5 3 6 71217 14600 1
 5 -3 6 70310 14454 1
 5 -3 6 57566 7471.23 1
 5 3 -6 69181 12296 1
 5 3 -6 65376 8504.42 1
 5 3 -6 83916 17004 1
 5 3 7 10830 2036.94 1
 5 3 7 7398.22 2114.6 1
 5 -3 -7 12394 2480.09 1
 5 -3 -7 15611 4181.41 1
 -5 3 -7 15653 2241.15 1
 -5 3 -7 11679 3183.62 1
 -5 -3 7 10312 2435.84 1
 -5 -3 7 11232 2384.95 1
 -5 -3 -7 10290 1915.93 1
 -5 -3 -7 12438 2913.71 1
 -5 3 7 15418 3913.71 1
 -5 3 7 11679 2369.47 1
 5 -3 7 12414 3212.39 1
 5 3 -7 9148.22 2119.25 1
 5 3 -7 8730.08 2147.79 1
 5 3 -7 9079.64 1626.77 1
 5 3 8 18827 2953.54 1
 5 3 8 16385 3703.54 1
 5 -3 -8 14511 2842.92 1
 5 -3 -8 16142 2464.6 1
 -5 3 -8 13659 2049.78 1
 -5 3 -8 12909 3188.05 1
 -5 -3 8 21166 4022.12 1
 -5 -3 8 15095 2232.3 1
 -5 -3 8 18075 3891.59 1
 -5 -3 -8 18765 4123.89 1
 -5 -3 -8 17334 2727.87 1
 -5 3 8 13688 2672.56 1
 -5 3 8 11631 2017.48 1
 5 -3 8 18520 4159.29 1
 5 -3 8 17619 2491.15 1
 5 3 -8 18369 3663.71 1
 5 3 -8 16945 2484.51 1
 5 3 -8 23451 4876.1 1
 5 3 9 12942 2415.93 1
 5 3 9 7168.13 2140.93 1
 5 -3 -9 10392 1853.32 1
 5 -3 -9 12825 3619.47 1
 -5 3 -9 15976 2376.1 1
 -5 3 -9 8665.92 2654.86 1
 -5 -3 9 8617.25 2250 1
 -5 -3 9 9705.74 1734.95 1
 -5 -3 9 11175 2542.03 1
 -5 -3 -9 8066.36 1851.1 1
 -5 -3 -9 6272.12 2000 1
 -5 3 9 9245.57 1909.29 1
 -5 3 9 10418 2889.38 1
 5 -3 9 13754 2073.23 1
 5 -3 9 6823 2457.96 1
 5 3 -9 11555 2862.83 1
 5 3 -9 6340.7 1698.45 1
 5 3 -9 8955.74 1644.47 1
 5 3 10 1426.55 1619.47 1
 5 3 10 434.07 1631.86 1
 5 -3 -10 -579.2 1207.52 1
 5 -3 -10 4250 1932.08 1
 5 -3 -10 4495.57 2216.81 1
 -5 3 -10 2561.94 1953.76 1
 -5 -3 10 1484.29 1176.99 1
 -5 -3 10 3577.43 1775.44 1
 -5 -3 -10 466.37 1471.68 1
 -5 -3 -10 5048.67 1931.19 1
 -5 3 10 8342.91 2181.19 1
 -5 3 10 478.1 1801.77 1
 -5 3 10 2603.98 1437.83 1
 5 -3 10 2719.02 2150.22 1
 5 3 -10 3110.62 2053.32 1
 5 3 -10 651.99 1119.03 1
 5 3 11 1005.31 1668.14 1
 5 3 11 5703.53 2194.69 1
 5 3 11 5977.87 2225.66 1
 5 -3 -11 632.08 1256.19 1
 5 -3 -11 4179.2 2238.94 1
 5 -3 -11 2679.2 1616.59 1
 -5 3 -11 5818.58 1574.11 1
 -5 3 -11 1509.07 1847.34 1
 -5 -3 11 5898.22 1483.41 1
 -5 -3 11 2236.72 1636.5 1
 -5 -3 11 2424.78 1691.81 1
 -5 -3 -11 2005.09 1626.33 1
 -5 -3 -11 -1107.7 1315.49 1
 -5 -3 -11 4597.34 2144.47 1
 -5 3 11 3674.78 1610.62 1
 -5 3 11 3075.22 1954.42 1
 -5 3 11 1369.69 1487.83 1
 5 -3 11 3165.93 1995.57 1
 5 -3 11 3734.51 1472.56 1
 5 3 -11 832.3 1882.52 1
 5 3 -11 264.82 1190.04 1
 5 3 -11 2298.67 1213.49 1
 5 3 12 132.74 1335.62 1
 5 3 12 2590.71 2022.56 1
 5 3 12 2900.44 2267.7 1
 5 -3 -12 516.37 1546.24 1
 5 -3 -12 4238.93 2727.87 1
 5 -3 -12 5999.99 1929.87 1
 -5 3 -12 4183.62 2092.92 1
 -5 3 -12 1058.85 1496.68 1
 -5 -3 12 3296.46 1740.48 1
 -5 -3 12 2004.2 1307.52 1
 -5 -3 12 429.87 1905.97 1
 -5 -3 -12 3272.12 1262.17 1
 -5 -3 -12 534.29 1927.43 1
 -5 -3 -12 2601.77 2221.24 1
 -5 3 12 6265.48 2834.07 1
 -5 3 12 563.27 1687.83 1
 -5 3 12 1396.46 1675.44 1
 5 -3 12 1615.48 1512.61 1
 5 -3 12 4727.87 2126.77 1
 5 3 -12 6749.99 2491.15 1
 5 3 -12 3508.85 1526.55 1
 5 3 -12 178.58 1230.09 1
 5 3 13 21427 3986.72 1
 5 3 13 18237 3559.73 1
 5 3 13 14577 3716.81 1
 5 -3 -13 21259 3199.11 1
 5 -3 -13 15962 3294.24 1
 5 -3 -13 26549 6028.75 1
 -5 3 -13 26416 3922.56 1
 -5 3 -13 16259 3873.89 1
 -5 -3 13 15867 3280.97 1
 -5 -3 13 17670 2880.53 1
 -5 -3 13 19706 4440.26 1
 -5 -3 -13 21852 4022.12 1
 -5 -3 -13 18502 3411.5 1
 -5 -3 -13 13423 3577.43 1
 -5 3 13 23650 5420.35 1
 -5 3 13 17608 3537.61 1
 -5 3 13 27367 4086.28 1
 5 -3 13 23341 3533.18 1
 5 -3 13 16454 3977.87 1
 5 3 -13 22389 4615.04 1
 5 3 -13 14341 3285.39 1
 5 3 -13 20111 3042.03 1
 5 3 14 1057.3 2438.05 1
 5 3 14 1790.93 1325.88 1
 5 3 14 905.31 2484.51 1
 5 -3 -14 -729.65 1600 1
 5 -3 -14 1627.43 1852.43 1
 5 -3 -14 1484.95 2714.6 1
 -5 3 -14 55.69 1940.04 1
 -5 3 -14 974.34 2089.38 1
 -5 -3 14 2314.16 1984.95 1
 -5 -3 14 -764.6 2043.14 1
 -5 -3 14 1075.66 2055.31 1
 -5 -3 -14 2911.5 1254.87 1
 -5 -3 -14 721.46 2553.09 1
 -5 -3 -14 298.89 2099.33 1
 -5 3 14 6044.24 2865.04 1
 -5 3 14 1680.31 1888.94 1
 -5 3 14 2842.92 2008.63 1
 5 -3 14 2517.7 2120.79 1
 5 -3 14 4617.25 2200.88 1
 5 3 -14 4900.44 2201.55 1
 5 3 -14 638.05 1873.67 1
 5 3 -14 1547.56 1807.52 1
 5 3 15 627.88 1522.56 1
 5 3 15 2935.84 2542.03 1
 5 3 15 967.7 2369.47 1
 5 -3 -15 4232.3 1988.27 1
 5 -3 -15 -500.22 2752.21 1
 5 -3 -15 -345.35 2876.1 1
 -5 3 -15 745.8 2143.58 1
 -5 3 -15 1172.34 2063.27 1
 -5 -3 15 2031.64 2171.24 1
 -5 -3 15 -388.72 2272.12 1
 -5 -3 15 1730.09 2195.57 1
 -5 -3 -15 3311.94 1398.67 1
 -5 -3 -15 3475.66 2323.01 1
 -5 -3 -15 -98.72 2409.29 1
 -5 3 15 2209.29 2725.66 1
 -5 3 15 -1222.3 2599.55 1
 -5 3 15 5289.82 2323.01 1
 5 -3 15 1735.4 2307.52 1
 5 -3 15 2703.54 2243.36 1
 5 3 -15 1592.26 2111.5 1
 5 3 -15 2398.23 1935.4 1
 5 3 -15 -2993.4 2189.16 1
 5 3 16 -364.38 2692.48 1
 5 3 16 1622.34 1758.18 1
 5 3 16 3278.76 2907.08 1
 5 -3 -16 2601.77 2296.46 1
 5 -3 -16 363.94 1951.33 1
 5 -3 -16 3617.25 3157.08 1
 -5 3 -16 1832.3 2166.59 1
 -5 3 -16 1142.92 2057.08 1
 -5 -3 16 1927.43 1942.25 1
 -5 -3 16 4320.79 2435.84 1
 -5 -3 16 -952.43 2400.44 1
 -5 -3 -16 -3247.8 1530.53 1
 -5 -3 -16 449.34 2668.14 1
 -5 -3 -16 872.34 2473.45 1
 -5 3 16 4482.3 2904.86 1
 -5 3 16 1806.86 1919.02 1
 -5 3 16 -490.71 2506.63 1
 5 -3 16 3026.55 2387.17 1
 5 -3 16 -884.73 2118.8 1
 5 3 -16 3840.7 2073.67 1
 5 3 -16 6059.73 2413.71 1
 5 3 -16 2827.43 2081.64 1
 5 3 17 1979.64 1857.08 1
 5 3 17 2064.38 2570.79 1
 5 3 17 3347.34 2778.76 1
 5 -3 -17 227.88 2298.67 1
 5 -3 -17 1146.02 2178.98 1
 5 -3 -17 3575.22 3236.72 1
 -5 3 -17 -353.32 2189.82 1
 -5 3 -17 -258.85 2511.06 1
 -5 -3 17 3736.72 2369.47 1
 -5 -3 17 4314.15 2555.31 1
 -5 -3 17 848.89 2820.79 1
 -5 -3 -17 -700.44 1552.65 1
 -5 -3 -17 1994.91 2446.9 1
 -5 -3 -17 -1523.9 2860.62 1
 -5 3 17 -3977.9 2942.47 1
 -5 3 17 -479.65 2066.37 1
 -5 3 17 635.84 2460.17 1
 5 -3 17 842.92 2316.37 1
 5 -3 17 -2367.3 1794.47 1
 5 -3 17 -1707.3 2853.98 1
 5 3 -17 4360.62 2477.87 1
 5 3 -17 1739.16 2444.69 1
 5 3 -17 -187.5 2369.47 1
 5 3 18 3477.87 1830.53 1
 5 3 18 -321.9 2785.4 1
 5 3 18 526.55 2988.94 1
 5 -3 -18 -1363.5 2508.85 1
 5 -3 -18 3650.44 3477.87 1
 5 -3 -18 809.29 2165.48 1
 -5 3 -18 146.02 1478.54 1
 -5 3 -18 -363.27 2634.95 1
 -5 3 -18 5882.74 2926.99 1
 -5 -3 18 3205.75 2707.96 1
 -5 -3 18 515.71 2265.48 1
 -5 -3 18 1290.71 2869.47 1
 -5 -3 -18 -934.29 2865.04 1
 -5 -3 -18 3993.36 1691.15 1
 -5 -3 -18 1215.93 2586.28 1
 -5 3 18 2670.35 2269.91 1
 -5 3 18 -1738.9 2595.13 1
 -5 3 18 1217.92 2977.87 1
 5 -3 18 4900.44 3371.68 1
 5 -3 18 -5891.6 2938.05 1
 5 -3 18 2902.65 1941.59 1
 5 3 -18 840.71 2502.21 1
 5 3 -18 4575.22 2911.5 1
 5 3 -18 4112.83 2634.95 1
 5 4 1 24978 4603.98 1
 5 4 1 23872 5460.17 1
 5 -4 -1 27279 4922.56 1
 -5 4 -1 22345 4134.95 1
 -5 4 -1 18841 3296.46 1
 -5 -4 1 33695 6039.82 1
 -5 -4 -1 31593 5716.81 1
 -5 -4 -1 16728 4163.71 1
 -5 4 1 23717 4314.15 1
 5 -4 1 26438 4849.55 1
 5 -4 1 16454 2838.49 1
 5 4 -1 30111 5426.99 1
 5 4 2 6294.24 2238.94 1
 5 -4 -2 2694.69 1026.99 1
 -5 -4 2 3148.23 1128.54 1
 -5 -4 -2 11049 2971.24 1
 -5 4 2 4672.56 1233.18 1
 5 4 -2 3420.35 1174.78 1
 5 -4 -3 1869.69 972.344 1
 -5 4 -3 2519.91 1710.18 1
 -5 4 -3 1387.83 1010.62 1
 -5 -4 3 3433.62 1210.62 1
 -5 4 3 2873.89 1055.97 1
 5 -4 3 4188.05 2114.6 1
 5 -4 3 1804.64 912.388 1
 5 4 -3 4066.37 1319.47 1
 5 4 4 110841 22478 1
 5 -4 -4 90044 15909 1
 -5 4 -4 90487 11695 1
 -5 4 -4 85841 17531 1
 -5 -4 4 81880 14482 1
 -5 -4 4 112168 15024 1
 -5 -4 -4 97456 19763 1
 -5 4 4 88849 15701 1
 5 -4 4 86858 17752 1
 5 -4 4 91681 11843 1
 5 4 -4 75752 13420 1
 5 4 -4 105686 14533 1
 5 4 5 12664 3008.85 1
 -5 4 -5 16925 2398.23 1
 -5 4 -5 18133 4438.05 1
 -5 -4 5 24690 3820.79 1
 -5 -4 5 16254 3123.89 1
 -5 -4 -5 12272 2878.32 1
 5 -4 5 16144 2298.67 1
 5 -4 5 22411 5225.66 1
 5 4 -5 14900 2953.54 1
 5 4 -5 18173 3223.45 1
 5 4 6 7176.98 2296.46 1
 5 -4 -6 20679 3836.28 1
 5 -4 -6 11310 3836.28 1
 -5 4 -6 7084.06 1381.64 1
 -5 4 -6 15046 4090.7 1
 -5 -4 6 8323 1832.96 1
 -5 -4 6 12737 2590.71 1
 -5 -4 6 15794 3774.33 1
 -5 -4 -6 11133 2789.82 1
 -5 4 6 17449 3347.34 1
 5 -4 6 10965 3719.02 1
 5 -4 6 9064.15 1526.77 1
 5 4 -6 10179 2294.25 1
 5 4 -6 8701.32 1902.21 1
 5 4 -6 13325 3309.73 1
 5 4 7 46615 9599.55 1
 5 -4 -7 33717 6079.64 1
 5 -4 -7 35619 8050.88 1
 -5 4 -7 28960 6674.77 1
 -5 4 -7 38606 5121.68 1
 -5 -4 7 32611 6984.51 1
 -5 -4 7 45111 5999.99 1
 -5 -4 7 31350 5707.96 1
 -5 -4 -7 39071 8073 1
 -5 4 7 30841 6896.01 1
 -5 4 7 30796 5577.43 1
 5 -4 7 29646 6909.28 1
 5 -4 7 36991 4902.65 1
 5 4 -7 40774 7367.25 1
 5 4 -7 41571 5522.12 1
 5 4 8 6615.04 2407.08 1
 5 -4 -8 4584.07 1473.01 1
 5 -4 -8 12246 5033.18 1
 -5 4 -8 3975.66 1293.14 1
 -5 -4 8 8305.3 1715.48 1
 -5 -4 8 6685.83 1881.86 1
 -5 -4 -8 6741.14 2296.46 1
 -5 4 8 2867.25 1327.87 1
 -5 4 8 2776.55 3710.17 1
 5 -4 8 2676.99 1195.35 1
 5 4 -8 5796.45 1951.55 1
 5 4 -8 8606.19 2353.98 1
 5 4 -8 6719.02 1672.12 1
 5 4 9 32190 4610.61 1
 5 4 9 31438 6721.23 1
 5 -4 -9 31372 5734.51 1
 5 -4 -9 44491 9634.95 1
 -5 4 -9 33606 4561.94 1
 -5 4 -9 43606 9238.93 1
 -5 -4 9 29978 5515.48 1
 -5 -4 9 39137 8139.37 1
 -5 -4 9 37699 5057.52 1
 -5 -4 -9 38982 8146.01 1
 -5 -4 -9 30951 4373.89 1
 -5 4 9 47677 10155 1
 -5 4 9 31969 5807.52 1
 5 -4 9 48850 10221 1
 5 -4 9 34779 4674.77 1
 5 4 -9 27389 5115.04 1
 5 4 -9 38827 5212.38 1
 5 4 -9 39358 8108.4 1
 5 4 10 14522 2701.32 1
 5 4 10 23496 5185.83 1
 5 -4 -10 27854 5194.69 1
 5 -4 -10 17038 2688.05 1
 5 -4 -10 19998 4962.38 1
 -5 4 -10 20018 4743.36 1
 -5 4 -10 19044 2829.64 1
 -5 -4 10 23717 4475.66 1
 -5 -4 10 15569 2411.5 1
 -5 -4 10 16268 3730.08 1
 -5 -4 -10 14646 2597.34 1
 -5 -4 -10 21075 4727.87 1
 -5 4 10 21803 4146.01 1
 -5 4 10 14644 2515.48 1
 -5 4 10 22788 5121.68 1
 5 -4 10 17365 4254.42 1
 5 -4 10 19730 2920.35 1
 5 4 -10 18900 3807.52 1
 5 4 -10 14301 3219.02 1
 5 4 -10 14228 2307.52 1
 5 4 11 1946.02 2380.53 1
 5 4 11 8893.8 2915.93 1
 5 -4 -11 4984.51 1875.88 1
 5 -4 -11 4823 1907.74 1
 5 -4 -11 7849.55 3371.68 1
 -5 4 -11 3608.4 2331.86 1
 -5 4 -11 3320.79 1555.53 1
 -5 -4 11 4283.18 1738.05 1
 -5 -4 11 5201.32 1610.4 1
 -5 -4 11 6783.18 2232.3 1
 -5 -4 -11 3891.59 2209.07 1
 -5 -4 -11 5769.91 2581.86 1
 -5 4 11 3482.3 1757.96 1
 -5 4 11 3188.05 2075.44 1
 -5 4 11 6820.79 2780.97 1
 5 -4 11 4701.32 2179.2 1
 5 -4 11 1913.71 1367.7 1
 5 4 -11 4360.62 1907.96 1
 5 4 -11 3889.38 1448.89 1
 5 4 -11 6738.93 1972.56 1
 5 4 12 2466.81 2765.48 1
 5 4 12 2502.21 2637.17 1
 5 4 12 7966.81 2836.28 1
 5 -4 -12 1452.21 1835.18 1
 5 -4 -12 199.89 1860.84 1
 5 -4 -12 3590.7 3227.87 1
 -5 4 -12 2194.91 1762.61 1
 -5 4 -12 3809.73 2296.46 1
 -5 -4 12 2265.48 1443.36 1
 -5 -4 12 2451.32 1890.04 1
 -5 -4 12 4659.29 2034.29 1
 -5 -4 -12 9103.97 2280.97 1
 -5 -4 -12 4101.77 2338.49 1
 -5 -4 -12 3106.19 2325.22 1
 -5 4 12 3119.47 1946.68 1
 -5 4 12 3829.64 2564.16 1
 -5 4 12 2876.1 2847.34 1
 5 -4 12 4533.18 2238.94 1
 5 -4 12 5128.31 1733.41 1
 5 4 -12 5546.45 2561.94 1
 5 4 -12 3026.55 1472.12 1
 5 4 -12 2537.61 1528.76 1
 5 4 13 -872.12 2643.8 1
 5 4 13 -509.73 2036.06 1
 5 4 13 472.34 2500 1
 5 -4 -13 5221.23 1877.87 1
 5 -4 -13 -646.9 3137.17 1
 5 -4 -13 2765.48 1914.6 1
 -5 4 -13 2367.25 1961.5 1
 -5 4 -13 2566.37 2199.33 1
 -5 -4 13 1073.01 1788.49 1
 -5 -4 13 4289.82 2161.72 1
 -5 -4 13 1878.76 1930.53 1
 -5 -4 -13 2993.36 2261.06 1
 -5 -4 -13 1353.32 2557.52 1
 -5 -4 -13 880.09 1430.53 1
 -5 4 13 464.16 1643.58 1
 -5 4 13 355.97 2365.04 1
 -5 4 13 1154.87 2849.55 1
 5 -4 13 6.22 2200.22 1
 5 -4 13 4752.21 2105.09 1
 5 4 -13 1189.6 2265.48 1
 5 4 -13 -36.5 1637.83 1
 5 4 -13 207.5 1672.56 1
 5 4 14 2542.03 2003.76 1
 5 4 14 194.18 2398.23 1
 5 4 14 3274.33 2438.05 1
 5 -4 -14 -580.31 1713.94 1
 5 -4 -14 206.33 1864.16 1
 5 -4 -14 -2500 3170.35 1
 -5 4 -14 3482.3 2206.63 1
 -5 4 -14 891.59 2287.61 1
 -5 -4 14 2707.96 1818.58 1
 -5 -4 14 801.77 2265.48 1
 -5 -4 14 592.26 1786.28 1
 -5 -4 -14 -1234.5 2108.63 1
 -5 -4 -14 6081.85 2889.38 1
 -5 -4 -14 1261.95 1594.02 1
 -5 4 14 -1906.2 2960.17 1
 -5 4 14 -1018.8 2243.36 1
 -5 4 14 1267.7 1659.95 1
 5 -4 14 1213.27 2179.2 1
 5 -4 14 -2078.1 2455.75 1
 5 4 -14 2184.29 2048.01 1
 5 4 -14 2221.24 1781.86 1
 5 4 -14 6657.07 2280.97 1
 5 4 15 1266.81 1929.42 1
 5 4 15 -221.24 2765.48 1
 5 4 15 2683.63 2599.55 1
 5 -4 -15 3150.44 2263.27 1
 5 -4 -15 1026.11 1874.33 1
 5 -4 -15 7559.73 3789.82 1
 -5 4 -15 2398.23 2193.8 1
 -5 4 -15 -103.01 2413.71 1
 -5 -4 15 1265.93 2002.21 1
 -5 -4 15 5084.07 2542.03 1
 -5 -4 15 2307.52 1962.39 1
 -5 -4 -15 2378.32 2431.41 1
 -5 -4 -15 3230.09 2778.76 1
 -5 -4 -15 3654.86 1953.98 1
 -5 4 15 1990.04 1823.23 1
 -5 4 15 2592.92 3316.37 1
 -5 4 15 4511.06 2730.09 1
 5 -4 15 33.58 2136.5 1
 5 -4 15 1045.35 2482.3 1
 5 4 -15 3931.41 2173.45 1
 5 4 -15 -1039.4 1931.64 1
 5 4 -15 -1666.6 1994.25 1
 5 4 16 335.4 2606.19 1
 5 4 16 97.1 1882.08 1
 5 4 16 269.91 2962.39 1
 5 -4 -16 -151.04 2544.25 1
 5 -4 -16 237.39 3185.84 1
 5 -4 -16 390.27 2155.53 1
 -5 4 -16 772.12 2329.64 1
 -5 4 -16 -301.55 2250 1
 -5 -4 16 -464.6 2280.97 1
 -5 -4 16 3451.32 2586.28 1
 -5 -4 16 134.45 2178.98 1
 -5 -4 -16 943.58 2690.26 1
 -5 -4 -16 1907.52 1686.5 1
 -5 -4 -16 1347.34 3099.55 1
 -5 4 16 2752.21 2223.45 1
 -5 4 16 3792.03 3115.04 1
 -5 4 16 5066.37 2719.02 1
 5 -4 16 -1169.2 2630.53 1
 5 -4 16 825 2573.01 1
 5 4 -16 2123.23 2506.63 1
 5 4 -16 2584.07 2305.31 1
 5 4 -16 -455.53 2020.13 1
 5 4 17 -1285.2 1782.74 1
 5 4 17 2243.36 2670.35 1
 5 4 17 316.81 2654.86 1
 5 -4 -17 1779.87 2486.72 1
 5 -4 -17 192.32 3426.99 1
 5 -4 -17 3457.96 2404.86 1
 -5 4 -17 2530.97 2657.08 1
 -5 4 -17 235.84 2628.32 1
 -5 -4 17 1985.84 2792.03 1
 -5 -4 17 1993.58 2637.17 1
 -5 -4 17 1446.68 2028.98 1
 -5 -4 -17 695.57 1617.7 1
 -5 -4 -17 -2995.6 2734.51 1
 -5 -4 -17 1456.41 2761.06 1
 -5 4 17 -3.84 2907.08 1
 -5 4 17 5309.73 2825.22 1
 -5 4 17 769.25 2199.11 1
 5 -4 17 -828.1 2938.05 1
 5 -4 17 1152.43 2694.69 1
 5 4 -17 -594.91 2519.91 1
 5 4 -17 2254.42 2546.46 1
 5 4 -17 -174.69 2482.3 1
 5 4 18 124.89 3097.34 1
 5 -4 -18 735.84 3575.22 1
 -5 4 -18 490.49 2648.23 1
 -5 -4 18 605.09 3002.21 1
 -5 -4 -18 1207.96 3030.97 1
 -5 4 18 5143.8 3236.72 1
 5 -4 18 2185.4 3026.55 1
 5 4 -18 4219.02 2714.6 1
 -5 5 -1 14263 3017.7 1
 -5 5 -1 10427 4050.88 1
 -5 -5 1 9889.37 2232.3 1
 5 -5 1 10217 2466.81 1
 5 -5 1 9606.18 3612.83 1
 5 5 -1 11235 2431.41 1
 5 5 2 124.6 3061.94 1
 5 -5 -2 1343.36 1174.56 1
 -5 5 -2 2696.9 2011.28 1
 -5 5 -2 1759.51 2123.67 1
 -5 -5 -2 1361.95 3073.01 1
 -5 5 2 -94.56 1127.21 1
 5 -5 2 4066.37 2276.55 1
 5 -5 2 3621.68 2035.84 1
 5 5 3 20131 4955.75 1
 -5 5 -3 7683.62 1743.36 1
 -5 -5 -3 8265.48 3225.66 1
 5 -5 3 7292.03 1771.9 1
 5 5 4 6511.05 2929.2 1
 5 -5 -4 4517.69 1451.33 1
 -5 5 -4 3272.12 1279.2 1
 -5 -5 4 1195.8 1221.02 1
 -5 -5 4 6513.27 4353.98 1
 -5 -5 -4 15082 3949.11 1
 -5 5 4 2331.86 1344.03 1
 5 -5 4 3803.09 1247.79 1
 5 5 -4 2575.22 1416.15 1
 5 5 -4 5785.39 4694.69 1
 5 5 5 19212 4612.83 1
 5 -5 -5 16834 3265.48 1
 -5 5 -5 10540 1955.09 1
 -5 5 -5 8513.27 3287.61 1
 -5 -5 5 11153 2323.01 1
 -5 -5 5 17049 3778.76 1
 -5 -5 -5 11372 3287.61 1
 -5 5 5 13208 2741.15 1
 5 -5 5 11458 1965.48 1
 5 -5 5 4608.4 3099.55 1
 5 5 -5 10396 2327.43 1
 5 5 -5 11343 3889.38 1
 5 5 6 48451 10164 1
 5 -5 -6 50708 9059.73 1
 -5 5 -6 50973 6741.14 1
 -5 -5 6 38097 6891.59 1
 -5 -5 6 44668 6194.68 1
 -5 -5 -6 46726 9743.35 1
 -5 5 6 31040 5716.81 1
 5 -5 6 62080 8126.1 1
 5 5 -6 41571 7524.33 1
 5 5 -6 57323 7847.34 1
 5 5 7 12540 3438.05 1
 5 -5 -7 1598.45 1259.95 1
 5 -5 -7 1705.75 3995.57 1
 -5 5 -7 384.51 1377.43 1
 -5 -5 7 3696.9 1819.25 1
 -5 -5 7 13237 3353.98 1
 -5 -5 7 2743.36 1578.1 1
 -5 -5 -7 6818.58 2646.01 1
 -5 5 7 1212.17 1434.51 1
 5 -5 7 3022.12 2900.44 1
 5 5 -7 392.48 1730.53 1
 5 5 -7 13719 3336.28 1
 5 5 -7 5800.88 1983.85 1
 5 5 8 23097 5249.99 1
 5 -5 -8 35332 8272.12 1
 -5 5 -8 30752 4225.66 1
 -5 5 -8 27035 6207.96 1
 -5 -5 8 21715 4128.31 1
 -5 -5 8 31018 4274.33 1
 -5 -5 8 32168 6840.7 1
 -5 -5 -8 20710 4814.15 1
 -5 5 8 32677 7469.02 1
 5 -5 8 29049 4011.06 1
 5 -5 8 29845 6758.84 1
 5 5 -8 20628 4044.24 1
 5 5 -8 29115 6165.92 1
 5 5 -8 32500 4471.23 1
 5 5 9 -415.71 2210.4 1
 5 -5 -9 5103.98 1784.29 1
 5 -5 -9 4723.45 4174.77 1
 -5 5 -9 9201.32 1863.27 1
 -5 5 -9 4084.07 3004.42 1
 -5 -5 9 9683.62 3011.06 1
 -5 -5 9 3225.66 1578.54 1
 -5 -5 9 1066.59 1409.95 1
 -5 -5 -9 176.7 2117.7 1
 -5 5 9 3809.73 1717.92 1
 -5 5 9 12538 4300.88 1
 5 -5 9 4006.63 3384.95 1
 5 -5 9 7530.97 1719.25 1
 5 5 -9 953.32 1552.43 1
 5 5 -9 4334.07 1747.79 1
 5 5 10 18356 4539.82 1
 5 -5 -10 8289.81 4123.89 1
 -5 5 -10 7265.48 1819.91 1
 -5 5 -10 13808 3803.09 1
 -5 -5 10 9422.56 1968.36 1
 -5 -5 10 10261 2263.27 1
 -5 -5 10 9486.72 2823.01 1
 -5 -5 -10 23230 5345.13 1
 -5 5 10 20261 3955.75 1
 -5 5 10 11573 4081.85 1
 5 -5 10 13330 3858.4 1
 5 -5 10 7320.79 1709.29 1
 5 5 -10 12476 2765.48 1
 5 5 -10 7183.62 2096.9 1
 5 5 -10 9650.43 2071.46 1
 5 5 11 -3028.8 2929.2 1
 5 -5 -11 5267.69 3723.45 1
 -5 5 -11 1150.22 1606.19 1
 -5 5 -11 -93.58 2420.35 1
 -5 -5 11 3289.82 1656.64 1
 -5 -5 11 9252.2 2254.42 1
 -5 -5 11 727.65 1932.96 1
 -5 -5 -11 -207.5 2676.99 1
 -5 -5 -11 293.36 2601.77 1
 -5 5 11 2878.32 1607.96 1
 -5 5 11 3342.92 3106.19 1
 5 -5 11 2175.44 1541.37 1
 5 -5 11 1940.26 2409.29 1
 5 5 -11 7761.05 2349.55 1
 5 5 -11 2929.2 1671.02 1
 5 5 -11 1906.41 1629.2 1
 5 5 12 20748 4115.04 1
 5 5 12 11029 3648.23 1
 5 -5 -12 21597 3637.16 1
 5 -5 -12 20686 4066.37 1
 5 -5 -12 15387 5030.97 1
 -5 5 -12 17440 2964.6 1
 -5 5 -12 18686 4411.5 1
 -5 -5 12 15385 2561.94 1
 -5 -5 12 16664 3926.99 1
 -5 -5 12 20956 4090.7 1
 -5 -5 -12 13976 3296.46 1
 -5 -5 -12 16365 4283.18 1
 -5 5 12 20058 4024.33 1
 -5 5 12 13478 3170.35 1
 -5 5 12 18677 5079.64 1
 5 -5 12 22190 5044.24 1
 5 -5 12 20038 3188.05 1
 5 5 -12 31704 6008.84 1
 5 5 -12 17661 3971.23 1
 5 5 13 4068.58 3117.25 1
 5 5 13 2471.24 3117.25 1
 5 5 13 53.1 2701.32 1
 5 -5 -13 -730.31 2438.05 1
 5 -5 -13 938.94 1661.95 1
 5 -5 -13 1320.57 3707.96 1
 -5 5 -13 -1372.8 1981.86 1
 -5 5 -13 4670.35 2418.14 1
 -5 -5 13 118.32 1721.02 1
 -5 -5 13 1201.99 2186.5 1
 -5 -5 13 1371.24 1738.49 1
 -5 -5 -13 1694.25 2679.2 1
 -5 -5 -13 1759.29 2743.36 1
 -5 -5 -13 -1873.4 1724.78 1
 -5 5 13 4615.04 3407.08 1
 -5 5 13 1135.18 1831.19 1
 -5 5 13 2002.21 2946.9 1
 5 -5 13 3732.3 2351.77 1
 5 -5 13 1446.46 1938.27 1
 5 5 -13 2809.73 1986.28 1
 5 5 -13 -66.48 1567.48 1
 5 5 -13 680.31 1801.1 1
 5 5 14 1536.5 3245.57 1
 5 5 14 -1201.5 3013.27 1
 5 5 14 3252.21 2789.82 1
 5 -5 -14 2730.09 3652.65 1
 5 -5 -14 2289.82 2586.28 1
 5 -5 -14 -73.27 1746.24 1
 -5 5 -14 3300.88 2212.39 1
 -5 5 -14 1581.86 1955.53 1
 -5 -5 14 2807.52 1900.88 1
 -5 -5 14 732.74 2212.39 1
 -5 -5 14 -90.62 1575.88 1
 -5 -5 -14 16.82 2121.46 1
 -5 -5 -14 1767.25 2699.11 1
 -5 -5 -14 5033.18 3000 1
 -5 5 14 350.88 1716.81 1
 -5 5 14 -927.21 3137.17 1
 -5 5 14 1478.54 3250 1
 5 -5 14 487.83 2106.41 1
 5 -5 14 2831.86 2216.81 1
 5 5 -14 4993.36 1979.64 1
 5 5 -14 -1896 1809.07 1
 5 5 -14 3216.81 1860.62 1
 5 5 15 -155.73 3165.93 1
 5 5 15 1509.29 2643.8 1
 5 -5 -15 4362.83 2646.01 1
 5 -5 -15 4528.76 2140.04 1
 5 -5 -15 8553.09 4044.24 1
 -5 5 -15 1419.47 2227.87 1
 -5 5 -15 3190.26 2216.81 1
 -5 -5 15 3258.85 2051.99 1
 -5 -5 15 4553.09 2546.46 1
 -5 -5 15 2601.77 1779.87 1
 -5 -5 -15 1001.55 2725.66 1
 -5 -5 -15 3831.85 2960.17 1
 -5 -5 -15 2393.8 1909.73 1
 -5 5 15 2889.38 2159.73 1
 -5 5 15 1652.65 3300.88 1
 -5 5 15 3973.45 3263.27 1
 5 -5 15 4829.64 2570.79 1
 5 -5 15 4915.92 2588.49 1
 5 5 -15 534.96 1912.61 1
 5 5 -15 3473.45 2113.71 1
 5 5 -15 3535.39 1997.56 1
 5 5 16 1648.67 2938.05 1
 5 5 16 389.82 2058.63 1
 5 5 16 2811.94 2869.47 1
 5 -5 -16 -1605.3 2362.83 1
 5 -5 -16 -599.56 3418.14 1
 5 -5 -16 280.09 2464.6 1
 -5 5 -16 6365.04 2606.19 1
 -5 5 -16 1852.43 2561.94 1
 -5 -5 16 1364.16 2223.45 1
 -5 -5 16 445.8 2690.26 1
 -5 -5 16 922.79 2045.79 1
 -5 -5 -16 708.85 2369.47 1
 -5 -5 -16 447.57 1820.79 1
 -5 -5 -16 7727.87 3378.31 1
 -5 5 16 3597.34 2453.54 1
 -5 5 16 2617.25 3148.23 1
 -5 5 16 1994.91 2946.9 1
 5 -5 16 2094.69 2763.27 1
 5 -5 16 4966.81 2752.21 1
 5 5 -16 1550.44 2223.45 1
 5 5 -16 2161.5 2413.71 1
 5 5 -16 3219.02 2254.42 1
 5 5 17 129.65 2710.17 1
 5 5 17 -63.89 1966.37 1
 5 5 17 -758.41 2933.63 1
 5 -5 -17 -83.76 2280.97 1
 5 -5 -17 -1018.4 3500 1
 5 -5 -17 -533.63 2236.72 1
 -5 5 -17 3146.01 2734.51 1
 -5 5 -17 -809.51 2608.4 1
 -5 -5 17 -2920.4 2811.94 1
 -5 -5 17 2626.1 3055.31 1
 -5 -5 17 -2223.4 2258.85 1
 -5 -5 -17 2831.86 2367.25 1
 -5 -5 -17 550.88 1926.1 1
 -5 -5 -17 1063.05 2957.96 1
 -5 5 17 2143.14 2236.72 1
 -5 5 17 2373.89 3095.13 1
 -5 5 17 -469.03 2661.5 1
 5 -5 17 835.84 2900.44 1
 5 -5 17 973.01 2865.04 1
 5 5 -17 883.41 2495.57 1
 5 5 -17 2084.07 2670.35 1
 5 5 -17 821.9 2723.45 1
 5 -6 -1 16600 3506.63 1
 -5 6 -1 13872 3267.7 1
 -5 6 1 19686 3977.87 1
 5 -6 1 9780.96 2778.76 1
 5 -6 -2 3207.96 1840.48 1
 -5 6 -2 2493.36 4119.46 1
 -5 6 2 5738.93 2005.31 1
 5 -6 2 5601.76 2209.07 1
 5 -6 2 7659.28 3524.33 1
 5 6 3 17469 5411.5 1
 5 -6 -3 30111 5530.97 1
 -5 6 -3 30066 4641.59 1
 -5 -6 3 30575 5612.83 1
 -5 -6 -3 14646 4862.83 1
 -5 6 3 30664 5619.46 1
 5 -6 3 43827 6150.44 1
 5 6 -3 24668 4672.56 1
 5 6 4 10363 4477.87 1
 5 -6 -4 9413.71 2219.02 1
 -5 6 -4 11582 2396.02 1
 -5 -6 4 10688 2387.17 1
 -5 -6 -4 6283.18 3918.14 1
 -5 6 4 9630.52 2329.64 1
 5 -6 4 9252.2 2223.45 1
 5 6 -4 8665.92 2223.45 1
 5 6 5 6637.16 4455.75 1
 5 -6 -5 23827 4484.51 1
 -5 6 -5 6783.18 1863.49 1
 -5 -6 5 19575 3734.51 1
 -5 -6 5 12759 5280.97 1
 -5 -6 -5 6725.66 4152.65 1
 -5 6 5 28739 5358.4 1
 5 -6 5 5705.75 1719.69 1
 5 6 -5 17892 3555.31 1
 5 6 -5 -1186.3 5453.53 1
 5 6 6 6143.8 3692.47 1
 -5 6 -6 3692.47 1775 1
 -5 6 -6 3444.69 2798.67 1
 -5 -6 6 1766.81 3387.16 1
 -5 -6 6 9692.47 2234.51 1
 -5 -6 -6 5371.68 3548.67 1
 -5 6 6 3907.08 1748.01 1
 5 -6 6 3280.97 2800.88 1
 5 -6 6 2648.23 1599.78 1
 5 6 -6 8780.96 2311.94 1
 5 6 -6 -2869.5 3413.71 1
 5 6 7 4055.31 3371.68 1
 5 -6 -7 1066.81 1801.55 1
 -5 6 -7 7433.62 1890.26 1
 -5 6 -7 5296.45 3181.41 1
 -5 -6 7 651.11 1326.77 1
 -5 -6 7 1216.15 2236.72 1
 -5 -6 -7 4181.41 3194.69 1
 -5 6 7 3046.46 1952.21 1
 5 -6 7 1212.17 3053.09 1
 5 -6 7 3986.72 1540.26 1
 5 6 -7 2136.94 1654.2 1
 5 6 -7 271.02 2643.8 1
 5 6 8 832.96 3106.19 1
 5 -6 -8 7318.58 2252.21 1
 5 -6 -8 4030.97 3838.49 1
 -5 6 -8 4867.25 1673.01 1
 -5 6 -8 5130.53 3154.86 1
 -5 -6 8 1206.86 1821.02 1
 -5 -6 8 973.01 1372.79 1
 -5 -6 8 3646.01 2539.82 1
 -5 -6 -8 2880.53 3002.21 1
 -5 6 8 2566.37 3230.09 1
 5 -6 8 5792.03 3048.67 1
 5 -6 8 4026.54 1575.66 1
 5 6 -8 -663.05 1662.39 1
 5 6 -8 1114.38 2142.48 1
 5 6 -8 4311.94 1993.8 1
 5 6 9 10794 3681.41 1
 5 -6 -9 13111 2896.01 1
 5 -6 -9 8714.59 4311.94 1
 -5 6 -9 12648 2362.83 1
 -5 6 -9 8595.12 3734.51 1
 -5 -6 9 12237 2415.93 1
 -5 -6 9 14150 2924.78 1
 -5 -6 9 8329.64 2977.87 1
 -5 -6 -9 14942 4141.59 1
 -5 6 9 12020 2798.67 1
 -5 6 9 9794.24 3847.34 1
 5 -6 9 8692.47 3462.39 1
 5 -6 9 13445 2345.13 1
 5 6 -9 11465 2769.91 1
 5 6 -9 13173 2573.01 1
 5 6 -9 3750 2316.37 1
 5 6 10 242.92 3172.56 1
 5 -6 -10 20086 3949.11 1
 5 -6 -10 9776.54 4825.22 1
 -5 6 -10 12204 2216.81 1
 -5 6 -10 6559.73 3247.78 1
 -5 -6 10 6486.72 2668.14 1
 -5 -6 10 13502 2508.85 1
 -5 -6 10 10192 2307.52 1
 -5 -6 -10 8075.21 3681.41 1
 -5 6 10 22301 5911.5 1
 -5 6 10 11996 2754.42 1
 5 -6 10 11434 3650.44 1
 5 -6 10 13896 2367.25 1
 5 6 -10 13257 2929.2 1
 5 6 -10 10449 2316.37 1
 5 6 -10 13075 3542.03 1
 5 6 11 5148.22 3400.44 1
 5 -6 -11 946.02 1750.66 1
 5 -6 -11 2568.58 4980.08 1
 -5 6 -11 3157.08 1871.24 1
 -5 6 -11 670.35 2296.46 1
 -5 -6 11 4280.97 1828.76 1
 -5 -6 11 -1828.8 1755.31 1
 -5 -6 11 5329.64 2285.4 1
 -5 -6 -11 3280.97 3130.53 1
 -5 6 11 4809.73 2043.36 1
 -5 6 11 -361.73 4455.75 1
 5 -6 11 2586.28 2389.38 1
 5 -6 11 2957.96 1767.48 1
 5 6 -11 10670 2796.46 1
 5 6 -11 719.25 1752.43 1
 5 6 -11 621.68 1816.15 1
 5 6 12 5703.53 3422.56 1
 5 -6 -12 9130.52 2449.11 1
 5 -6 -12 7960.17 4179.2 1
 -5 6 -12 1076.77 1965.48 1
 -5 6 -12 4860.61 2783.18 1
 -5 -6 12 5584.06 1989.38 1
 -5 -6 12 4692.47 2615.04 1
 -5 -6 12 4028.76 1771.02 1
 -5 -6 -12 3086.28 3044.24 1
 -5 6 12 7258.84 2362.83 1
 -5 6 12 6128.31 3608.4 1
 5 -6 12 2847.34 2823.01 1
 5 -6 12 3192.47 1902.87 1
 5 6 -12 1518.36 2132.52 1
 5 6 -12 3849.55 2130.31 1
 5 6 -12 5953.53 2060.62 1
 5 6 13 3581.85 3163.71 1
 5 -6 -13 4420.35 1834.95 1
 5 -6 -13 3688.05 4190.26 1
 -5 6 -13 1614.6 1894.47 1
 -5 6 -13 1969.02 2798.67 1
 -5 -6 13 3942.47 1934.73 1
 -5 -6 13 -954.42 2511.06 1
 -5 -6 13 1801.77 1659.29 1
 -5 -6 -13 3015.48 2153.54 1
 -5 -6 -13 7243.35 2904.86 1
 -5 -6 -13 3338.49 3017.7 1
 -5 6 13 5234.51 3674.78 1
 -5 6 13 5435.83 2214.6 1
 5 -6 13 593.14 1978.54 1
 5 -6 13 1738.71 2566.37 1
 5 6 -13 2493.36 1978.1 1
 5 6 -13 951.11 2138.71 1
 5 6 -13 1639.38 1987.83 1
 5 6 14 1467.92 3123.89 1
 5 6 14 -2155.1 4807.52 1
 5 6 14 3637.16 3128.32 1
 5 -6 -14 -708.41 1809.51 1
 5 -6 -14 -3066.4 2763.27 1
 5 -6 -14 2884.95 3988.93 1
 -5 6 -14 1251.33 2610.62 1
 -5 6 -14 -605.53 2042.7 1
 -5 -6 14 3008.85 1661.28 1
 -5 -6 14 -1283.2 1873.67 1
 -5 -6 14 348.01 2365.04 1
 -5 -6 -14 2137.83 2610.62 1
 -5 -6 -14 438.94 2882.74 1
 -5 -6 -14 -2212.4 3048.67 1
 -5 6 14 -2015.9 3353.98 1
 -5 6 14 183.21 1947.12 1
 5 -6 14 2316.37 2311.94 1
 5 -6 14 2356.19 2457.96 1
 5 6 -14 649.56 1913.05 1
 5 6 -14 1825 2272.12 1
 5 6 -14 864.16 2024.78 1
 5 6 15 5794.24 3274.33 1
 5 6 15 2307.52 3486.72 1
 5 6 15 3183.62 3026.55 1
 5 -6 -15 193.5 3075.22 1
 5 -6 -15 256.19 1993.58 1
 5 -6 -15 -1183.4 3506.63 1
 -5 6 -15 2095.57 2676.99 1
 -5 6 -15 -1050.7 2123.45 1
 -5 -6 15 -2010.6 2127.87 1
 -5 -6 15 684.73 2550.88 1
 -5 -6 15 1244.03 1953.1 1
 -5 -6 -15 4701.32 3201.32 1
 -5 -6 -15 -5778.8 2508.85 1
 -5 -6 -15 1041.81 2942.47 1
 -5 6 15 269.25 2121.9 1
 -5 6 15 -3104 3037.61 1
 -5 6 15 3966.81 3577.43 1
 5 -6 15 1038.05 2590.71 1
 5 -6 15 -982.52 2303.09 1
 5 6 -15 -174.78 2114.16 1
 5 6 -15 3880.53 2482.3 1
 5 6 -15 993.8 2044.25 1
 5 6 16 1703.1 3050.88 1
 5 6 16 -784.07 2559.73 1
 5 6 16 6272.12 3247.78 1
 5 -6 -16 1599.11 3721.24 1
 5 -6 -16 3311.94 2774.33 1
 5 -6 -16 -765.26 2158.18 1
 -5 6 -16 -371.68 2657.08 1
 -5 6 -16 432.3 2597.34 1
 -5 -6 16 -200.86 2508.85 1
 -5 -6 16 -39.78 2805.31 1
 -5 -6 16 4141.59 2216.81 1
 -5 -6 -16 -3637.2 1866.37 1
 -5 -6 -16 -3203.5 2707.96 1
 -5 -6 -16 -1922.1 3174.78 1
 -5 6 16 223.23 2247.79 1
 -5 6 16 4225.66 3163.71 1
 -5 6 16 -2117.5 2975.66 1
 5 -6 16 117.23 2750 1
 5 -6 16 1382.3 2856.19 1
 5 6 -16 -114.38 2307.52 1
 5 6 -16 2449.11 2426.99 1
 5 6 -16 1264.38 2482.3 1
 5 6 17 32.94 2225.66 1
 5 6 17 3754.42 3070.79 1
 5 6 17 -818.36 2969.02 1
 5 -6 -17 57.06 2599.55 1
 5 -6 -17 2778.76 2309.73 1
 5 -6 -17 4294.24 3725.66 1
 -5 6 -17 4522.12 3022.12 1
 -5 6 -17 -333.19 2597.34 1
 -5 -6 17 590.49 2909.29 1
 -5 -6 17 640.49 2280.97 1
 -5 -6 17 568.8 2973.45 1
 -5 -6 -17 5993.36 3473.45 1
 -5 -6 -17 887.83 2515.48 1
 -5 -6 -17 2524.33 1944.69 1
 -5 6 17 2245.57 2269.91 1
 -5 6 17 -98.32 3081.86 1
 -5 6 17 1933.18 3046.46 1
 5 -6 17 -613.94 3163.71 1
 5 -6 17 1650 3112.83 1
 5 6 -17 3690.26 2796.46 1
 5 6 -17 2630.53 2834.07 1
 5 6 -17 2823.01 2603.98 1
 5 -7 -1 7909.28 2891.59 1
 -5 7 1 4783.18 2453.54 1
 5 -7 1 3836.28 2367.25 1
 5 -7 -2 19540 4042.03 1
 -5 7 -2 26106 6002.21 1
 -5 7 2 19783 4013.27 1
 5 -7 2 20984 4997.78 1
 5 -7 -3 2076.99 1856.64 1
 -5 7 -3 15788 4207.96 1
 -5 -7 -3 -4130.5 4526.54 1
 -5 7 3 2926.99 1978.76 1
 5 -7 3 9646.01 3207.96 1
 5 7 4 8165.92 5621.68 1
 5 -7 -4 21639 4190.26 1
 -5 7 -4 15841 3736.72 1
 -5 -7 -4 2676.99 4991.15 1
 -5 7 4 24358 4730.08 1
 5 -7 4 22411 3918.14 1
 5 7 5 14263 6320.79 1
 5 -7 -5 12265 2741.15 1
 -5 7 -5 11091 2464.6 1
 -5 -7 5 10031 2294.25 1
 -5 -7 5 13029 6365.04 1
 -5 -7 -5 11137 6194.68 1
 -5 7 5 11372 2745.57 1
 5 -7 5 10137 2393.8 1
 5 7 -5 12907 6880.52 1
 5 7 6 11544 5473.45 1
 5 -7 -6 13816 3048.67 1
 -5 7 -6 9331.85 2209.95 1
 -5 -7 6 16865 3356.19 1
 -5 -7 6 19695 5842.91 1
 -5 -7 -6 11774 5942.47 1
 -5 7 6 11812 2953.54 1
 5 -7 6 14482 2568.58 1
 5 7 -6 12615 2931.41 1
 5 7 -6 14228 6993.36 1
 5 7 7 15274 5367.25 1
 5 -7 -7 13841 3068.58 1
 -5 7 -7 21726 3353.98 1
 -5 7 -7 13511 4515.48 1
 -5 -7 7 16414 3809.73 1
 -5 -7 7 19739 3869.46 1
 -5 -7 -7 15000 5112.83 1
 -5 7 7 14117 3309.73 1
 5 -7 7 13695 4506.63 1
 5 -7 7 21936 3460.17 1
 5 7 -7 16889 3553.09 1
 5 7 -7 21573 4267.69 1
 5 7 8 -2763.3 3838.49 1
 5 -7 -8 1518.58 1824.78 1
 -5 7 -8 7004.42 2221.24 1
 -5 -7 8 8086.27 2221.24 1
 -5 -7 8 6765.48 2365.04 1
 -5 -7 -8 -284.29 3896.01 1
 -5 7 8 1423.45 2035.4 1
 5 -7 8 12507 4502.21 1
 5 -7 8 5393.8 1914.16 1
 5 7 -8 5050.88 2575.22 1
 5 7 9 3865.04 4077.43 1
 5 -7 -9 7966.81 2471.24 1
 5 -7 -9 3517.7 4154.86 1
 -5 7 -9 12181 2418.14 1
 -5 7 -9 14527 5106.19 1
 -5 -7 9 9725.65 2340.71 1
 -5 -7 9 9283.18 2550.88 1
 -5 -7 9 17611 4577.43 1
 -5 -7 -9 8679.19 4533.18 1
 -5 7 9 13681 3280.97 1
 -5 7 9 5940.26 3911.5 1
 5 -7 9 8037.6 4176.99 1
 5 -7 9 8466.81 2009.07 1
 5 7 -9 10478 2663.71 1
 5 7 -9 12177 2838.49 1
 5 7 -9 7997.78 3106.19 1
 5 7 10 10069 4723.45 1
 5 -7 -10 5499.99 2289.82 1
 5 -7 -10 7924.77 5904.86 1
 -5 7 -10 860.4 1897.56 1
 -5 7 -10 1672.56 3101.77 1
 -5 -7 10 1726.1 1605.09 1
 -5 -7 10 4741.15 1987.83 1
 -5 -7 10 11299 3329.64 1
 -5 -7 -10 3369.47 3926.99 1
 -5 7 10 2318.58 2325.22 1
 -5 7 10 -1803.8 5641.59 1
 5 -7 10 4292.03 2960.17 1
 5 -7 10 2825.22 1811.95 1
 5 7 -10 621.02 1810.4 1
 5 7 -10 8889.37 2915.93 1
 5 7 -10 4650.44 2087.39 1
 5 7 11 4438.05 3754.42 1
 5 -7 -11 2329.64 1948.23 1
 5 -7 -11 959.51 3882.74 1
 -5 7 -11 3053.09 1964.16 1
 -5 7 -11 -1528.3 2727.87 1
 -5 -7 11 2204.64 2252.21 1
 -5 -7 11 8404.86 2951.32 1
 -5 -7 11 270.57 1637.39 1
 -5 -7 -11 1327.43 3117.25 1
 -5 7 11 3303.09 2318.58 1
 -5 7 11 5435.83 3539.82 1
 5 -7 11 -1564.2 2776.55 1
 5 -7 11 636.06 1801.33 1
 5 7 -11 1190.26 2070.13 1
 5 7 -11 1927.87 2243.36 1
 5 7 -11 1793.8 2174.33 1
 5 7 12 1219.03 3272.12 1
 5 -7 -12 1565.49 1859.51 1
 5 -7 -12 339.6 3800.88 1
 -5 7 -12 3261.06 1807.08 1
 -5 7 -12 4081.85 2949.11 1
 -5 -7 12 4132.74 1947.79 1
 -5 -7 12 4940.26 2896.01 1
 -5 -7 12 3373.89 2152.21 1
 -5 -7 -12 -887.61 3019.91 1
 -5 7 12 1038.94 3353.98 1
 -5 7 12 4055.31 2183.63 1
 5 -7 12 1751.33 2787.61 1
 5 -7 12 1462.17 1784.73 1
 5 7 -12 5999.99 2342.92 1
 5 7 -12 2402.65 2274.33 1
 5 7 -12 10104 2911.5 1
 5 7 13 5933.62 3608.4 1
 5 -7 -13 4566.37 2001.33 1
 5 -7 -13 48.19 3889.38 1
 -5 7 -13 6761.06 2225.66 1
 -5 7 -13 7351.76 3413.71 1
 -5 -7 13 4615.04 1734.51 1
 -5 -7 13 6170.35 2318.58 1
 -5 -7 13 9730.08 3522.12 1
 -5 -7 -13 6714.59 3475.66 1
 -5 7 13 8880.52 3785.39 1
 -5 7 13 3077.43 2053.76 1
 5 -7 13 5451.32 3174.78 1
 5 -7 13 2340.71 2012.61 1
 5 7 -13 6030.97 2140.04 1
 5 7 -13 3376.1 2303.09 1
 5 7 -13 5980.08 2780.97 1
 5 7 14 4652.65 3362.83 1
 5 -7 -14 1978.76 1999.78 1
 5 -7 -14 -195.11 3716.81 1
 -5 7 -14 8780.96 2420.35 1
 -5 7 -14 2197.34 3126.1 1
 -5 -7 14 322.12 3152.65 1
 -5 -7 14 3236.72 2360.62 1
 -5 -7 14 2263.27 1712.17 1
 -5 -7 -14 3267.7 3325.22 1
 -5 -7 -14 2015.93 2776.55 1
 -5 7 14 280.53 2071.02 1
 -5 7 14 2440.26 3115.04 1
 5 -7 14 5926.98 3511.06 1
 5 -7 14 2699.11 2316.37 1
 5 7 -14 -197.1 1997.79 1
 5 7 -14 7112.82 2546.46 1
 5 7 -14 46.33 2761.06 1
 5 7 15 9564.15 3896.01 1
 5 7 15 2860.62 3128.32 1
 5 -7 -15 1751.77 2109.07 1
 5 -7 -15 2129.86 3648.23 1
 -5 7 -15 3287.61 2964.6 1
 -5 7 -15 -1833.8 2484.51 1
 -5 -7 15 796.68 2871.68 1
 -5 -7 15 297.57 2455.75 1
 -5 -7 15 2232.3 2087.61 1
 -5 -7 -15 318.14 2101.1 1
 -5 -7 -15 1409.73 2721.24 1
 -5 -7 -15 2393.8 3387.16 1
 -5 7 15 -1619.2 2977.87 1
 -5 7 15 -686.5 2204.2 1
 5 -7 15 1903.76 2685.84 1
 5 -7 15 -1390.9 3185.84 1
 5 7 -15 2230.09 2134.29 1
 5 7 -15 -715.49 2639.38 1
 5 7 -15 3362.83 2621.68 1
 5 7 16 -781.19 2907.08 1
 5 7 16 1154.87 2911.5 1
 5 7 16 4725.66 3203.54 1
 5 -7 -16 1072.57 2497.79 1
 5 -7 -16 3780.97 2276.55 1
 5 -7 -16 2243.36 3823 1
 -5 7 -16 3938.05 3037.61 1
 -5 7 -16 6462.38 3046.46 1
 -5 -7 16 6219.02 2896.01 1
 -5 -7 16 5119.46 3123.89 1
 -5 -7 16 7800.88 2457.96 1
 -5 -7 -16 3150.44 3172.56 1
 -5 -7 -16 3254.42 2570.79 1
 -5 -7 -16 2243.36 2104.86 1
 -5 7 16 4269.91 2444.69 1
 -5 7 16 3103.98 3117.25 1
 5 -7 16 7694.68 3581.85 1
 5 -7 16 1996.24 3154.86 1
 5 7 -16 3090.7 2316.37 1
 5 7 -16 6988.93 3028.76 1
 5 7 -16 6433.62 3026.55 1
 5 -8 -1 4413.71 2608.4 1
 -5 8 1 6338.49 2561.94 1
 5 -8 -2 7577.43 2738.94 1
 -5 8 2 14462 3502.21 1
 5 -8 -3 6949.11 2511.06 1
 -5 8 -3 9659.28 7203.53 1
 -5 8 3 5320.79 2329.64 1
 5 -8 3 248.67 5382.74 1
 5 8 4 2829.64 5154.86 1
 5 -8 -4 2882.74 2384.95 1
 -5 8 -4 347.79 3690.26 1
 -5 -8 -4 4982.3 4530.97 1
 -5 8 4 -652.21 2267.7 1
 5 -8 4 7462.38 3480.08 1
 5 8 5 3311.94 4798.67 1
 5 -8 -5 2449.11 2267.7 1
 -5 8 -5 2211.72 2907.08 1
 -5 -8 -5 -4314.2 4477.87 1
 -5 8 5 3030.97 2646.01 1
 5 -8 5 3878.31 2566.37 1
 5 8 6 3373.89 5132.74 1
 5 -8 -6 12409 3108.4 1
 -5 8 -6 10719 2537.61 1
 -5 -8 6 10657 4296.46 1
 -5 -8 -6 4073 5039.82 1
 -5 8 6 6643.8 2451.32 1
 5 -8 6 10082 2502.21 1
 5 8 -6 11750 4838.49 1
 5 8 7 4170.35 5393.8 1
 5 -8 -7 10996 2816.37 1
 -5 8 -7 7473.44 2356.19 1
 -5 -8 7 13626 2902.65 1
 -5 -8 7 14524 4230.08 1
 -5 -8 -7 7418.13 5488.93 1
 -5 8 7 8922.56 2871.68 1
 5 -8 7 5119.46 2092.92 1
 5 8 -7 3619.47 4221.23 1
 5 8 8 2575.22 5331.85 1
 5 -8 -8 4028.76 2285.4 1
 -5 8 -8 3626.1 1996.68 1
 -5 8 -8 410.4 3506.63 1
 -5 -8 8 1112.83 3561.94 1
 -5 -8 8 8964.59 2298.67 1
 -5 -8 -8 4767.69 5371.68 1
 -5 8 8 4789.82 2665.93 1
 5 -8 8 5714.6 3513.27 1
 5 -8 8 3763.27 1773.23 1
 5 8 -8 5108.4 2116.81 1
 5 8 -8 9823 4243.36 1
 5 8 9 6862.83 5230.08 1
 5 -8 -9 4150.44 2187.17 1
 -5 8 -9 11369 2668.14 1
 -5 8 -9 5460.17 3389.38 1
 -5 -8 9 7070.79 2190.26 1
 -5 -8 9 15075 2984.51 1
 -5 -8 -9 6944.68 4831.85 1
 -5 8 9 8210.17 2851.77 1
 5 -8 9 6727.87 3265.48 1
 5 -8 9 7845.12 2292.03 1
 5 8 -9 5524.33 2234.51 1
 5 8 -9 16746 3471.24 1
 5 8 10 3714.6 4387.16 1
 5 -8 -10 460.18 2069.47 1
 5 -8 -10 2083.85 3181.41 1
 -5 8 -10 -1229.9 2090.48 1
 -5 8 -10 -1183.2 3493.36 1
 -5 -8 10 1338.05 1731.86 1
 -5 -8 10 -122.5 3101.77 1
 -5 -8 10 720.8 2071.68 1
 -5 -8 -10 972.57 3820.79 1
 -5 8 10 2823.01 2584.07 1
 -5 8 10 2838.49 3039.82 1
 5 -8 10 -2743.4 3254.42 1
 5 -8 10 733.85 1915.71 1
 5 8 -10 3404.86 2045.79 1
 5 8 -10 1617.25 2869.47 1
 5 8 -10 -880.97 2023.01 1
 5 8 11 6455.75 4513.27 1
 5 -8 -11 7564.15 2577.43 1
 5 -8 -11 3017.7 3263.27 1
 -5 8 -11 2703.54 2140.26 1
 -5 8 -11 28.08 3391.59 1
 -5 -8 11 2050.88 2102.65 1
 -5 -8 11 3615.04 1859.73 1
 -5 -8 11 -234.96 2973.45 1
 -5 -8 -11 933.63 3878.31 1
 -5 8 11 3772.12 2581.86 1
 -5 8 11 452.43 3081.86 1
 5 -8 11 -1025.9 3033.18 1
 5 -8 11 3340.7 1980.31 1
 5 8 -11 5232.3 2234.51 1
 5 8 -11 3878.31 2336.28 1
 5 8 -11 1822.34 2836.28 1
 5 8 12 -413.94 3988.93 1
 5 -8 -12 -1.28 2095.79 1
 5 -8 -12 -170.09 3331.85 1
 -5 8 -12 -10.04 3132.74 1
 -5 8 -12 2146.46 2227.87 1
 -5 -8 12 2840.7 1868.36 1
 -5 -8 12 3661.5 2853.98 1
 -5 -8 12 3329.64 2243.36 1
 -5 -8 -12 1355.31 3626.1 1
 -5 8 12 1031.64 3066.37 1
 -5 8 12 2845.13 2648.23 1
 5 -8 12 -621.68 2834.07 1
 5 -8 12 1488.05 2118.58 1
 5 8 -12 1189.38 2030.09 1
 5 8 -12 631.86 2153.1 1
 5 8 -12 3816.37 2745.57 1
 5 8 13 1569.47 3592.92 1
 5 -8 -13 842.7 1940.26 1
 5 -8 -13 -4971.2 3809.73 1
 -5 8 -13 -1855.5 2236.72 1
 -5 8 -13 -480.09 3230.09 1
 -5 -8 13 1163.72 2765.48 1
 -5 -8 13 -1012.8 2283.18 1
 -5 -8 13 1088.94 1779.64 1
 -5 -8 -13 2918.14 3358.4 1
 -5 8 13 -1077.4 2758.85 1
 -5 8 13 2219.02 3053.09 1
 5 -8 13 -75.86 3338.49 1
 5 -8 13 -1414.8 2241.15 1
 5 8 -13 -298.01 1972.12 1
 5 8 -13 -1006.2 2652.65 1
 5 8 -13 6710.17 2732.3 1
 5 8 14 2581.86 3289.82 1
 5 -8 -14 -626.55 1903.76 1
 5 -8 -14 -2325.2 3654.86 1
 -5 8 -14 768.36 2212.39 1
 -5 8 -14 1533.85 3095.13 1
 -5 -8 14 5938.05 3311.94 1
 -5 -8 14 -831.42 2400.44 1
 -5 -8 14 -920.13 2061.28 1
 -5 -8 -14 4174.77 3453.54 1
 -5 8 14 2137.83 3143.8 1
 -5 8 14 3634.95 2336.28 1
 5 -8 14 4909.29 3387.16 1
 5 -8 14 44.11 2526.55 1
 5 8 -14 -458.41 2127.65 1
 5 8 -14 -2139.4 2606.19 1
 5 8 -14 3453.54 2829.64 1
 5 8 15 5272.12 3203.54 1
 5 -8 -15 375.44 2200.44 1
 5 -8 -15 -1950.2 3926.99 1
 -5 8 -15 3101.77 2754.42 1
 -5 8 -15 215.64 2893.8 1
 -5 -8 15 4902.65 3159.29 1
 -5 -8 15 460.18 2807.52 1
 -5 -8 15 1633.41 2077.43 1
 -5 -8 -15 1644.02 3176.99 1
 -5 -8 -15 1409.51 2009.73 1
 -5 8 15 2511.06 3126.1 1
 -5 8 15 -22.77 2440.26 1
 5 -8 15 125.09 3146.01 1
 5 -8 15 4944.69 3154.86 1
 5 8 -15 1295.57 2206.86 1
 5 8 -15 -1354 2683.63 1
 5 8 -15 1594.69 2816.37 1
 5 -9 -1 19827 4477.87 1
 -5 9 1 17418 4157.08 1
 5 -9 -2 2384.95 2911.5 1
 -5 9 2 2601.77 2836.28 1
 5 -9 -3 30531 6283.18 1
 -5 9 -3 9013.26 4161.5 1
 -5 9 3 25929 5404.86 1
 5 -9 3 9849.55 3805.31 1
 5 -9 -4 -907.96 2785.4 1
 -5 9 -4 2524.33 4245.57 1
 -5 9 4 5818.58 3227.87 1
 5 -9 4 3951.32 3387.16 1
 5 9 5 4999.99 5002.21 1
 5 -9 -5 2663.71 2668.14 1
 -5 9 -5 -5276.5 3623.89 1
 -5 -9 -5 -3015.5 4648.23 1
 -5 9 5 1470.8 2911.5 1
 5 -9 5 3460.17 3274.33 1
 5 9 6 -1824.6 5865.04 1
 5 -9 -6 2809.73 2477.87 1
 -5 9 -6 6236.72 3387.16 1
 -5 -9 6 6603.98 4847.34 1
 -5 -9 -6 -1959.3 5732.29 1
 -5 9 6 10015 3300.88 1
 5 -9 6 8838.49 2984.51 1
 5 9 -6 7619.46 5192.47 1
 5 9 7 2316.37 7362.82 1
 -5 9 -7 888.49 2460.17 1
 -5 -9 7 -1482.5 4858.4 1
 -5 -9 -7 6457.96 6809.73 1
 -5 9 7 5457.96 2938.05 1
 5 -9 7 2513.27 2420.35 1
 5 9 -7 -1949.8 5396.01 1
 5 9 8 5692.47 5323 1
 5 -9 -8 1833.63 2180.53 1
 -5 9 -8 2502.21 2043.14 1
 -5 -9 8 8951.32 4500 1
 -5 -9 -8 9789.81 5238.93 1
 -5 9 8 3015.48 2641.59 1
 5 -9 8 2493.36 2059.73 1
 5 9 -8 3033.18 4776.54 1
 5 9 9 7181.41 4825.22 1
 5 -9 -9 7086.28 2471.24 1
 -5 9 -9 4143.8 2269.91 1
 -5 9 -9 5106.19 3756.63 1
 -5 -9 9 5504.42 3469.02 1
 -5 -9 9 2305.31 1678.98 1
 -5 -9 -9 9185.83 4674.77 1
 -5 9 9 5247.78 2882.74 1
 5 -9 9 3884.95 3641.59 1
 5 -9 9 6798.67 2331.86 1
 5 9 -9 5008.84 3818.58 1
 5 9 10 2265.48 4241.15 1
 5 -9 -10 5595.13 2526.55 1
 5 -9 -10 4603.98 3311.94 1
 -5 9 -10 446.9 2407.08 1
 -5 9 -10 3918.14 3641.59 1
 -5 -9 10 5975.66 2232.3 1
 -5 -9 10 5152.65 2721.24 1
 -5 -9 -10 1225.22 4013.27 1
 -5 9 10 7703.53 3000 1
 5 -9 10 4420.35 3469.02 1
 5 -9 10 3307.52 2311.94 1
 5 9 -10 4444.69 2002.87 1
 5 9 -10 6608.4 2860.62 1
 5 9 11 202.34 4159.29 1
 5 -9 -11 -641.15 2135.84 1
 5 -9 -11 -2258.8 2960.17 1
 -5 9 -11 2327.43 2345.13 1
 -5 9 -11 -676.33 3192.47 1
 -5 -9 11 4716.81 2809.73 1
 -5 -9 11 4006.63 2139.38 1
 -5 -9 11 466.59 2847.34 1
 -5 -9 -11 966.81 3827.43 1
 -5 9 11 2280.97 2727.87 1
 -5 9 11 1893.36 2873.89 1
 5 -9 11 2129.2 3146.01 1
 5 -9 11 3920.35 2300.88 1
 5 9 -11 2561.94 1996.02 1
 5 9 -11 3506.63 2873.89 1
 5 9 -11 4933.62 2909.29 1
 5 9 12 -726.11 3865.04 1
 5 -9 -12 2334.07 2232.3 1
 5 -9 -12 4712.38 3143.8 1
 -5 9 -12 2951.32 2380.53 1
 -5 9 -12 5008.84 3564.16 1
 -5 -9 12 1629.42 2402.65 1
 -5 -9 12 1432.08 2061.72 1
 -5 -9 12 2345.13 2944.69 1
 -5 -9 -12 2590.71 3646.01 1
 -5 9 12 2825.22 2853.98 1
 -5 9 12 4179.2 2984.51 1
 5 -9 12 706.42 3210.17 1
 5 -9 12 2513.27 2378.32 1
 5 9 -12 1948.01 2161.5 1
 5 9 -12 1903.54 2513.27 1
 5 9 -12 6836.28 3258.85 1
 5 9 13 -916.59 3623.89 1
 5 -9 -13 730.31 2196.46 1
 5 -9 -13 145.55 3289.82 1
 -5 9 -13 -697.34 2411.5 1
 -5 9 -13 4000 3528.76 1
 -5 -9 13 833.85 3123.89 1
 -5 -9 13 -594.91 2294.25 1
 -5 -9 13 1155.97 2181.41 1
 -5 -9 -13 2048.89 3482.3 1
 -5 9 13 2867.25 2694.69 1
 -5 9 13 -575 2898.23 1
 5 -9 13 1255.09 3254.42 1
 5 -9 13 3957.96 2630.53 1
 5 9 -13 2038.05 2338.49 1
 5 9 -13 1888.27 2997.78 1
 5 9 -13 -543.36 2433.63 1
 5 9 14 2429.2 3537.61 1
 5 -9 -14 517.7 2484.51 1
 5 -9 -14 5400.44 3767.7 1
 -5 9 -14 100.8 2767.7 1
 -5 9 -14 1093.14 3148.23 1
 -5 -9 14 2898.23 2557.52 1
 -5 -9 14 3236.72 2247.79 1
 -5 -9 14 367.48 2710.17 1
 -5 -9 -14 2325.22 3384.95 1
 -5 9 14 3573.01 2926.99 1
 -5 9 14 -105.88 3121.68 1
 5 -9 14 1923.45 3298.67 1
 5 -9 14 -1615.9 2955.75 1
 5 9 -14 2734.51 2065.93 1
 5 9 -14 3962.39 2809.73 1
 5 9 -14 1965.26 2827.43 1
 5 9 15 1571.02 3356.19 1
 5 -9 -15 3628.31 4207.96 1
 -5 9 -15 -2632.7 3157.08 1
 -5 9 -15 1072.34 3327.43 1
 -5 -9 15 1778.54 3037.61 1
 -5 -9 15 2526.55 3006.63 1
 -5 -9 15 -535.84 2373.89 1
 -5 -9 -15 3409.29 3289.82 1
 -5 9 15 -2915.9 3469.02 1
 -5 9 15 169.11 3026.55 1
 5 -9 15 -3276.5 3296.46 1
 5 -9 15 -2692.5 3327.43 1
 5 9 -15 -1206.2 2719.02 1
 5 9 -15 -2621.7 3174.78 1
 5 -10 -2 2380.53 2836.28 1
 -5 10 2 265.49 2426.99 1
 5 -10 -3 3517.7 2924.78 1
 -5 10 3 1795.79 2553.09 1
 5 -10 3 148.72 4154.86 1
 5 -10 -4 -228.98 2969.02 1
 -5 10 -4 2878.32 5407.07 1
 -5 10 4 5176.99 3024.33 1
 5 -10 4 2590.71 4482.3 1
 5 -10 -5 7915.92 3188.05 1
 -5 10 -5 12319 5006.63 1
 -5 10 5 8234.5 3559.73 1
 5 -10 5 10936 4283.18 1
 5 10 6 -6143.8 5508.84 1
 5 -10 -6 -836.5 2674.78 1
 -5 10 -6 1749.78 3938.05 1
 -5 -10 -6 -2938.1 4842.92 1
 -5 10 6 5095.13 3203.54 1
 5 -10 6 2522.12 3411.5 1
 5 10 7 15.36 4252.21 1
 5 -10 -7 1263.72 2309.73 1
 -5 10 -7 3997.78 2902.65 1
 -5 -10 7 -3524.3 4847.34 1
 -5 -10 -7 4146.01 3902.65 1
 -5 10 7 4796.46 2955.75 1
 5 -10 7 1758.85 2336.28 1
 5 10 -7 2063.05 5422.56 1
 5 10 8 -1637.2 4278.76 1
 5 -10 -8 65.31 2173.89 1
 -5 10 -8 506.86 2411.5 1
 -5 -10 8 -6488.9 3969.02 1
 -5 -10 -8 1803.32 3938.05 1
 -5 10 8 -2606.2 2750 1
 5 -10 8 4672.56 2493.36 1
 5 10 -8 -3641.6 4365.04 1
 5 10 9 -1880.1 3971.23 1
 5 -10 -9 2165.26 2442.48 1
 -5 10 -9 5309.73 2632.74 1
 -5 -10 9 3464.6 3707.96 1
 -5 -10 -9 -683.19 3820.79 1
 5 -10 9 503.54 2391.59 1
 5 10 -9 -2922.6 3657.08 1
 5 10 10 835.62 3884.95 1
 5 -10 -10 -120.02 2243.36 1
 -5 10 -10 -770.8 2219.02 1
 -5 10 -10 -4165.9 3221.24 1
 -5 -10 10 1003.1 3526.54 1
 -5 -10 -10 2358.4 3900.44 1
 -5 10 10 1831.64 2825.22 1
 5 -10 10 3092.92 3042.03 1
 5 -10 10 -270.57 2219.02 1
 5 10 -10 -1605.5 3384.95 1
 5 10 11 -508.19 3701.32 1
 5 -10 -11 918.8 2208.4 1
 5 -10 -11 -2982.3 3221.24 1
 -5 10 -11 1372.12 2349.55 1
 -5 10 -11 828.54 3075.22 1
 -5 -10 11 2238.94 1993.14 1
 -5 -10 11 93.78 2951.32 1
 -5 -10 -11 -1668.8 3648.23 1
 -5 10 11 638.05 2845.13 1
 5 -10 11 4411.5 3108.4 1
 5 -10 11 6285.39 2869.47 1
 5 10 -11 -950.22 3033.18 1
 5 10 12 4530.97 3838.49 1
 5 -10 -12 1713.27 2050.22 1
 5 -10 -12 3988.93 3194.69 1
 -5 10 -12 2716.81 2588.49 1
 -5 10 -12 -14.86 3267.7 1
 -5 -10 12 -69.6 3015.48 1
 -5 -10 12 1270.8 2707.96 1
 -5 -10 12 2776.55 2380.53 1
 -5 -10 -12 2672.56 3561.94 1
 -5 10 12 0.83 2920.35 1
 -5 10 12 -2001.3 2953.54 1
 5 -10 12 -1072.3 3296.46 1
 5 -10 12 -490.93 2723.45 1
 5 10 -12 178.67 2100.22 1
 5 10 -12 -622.34 3057.52 1
 5 10 -12 -995.57 2756.63 1
 5 10 13 668.58 3637.16 1
 5 -10 -13 2269.91 2475.66 1
 5 -10 -13 1412.17 3216.81 1
 -5 10 -13 2484.51 2730.09 1
 -5 10 -13 -492.26 3159.29 1
 -5 -10 13 755.97 2780.97 1
 -5 -10 13 860.18 2418.14 1
 -5 -10 13 -1486.7 2117.7 1
 -5 -10 -13 2449.11 3484.51 1
 -5 10 13 1412.17 3108.4 1
 -5 10 13 4230.08 3285.39 1
 5 -10 13 171.48 3225.66 1
 5 -10 13 2524.33 2909.29 1
 5 10 -13 2845.13 2162.17 1
 5 10 -13 1345.57 2909.29 1
 5 10 -13 1336.5 2639.38 1
 5 10 14 659.73 3632.74 1
 5 -10 -14 -1137.8 2586.28 1
 5 -10 -14 4829.64 3738.93 1
 -5 10 -14 1026.55 3024.33 1
 -5 10 -14 1315.71 3334.07 1
 -5 -10 14 1675.22 2435.84 1
 -5 -10 14 5628.31 2964.6 1
 -5 -10 14 282.08 2524.33 1
 -5 -10 -14 -2891.6 3566.37 1
 -5 10 14 5115.04 3530.97 1
 -5 10 14 3174.78 3261.06 1
 5 -10 14 551.11 3298.67 1
 5 -10 14 997.79 3303.09 1
 5 10 -14 1410.18 2453.54 1
 5 10 -14 -62.28 2752.21 1
 5 10 -14 1789.82 2909.29 1
 5 -11 -3 3807.52 3696.9 1
 -5 11 3 1283.85 3115.04 1
 5 -11 -4 114.11 3449.11 1
 -5 11 -4 13566 5612.83 1
 -5 11 4 -1204.4 3564.16 1
 5 -11 4 3431.41 4451.32 1
 5 -11 -5 4882.74 2794.24 1
 -5 11 -5 -3219 4566.37 1
 -5 11 5 3632.74 3097.34 1
 5 -11 5 -3300.9 3838.49 1
 5 -11 -6 86.06 2358.4 1
 -5 11 -6 846.46 3407.08 1
 -5 11 6 -2659.3 2986.72 1
 5 -11 6 471.46 3112.83 1
 5 11 7 -352.65 4066.37 1
 5 -11 -7 3508.85 2774.33 1
 -5 11 -7 2305.31 3230.09 1
 -5 -11 7 2526.55 4037.61 1
 -5 -11 -7 1647.79 3734.51 1
 -5 11 7 2234.51 3152.65 1
 5 -11 7 510.62 2940.26 1
 5 11 -7 4066.37 4154.86 1
 5 11 8 -239.82 3679.2 1
 5 -11 -8 734.51 2816.37 1
 -5 11 -8 4785.39 3163.71 1
 -5 -11 8 -272.34 3898.23 1
 -5 -11 -8 2212.39 3371.68 1
 -5 11 8 -1141.1 3347.34 1
 5 -11 8 4977.87 3099.55 1
 5 11 -8 3161.5 4075.22 1
 5 11 9 3588.49 3632.74 1
 5 -11 -9 1285.18 2725.66 1
 -5 11 -9 -1038.9 2827.43 1
 -5 -11 9 -381.64 3823 1
 -5 -11 -9 1608.85 3446.9 1
 -5 11 9 847.12 3216.81 1
 5 -11 9 -1794.9 2935.84 1
 5 11 -9 -916.59 3847.34 1
 5 11 10 2014.16 3564.16 1
 -5 11 -10 793.36 2674.78 1
 -5 -11 10 764.16 3741.15 1
 -5 -11 -10 -404.87 3404.86 1
 -5 11 10 -3579.6 3411.5 1
 5 -11 10 3037.61 2811.94 1
 5 11 -10 -1435.4 3608.4 1
 5 11 11 -1571.5 3519.91 1
 5 -11 -11 1514.38 2227.87 1
 -5 11 -11 5991.14 2590.71 1
 -5 11 -11 2214.6 3227.87 1
 -5 -11 11 4274.33 3265.48 1
 -5 -11 -11 -4132.7 3829.64 1
 -5 11 11 2424.78 2780.97 1
 5 -11 11 -132.9 3183.62 1
 5 -11 11 5148.22 2670.35 1
 5 11 -11 1344.69 3464.6 1
 5 11 12 2761.06 3805.31 1
 5 -11 -12 1151.55 2617.25 1
 5 -11 -12 1552.87 3307.52 1
 -5 11 -12 -741.15 2561.94 1
 -5 11 -12 373.01 3028.76 1
 -5 -11 12 -1290.7 2787.61 1
 -5 -11 -12 2164.6 3603.98 1
 -5 11 12 -3148.2 3433.62 1
 -5 11 12 -806.42 3050.88 1
 5 -11 12 -2493.4 3039.82 1
 5 -11 12 2789.82 2856.19 1
 5 11 -12 5362.83 2887.17 1
 5 -12 -4 -885.4 3508.85 1
 -5 12 4 784.29 3763.27 1
 5 -12 4 2269.91 3451.32 1
 5 -12 -5 -3283.2 3858.4 1
 -5 12 -5 -446.9 3845.13 1
 -5 12 5 2741.15 4108.4 1
 5 -12 5 1013.05 3519.91 1
 5 -12 -6 694.03 3670.35 1
 -5 12 -6 3331.85 3743.36 1
 -5 12 6 -1132.3 4688.05 1
 5 -12 6 1507.08 3353.98 1
 5 -12 -7 5170.35 3511.06 1
 -5 12 -7 -1102.4 3250 1
 -5 -12 7 2411.5 3617.25 1
 -5 -12 -7 -1602.2 3263.27 1
 -5 12 7 5911.5 4657.07 1
 5 -12 7 3869.46 3243.36 1
 5 12 8 -4256.6 3626.1 1
 5 -12 -8 -468.36 2900.44 1
 -5 12 -8 848.01 3099.55 1
 -5 -12 8 3351.77 3652.65 1
 -5 -12 -8 1282.52 3143.8 1
 -5 12 8 -2081.4 3630.53 1
 5 -12 8 1470.13 3280.97 1
 5 12 -8 5298.67 3811.94 1
 5 12 9 -1690.7 3444.69 1
 5 -12 -9 1751.77 2763.27 1
 -5 12 -9 2840.7 2896.01 1
 -5 -12 9 -730.75 3402.65 1
 -5 -12 -9 -1946.9 3225.66 1
 -5 12 9 -388.94 3637.16 1
 5 -12 9 3294.24 3099.55 1
 5 12 -9 2238.94 3657.08 1
 5 12 10 -3004.4 3528.76 1
 5 -12 -10 -2674.8 2615.04 1
 -5 12 -10 -2402.7 2747.78 1
 -5 -12 10 -858.63 3424.78 1
 -5 -12 -10 -167.92 3305.31 1
 -5 12 10 4550.88 3511.06 1
 5 -12 10 -5420.3 2964.6 1
 5 12 -10 -2274.3 3460.17 1
 5 12 11 -2935.8 3703.54 1
 5 -12 -11 -19.57 2566.37 1
 -5 12 -11 6258.84 2716.81 1
 -5 -12 11 546.68 3139.38 1
 -5 -12 -11 -482.08 3497.78 1
 -5 12 11 1030.31 3422.56 1
 5 -12 11 -384.51 3126.1 1
 5 -12 11 1682.08 2869.47 1
 5 12 -11 4176.99 3435.84 1
 5 -13 -5 5537.6 3575.22 1
 -5 13 -5 -567.26 3389.38 1
 -5 13 5 826.33 3763.27 1
 5 -13 5 -6796.5 3267.7 1
 5 -13 -6 -1241.6 3243.36 1
 -5 13 -6 -2142.7 3351.77 1
 -5 13 6 2278.76 3847.34 1
 5 -13 6 -1190.7 3154.86 1
 5 -13 -7 1692.7 3015.48 1
 -5 13 -7 -181.11 3108.4 1
 -5 13 7 636.5 3577.43 1
 5 -13 7 443.14 2935.84 1
 5 -13 -8 3639.38 2800.88 1
 -5 13 -8 3477.87 3002.21 1
 -5 -13 8 2082.52 3568.58 1
 -5 -13 -8 1708.41 3316.37 1
 -5 13 8 5212.38 3508.85 1
 5 -13 8 4418.14 3039.82 1
 5 13 -8 -7356.2 3845.13 1
 5 13 9 -1667.7 3550.88 1
 5 -13 -9 -2122.3 2648.23 1
 -5 13 -9 1780.97 2953.54 1
 -5 -13 9 -4177 3723.45 1
 -5 -13 -9 -6816.4 3453.54 1
 -5 13 9 -2209.5 3318.58 1
 5 -13 9 2898.23 3134.95 1
 5 13 -9 -561.5 3898.23 1
 5 -14 5 -1885.2 3121.68 1
 5 -14 -6 5783.18 2834.07 1
 -5 14 -6 2225.66 3444.69 1
 -5 14 6 -1548.2 3008.85 1
 5 -14 6 -2953.5 3353.98 1
 5 -14 -7 -1931.9 2834.07 1
 -5 14 -7 -953.1 3579.64 1
 -5 14 7 4245.57 3305.31 1
 5 -14 7 650.44 3466.81 1
 -6 0 0 4668.14 1076.77 1
 -6 0 0 7980.08 1976.99 1
 6 0 0 2792.03 871.459 1
 6 0 0 5924.77 1554.87 1
 -6 0 -2 30597 3966.81 1
 -6 0 -2 40796 7223.44 1
 -6 0 -2 36903 7506.63 1
 -6 0 2 34248 6095.13 1
 -6 0 2 38142 4971.23 1
 6 0 2 31305 5566.37 1
 6 0 2 32788 6685.83 1
 6 0 2 34292 4440.26 1
 6 0 -2 41217 7316.36 1
 -6 0 -4 40288 5230.08 1
 -6 0 -4 47389 8378.31 1
 -6 0 4 38938 6924.77 1
 -6 0 4 34934 4515.48 1
 -6 0 4 86482 17480 1
 6 0 4 32168 5714.6 1
 6 0 4 68584 13878 1
 6 0 4 38385 4991.15 1
 6 0 -4 34580 6176.98 1
 6 0 -4 50951 6568.58 1
 -6 0 -6 14907 2082.08 1
 -6 0 -6 13874 2517.7 1
 -6 0 -6 13097 2951.32 1
 -6 0 6 12597 1724.11 1
 -6 0 6 13272 2805.31 1
 -6 0 6 16418 3106.19 1
 6 0 6 13845 2526.55 1
 6 0 6 16248 3488.93 1
 6 0 6 12779 1832.52 1
 6 0 -6 15518 2964.6 1
 6 0 -6 14148 1925.44 1
 6 0 -6 11788 2539.82 1
 -6 0 -8 9092.91 1768.8 1
 -6 0 -8 8880.52 1503.76 1
 -6 0 -8 9044.24 2334.07 1
 -6 0 8 8183.62 1308.63 1
 -6 0 8 9714.59 2151.33 1
 -6 0 8 12177 2719.02 1
 6 0 8 9559.72 2369.47 1
 6 0 8 9736.72 1598.89 1
 6 0 -8 14124 2818.58 1
 6 0 -8 11754 2679.2 1
 6 0 -8 6676.98 1122.79 1
 -6 0 -10 598.01 1167.26 1
 -6 0 -10 1077.65 1699.11 1
 -6 0 10 303.1 980.751 1
 -6 0 10 1297.57 1515.26 1
 6 0 10 1085.4 1232.3 1
 6 0 10 1387.17 1740.48 1
 6 0 -10 3280.97 1518.8 1
 6 0 -10 2116.15 1000.44 1
 -6 0 -12 986.72 1513.72 1
 -6 0 -12 -1069.5 1853.1 1
 -6 0 12 -322.57 1216.15 1
 -6 0 12 896.02 1621.68 1
 -6 0 12 2475.66 1812.17 1
 6 0 12 -1266.4 1515.71 1
 6 0 12 144.11 1811.72 1
 6 0 -12 233.85 1541.15 1
 6 0 -12 2347.34 1551.33 1
 6 0 -12 302.43 1183.85 1
 -6 0 -14 4269.91 1962.39 1
 -6 0 -14 531.19 883.849 1
 -6 0 -14 1752.87 1880.09 1
 -6 0 14 -2069.5 1740.71 1
 -6 0 14 4924.77 2491.15 1
 -6 0 14 514.6 1918.14 1
 6 0 14 2559.73 1103.76 1
 6 0 14 1945.35 1826.33 1
 6 0 14 2606.19 1966.37 1
[truncated: 7,420,462 more chars]
