# Supplementary material for: On the structure refinement of metal complexes against 3D electron diffraction data using multipolar scattering factors
Source: IUCrJ. 2024 Aug 15;11(Pt 5):878–90. doi: 10.1107/S2052252524006730 (PMC11364031; doi:10.1107/S2052252524006730)
Supplement: Supplementary file 2 [file m-11-00878-sup2.txt]

TITLE: X-ray form factors for merge_best-13-12-11 generated with discamb2tsc
AD: FALSE
SYMM: expanded
SCATTERERS: Fe01 O001 O002 O003 O004 O005 O006 C001 C002 C003 C004 C005 C006 C007 H00a H00b H00c C008 H00d H00e H00f C009 H00g H00h H00i C010 H010 C011 H01a H01b H01c C012 H012 C013 H013 C014 H01d H01e H01f C015 H01g H01h H01i
FORM FACTORS SOURCE:
    SOFTWARE - discamb2tsc
    SCATTERING MODEL - TAAM
    TAAM DATABANK - MATTS (Kumar, P., Gruza, B., Bojarowski, S. A. & Dominiak, P. M. (2019). Acta Cryst. A75, 398-408.)
DATA:
-17 -5 -1 1.127535,-0.000076 0.423872,-0.000672 0.418850,-0.004231 0.419034,0.003816 0.426241,0.001089 0.418980,-0.004214 0.418942,0.004250 0.311684,-0.000299 0.311822,-0.002476 0.311859,-0.002611 0.311901,0.002410 0.311669,0.000887 0.312169,0.002797 0.310399,0.002416 0.066326,0.001843 0.065411,-0.000467 0.065349,-0.000026 0.310464,-0.004491 0.065409,0.000457 0.066503,-0.002003 0.065573,0.000884 0.311747,0.001297 0.066154,0.001673 0.065423,0.000510 0.065720,-0.001137 0.311308,-0.000605 0.065428,0.000125 0.311556,-0.000298 0.065530,0.000794 0.065477,-0.000668 0.066020,-0.001527 0.311326,0.001999 0.066145,0.001630 0.311203,-0.002497 0.066232,-0.001725 0.311454,-0.001651 0.066202,-0.001722 0.065398,-0.000413 0.065636,0.001000 0.310360,0.004707 0.065447,-0.000587 0.066519,0.002017 0.065502,-0.000730
-17 -5 1 1.127386,-0.000156 0.423604,-0.000900 0.418928,-0.004104 0.419022,0.003929 0.426117,0.001005 0.419097,-0.003764 0.418854,0.004672 0.311639,-0.001262 0.312210,-0.002755 0.312435,-0.003133 0.311208,0.001899 0.311399,-0.000108 0.311780,0.002516 0.310552,0.002937 0.066362,0.001876 0.065475,-0.000662 0.065348,-0.000002 0.310634,-0.003971 0.065369,0.000265 0.066461,-0.001966 0.065651,0.001026 0.311414,0.001630 0.066203,0.001723 0.065398,0.000413 0.065615,-0.000963 0.311298,0.000245 0.065426,-0.000074 0.311101,-0.000251 0.065459,0.000619 0.065431,-0.000535 0.066063,-0.001576 0.311237,0.002401 0.066221,0.001714 0.311304,-0.002069 0.066153,-0.001638 0.311786,-0.001243 0.066145,-0.001664 0.065426,-0.000518 0.065742,0.001169 0.310385,0.004688 0.065518,-0.000768 0.066517,0.002015 0.065443,-0.000572
-17 -4 -4 1.123832,0.000098 0.422040,-0.000280 0.417133,-0.004535 0.417483,0.003732 0.424191,0.001277 0.417169,-0.004874 0.417580,0.003549 0.310260,0.001344 0.309946,-0.002094 0.309693,-0.001848 0.311439,0.003464 0.310603,0.002203 0.311344,0.003508 0.308986,0.001665 0.066003,0.001772 0.065094,-0.000134 0.065098,-0.000180 0.309074,-0.004648 0.065225,0.000686 0.066243,-0.001992 0.065185,0.000576 0.310617,0.000644 0.065831,0.001598 0.065172,0.000536 0.065643,-0.001380 0.310038,-0.001745 0.065217,0.000442 0.310829,-0.000443 0.065427,0.001078 0.065255,-0.000757 0.065721,-0.001474 0.310067,0.001427 0.065770,0.001486 0.309652,-0.003277 0.066082,-0.001829 0.309521,-0.002395 0.066037,-0.001806 0.065095,-0.000144 0.065248,0.000741 0.309234,0.004064 0.065107,-0.000253 0.066195,0.001950 0.065310,-0.000872
-17 -4 -3 1.139361,0.000055 0.428819,-0.000381 0.423801,-0.004722 0.424102,0.004019 0.431142,0.001252 0.423884,-0.004861 0.424168,0.003933 0.315578,0.000902 0.315642,-0.002493 0.315433,-0.002286 0.316680,0.003417 0.315819,0.001930 0.316734,0.003662 0.314347,0.002194 0.067192,0.001902 0.066205,-0.000244 0.066197,-0.000178 0.314416,-0.004888 0.066298,0.000628 0.067411,-0.002099 0.066319,0.000687 0.315973,0.001065 0.067015,0.001725 0.066263,0.000519 0.066714,-0.001376 0.315404,-0.001480 0.066301,0.000366 0.316098,-0.000597 0.066497,0.001055 0.066338,-0.000735 0.066893,-0.001593 0.315480,0.001782 0.066958,0.001626 0.315119,-0.003299 0.067212,-0.001901 0.315073,-0.002460 0.067179,-0.001889 0.066200,-0.000208 0.066402,0.000877 0.314498,0.004515 0.066225,-0.000364 0.067380,0.002072 0.066386,-0.000844
-17 -4 -2 1.150697,0.000008 0.433750,-0.000497 0.428710,-0.004838 0.428945,0.004260 0.436224,0.001215 0.428834,-0.004774 0.428974,0.004294 0.319472,0.000389 0.319906,-0.002872 0.319760,-0.002733 0.320430,0.003273 0.319599,0.001550 0.320650,0.003714 0.318311,0.002703 0.068076,0.002006 0.067031,-0.000362 0.067004,-0.000173 0.318379,-0.004987 0.067078,0.000551 0.068264,-0.002174 0.067166,0.000795 0.319860,0.001469 0.067896,0.001831 0.067060,0.000489 0.067480,-0.001343 0.319347,-0.001133 0.067094,0.000273 0.319891,-0.000727 0.067268,0.001006 0.067126,-0.000696 0.067764,-0.001691 0.319444,0.002140 0.067847,0.001747 0.319173,-0.003229 0.068028,-0.001942 0.319228,-0.002429 0.068009,-0.001943 0.067016,-0.000275 0.067269,0.001009 0.318370,0.004868 0.067058,-0.000479 0.068253,0.002165 0.067166,-0.000796
-17 -4 -1 1.157578,-0.000041 0.436705,-0.000625 0.431737,-0.004874 0.431889,0.004443 0.439305,0.001165 0.431893,-0.004614 0.431879,0.004617 0.321834,-0.000157 0.322603,-0.003205 0.322537,-0.003160 0.322574,0.003039 0.321840,0.001087 0.322970,0.003655 0.320764,0.003151 0.068626,0.002080 0.067551,-0.000482 0.067497,-0.000165 0.320849,-0.004932 0.067545,0.000458 0.068776,-0.002212 0.067701,0.000896 0.322161,0.001826 0.068448,0.001910 0.067543,0.000448 0.067922,-0.001282 0.321754,-0.000724 0.067577,0.000169 0.322102,-0.000824 0.067720,0.000935 0.067598,-0.000640 0.068308,-0.001765 0.321842,0.002477 0.068411,0.001843 0.321691,-0.003067 0.068508,-0.001947 0.321856,-0.002294 0.068503,-0.001963 0.067520,-0.000341 0.067827,0.001132 0.320745,0.005090 0.067583,-0.000595 0.068788,0.002223 0.067629,-0.000729
-17 -4 1 1.157440,-0.000134 0.436430,-0.000902 0.431876,-0.004699 0.431830,0.004604 0.439183,0.001029 0.432067,-0.004107 0.431738,0.005091 0.321742,-0.001173 0.322996,-0.003631 0.323122,-0.003837 0.321855,0.002373 0.321519,0.000058 0.322581,0.003224 0.320884,0.003728 0.068668,0.002117 0.067619,-0.000701 0.067495,-0.000137 0.321063,-0.004373 0.067505,0.000242 0.068729,-0.002171 0.067783,0.001056 0.321808,0.002297 0.068506,0.001966 0.067520,0.000338 0.067800,-0.001086 0.321727,0.000160 0.067571,-0.000056 0.321608,-0.000888 0.067633,0.000738 0.067553,-0.000492 0.068359,-0.001819 0.321713,0.003001 0.068500,0.001938 0.321832,-0.002511 0.068416,-0.001849 0.322209,-0.001732 0.068436,-0.001898 0.067545,-0.000459 0.067950,0.001323 0.320778,0.005070 0.067658,-0.000799 0.068786,0.002221 0.067570,-0.000551
-17 -4 2 1.150432,-0.000172 0.433212,-0.001041 0.428983,-0.004497 0.428830,0.004574 0.435986,0.000946 0.429174,-0.003782 0.428698,0.005221 0.319296,-0.001563 0.320675,-0.003693 0.320901,-0.004038 0.319030,0.001989 0.318974,-0.000425 0.319888,0.002884 0.318544,0.003813 0.068156,0.002079 0.067163,-0.000789 0.067000,-0.000121 0.318789,-0.003912 0.067001,0.000130 0.068172,-0.002094 0.067324,0.001105 0.319183,0.002382 0.068008,0.001942 0.067016,0.000275 0.067244,-0.000962 0.319295,0.000569 0.067082,-0.000164 0.318945,-0.000853 0.067100,0.000623 0.067040,-0.000406 0.067863,-0.001797 0.319201,0.003152 0.068019,0.001932 0.319440,-0.002155 0.067851,-0.001751 0.319903,-0.001340 0.067881,-0.001816 0.067064,-0.000505 0.067508,0.001381 0.318431,0.004827 0.067203,-0.000877 0.068249,0.002161 0.067050,-0.000450
-17 -4 3 1.138992,-0.000203 0.428038,-0.001173 0.424196,-0.004231 0.423937,0.004474 0.430797,0.000854 0.424376,-0.003428 0.423769,0.005273 0.315331,-0.001838 0.316758,-0.003647 0.317076,-0.004125 0.314674,0.001606 0.314927,-0.000839 0.315630,0.002495 0.314677,0.003756 0.067306,0.002007 0.066393,-0.000857 0.066191,-0.000103 0.314991,-0.003376 0.066189,0.000024 0.067281,-0.001984 0.066544,0.001131 0.315033,0.002365 0.067174,0.001884 0.066201,0.000212 0.066379,-0.000829 0.315333,0.000917 0.066284,-0.000261 0.314779,-0.000781 0.066259,0.000504 0.066217,-0.000319 0.067033,-0.001745 0.315152,0.003214 0.067202,0.001891 0.315482,-0.001781 0.066960,-0.001628 0.316011,-0.000912 0.066997,-0.001706 0.066269,-0.000538 0.066740,0.001410 0.314578,0.004453 0.066431,-0.000934 0.067374,0.002067 0.066222,-0.000348
-17 -4 4 1.123388,-0.000224 0.421046,-0.001292 0.417633,-0.003914 0.417274,0.004309 0.423755,0.000755 0.417792,-0.003059 0.417074,0.005244 0.309958,-0.001986 0.311365,-0.003503 0.311763,-0.004098 0.308925,0.001246 0.309493,-0.001157 0.309943,0.002085 0.309392,0.003569 0.066143,0.001904 0.065326,-0.000903 0.065091,-0.000085 0.309772,-0.002804 0.065090,-0.000073 0.066082,-0.001848 0.065463,0.001134 0.309487,0.002257 0.066029,0.001797 0.065095,0.000152 0.065229,-0.000694 0.309954,0.001184 0.065196,-0.000344 0.309241,-0.000680 0.065132,0.000388 0.065105,-0.000235 0.065895,-0.001665 0.309691,0.003187 0.066071,0.001818 0.310076,-0.001410 0.065771,-0.001487 0.310647,-0.000477 0.065812,-0.001576 0.065179,-0.000558 0.065667,0.001410 0.309323,0.003979 0.065361,-0.000968 0.066187,0.001943 0.065107,-0.000249
-17 -3 -5 1.126747,0.000186 0.422934,-0.000038 0.418294,-0.004859 0.418851,0.003814 0.425030,0.001441 0.418315,-0.005148 0.419057,0.003299 0.311079,0.001814 0.310919,-0.001958 0.310540,-0.001543 0.312660,0.004077 0.311526,0.002432 0.312543,0.004120 0.310085,0.001623 0.066216,0.001782 0.065300,0.000001 0.065329,-0.000313 0.310107,-0.004489 0.065458,0.000740 0.066451,-0.001998 0.065352,0.000425 0.311530,0.000407 0.066053,0.001616 0.065366,0.000479 0.065937,-0.001486 0.311055,-0.001968 0.065464,0.000571 0.311938,-0.000496 0.065726,0.001215 0.065455,-0.000733 0.065956,-0.001508 0.311103,0.001215 0.065961,0.001467 0.310545,-0.003737 0.066353,-0.001896 0.310307,-0.002957 0.066318,-0.001879 0.065300,0.000017 0.065430,0.000672 0.310376,0.003652 0.065304,-0.000107 0.066377,0.001932 0.065523,-0.000879
-17 -3 -4 1.146885,0.000149 0.431761,-0.000138 0.426956,-0.005130 0.427440,0.004186 0.434057,0.001412 0.427029,-0.005210 0.427626,0.003721 0.317974,0.001484 0.318256,-0.002448 0.317891,-0.002016 0.319611,0.004128 0.318335,0.002307 0.319631,0.004392 0.317018,0.002212 0.067759,0.001947 0.066733,-0.000104 0.066759,-0.000326 0.317024,-0.004866 0.066862,0.000697 0.067975,-0.002142 0.066808,0.000537 0.318544,0.000916 0.067586,0.001776 0.066789,0.000466 0.067352,-0.001515 0.318033,-0.001815 0.066875,0.000511 0.318884,-0.000762 0.067134,0.001221 0.066871,-0.000722 0.067476,-0.001659 0.318155,0.001611 0.067493,0.001636 0.317623,-0.003854 0.067839,-0.002008 0.317430,-0.003136 0.067817,-0.002002 0.066730,-0.000039 0.066912,0.000819 0.317224,0.004185 0.066742,-0.000214 0.067916,0.002091 0.066933,-0.000866
-17 -3 -3 1.163038,0.000104 0.438843,-0.000256 0.433956,-0.005331 0.434342,0.004524 0.441324,0.001365 0.434077,-0.005192 0.434500,0.004135 0.323525,0.001051 0.324265,-0.002954 0.323934,-0.002534 0.325159,0.004061 0.323784,0.002061 0.325341,0.004554 0.322635,0.002814 0.069016,0.002092 0.067897,-0.000223 0.067913,-0.000333 0.322647,-0.005122 0.067987,0.000632 0.069204,-0.002260 0.067994,0.000653 0.324181,0.001444 0.068837,0.001920 0.067934,0.000440 0.068476,-0.001513 0.323672,-0.001564 0.068010,0.000430 0.324437,-0.001022 0.068256,0.001199 0.068008,-0.000693 0.068716,-0.001794 0.323847,0.002037 0.068747,0.001792 0.323390,-0.003866 0.069029,-0.002091 0.323263,-0.003211 0.069022,-0.002098 0.067887,-0.000101 0.068127,0.000969 0.322758,0.004656 0.067912,-0.000332 0.069164,0.002225 0.068063,-0.000831
-17 -3 -2 1.174836,0.000054 0.444000,-0.000392 0.439121,-0.005448 0.439386,0.004811 0.446643,0.001304 0.439283,-0.005092 0.439511,0.004526 0.327582,0.000542 0.328762,-0.003443 0.328485,-0.003068 0.329138,0.003875 0.327727,0.001702 0.329500,0.004585 0.326781,0.003387 0.069951,0.002210 0.068763,-0.000350 0.068760,-0.000334 0.326823,-0.005230 0.068806,0.000546 0.070102,-0.002343 0.068879,0.000768 0.328273,0.001954 0.069771,0.002040 0.068772,0.000402 0.069278,-0.001478 0.327815,-0.001226 0.068840,0.000330 0.328436,-0.001257 0.069062,0.001149 0.068836,-0.000646 0.069639,-0.001906 0.328012,0.002470 0.069688,0.001928 0.327677,-0.003767 0.069888,-0.002138 0.327630,-0.003164 0.069897,-0.002161 0.068739,-0.000169 0.069043,0.001116 0.326833,0.005025 0.068784,-0.000457 0.070084,0.002327 0.068882,-0.000775
-17 -3 -1 1.182004,-0.000000 0.447094,-0.000543 0.442320,-0.005475 0.442443,0.005033 0.449869,0.001227 0.442513,-0.004914 0.442529,0.004877 0.330030,-0.000007 0.331602,-0.003881 0.331397,-0.003585 0.331425,0.003580 0.330056,0.001253 0.331974,0.004478 0.329336,0.003887 0.070534,0.002292 0.069307,-0.000481 0.069277,-0.000329 0.329434,-0.005176 0.069298,0.000442 0.070642,-0.002386 0.069439,0.000877 0.330699,0.002410 0.070358,0.002128 0.069281,0.000353 0.069738,-0.001412 0.330340,-0.000821 0.069345,0.000216 0.330769,-0.001447 0.069532,0.001073 0.069333,-0.000582 0.070218,-0.001989 0.330526,0.002882 0.070287,0.002035 0.330348,-0.003558 0.070392,-0.002145 0.330391,-0.002986 0.070417,-0.002185 0.069265,-0.000239 0.069634,0.001252 0.329336,0.005258 0.069333,-0.000582 0.070648,0.002391 0.069370,-0.000699
-17 -3 1 1.181879,-0.000105 0.446820,-0.000867 0.442528,-0.005249 0.442331,0.005244 0.449754,0.001037 0.442747,-0.004356 0.442330,0.005398 0.329883,-0.001039 0.331984,-0.004471 0.331967,-0.004423 0.330707,0.002754 0.329681,0.000232 0.331602,0.003877 0.329414,0.004508 0.070581,0.002333 0.069378,-0.000722 0.069272,-0.000299 0.329685,-0.004595 0.069261,0.000204 0.070590,-0.002341 0.069521,0.001052 0.330335,0.003024 0.070424,0.002191 0.069264,0.000232 0.069601,-0.001197 0.330291,0.000067 0.069335,-0.000031 0.330251,-0.001643 0.069430,0.000857 0.069293,-0.000418 0.070277,-0.002049 0.330356,0.003534 0.070387,0.002140 0.330531,-0.002870 0.070288,-0.002037 0.330755,-0.002265 0.070342,-0.002113 0.069284,-0.000369 0.069773,0.001462 0.329380,0.005242 0.069409,-0.000806 0.070646,0.002389 0.069313,-0.000504
-17 -3 2 1.174596,-0.000149 0.443464,-0.001030 0.439529,-0.005008 0.439167,0.005223 0.446417,0.000926 0.439742,-0.004002 0.439123,0.005544 0.327298,-0.001438 0.329512,-0.004580 0.329599,-0.004680 0.327739,0.002284 0.326998,-0.000256 0.328770,0.003430 0.326931,0.004581 0.070041,0.002290 0.068900,-0.000820 0.068751,-0.000277 0.327305,-0.004113 0.068734,0.000083 0.070002,-0.002255 0.069039,0.001108 0.327578,0.003144 0.069899,0.002162 0.068739,0.000167 0.069012,-0.001060 0.327721,0.000481 0.068820,-0.000151 0.327446,-0.001636 0.068864,0.000728 0.068759,-0.000327 0.069753,-0.002023 0.327691,0.003727 0.069882,0.002132 0.328023,-0.002439 0.069688,-0.001928 0.328325,-0.001770 0.069751,-0.002021 0.068776,-0.000422 0.069312,0.001524 0.326917,0.004991 0.068931,-0.000893 0.070080,0.002324 0.068771,-0.000395
-17 -3 3 1.162705,-0.000186 0.438066,-0.001183 0.434545,-0.004696 0.434026,0.005119 0.440999,0.000810 0.434740,-0.003617 0.433940,0.005604 0.323127,-0.001721 0.325355,-0.004553 0.325541,-0.004803 0.323152,0.001820 0.322746,-0.000676 0.324282,0.002930 0.322848,0.004491 0.069144,0.002207 0.068091,-0.000895 0.067900,-0.000250 0.323321,-0.003553 0.067884,-0.000031 0.069061,-0.002134 0.068220,0.001140 0.323217,0.003134 0.069019,0.002095 0.067887,0.000104 0.068099,-0.000913 0.323542,0.000836 0.067981,-0.000259 0.323060,-0.001566 0.067976,0.000595 0.067898,-0.000237 0.068878,-0.001961 0.323410,0.003814 0.069022,0.002084 0.323864,-0.001990 0.068746,-0.001791 0.324225,-0.001232 0.068815,-0.001898 0.067939,-0.000463 0.068508,0.001554 0.322871,0.004603 0.068121,-0.000958 0.069157,0.002219 0.067905,-0.000287
-17 -3 4 1.146488,-0.000212 0.430772,-0.001321 0.427703,-0.004331 0.427040,0.004940 0.433646,0.000690 0.427869,-0.003218 0.426915,0.005578 0.317489,-0.001876 0.319645,-0.004398 0.319920,-0.004788 0.317095,0.001388 0.317047,-0.001004 0.318282,0.002413 0.317281,0.004252 0.067916,0.002091 0.066973,-0.000946 0.066743,-0.000222 0.317841,-0.002956 0.066735,-0.000133 0.067798,-0.001985 0.067087,0.001147 0.317393,0.003007 0.067810,0.001995 0.066730,0.000045 0.066888,-0.000764 0.317877,0.001110 0.066840,-0.000351 0.317233,-0.001443 0.066788,0.000465 0.066736,-0.000151 0.067676,-0.001868 0.317648,0.003793 0.067831,0.002000 0.318177,-0.001549 0.067490,-0.001633 0.318581,-0.000690 0.067562,-0.001751 0.066795,-0.000492 0.067383,0.001551 0.317351,0.004111 0.067000,-0.000998 0.067908,0.002084 0.066739,-0.000184
-17 -3 5 1.126318,-0.000229 0.421769,-0.001437 0.419171,-0.003928 0.418383,0.004697 0.424549,0.000569 0.419300,-0.002820 0.418223,0.005469 0.310539,-0.001908 0.312556,-0.004135 0.312904,-0.004644 0.309753,0.001008 0.310054,-0.001225 0.310954,0.001912 0.310384,0.003894 0.066395,0.001949 0.065572,-0.000972 0.065311,-0.000193 0.311012,-0.002364 0.065314,-0.000219 0.066250,-0.001815 0.065669,0.001131 0.310278,0.002786 0.066307,0.001868 0.065300,-0.000007 0.065411,-0.000619 0.310887,0.001293 0.065424,-0.000423 0.310133,-0.001283 0.065334,0.000342 0.065302,-0.000074 0.066183,-0.001750 0.310575,0.003673 0.066344,0.001887 0.311131,-0.001142 0.065958,-0.001463 0.311557,-0.000180 0.066028,-0.001589 0.065374,-0.000507 0.065964,0.001518 0.310505,0.003553 0.065596,-0.001012 0.066368,0.001924 0.065303,-0.000092
-17 -2 -5 1.143165,0.000237 0.429727,0.000143 0.425286,-0.005366 0.426039,0.004152 0.431904,0.001579 0.425356,-0.005360 0.426330,0.003346 0.316469,0.001855 0.316953,-0.002104 0.316462,-0.001510 0.318473,0.004592 0.316918,0.002397 0.318495,0.004878 0.315899,0.002069 0.067470,0.001908 0.066472,0.000043 0.066530,-0.000462 0.315807,-0.004482 0.066621,0.000737 0.067673,-0.002093 0.066508,0.000361 0.317134,0.000608 0.067312,0.001750 0.066514,0.000392 0.067164,-0.001589 0.316739,-0.001945 0.066655,0.000637 0.317624,-0.000735 0.066961,0.001336 0.066598,-0.000678 0.067222,-0.001653 0.316891,0.001246 0.067189,0.001573 0.316215,-0.004187 0.067612,-0.002027 0.315932,-0.003646 0.067601,-0.002029 0.066477,0.000135 0.066616,0.000724 0.316101,0.003563 0.066473,-0.000053 0.067589,0.002018 0.066670,-0.000850
-17 -2 -4 1.163861,0.000200 0.438830,0.000031 0.434255,-0.005653 0.434892,0.004572 0.441214,0.001532 0.434379,-0.005417 0.435170,0.003785 0.323566,0.001553 0.324583,-0.002679 0.324090,-0.002030 0.325714,0.004633 0.323931,0.002308 0.325885,0.005170 0.323071,0.002719 0.069074,0.002087 0.067953,-0.000066 0.068013,-0.000487 0.322977,-0.004859 0.068074,0.000688 0.069253,-0.002247 0.068009,0.000473 0.324403,0.001211 0.068908,0.001926 0.067987,0.000368 0.068630,-0.001622 0.323967,-0.001815 0.068113,0.000576 0.324833,-0.001109 0.068419,0.001347 0.068063,-0.000658 0.068805,-0.001820 0.324203,0.001691 0.068781,0.001756 0.323565,-0.004300 0.069155,-0.002150 0.323303,-0.003858 0.069160,-0.002165 0.067953,0.000086 0.068152,0.000882 0.323201,0.004089 0.067958,-0.000162 0.069184,0.002186 0.068129,-0.000831
-17 -2 -3 1.180468,0.000154 0.446139,-0.000102 0.441515,-0.005861 0.442003,0.004956 0.448714,0.001464 0.441687,-0.005391 0.442258,0.004218 0.329273,0.001147 0.330832,-0.003280 0.330356,-0.002607 0.331507,0.004536 0.329539,0.002099 0.331850,0.005326 0.328876,0.003379 0.070384,0.002245 0.069156,-0.000190 0.069209,-0.000504 0.328811,-0.005114 0.069240,0.000615 0.070529,-0.002373 0.069233,0.000591 0.330249,0.001840 0.070213,0.002084 0.069174,0.000333 0.069792,-0.001622 0.329808,-0.001587 0.069286,0.000491 0.330601,-0.001483 0.069580,0.001328 0.069241,-0.000620 0.070099,-0.001970 0.330104,0.002175 0.070087,0.001926 0.329563,-0.004294 0.070390,-0.002241 0.329340,-0.003945 0.070414,-0.002272 0.069147,0.000027 0.069415,0.001045 0.328943,0.004555 0.069167,-0.000284 0.070478,0.002329 0.069299,-0.000788
-17 -2 -2 1.192606,0.000100 0.451465,-0.000257 0.446885,-0.005976 0.447192,0.005285 0.454208,0.001377 0.447097,-0.005279 0.447418,0.004630 0.333433,0.000661 0.335504,-0.003871 0.335068,-0.003212 0.335675,0.004303 0.333589,0.001777 0.336206,0.005325 0.333153,0.004004 0.071359,0.002373 0.070050,-0.000325 0.070088,-0.000512 0.333147,-0.005221 0.070090,0.000520 0.071460,-0.002461 0.070145,0.000710 0.334496,0.002451 0.071188,0.002215 0.070045,0.000285 0.070622,-0.001586 0.334096,-0.001271 0.070144,0.000386 0.334759,-0.001830 0.070412,0.001278 0.070101,-0.000565 0.071064,-0.002094 0.334420,0.002673 0.071068,0.002074 0.334028,-0.004160 0.071282,-0.002293 0.333861,-0.003884 0.071325,-0.002342 0.070026,-0.000039 0.070369,0.001203 0.333174,0.004923 0.070066,-0.000414 0.071434,0.002438 0.070150,-0.000724
-17 -2 -1 1.199985,0.000043 0.454665,-0.000427 0.450225,-0.005991 0.450327,0.005544 0.457545,0.001274 0.450464,-0.005084 0.450516,0.005002 0.335931,0.000133 0.338447,-0.004409 0.338072,-0.003805 0.338086,0.003945 0.335973,0.001362 0.338811,0.005159 0.335776,0.004542 0.071968,0.002462 0.070613,-0.000463 0.070624,-0.000511 0.335863,-0.005164 0.070601,0.000407 0.072020,-0.002507 0.070720,0.000824 0.337017,0.002999 0.071802,0.002312 0.070575,0.000229 0.071096,-0.001516 0.336705,-0.000886 0.070665,0.000264 0.337189,-0.002122 0.070896,0.001198 0.070619,-0.000493 0.071670,-0.002185 0.337018,0.003152 0.071694,0.002190 0.336818,-0.003903 0.071804,-0.002302 0.336717,-0.003666 0.071865,-0.002370 0.070566,-0.000110 0.070985,0.001350 0.335776,0.005158 0.070632,-0.000546 0.072019,0.002507 0.070658,-0.000640
-17 -2 1 1.199873,-0.000071 0.454401,-0.000796 0.450507,-0.005714 0.450157,0.005805 0.457440,0.001027 0.450760,-0.004485 0.450259,0.005560 0.335722,-0.000872 0.338803,-0.005169 0.338604,-0.004792 0.337397,0.002970 0.335544,0.000393 0.338471,0.004383 0.335803,0.005193 0.072019,0.002506 0.070684,-0.000721 0.070616,-0.000479 0.336141,-0.004578 0.070568,0.000153 0.071964,-0.002459 0.070800,0.001011 0.336652,0.003748 0.071875,0.002379 0.070565,0.000100 0.070946,-0.001286 0.336629,-0.000026 0.070650,-0.000001 0.336666,-0.002460 0.070780,0.000967 0.070586,-0.000318 0.071736,-0.002249 0.336810,0.003924 0.071804,0.002302 0.337039,-0.003089 0.071691,-0.002187 0.337083,-0.002797 0.071782,-0.002293 0.070577,-0.000249 0.071138,0.001575 0.335837,0.005151 0.070706,-0.000786 0.072017,0.002504 0.070606,-0.000431
-17 -2 2 1.192393,-0.000121 0.450947,-0.000980 0.447437,-0.005437 0.446861,0.005794 0.454004,0.000890 0.447676,-0.004108 0.446916,0.005721 0.333031,-0.001265 0.336206,-0.005332 0.336109,-0.005109 0.334332,0.002426 0.332760,-0.000079 0.335539,0.003833 0.333206,0.005253 0.071457,0.002459 0.070188,-0.000827 0.070074,-0.000450 0.333680,-0.004095 0.070026,0.000025 0.071353,-0.002367 0.070299,0.001074 0.333802,0.003899 0.071329,0.002346 0.070026,0.000034 0.070333,-0.001139 0.333952,0.000381 0.070115,-0.000130 0.333761,-0.002485 0.070188,0.000827 0.070037,-0.000224 0.071191,-0.002218 0.334027,0.004163 0.071280,0.002292 0.334448,-0.002592 0.071064,-0.002069 0.334556,-0.002205 0.071164,-0.002193 0.070048,-0.000310 0.070663,0.001640 0.333289,0.004907 0.070210,-0.000882 0.071429,0.002434 0.070049,-0.000317
-17 -2 3 1.180175,-0.000163 0.445389,-0.001154 0.442312,-0.005084 0.441524,0.005690 0.448420,0.000749 0.442525,-0.003702 0.441532,0.005792 0.328709,-0.001545 0.331854,-0.005334 0.331862,-0.005277 0.329578,0.001894 0.328360,-0.000490 0.330877,0.003229 0.328954,0.005132 0.070523,0.002368 0.069350,-0.000910 0.069189,-0.000415 0.329555,-0.003536 0.069149,-0.000095 0.070376,-0.002238 0.069451,0.001112 0.329290,0.003895 0.070413,0.002271 0.069147,-0.000027 0.069383,-0.000980 0.329609,0.000730 0.069245,-0.000247 0.329217,-0.002418 0.069261,0.000682 0.069151,-0.000132 0.070279,-0.002148 0.329568,0.004281 0.070387,0.002238 0.330138,-0.002078 0.070082,-0.001920 0.330300,-0.001565 0.070186,-0.002058 0.069179,-0.000360 0.069832,0.001670 0.329099,0.004527 0.069370,-0.000953 0.070472,0.002323 0.069157,-0.000206
-17 -2 4 1.163513,-0.000195 0.437876,-0.001309 0.435265,-0.004674 0.434286,0.005501 0.440842,0.000609 0.435440,-0.003283 0.434249,0.005772 0.322882,-0.001701 0.325892,-0.005183 0.325998,-0.005287 0.323292,0.001407 0.322473,-0.000813 0.324639,0.002616 0.323170,0.004848 0.069246,0.002241 0.068192,-0.000966 0.067988,-0.000376 0.323876,-0.002942 0.067962,-0.000200 0.069065,-0.002079 0.068278,0.001125 0.323263,0.003750 0.069154,0.002160 0.067953,-0.000082 0.068125,-0.000819 0.323729,0.001002 0.068062,-0.000347 0.323179,-0.002270 0.068027,0.000539 0.067952,-0.000048 0.069028,-0.002043 0.323577,0.004274 0.069150,0.002146 0.324243,-0.001582 0.068775,-0.001749 0.324444,-0.000921 0.068880,-0.001897 0.067993,-0.000399 0.068666,0.001665 0.323380,0.004044 0.068209,-0.000999 0.069176,0.002179 0.067954,-0.000102
-17 -2 5 1.142793,-0.000216 0.428606,-0.001441 0.426469,-0.004227 0.425329,0.005238 0.431469,0.000471 0.426599,-0.002866 0.425252,0.005665 0.315708,-0.001737 0.318503,-0.004898 0.318694,-0.005149 0.315668,0.000985 0.315257,-0.001036 0.317020,0.002032 0.316016,0.004433 0.067665,0.002085 0.066743,-0.000995 0.066502,-0.000334 0.316799,-0.002355 0.066494,-0.000287 0.067460,-0.001898 0.066812,0.001113 0.315902,0.003489 0.067591,0.002020 0.066476,-0.000128 0.066593,-0.000663 0.316482,0.001184 0.066597,-0.000426 0.315824,-0.002063 0.066517,0.000404 0.066472,0.000026 0.067473,-0.001911 0.316232,0.004152 0.067606,0.002022 0.316936,-0.001128 0.067183,-0.001565 0.317164,-0.000318 0.067283,-0.001720 0.066521,-0.000424 0.067198,0.001627 0.316287,0.003496 0.066756,-0.001018 0.067579,0.002010 0.066472,-0.000010
-17 -1 -6 1.128444,0.000307 0.422864,0.000431 0.418903,-0.005403 0.419980,0.003926 0.424842,0.001734 0.418977,-0.005295 0.420349,0.002854 0.311184,0.001959 0.311831,-0.001539 0.311255,-0.000874 0.313362,0.004730 0.311681,0.002197 0.313414,0.005035 0.311051,0.001795 0.066350,0.001790 0.065441,0.000178 0.065525,-0.000568 0.310849,-0.003819 0.065590,0.000742 0.066530,-0.001957 0.065441,0.000182 0.311874,0.000207 0.066214,0.001651 0.065459,0.000306 0.066157,-0.001590 0.311618,-0.001858 0.065650,0.000725 0.312422,-0.000532 0.065983,0.001386 0.065538,-0.000608 0.066146,-0.001578 0.311780,0.000758 0.066073,0.001446 0.311024,-0.004246 0.066542,-0.001956 0.310714,-0.003896 0.066541,-0.001967 0.065456,0.000291 0.065537,0.000605 0.311187,0.002760 0.065435,0.000100 0.066429,0.001864 0.065615,-0.000800
-17 -1 -5 1.153150,0.000282 0.433723,0.000338 0.429593,-0.005768 0.430556,0.004401 0.435919,0.001695 0.429725,-0.005424 0.430927,0.003285 0.319608,0.001803 0.320835,-0.002103 0.320222,-0.001322 0.322054,0.004881 0.320044,0.002249 0.322242,0.005448 0.319573,0.002435 0.068249,0.001991 0.067196,0.000088 0.067294,-0.000613 0.319351,-0.004253 0.067329,0.000711 0.068409,-0.002137 0.067215,0.000279 0.320535,0.000820 0.068103,0.001848 0.067216,0.000283 0.067924,-0.001656 0.320209,-0.001845 0.067393,0.000690 0.321052,-0.000976 0.067739,0.001431 0.067289,-0.000596 0.068024,-0.001766 0.320479,0.001166 0.067950,0.001643 0.319713,-0.004456 0.068391,-0.002112 0.319385,-0.004246 0.068408,-0.002136 0.067213,0.000262 0.067348,0.000760 0.319643,0.003268 0.067194,0.000010 0.068316,0.002054 0.067362,-0.000794
-17 -1 -4 1.174168,0.000245 0.442990,0.000218 0.438765,-0.006064 0.439569,0.004859 0.445395,0.001630 0.438952,-0.005473 0.439934,0.003729 0.326803,0.001539 0.328652,-0.002736 0.328017,-0.001859 0.329488,0.004895 0.327160,0.002197 0.329836,0.005738 0.326889,0.003123 0.069892,0.002180 0.068706,-0.000021 0.068811,-0.000651 0.326677,-0.004603 0.068813,0.000656 0.070023,-0.002296 0.068743,0.000387 0.327959,0.001503 0.069740,0.002035 0.068721,0.000248 0.069421,-0.001692 0.327584,-0.001742 0.068881,0.000630 0.328423,-0.001455 0.069228,0.001447 0.068786,-0.000567 0.069650,-0.001944 0.327950,0.001640 0.069581,0.001836 0.327233,-0.004553 0.069970,-0.002242 0.326903,-0.004487 0.070006,-0.002282 0.068718,0.000221 0.068920,0.000927 0.326902,0.003758 0.068708,-0.000099 0.069944,0.002227 0.068852,-0.000766
-17 -1 -3 1.191038,0.000199 0.450436,0.000072 0.446202,-0.006273 0.446804,0.005280 0.453033,0.001542 0.446436,-0.005435 0.447153,0.004169 0.332579,0.001174 0.335051,-0.003408 0.334414,-0.002465 0.335449,0.004759 0.332842,0.002034 0.335977,0.005872 0.332804,0.003819 0.071235,0.002346 0.069932,-0.000148 0.070036,-0.000678 0.332638,-0.004837 0.070005,0.000577 0.071325,-0.002425 0.069987,0.000504 0.333931,0.002216 0.071080,0.002203 0.069936,0.000202 0.070608,-0.001693 0.333542,-0.001545 0.070078,0.000544 0.334324,-0.001939 0.070413,0.001431 0.069991,-0.000520 0.070980,-0.002105 0.333979,0.002162 0.070919,0.002015 0.333375,-0.004518 0.071234,-0.002339 0.333058,-0.004585 0.071292,-0.002396 0.069933,0.000169 0.070213,0.001097 0.332777,0.004195 0.069938,-0.000221 0.071266,0.002374 0.070048,-0.000716
-17 -1 -2 1.203371,0.000144 0.455866,-0.000098 0.451715,-0.006382 0.452076,0.005645 0.458631,0.001431 0.451984,-0.005310 0.452401,0.004590 0.336778,0.000731 0.339831,-0.004080 0.339215,-0.003113 0.339752,0.004475 0.336939,0.001761 0.340473,0.005827 0.337152,0.004473 0.072235,0.002480 0.070843,-0.000286 0.070935,-0.000695 0.337071,-0.004928 0.070876,0.000475 0.072277,-0.002517 0.070913,0.000623 0.338273,0.002911 0.072082,0.002342 0.070829,0.000146 0.071454,-0.001658 0.337911,-0.001262 0.070952,0.000436 0.338585,-0.002394 0.071262,0.001382 0.070872,-0.000456 0.071973,-0.002238 0.338384,0.002706 0.071926,0.002170 0.337953,-0.004346 0.072147,-0.002394 0.337665,-0.004514 0.072226,-0.002472 0.070827,0.000107 0.071190,0.001263 0.337109,0.004541 0.070853,-0.000354 0.072242,0.002486 0.070919,-0.000644
-17 -1 -1 1.210873,0.000085 0.459135,-0.000286 0.455158,-0.006382 0.455249,0.005936 0.462035,0.001301 0.455450,-0.005101 0.455542,0.004973 0.339286,0.000244 0.342832,-0.004703 0.342261,-0.003759 0.342259,0.004059 0.339340,0.001397 0.343173,0.005599 0.339807,0.005033 0.072861,0.002575 0.071415,-0.000429 0.071483,-0.000698 0.339848,-0.004865 0.071402,0.000356 0.072848,-0.002564 0.071496,0.000738 0.340855,0.003536 0.072714,0.002444 0.071375,0.000083 0.071937,-0.001585 0.340564,-0.000909 0.071482,0.000310 0.341080,-0.002786 0.071753,0.001301 0.071406,-0.000378 0.072597,-0.002335 0.341031,0.003235 0.072569,0.002292 0.340819,-0.004041 0.072680,-0.002404 0.340573,-0.004264 0.072779,-0.002503 0.071374,0.000037 0.071824,0.001417 0.339776,0.004766 0.071427,-0.000489 0.072840,0.002556 0.071442,-0.000554
-17 -1 1 1.210775,-0.000037 0.458888,-0.000693 0.455514,-0.006058 0.455020,0.006242 0.461945,0.001001 0.455805,-0.004475 0.455228,0.005556 0.339016,-0.000693 0.343151,-0.005619 0.342736,-0.004867 0.341624,0.002962 0.338865,0.000520 0.342878,0.004659 0.339783,0.005695 0.072915,0.002621 0.071483,-0.000698 0.071473,-0.000665 0.340137,-0.004293 0.071375,0.000090 0.072791,-0.002513 0.071569,0.000933 0.340500,0.004394 0.072792,0.002514 0.071374,-0.000051 0.071779,-0.001345 0.340461,-0.000108 0.071462,0.000033 0.340572,-0.003263 0.071625,0.001059 0.071382,-0.000195 0.072668,-0.002402 0.340793,0.004111 0.072685,0.002409 0.341071,-0.003122 0.072561,-0.002284 0.340929,-0.003275 0.072691,-0.002423 0.071376,-0.000108 0.071985,0.001651 0.339857,0.004775 0.071496,-0.000740 0.072838,0.002554 0.071399,-0.000336
-17 -1 2 1.203186,-0.000091 0.455383,-0.000895 0.452411,-0.005749 0.451629,0.006243 0.458455,0.000840 0.452679,-0.004086 0.451789,0.005729 0.336259,-0.001062 0.340461,-0.005842 0.340147,-0.005244 0.338514,0.002365 0.336020,0.000084 0.339890,0.004021 0.337106,0.005743 0.072339,0.002570 0.070974,-0.000809 0.070915,-0.000630 0.337624,-0.003831 0.070825,-0.000041 0.072166,-0.002419 0.071055,0.001002 0.337598,0.004571 0.072233,0.002478 0.070827,-0.000115 0.071149,-0.001191 0.337714,0.000276 0.070914,-0.000102 0.337617,-0.003320 0.071015,0.000912 0.070827,-0.000101 0.072110,-0.002367 0.337934,0.004394 0.072150,0.002398 0.338432,-0.002574 0.071917,-0.002160 0.338341,-0.002604 0.072055,-0.002316 0.070831,-0.000175 0.071502,0.001719 0.337261,0.004555 0.070986,-0.000841 0.072237,0.002482 0.070835,-0.000221
-17 -1 3 1.190784,-0.000137 0.449736,-0.001086 0.447208,-0.005362 0.446157,0.006143 0.452779,0.000677 0.447440,-0.003669 0.446268,0.005812 0.331852,-0.001328 0.335973,-0.005884 0.335768,-0.005462 0.333666,0.001792 0.331539,-0.000300 0.335124,0.003335 0.332743,0.005599 0.071382,0.002474 0.070118,-0.000897 0.070008,-0.000586 0.333409,-0.003300 0.069933,-0.000162 0.071168,-0.002285 0.070187,0.001047 0.333002,0.004570 0.071293,0.002397 0.069933,-0.000173 0.070176,-0.001025 0.333269,0.000608 0.070023,-0.000226 0.332986,-0.003255 0.070063,0.000758 0.069926,-0.000012 0.071174,-0.002290 0.333363,0.004546 0.071236,0.002340 0.334033,-0.002017 0.070909,-0.002004 0.333988,-0.001878 0.071049,-0.002173 0.069939,-0.000234 0.070654,0.001749 0.332985,0.004207 0.070127,-0.000919 0.071259,0.002368 0.069929,-0.000109
-17 -1 4 1.173869,-0.000174 0.442102,-0.001257 0.440039,-0.004917 0.438751,0.005950 0.445074,0.000518 0.440224,-0.003242 0.438812,0.005803 0.325921,-0.001479 0.329838,-0.005752 0.329739,-0.005512 0.327244,0.001275 0.325551,-0.000607 0.328737,0.002650 0.326821,0.005282 0.070073,0.002340 0.068935,-0.000959 0.068777,-0.000535 0.327606,-0.002740 0.068723,-0.000268 0.069829,-0.002120 0.068990,0.001067 0.326859,0.004407 0.070002,0.002278 0.068718,-0.000221 0.068889,-0.000857 0.327258,0.000868 0.068814,-0.000332 0.326828,-0.003085 0.068797,0.000606 0.068707,0.000068 0.069889,-0.002177 0.327228,0.004564 0.069970,0.002242 0.328010,-0.001485 0.069570,-0.001824 0.328003,-0.001151 0.069708,-0.002003 0.068725,-0.000283 0.069463,0.001742 0.327145,0.003762 0.068941,-0.000971 0.069936,0.002219 0.068705,-0.000008
-17 -1 5 1.152833,-0.000199 0.432678,-0.001401 0.431084,-0.004435 0.429597,0.005675 0.435544,0.000366 0.431215,-0.002820 0.429612,0.005705 0.318629,-0.001517 0.322247,-0.005467 0.322246,-0.005400 0.319448,0.000836 0.318218,-0.000822 0.320931,0.002007 0.319505,0.004829 0.068454,0.002176 0.067456,-0.000992 0.067256,-0.000480 0.320374,-0.002190 0.067228,-0.000353 0.068190,-0.001934 0.067494,0.001062 0.319355,0.004112 0.068399,0.002128 0.067212,-0.000257 0.067322,-0.000693 0.319855,0.001046 0.067317,-0.000416 0.319324,-0.002831 0.067251,0.000461 0.067199,0.000136 0.068294,-0.002033 0.319715,0.004454 0.068390,0.002110 0.320543,-0.001006 0.067940,-0.001631 0.320567,-0.000471 0.068070,-0.001814 0.067221,-0.000319 0.067963,0.001699 0.319899,0.003256 0.067458,-0.000995 0.068307,0.002045 0.067196,0.000080
-17 -1 6 1.128137,-0.000213 0.421700,-0.001515 0.420558,-0.003936 0.418916,0.005335 0.424427,0.000224 0.420630,-0.002416 0.418889,0.005525 0.310164,-0.001460 0.313422,-0.005060 0.313506,-0.005147 0.310502,0.000486 0.309729,-0.000945 0.311935,0.001437 0.310991,0.004281 0.066568,0.001991 0.065718,-0.000998 0.065483,-0.000423 0.311902,-0.001680 0.065482,-0.000417 0.066297,-0.001737 0.065739,0.001034 0.310696,0.003720 0.066530,0.001957 0.065455,-0.000283 0.065516,-0.000542 0.311260,0.001139 0.065569,-0.000477 0.310676,-0.002523 0.065463,0.000331 0.065442,0.000190 0.066434,-0.001869 0.311031,0.004233 0.066540,0.001954 0.311846,-0.000599 0.066063,-0.001433 0.311892,0.000125 0.066182,-0.001617 0.065466,-0.000342 0.066191,0.001627 0.311435,0.002726 0.065715,-0.000994 0.066418,0.001855 0.065439,0.000152
-17 0 -6 1.131560,0.000340 0.423866,0.000630 0.420270,-0.005667 0.421594,0.004041 0.425806,0.001832 0.420416,-0.005217 0.422022,0.002699 0.311949,0.001784 0.313296,-0.001360 0.312616,-0.000560 0.314471,0.004775 0.312417,0.001928 0.314692,0.005351 0.312359,0.002018 0.066603,0.001819 0.065678,0.000220 0.065802,-0.000698 0.312020,-0.003432 0.065804,0.000701 0.066739,-0.001946 0.065667,0.000095 0.312891,0.000359 0.066482,0.001698 0.065675,0.000195 0.066404,-0.001614 0.312676,-0.001673 0.065895,0.000760 0.313399,-0.000671 0.066254,0.001442 0.065739,-0.000515 0.066428,-0.001640 0.312951,0.000568 0.066319,0.001470 0.312139,-0.004319 0.066793,-0.001983 0.311812,-0.004308 0.066818,-0.002016 0.065711,0.000407 0.065773,0.000619 0.312320,0.002343 0.065671,0.000160 0.066632,0.001847 0.065814,-0.000726
-17 0 -4 1.177436,0.000282 0.444089,0.000408 0.440318,-0.006330 0.441294,0.005023 0.446444,0.001701 0.440576,-0.005367 0.441734,0.003552 0.327556,0.001441 0.330270,-0.002594 0.329490,-0.001501 0.330765,0.004865 0.327896,0.001987 0.331305,0.006018 0.328294,0.003368 0.070175,0.002216 0.068960,0.000026 0.069121,-0.000805 0.327950,-0.004108 0.069051,0.000605 0.070249,-0.002283 0.068981,0.000286 0.329072,0.001759 0.070043,0.002092 0.068964,0.000115 0.069691,-0.001719 0.328723,-0.001604 0.069147,0.000668 0.329504,-0.001764 0.069525,0.001511 0.069011,-0.000455 0.069970,-0.002021 0.329228,0.001449 0.069855,0.001868 0.328469,-0.004572 0.070247,-0.002275 0.328082,-0.004951 0.070315,-0.002340 0.068992,0.000358 0.069182,0.000947 0.328153,0.003209 0.068960,-0.000029 0.070164,0.002207 0.069073,-0.000677
-17 0 -2 1.206736,0.000182 0.457039,0.000073 0.453422,-0.006631 0.453849,0.005860 0.459743,0.001461 0.453755,-0.005178 0.454263,0.004403 0.337486,0.000743 0.341533,-0.004025 0.340728,-0.002757 0.341179,0.004347 0.337647,0.001655 0.342096,0.006014 0.338594,0.004728 0.072538,0.002523 0.071107,-0.000236 0.071265,-0.000867 0.338406,-0.004364 0.071133,0.000414 0.072515,-0.002502 0.071154,0.000512 0.339454,0.003282 0.072410,0.002408 0.071094,-0.000005 0.071738,-0.001685 0.339087,-0.001199 0.071230,0.000476 0.339751,-0.002891 0.071572,0.001451 0.071119,-0.000329 0.072321,-0.002325 0.339723,0.002548 0.072221,0.002208 0.339277,-0.004288 0.072441,-0.002430 0.338887,-0.004981 0.072555,-0.002537 0.071109,0.000258 0.071472,0.001290 0.338445,0.003900 0.071112,-0.000280 0.072473,0.002465 0.071161,-0.000542
-17 0 2 1.206576,-0.000061 0.456606,-0.000780 0.454255,-0.005918 0.453290,0.006534 0.459600,0.000780 0.454552,-0.003930 0.453552,0.005562 0.336863,-0.000851 0.342075,-0.006029 0.341527,-0.005041 0.340083,0.002087 0.336658,0.000215 0.341613,0.003952 0.338460,0.005982 0.072644,0.002613 0.071228,-0.000767 0.071240,-0.000802 0.338944,-0.003328 0.071097,-0.000109 0.072404,-0.002403 0.071277,0.000897 0.338813,0.005081 0.072565,0.002546 0.071111,-0.000270 0.071427,-0.001211 0.338839,0.000177 0.071183,-0.000070 0.338848,-0.004052 0.071310,0.000975 0.071095,0.000031 0.072464,-0.002456 0.339239,0.004378 0.072450,0.002439 0.339793,-0.002373 0.072207,-0.002193 0.339528,-0.002920 0.072379,-0.002379 0.071094,-0.000028 0.071791,0.001752 0.338638,0.003952 0.071230,-0.000774 0.072468,0.002460 0.071097,-0.000112
-17 0 4 1.177181,-0.000150 0.443292,-0.001167 0.441841,-0.005039 0.440271,0.006251 0.446183,0.000424 0.442036,-0.003093 0.440431,0.005663 0.326497,-0.001231 0.331304,-0.006026 0.330980,-0.005415 0.328766,0.000987 0.326170,-0.000407 0.330379,0.002491 0.328077,0.005497 0.070359,0.002378 0.069171,-0.000924 0.069077,-0.000688 0.328853,-0.002353 0.068988,-0.000332 0.070056,-0.002105 0.069195,0.000975 0.328034,0.004906 0.070313,0.002339 0.068992,-0.000360 0.069148,-0.000872 0.328311,0.000723 0.069065,-0.000306 0.328023,-0.003802 0.069068,0.000659 0.068969,0.000189 0.070219,-0.002256 0.328446,0.004618 0.070252,0.002279 0.329309,-0.001255 0.069841,-0.001851 0.329119,-0.001355 0.070007,-0.002058 0.068966,-0.000153 0.069738,0.001773 0.328464,0.003279 0.069166,-0.000913 0.070156,0.002199 0.068962,0.000092
-17 0 6 1.131304,-0.000196 0.422824,-0.001445 0.422249,-0.004016 0.420264,0.005625 0.425469,0.000111 0.422315,-0.002285 0.420327,0.005417 0.310726,-0.001223 0.314701,-0.005366 0.314590,-0.005137 0.311901,0.000232 0.310335,-0.000725 0.313424,0.001241 0.312128,0.004465 0.066825,0.002022 0.065932,-0.000971 0.065750,-0.000551 0.313037,-0.001424 0.065728,-0.000473 0.066506,-0.001722 0.065925,0.000959 0.311795,0.004159 0.066807,0.002007 0.065710,-0.000401 0.065750,-0.000552 0.312222,0.000980 0.065797,-0.000458 0.311791,-0.003148 0.065703,0.000373 0.065688,0.000293 0.066727,-0.001935 0.312130,0.004334 0.066795,0.001985 0.313038,-0.000378 0.066306,-0.001454 0.312908,0.000022 0.066447,-0.001661 0.065680,-0.000234 0.066442,0.001655 0.312648,0.002387 0.065919,-0.000948 0.066622,0.001837 0.065680,0.000238
-17 1 -6 1.128071,0.000361 0.422034,0.000812 0.418875,-0.005787 0.420432,0.004050 0.423881,0.001892 0.419100,-0.004994 0.420904,0.002460 0.310444,0.001539 0.312482,-0.001062 0.311703,-0.000154 0.313275,0.004554 0.310876,0.001597 0.313667,0.005392 0.311405,0.002108 0.066362,0.001801 0.065451,0.000257 0.065620,-0.000809 0.310935,-0.002890 0.065550,0.000642 0.066450,-0.001884 0.065432,0.000006 0.311669,0.000504 0.066261,0.001700 0.065434,0.000080 0.066162,-0.001596 0.311451,-0.001444 0.065670,0.000774 0.312080,-0.000788 0.066043,0.001460 0.065480,-0.000410 0.066222,-0.001660 0.311837,0.000301 0.066081,0.001456 0.311015,-0.004179 0.066545,-0.001958 0.310681,-0.004532 0.066593,-0.002013 0.065507,0.000512 0.065541,0.000618 0.311168,0.001800 0.065445,0.000217 0.066342,0.001781 0.065547,-0.000634
-17 1 -5 1.152649,0.000340 0.432854,0.000716 0.429618,-0.006147 0.431000,0.004558 0.434901,0.001831 0.429902,-0.005088 0.431489,0.002855 0.318744,0.001449 0.321515,-0.001616 0.320660,-0.000520 0.322004,0.004618 0.319126,0.001686 0.322555,0.005753 0.319916,0.002742 0.068262,0.002003 0.067203,0.000175 0.067400,-0.000878 0.319421,-0.003189 0.067291,0.000601 0.068319,-0.002056 0.067196,0.000085 0.320305,0.001190 0.068157,0.001902 0.067195,0.000034 0.067930,-0.001663 0.320003,-0.001466 0.067413,0.000744 0.320690,-0.001371 0.067803,0.001512 0.067232,-0.000378 0.068111,-0.001856 0.320522,0.000677 0.067960,0.001654 0.319701,-0.004325 0.068394,-0.002114 0.319318,-0.004926 0.068466,-0.002186 0.067262,0.000506 0.067354,0.000775 0.319624,0.002149 0.067199,0.000138 0.068219,0.001962 0.067294,-0.000612
-17 1 -4 1.173548,0.000307 0.442092,0.000587 0.438852,-0.006431 0.439996,0.005051 0.444330,0.001737 0.439186,-0.005104 0.440494,0.003265 0.325812,0.001275 0.329348,-0.002261 0.328429,-0.000989 0.329489,0.004536 0.326130,0.001701 0.330216,0.005969 0.327210,0.003418 0.069907,0.002193 0.068707,0.000073 0.068925,-0.000938 0.326728,-0.003417 0.068777,0.000537 0.069924,-0.002208 0.068713,0.000177 0.327708,0.001952 0.069800,0.002093 0.068706,-0.000022 0.069427,-0.001699 0.327335,-0.001416 0.068900,0.000689 0.328049,-0.002005 0.069294,0.001535 0.068733,-0.000331 0.069748,-0.002043 0.327976,0.001133 0.069591,0.001848 0.327219,-0.004349 0.069973,-0.002245 0.326798,-0.005198 0.070069,-0.002336 0.068764,0.000486 0.068927,0.000942 0.326886,0.002492 0.068706,0.000041 0.069836,0.002127 0.068786,-0.000569
-17 1 -3 1.190319,0.000263 0.449521,0.000428 0.446356,-0.006621 0.447203,0.005510 0.451933,0.001615 0.446729,-0.005037 0.447700,0.003679 0.331465,0.001020 0.335749,-0.002969 0.334785,-0.001549 0.335512,0.004302 0.331707,0.001630 0.336426,0.006008 0.333093,0.004096 0.071251,0.002360 0.069927,-0.000047 0.070157,-0.000985 0.332668,-0.003552 0.069974,0.000449 0.071219,-0.002332 0.069945,0.000280 0.333665,0.002746 0.071146,0.002265 0.069928,-0.000086 0.070614,-0.001701 0.333248,-0.001291 0.070094,0.000607 0.333951,-0.002652 0.070480,0.001525 0.069943,-0.000268 0.071087,-0.002210 0.333986,0.001653 0.070931,0.002028 0.333361,-0.004236 0.071238,-0.002342 0.332914,-0.005308 0.071359,-0.002454 0.069975,0.000451 0.070221,0.001114 0.332767,0.002804 0.069928,-0.000073 0.071149,0.002268 0.069987,-0.000506
-17 1 -2 1.202578,0.000210 0.454946,0.000241 0.451939,-0.006704 0.452438,0.005914 0.457511,0.001466 0.452336,-0.004889 0.452925,0.004079 0.335553,0.000701 0.340515,-0.003701 0.339530,-0.002176 0.339888,0.003923 0.335713,0.001472 0.340990,0.005854 0.337401,0.004730 0.072252,0.002495 0.070832,-0.000181 0.071061,-0.001016 0.337079,-0.003578 0.070851,0.000342 0.072166,-0.002419 0.070859,0.000388 0.338001,0.003520 0.072154,0.002407 0.070830,-0.000156 0.071460,-0.001665 0.337575,-0.001091 0.070966,0.000502 0.338225,-0.003267 0.071327,0.001481 0.070833,-0.000192 0.072088,-0.002348 0.338374,0.002210 0.071939,0.002184 0.337943,-0.003986 0.072150,-0.002398 0.337485,-0.005231 0.072296,-0.002533 0.070861,0.000402 0.071201,0.001281 0.337110,0.003059 0.070833,-0.000198 0.072118,0.002375 0.070865,-0.000424
-17 1 -1 1.210039,0.000150 0.458223,0.000033 0.455453,-0.006673 0.455565,0.006243 0.460910,0.001295 0.455858,-0.004664 0.456032,0.004451 0.337971,0.000342 0.343488,-0.004406 0.342511,-0.002833 0.342475,0.003424 0.338043,0.001237 0.343755,0.005509 0.340014,0.005270 0.072879,0.002590 0.071397,-0.000320 0.071611,-0.001029 0.339835,-0.003489 0.071384,0.000219 0.072735,-0.002463 0.071429,0.000497 0.340587,0.004215 0.072789,0.002511 0.071385,-0.000227 0.071943,-0.001593 0.340190,-0.000831 0.071492,0.000378 0.340745,-0.003805 0.071815,0.001402 0.071376,-0.000106 0.072719,-0.002448 0.341005,0.002773 0.072583,0.002306 0.340816,-0.003609 0.072683,-0.002408 0.340361,-0.004954 0.072850,-0.002565 0.071400,0.000341 0.071836,0.001435 0.339793,0.003234 0.071398,-0.000329 0.072712,0.002442 0.071398,-0.000327
-17 1 1 1.209967,0.000024 0.458033,-0.000419 0.455940,-0.006277 0.455228,0.006617 0.460855,0.000913 0.456308,-0.004030 0.455627,0.005040 0.337604,-0.000365 0.343714,-0.005529 0.342843,-0.004048 0.341998,0.002223 0.337509,0.000622 0.343564,0.004348 0.339909,0.005896 0.072933,0.002636 0.071452,-0.000590 0.071596,-0.000996 0.340092,-0.002995 0.071374,-0.000047 0.072679,-0.002412 0.071481,0.000692 0.340271,0.005173 0.072869,0.002581 0.071403,-0.000362 0.071784,-0.001353 0.340037,-0.000213 0.071464,0.000101 0.340318,-0.004496 0.071676,0.001161 0.071375,0.000077 0.072793,-0.002515 0.340746,0.003758 0.072699,0.002423 0.341093,-0.002580 0.072564,-0.002287 0.340675,-0.003860 0.072759,-0.002485 0.071382,0.000196 0.071999,0.001669 0.339915,0.003285 0.071449,-0.000580 0.072710,0.002440 0.071376,-0.000109
-17 1 2 1.202442,-0.000034 0.454574,-0.000644 0.452891,-0.005931 0.451778,0.006644 0.457404,0.000714 0.453216,-0.003650 0.452133,0.005230 0.334851,-0.000650 0.340964,-0.005862 0.340186,-0.004514 0.338955,0.001612 0.334681,0.000301 0.340610,0.003623 0.337202,0.005933 0.072357,0.002585 0.070938,-0.000704 0.071032,-0.000952 0.337571,-0.002631 0.070831,-0.000175 0.072059,-0.002320 0.070959,0.000768 0.337403,0.005371 0.072308,0.002543 0.070864,-0.000417 0.071154,-0.001198 0.337283,0.000092 0.070912,-0.000036 0.337413,-0.004602 0.071059,0.001011 0.070830,0.000163 0.072232,-0.002478 0.337882,0.004110 0.072164,0.002411 0.338469,-0.002002 0.071920,-0.002163 0.338080,-0.003117 0.072120,-0.002377 0.070828,0.000120 0.071516,0.001736 0.337341,0.003154 0.070932,-0.000685 0.072114,0.002371 0.070824,-0.000000
-17 1 3 1.190132,-0.000085 0.448982,-0.000856 0.447732,-0.005508 0.446249,0.006563 0.451779,0.000519 0.448001,-0.003249 0.446555,0.005338 0.330480,-0.000859 0.336414,-0.006007 0.335747,-0.004836 0.334160,0.001050 0.330248,0.000008 0.335860,0.002872 0.332816,0.005781 0.071398,0.002488 0.070077,-0.000797 0.070116,-0.000893 0.333352,-0.002227 0.069946,-0.000290 0.071068,-0.002191 0.070088,0.000823 0.332846,0.005371 0.071365,0.002460 0.069977,-0.000461 0.070180,-0.001032 0.332843,0.000362 0.070018,-0.000163 0.332833,-0.004547 0.070099,0.000853 0.069940,0.000240 0.071291,-0.002396 0.333310,0.004336 0.071250,0.002353 0.334088,-0.001435 0.070912,-0.002007 0.333730,-0.002315 0.071110,-0.002231 0.069927,0.000048 0.070668,0.001766 0.333085,0.002933 0.070067,-0.000770 0.071143,0.002262 0.069929,0.000101
-17 1 4 1.173331,-0.000127 0.441409,-0.001047 0.440595,-0.005030 0.438788,0.006381 0.444135,0.000334 0.440799,-0.002845 0.439042,0.005360 0.324617,-0.000982 0.330215,-0.005964 0.329668,-0.004998 0.327773,0.000568 0.324334,-0.000233 0.329474,0.002149 0.326880,0.005460 0.070089,0.002353 0.068892,-0.000864 0.068875,-0.000823 0.327550,-0.001815 0.068743,-0.000387 0.069738,-0.002032 0.068889,0.000857 0.326746,0.005189 0.070070,0.002337 0.068766,-0.000491 0.068892,-0.000863 0.326849,0.000578 0.068806,-0.000273 0.326723,-0.004346 0.068826,0.000694 0.068729,0.000305 0.069999,-0.002275 0.327178,0.004425 0.069983,0.002254 0.328081,-0.000912 0.069573,-0.001827 0.327756,-0.001509 0.069763,-0.002057 0.068705,-0.000018 0.069477,0.001757 0.327263,0.002639 0.068878,-0.000831 0.069828,0.002120 0.068714,0.000190
-17 1 5 1.152422,-0.000158 0.432052,-0.001209 0.431659,-0.004518 0.429585,0.006110 0.434673,0.000163 0.431793,-0.002452 0.429787,0.005298 0.317418,-0.001020 0.322561,-0.005749 0.322138,-0.004996 0.319994,0.000184 0.317097,-0.000410 0.321652,0.001492 0.319558,0.005004 0.068468,0.002188 0.067412,-0.000905 0.067342,-0.000745 0.320321,-0.001419 0.067252,-0.000464 0.068108,-0.001853 0.067395,0.000868 0.319283,0.004857 0.068461,0.002182 0.067263,-0.000506 0.067325,-0.000700 0.319473,0.000729 0.067307,-0.000361 0.319263,-0.004028 0.067273,0.000543 0.067228,0.000354 0.068395,-0.002124 0.319668,0.004381 0.068402,0.002121 0.320630,-0.000458 0.067943,-0.001633 0.320337,-0.000754 0.068119,-0.001864 0.067196,-0.000075 0.067976,0.001714 0.320030,0.002299 0.067394,-0.000867 0.068209,0.001953 0.067213,0.000262
-17 1 6 1.127857,-0.000178 0.421141,-0.001338 0.421140,-0.003994 0.418861,0.005765 0.423629,0.000009 0.421201,-0.002081 0.419013,0.005158 0.309063,-0.000984 0.313678,-0.005391 0.313371,-0.004846 0.311046,-0.000099 0.308718,-0.000520 0.312626,0.000932 0.311042,0.004454 0.066581,0.002002 0.065674,-0.000919 0.065558,-0.000664 0.311855,-0.001063 0.065509,-0.000517 0.066225,-0.001663 0.065643,0.000859 0.310663,0.004414 0.066585,0.002006 0.065506,-0.000509 0.065518,-0.000548 0.310911,0.000815 0.065557,-0.000428 0.310652,-0.003628 0.065479,0.000405 0.065475,0.000388 0.066524,-0.001952 0.310990,0.004217 0.066550,0.001964 0.311945,-0.000090 0.066065,-0.001436 0.311684,-0.000090 0.066224,-0.001662 0.065436,-0.000121 0.066204,0.001640 0.311575,0.001937 0.065653,-0.000878 0.066332,0.001772 0.065461,0.000317
-17 2 -5 1.142188,0.000349 0.428041,0.000870 0.425337,-0.006097 0.426901,0.004454 0.429931,0.001841 0.425698,-0.004710 0.427420,0.002514 0.314818,0.001192 0.318252,-0.001179 0.317296,0.000010 0.318383,0.004091 0.315169,0.001337 0.319095,0.005453 0.316543,0.002643 0.067495,0.001931 0.066484,0.000210 0.066731,-0.000972 0.315923,-0.002456 0.066547,0.000525 0.067501,-0.001937 0.066472,-0.000011 0.316707,0.001306 0.067415,0.001854 0.066474,-0.000087 0.067175,-0.001601 0.316344,-0.001227 0.066692,0.000741 0.316955,-0.001485 0.067083,0.001493 0.066490,-0.000259 0.067388,-0.001828 0.316973,0.000315 0.067207,0.001594 0.316195,-0.003937 0.067617,-0.002032 0.315812,-0.004936 0.067711,-0.002125 0.066572,0.000604 0.066627,0.000752 0.316050,0.001433 0.066482,0.000195 0.067402,0.001842 0.066541,-0.000501
-17 2 -4 1.162657,0.000318 0.437088,0.000742 0.434424,-0.006361 0.435720,0.004942 0.439151,0.001738 0.434831,-0.004704 0.436254,0.002890 0.321675,0.001062 0.325911,-0.001776 0.324874,-0.000384 0.325720,0.003950 0.321971,0.001374 0.326611,0.005602 0.323672,0.003267 0.069102,0.002112 0.067955,0.000115 0.068230,-0.001039 0.323057,-0.002602 0.068006,0.000458 0.069065,-0.002079 0.067953,0.000070 0.323938,0.002059 0.069023,0.002039 0.067957,-0.000151 0.068641,-0.001635 0.323491,-0.001201 0.068148,0.000689 0.324146,-0.002153 0.068545,0.001517 0.067962,-0.000204 0.068992,-0.002009 0.324252,0.000726 0.068801,0.001779 0.323542,-0.003912 0.069161,-0.002156 0.323114,-0.005204 0.069280,-0.002270 0.068042,0.000594 0.068166,0.000913 0.323153,0.001681 0.067954,0.000106 0.068978,0.001996 0.068004,-0.000452
-17 2 -3 1.179072,0.000277 0.444364,0.000583 0.441814,-0.006531 0.442777,0.005399 0.446585,0.001604 0.442254,-0.004623 0.443317,0.003271 0.327150,0.000866 0.332163,-0.002445 0.331062,-0.000874 0.331632,0.003668 0.327381,0.001342 0.332707,0.005579 0.329415,0.003894 0.070413,0.002272 0.069147,0.000003 0.069440,-0.001093 0.328848,-0.002672 0.069180,0.000370 0.070327,-0.002193 0.069153,0.000161 0.329757,0.002840 0.070339,0.002204 0.069159,-0.000221 0.069804,-0.001636 0.329248,-0.001109 0.069317,0.000613 0.329916,-0.002835 0.069706,0.001509 0.069151,-0.000136 0.070304,-0.002171 0.330120,0.001206 0.070109,0.001951 0.329541,-0.003758 0.070396,-0.002247 0.329079,-0.005313 0.070541,-0.002384 0.069226,0.000568 0.069432,0.001077 0.328907,0.001912 0.069147,0.000002 0.070256,0.002126 0.069183,-0.000384
-17 2 -2 1.191069,0.000226 0.449681,0.000395 0.447320,-0.006597 0.447894,0.005803 0.452038,0.001443 0.447777,-0.004466 0.448431,0.003645 0.331101,0.000615 0.336809,-0.003149 0.335670,-0.001442 0.335938,0.003256 0.331259,0.001238 0.337193,0.005370 0.333616,0.004479 0.071390,0.002401 0.070029,-0.000123 0.070327,-0.001129 0.333143,-0.002656 0.070042,0.000264 0.071249,-0.002273 0.070041,0.000260 0.333993,0.003600 0.071323,0.002341 0.070046,-0.000294 0.070633,-0.001601 0.333456,-0.000954 0.070170,0.000513 0.334100,-0.003485 0.070536,0.001468 0.070026,-0.000057 0.071284,-0.002305 0.334402,0.001731 0.071092,0.002100 0.334013,-0.003476 0.071288,-0.002300 0.333531,-0.005239 0.071457,-0.002459 0.070091,0.000528 0.070388,0.001237 0.333158,0.002106 0.070029,-0.000115 0.071198,0.002225 0.070047,-0.000301
-17 2 -1 1.198369,0.000168 0.452898,0.000185 0.450797,-0.006551 0.450940,0.006136 0.455365,0.001261 0.451253,-0.004241 0.451464,0.003996 0.333428,0.000330 0.339698,-0.003842 0.338550,-0.002054 0.338500,0.002743 0.333510,0.001068 0.339921,0.004983 0.336157,0.004978 0.072001,0.002491 0.070578,-0.000255 0.070867,-0.001145 0.335818,-0.002551 0.070568,0.000144 0.071804,-0.002313 0.070593,0.000361 0.336522,0.004281 0.071944,0.002441 0.070594,-0.000367 0.071107,-0.001532 0.335993,-0.000744 0.070684,0.000395 0.336578,-0.004056 0.071013,0.001394 0.070563,0.000028 0.071901,-0.002402 0.336970,0.002272 0.071720,0.002216 0.336816,-0.003081 0.071810,-0.002309 0.336327,-0.004970 0.072000,-0.002490 0.070615,0.000473 0.071007,0.001385 0.335788,0.002247 0.070576,-0.000239 0.071776,0.002288 0.070573,-0.000205
-17 2 1 1.198307,0.000046 0.452744,-0.000271 0.451332,-0.006136 0.450561,0.006526 0.455329,0.000855 0.451733,-0.003627 0.451030,0.004565 0.333037,-0.000241 0.339877,-0.004994 0.338811,-0.003244 0.338110,0.001569 0.332970,0.000595 0.339780,0.003789 0.336032,0.005562 0.072053,0.002535 0.070624,-0.000514 0.070850,-0.001113 0.336038,-0.002112 0.070566,-0.000111 0.071752,-0.002265 0.070633,0.000548 0.336232,0.005218 0.072021,0.002508 0.070620,-0.000496 0.070956,-0.001301 0.335823,-0.000233 0.070653,0.000130 0.336207,-0.004796 0.070876,0.001162 0.070573,0.000204 0.071973,-0.002467 0.336721,0.003252 0.071831,0.002329 0.337085,-0.002059 0.071697,-0.002193 0.336615,-0.003902 0.071913,-0.002413 0.070589,0.000334 0.071163,0.001609 0.335925,0.002322 0.070616,-0.000479 0.071774,0.002285 0.070563,0.000004
-17 2 2 1.190952,-0.000012 0.449378,-0.000499 0.448367,-0.005786 0.447152,0.006566 0.451968,0.000647 0.448716,-0.003267 0.447582,0.004758 0.330351,-0.000474 0.337167,-0.005365 0.336187,-0.003730 0.335172,0.000998 0.330218,0.000339 0.336911,0.003074 0.333377,0.005600 0.071490,0.002487 0.070118,-0.000625 0.070295,-0.001067 0.333562,-0.001815 0.070038,-0.000232 0.071150,-0.002179 0.070118,0.000624 0.333444,0.005411 0.071472,0.002471 0.070096,-0.000545 0.070341,-0.001153 0.333131,0.000025 0.070111,-0.000003 0.333395,-0.004918 0.070271,0.001017 0.070045,0.000283 0.071424,-0.002430 0.333929,0.003623 0.071307,0.002318 0.334524,-0.001505 0.071070,-0.002075 0.334075,-0.003175 0.071289,-0.002309 0.070041,0.000257 0.070689,0.001674 0.333419,0.002247 0.070106,-0.000583 0.071194,0.002221 0.070028,0.000106
-17 2 3 1.178912,-0.000063 0.443925,-0.000713 0.443327,-0.005364 0.441703,0.006499 0.446483,0.000444 0.443612,-0.002892 0.442088,0.004876 0.326099,-0.000647 0.332696,-0.005563 0.331826,-0.004094 0.330518,0.000488 0.325907,0.000101 0.332282,0.002349 0.329083,0.005465 0.070554,0.002395 0.069273,-0.000717 0.069394,-0.001004 0.329431,-0.001497 0.069175,-0.000340 0.070186,-0.002058 0.069261,0.000683 0.329005,0.005409 0.070550,0.002391 0.069230,-0.000581 0.069390,-0.000994 0.328797,0.000256 0.069234,-0.000126 0.328945,-0.004868 0.069330,0.000864 0.069177,0.000352 0.070502,-0.002350 0.329468,0.003879 0.070413,0.002263 0.330247,-0.000972 0.070087,-0.001926 0.329823,-0.002388 0.070302,-0.002169 0.069155,0.000181 0.069858,0.001703 0.329269,0.002105 0.069256,-0.000668 0.070250,0.002120 0.069156,0.000198
-17 2 4 1.162470,-0.000106 0.436532,-0.000906 0.436342,-0.004890 0.434359,0.006332 0.439022,0.000253 0.436554,-0.002517 0.434695,0.004917 0.320398,-0.000751 0.326611,-0.005580 0.325866,-0.004314 0.324299,0.000067 0.320159,-0.000098 0.326046,0.001663 0.323274,0.005173 0.069275,0.002266 0.068110,-0.000785 0.068174,-0.000928 0.323755,-0.001182 0.067999,-0.000430 0.068892,-0.001910 0.068086,0.000722 0.323057,0.005229 0.069283,0.002272 0.068045,-0.000601 0.068130,-0.000833 0.322949,0.000443 0.068046,-0.000233 0.322997,-0.004665 0.068081,0.000709 0.067994,0.000406 0.069236,-0.002232 0.323480,0.004009 0.069175,0.002169 0.324383,-0.000491 0.068780,-0.001755 0.323987,-0.001597 0.068985,-0.002002 0.067955,0.000109 0.068693,0.001695 0.323585,0.001908 0.068089,-0.000731 0.068971,0.001988 0.067971,0.000277
-17 2 5 1.141995,-0.000138 0.427388,-0.001071 0.427584,-0.004386 0.425306,0.006077 0.429780,0.000079 0.427719,-0.002156 0.425590,0.004879 0.313399,-0.000785 0.319104,-0.005430 0.318490,-0.004383 0.316707,-0.000253 0.313123,-0.000249 0.318398,0.001053 0.316109,0.004755 0.067691,0.002109 0.066660,-0.000828 0.066667,-0.000844 0.316686,-0.000888 0.066540,-0.000499 0.067305,-0.001743 0.066623,0.000741 0.315774,0.004900 0.067709,0.002124 0.066573,-0.000607 0.066597,-0.000676 0.315752,0.000577 0.066577,-0.000321 0.315723,-0.004337 0.066558,0.000561 0.066526,0.000445 0.067665,-0.002085 0.316144,0.004012 0.067629,0.002043 0.317104,-0.000085 0.067187,-0.001570 0.316737,-0.000853 0.067376,-0.001816 0.066472,0.000045 0.067223,0.001655 0.316519,0.001674 0.066635,-0.000771 0.067394,0.001833 0.066503,0.000339
-17 3 -5 1.125345,0.000343 0.420526,0.000988 0.418367,-0.005892 0.420082,0.004239 0.422219,0.001811 0.418801,-0.004228 0.420609,0.002121 0.308783,0.000923 0.312723,-0.000679 0.311696,0.000544 0.312544,0.003385 0.309104,0.000993 0.313381,0.004901 0.310953,0.002392 0.066250,0.001815 0.065316,0.000236 0.065606,-0.001030 0.310229,-0.001687 0.065357,0.000442 0.066213,-0.001779 0.065303,-0.000098 0.310965,0.001359 0.066195,0.001762 0.065311,-0.000194 0.065952,-0.001503 0.310503,-0.000987 0.065516,0.000718 0.311060,-0.001530 0.065895,0.001436 0.065306,-0.000144 0.066187,-0.001754 0.311219,-0.000074 0.065985,0.001497 0.310522,-0.003391 0.066361,-0.001903 0.310161,-0.004727 0.066470,-0.002014 0.065432,0.000675 0.065446,0.000711 0.310273,0.000707 0.065317,0.000240 0.066119,0.001685 0.065343,-0.000387
-17 3 -4 1.145162,0.000315 0.429275,0.000863 0.427197,-0.006128 0.428621,0.004708 0.431120,0.001703 0.427672,-0.004201 0.429169,0.002454 0.315349,0.000833 0.320101,-0.001202 0.318979,0.000240 0.319628,0.003188 0.315625,0.001045 0.320642,0.004976 0.317824,0.002941 0.067796,0.001983 0.066736,0.000150 0.067059,-0.001102 0.317092,-0.001749 0.066768,0.000375 0.067715,-0.001906 0.066730,-0.000029 0.317930,0.002070 0.067745,0.001934 0.066749,-0.000263 0.067368,-0.001533 0.317369,-0.000980 0.066923,0.000671 0.317986,-0.002198 0.067308,0.001460 0.066732,-0.000085 0.067735,-0.001924 0.318226,0.000277 0.067520,0.001668 0.317598,-0.003316 0.067848,-0.002016 0.317191,-0.004980 0.067982,-0.002149 0.066853,0.000674 0.066931,0.000861 0.317122,0.000860 0.066737,0.000162 0.067631,0.001823 0.066760,-0.000334
-17 3 -3 1.161045,0.000277 0.436312,0.000706 0.434381,-0.006275 0.435446,0.005148 0.438293,0.001563 0.434882,-0.004105 0.436006,0.002796 0.320584,0.000691 0.326112,-0.001801 0.324913,-0.000161 0.325341,0.002867 0.320805,0.001043 0.326533,0.004890 0.323354,0.003494 0.069057,0.002130 0.067885,0.000048 0.068231,-0.001159 0.322656,-0.001754 0.067905,0.000289 0.068926,-0.002008 0.067885,0.000050 0.323532,0.002806 0.069011,0.002088 0.067913,-0.000336 0.068491,-0.001533 0.322895,-0.000918 0.068053,0.000600 0.323547,-0.002880 0.068430,0.001453 0.067884,-0.000014 0.068999,-0.002077 0.323871,0.000698 0.068777,0.001827 0.323368,-0.003126 0.069038,-0.002099 0.322928,-0.005084 0.069198,-0.002254 0.067996,0.000658 0.068150,0.001015 0.322668,0.001010 0.067885,0.000068 0.068857,0.001940 0.067902,-0.000265
-17 3 -2 1.172646,0.000229 0.441457,0.000522 0.439740,-0.006322 0.440387,0.005540 0.443556,0.001396 0.440250,-0.003943 0.440950,0.003134 0.324355,0.000504 0.330573,-0.002446 0.329320,-0.000647 0.329510,0.002439 0.324515,0.000984 0.330871,0.004637 0.327395,0.004011 0.069995,0.002249 0.068733,-0.000067 0.069091,-0.001199 0.326773,-0.001696 0.068741,0.000186 0.069811,-0.002079 0.068737,0.000137 0.327611,0.003518 0.069958,0.002216 0.068774,-0.000410 0.069293,-0.001499 0.326927,-0.000803 0.068875,0.000508 0.327585,-0.003531 0.069232,0.001416 0.068733,0.000065 0.069943,-0.002202 0.327991,0.001170 0.069721,0.001964 0.327666,-0.002824 0.069897,-0.002147 0.327204,-0.005016 0.070080,-0.002324 0.068830,0.000625 0.069070,0.001164 0.326766,0.001143 0.068732,-0.000038 0.069760,0.002029 0.068740,-0.000182
-17 3 -1 1.179704,0.000175 0.444575,0.000316 0.443133,-0.006263 0.443318,0.005866 0.446769,0.001208 0.443633,-0.003722 0.443875,0.003456 0.326569,0.000289 0.333337,-0.003095 0.332063,-0.001192 0.332004,0.001931 0.326664,0.000871 0.333516,0.004226 0.329837,0.004455 0.070580,0.002332 0.069259,-0.000190 0.069613,-0.001217 0.329329,-0.001577 0.069252,0.000073 0.070343,-0.002115 0.069263,0.000229 0.330049,0.004155 0.070553,0.002309 0.069307,-0.000482 0.069753,-0.001434 0.329354,-0.000642 0.069371,0.000399 0.329985,-0.004103 0.069694,0.001347 0.069256,0.000148 0.070536,-0.002294 0.330463,0.001668 0.070322,0.002073 0.330356,-0.002425 0.070401,-0.002154 0.329885,-0.004766 0.070604,-0.002353 0.069332,0.000578 0.069664,0.001301 0.329304,0.001250 0.069256,-0.000151 0.070313,0.002085 0.069253,-0.000090
-17 3 1 1.179650,0.000059 0.444458,-0.000131 0.443701,-0.005842 0.442908,0.006261 0.446750,0.000793 0.444129,-0.003143 0.443424,0.003993 0.326173,-0.000149 0.333474,-0.004222 0.332261,-0.002306 0.331695,0.000834 0.326136,0.000528 0.333419,0.003054 0.329706,0.004985 0.070627,0.002374 0.069296,-0.000431 0.069595,-0.001188 0.329503,-0.001199 0.069257,-0.000165 0.070297,-0.002069 0.069290,0.000404 0.329785,0.005028 0.070625,0.002372 0.069339,-0.000602 0.069613,-0.001218 0.329175,-0.000233 0.069340,0.000152 0.329672,-0.004851 0.069563,0.001130 0.069274,0.000312 0.070604,-0.002353 0.330236,0.002605 0.070424,0.002177 0.330604,-0.001450 0.070297,-0.002046 0.330144,-0.003770 0.070522,-0.002281 0.069300,0.000448 0.069808,0.001511 0.329451,0.001346 0.069285,-0.000375 0.070311,0.002083 0.069253,0.000106
-17 3 2 1.172545,0.000004 0.441226,-0.000354 0.440852,-0.005499 0.439584,0.006311 0.443520,0.000582 0.441220,-0.002812 0.440067,0.004183 0.323594,-0.000331 0.330848,-0.004615 0.329714,-0.002793 0.328902,0.000325 0.323496,0.000335 0.330675,0.002381 0.327145,0.005029 0.070086,0.002329 0.068804,-0.000537 0.069057,-0.001141 0.327105,-0.000970 0.068751,-0.000276 0.069722,-0.001991 0.068789,0.000478 0.327112,0.005207 0.070096,0.002338 0.068836,-0.000645 0.069024,-0.001081 0.326585,-0.000022 0.068815,0.000027 0.326989,-0.004979 0.068979,0.000994 0.068769,0.000383 0.070074,-0.002319 0.327558,0.002980 0.069919,0.002168 0.328138,-0.000941 0.069696,-0.001937 0.327695,-0.003091 0.069923,-0.002184 0.068767,0.000373 0.069349,0.001572 0.327047,0.001326 0.068788,-0.000474 0.069756,0.002025 0.068742,0.000198
-17 3 3 1.160907,-0.000046 0.435978,-0.000565 0.435990,-0.005090 0.434284,0.006261 0.438240,0.000377 0.436287,-0.002471 0.434728,0.004310 0.319516,-0.000468 0.326525,-0.004856 0.325498,-0.003184 0.324452,-0.000111 0.319364,0.000151 0.326232,0.001714 0.323006,0.004921 0.069187,0.002245 0.067985,-0.000625 0.068183,-0.001076 0.323117,-0.000740 0.067920,-0.000375 0.068800,-0.001882 0.067959,0.000538 0.322849,0.005204 0.069208,0.002263 0.068001,-0.000672 0.068109,-0.000933 0.322418,0.000169 0.067967,-0.000089 0.322728,-0.004938 0.068071,0.000850 0.067934,0.000442 0.069185,-0.002244 0.323274,0.003258 0.069057,0.002118 0.324023,-0.000463 0.068753,-0.001800 0.323599,-0.002354 0.068974,-0.002054 0.067907,0.000296 0.068545,0.001599 0.323058,0.001262 0.067964,-0.000558 0.068851,0.001934 0.067904,0.000280
-17 3 4 1.145001,-0.000087 0.428852,-0.000755 0.429237,-0.004634 0.427148,0.006114 0.431052,0.000186 0.429455,-0.002134 0.427547,0.004368 0.314050,-0.000552 0.320647,-0.004935 0.319746,-0.003454 0.318488,-0.000454 0.313853,-0.000007 0.320236,0.001096 0.317405,0.004675 0.067957,0.002127 0.066860,-0.000692 0.067000,-0.000998 0.317644,-0.000523 0.066786,-0.000456 0.067559,-0.001748 0.066822,0.000581 0.317130,0.005033 0.067987,0.002153 0.066857,-0.000684 0.066896,-0.000782 0.316796,0.000327 0.066818,-0.000191 0.317020,-0.004742 0.066864,0.000704 0.066794,0.000487 0.067965,-0.002133 0.317516,0.003425 0.067864,0.002032 0.318380,-0.000043 0.067497,-0.001641 0.317978,-0.001611 0.067707,-0.001898 0.066743,0.000221 0.067419,0.001594 0.317590,0.001161 0.066835,-0.000622 0.067624,0.001816 0.066763,0.000348
-17 3 5 1.125176,-0.000119 0.420029,-0.000919 0.420759,-0.004151 0.418354,0.005882 0.422140,0.000013 0.420895,-0.001812 0.418704,0.004357 0.307336,-0.000582 0.313394,-0.004857 0.312628,-0.003593 0.311191,-0.000697 0.307104,-0.000129 0.312870,0.000559 0.310494,0.004315 0.066432,0.001981 0.065457,-0.000737 0.065539,-0.000910 0.310830,-0.000333 0.065377,-0.000517 0.066035,-0.001597 0.065407,0.000608 0.310118,0.004722 0.066470,0.002014 0.065434,-0.000681 0.065417,-0.000636 0.309874,0.000442 0.065396,-0.000276 0.310025,-0.004421 0.065392,0.000563 0.065377,0.000516 0.066448,-0.001995 0.310454,0.003477 0.066375,0.001917 0.311371,0.000302 0.065964,-0.001471 0.310993,-0.000908 0.066158,-0.001724 0.065307,0.000152 0.065999,0.001557 0.310785,0.001032 0.065428,-0.000665 0.066111,0.001677 0.065346,0.000400
-17 4 -4 1.121680,0.000300 0.418948,0.000942 0.417433,-0.005757 0.418954,0.004370 0.420545,0.001634 0.417964,-0.003631 0.419492,0.001992 0.307114,0.000613 0.312159,-0.000611 0.310993,0.000810 0.311475,0.002348 0.307372,0.000743 0.312561,0.004180 0.309908,0.002488 0.066048,0.001815 0.065098,0.000176 0.065456,-0.001124 0.309088,-0.000940 0.065114,0.000293 0.065933,-0.001704 0.065092,-0.000113 0.309930,0.001991 0.066021,0.001790 0.065124,-0.000351 0.065661,-0.001403 0.309240,-0.000772 0.065275,0.000636 0.309843,-0.002145 0.065634,0.001369 0.065089,0.000020 0.066029,-0.001797 0.310158,-0.000163 0.065802,0.001525 0.309635,-0.002635 0.066092,-0.001839 0.309273,-0.004566 0.066234,-0.001984 0.065241,0.000724 0.065272,0.000793 0.309054,0.000108 0.065101,0.000205 0.065856,0.001623 0.065103,-0.000224
-17 4 -3 1.136880,0.000265 0.425670,0.000792 0.424329,-0.005877 0.425475,0.004782 0.427383,0.001493 0.424879,-0.003524 0.426032,0.002288 0.312061,0.000517 0.317855,-0.001122 0.316604,0.000504 0.316913,0.002004 0.312274,0.000763 0.318167,0.004040 0.315163,0.002953 0.067241,0.001948 0.066190,0.000085 0.066577,-0.001182 0.314357,-0.000886 0.066201,0.000211 0.067080,-0.001792 0.066189,-0.000046 0.315251,0.002654 0.067222,0.001929 0.066238,-0.000424 0.066733,-0.001400 0.314471,-0.000735 0.066351,0.000572 0.315129,-0.002795 0.066705,0.001364 0.066191,0.000090 0.067229,-0.001936 0.315515,0.000188 0.066994,0.001668 0.315106,-0.002418 0.067222,-0.001912 0.314717,-0.004660 0.067388,-0.002079 0.066330,0.000715 0.066429,0.000932 0.314325,0.000184 0.066193,0.000123 0.067015,0.001725 0.066195,-0.000155
-17 4 -2 1.147976,0.000221 0.430588,0.000616 0.429477,-0.005905 0.430189,0.005151 0.432399,0.001326 0.430029,-0.003361 0.430755,0.002585 0.315620,0.000387 0.322074,-0.001685 0.320761,0.000110 0.320887,0.001576 0.315783,0.000739 0.322297,0.003756 0.319001,0.003392 0.068128,0.002054 0.066996,-0.000018 0.067397,-0.001223 0.318248,-0.000793 0.067000,0.000115 0.067918,-0.001854 0.066996,0.000030 0.319125,0.003294 0.068118,0.002045 0.067062,-0.000497 0.067499,-0.001369 0.318285,-0.000655 0.067136,0.000489 0.318972,-0.003415 0.067470,0.001330 0.067004,0.000167 0.068124,-0.002051 0.319424,0.000594 0.067886,0.001791 0.319175,-0.002107 0.068039,-0.001953 0.318769,-0.004600 0.068226,-0.002141 0.067124,0.000690 0.067302,0.001067 0.318219,0.000262 0.066996,0.000029 0.067868,0.001802 0.066998,-0.000076
-17 4 -1 1.154724,0.000171 0.433575,0.000419 0.432744,-0.005836 0.432977,0.005461 0.435463,0.001139 0.433279,-0.003149 0.433543,0.002872 0.317707,0.000233 0.324681,-0.002266 0.323337,-0.000351 0.323275,0.001094 0.317814,0.000672 0.324820,0.003341 0.321319,0.003772 0.068681,0.002129 0.067494,-0.000129 0.067896,-0.001243 0.320654,-0.000664 0.067490,0.000010 0.068422,-0.001883 0.067493,0.000110 0.321442,0.003864 0.068681,0.002129 0.067574,-0.000565 0.067939,-0.001308 0.320576,-0.000535 0.067608,0.000390 0.321265,-0.003960 0.067912,0.001267 0.067506,0.000246 0.068686,-0.002134 0.321773,0.001033 0.068452,0.001888 0.321717,-0.001721 0.068519,-0.001958 0.321305,-0.004379 0.068724,-0.002167 0.067601,0.000650 0.067863,0.001191 0.320633,0.000337 0.067491,-0.000072 0.068390,0.001851 0.067490,0.000011
-17 4 1 1.154678,0.000064 0.433493,-0.000008 0.433329,-0.005421 0.432549,0.005848 0.435459,0.000729 0.433776,-0.002616 0.433089,0.003366 0.317324,-0.000086 0.324783,-0.003321 0.323483,-0.001354 0.323037,0.000109 0.317315,0.000439 0.324758,0.002240 0.321194,0.004241 0.068723,0.002166 0.067522,-0.000348 0.067878,-0.001216 0.320782,-0.000346 0.067501,-0.000206 0.068382,-0.001842 0.067509,0.000269 0.321204,0.004641 0.068745,0.002186 0.067610,-0.000675 0.067815,-0.001112 0.320396,-0.000219 0.067577,0.000165 0.321006,-0.004678 0.067791,0.001070 0.067531,0.000395 0.068748,-0.002188 0.321575,0.001897 0.068543,0.001983 0.321936,-0.000825 0.068426,-0.001860 0.321536,-0.003492 0.068650,-0.002101 0.067564,0.000532 0.067992,0.001382 0.320782,0.000449 0.067510,-0.000276 0.068388,0.001849 0.067499,0.000188
-17 4 2 1.147888,0.000013 0.430429,-0.000221 0.430622,-0.005094 0.429351,0.005907 0.432392,0.000521 0.431004,-0.002319 0.429865,0.003551 0.314882,-0.000222 0.322278,-0.003717 0.321051,-0.001822 0.320417,-0.000321 0.314818,0.000300 0.322170,0.001634 0.318763,0.004294 0.068210,0.002127 0.067049,-0.000446 0.067364,-0.001170 0.318491,-0.000182 0.067021,-0.000306 0.067840,-0.001773 0.067027,0.000339 0.318675,0.004798 0.068243,0.002156 0.067132,-0.000710 0.067258,-0.000987 0.317940,-0.000052 0.067076,0.000052 0.318482,-0.004805 0.067236,0.000946 0.067052,0.000457 0.068244,-0.002157 0.319046,0.002262 0.068062,0.001976 0.319593,-0.000376 0.067860,-0.001762 0.319207,-0.002885 0.068084,-0.002014 0.067053,0.000460 0.067551,0.001438 0.318506,0.000477 0.067033,-0.000368 0.067864,0.001799 0.067016,0.000270
-17 4 3 1.136760,-0.000033 0.425439,-0.000423 0.425987,-0.004708 0.424262,0.005873 0.427373,0.000321 0.426292,-0.002018 0.424743,0.003683 0.311023,-0.000325 0.318163,-0.003988 0.317038,-0.002221 0.316223,-0.000674 0.310910,0.000164 0.317969,0.001047 0.314831,0.004219 0.067358,0.002052 0.066266,-0.000529 0.066529,-0.001107 0.314694,-0.000032 0.066231,-0.000394 0.066969,-0.001677 0.066233,0.000399 0.314635,0.004793 0.067399,0.002089 0.066337,-0.000731 0.066391,-0.000854 0.313991,0.000103 0.066267,-0.000055 0.314456,-0.004772 0.066372,0.000813 0.066260,0.000506 0.067399,-0.002088 0.314992,0.002550 0.067243,0.001933 0.315687,0.000034 0.066969,-0.001639 0.315316,-0.002223 0.067187,-0.001896 0.066230,0.000385 0.066784,0.001465 0.314724,0.000483 0.066244,-0.000448 0.067010,0.001720 0.066221,0.000341
-17 4 4 1.121538,-0.000073 0.418654,-0.000606 0.419536,-0.004282 0.417412,0.005749 0.420532,0.000134 0.419759,-0.001725 0.417854,0.003756 0.305849,-0.000390 0.312570,-0.004121 0.311568,-0.002526 0.310585,-0.000933 0.305693,0.000045 0.312288,0.000518 0.309508,0.004028 0.066192,0.001947 0.065191,-0.000593 0.065397,-0.001029 0.309489,0.000093 0.065152,-0.000465 0.065797,-0.001560 0.065146,0.000445 0.309208,0.004637 0.066240,0.001989 0.065246,-0.000735 0.065238,-0.000717 0.308661,0.000232 0.065170,-0.000150 0.309049,-0.004592 0.065223,0.000679 0.065174,0.000541 0.066239,-0.001988 0.309535,0.002745 0.066111,0.001857 0.310331,0.000384 0.065779,-0.001497 0.309976,-0.001553 0.065985,-0.001755 0.065117,0.000310 0.065710,0.001462 0.309535,0.000468 0.065164,-0.000510 0.065850,0.001617 0.065135,0.000398
-17 5 -1 1.124278,0.000159 0.420292,0.000489 0.419999,-0.005305 0.420281,0.004956 0.421861,0.001057 0.420555,-0.002562 0.420834,0.002285 0.307200,0.000176 0.314092,-0.001452 0.312739,0.000379 0.312678,0.000324 0.307318,0.000490 0.314194,0.002437 0.310947,0.003012 0.066385,0.001898 0.065350,-0.000075 0.065780,-0.001224 0.310160,0.000113 0.065349,-0.000041 0.066120,-0.001637 0.065349,0.000010 0.311038,0.003450 0.066405,0.001916 0.065457,-0.000615 0.065739,-0.001165 0.310025,-0.000435 0.065461,0.000371 0.310774,-0.003664 0.065738,0.001163 0.065377,0.000317 0.066429,-0.001937 0.311259,0.000436 0.066190,0.001679 0.311254,-0.001043 0.066243,-0.001737 0.310926,-0.003865 0.066441,-0.001949 0.065484,0.000688 0.065675,0.001065 0.310138,-0.000421 0.065348,-0.000006 0.066088,0.001603 0.065351,0.000092
-17 5 1 1.124238,0.000063 0.420243,0.000091 0.420584,-0.004908 0.419847,0.005324 0.421870,0.000664 0.421042,-0.002082 0.420388,0.002729 0.306843,-0.000045 0.314164,-0.002401 0.312843,-0.000489 0.312498,-0.000525 0.306860,0.000344 0.314160,0.001442 0.310838,0.003418 0.066421,0.001931 0.065370,-0.000270 0.065763,-0.001200 0.310244,0.000375 0.065364,-0.000233 0.066086,-0.001601 0.065355,0.000152 0.310827,0.004112 0.066462,0.001967 0.065494,-0.000712 0.065631,-0.000991 0.309852,-0.000198 0.065432,0.000171 0.310565,-0.004322 0.065629,0.000988 0.065407,0.000449 0.066483,-0.001986 0.311094,0.001204 0.066268,0.001764 0.311439,-0.000248 0.066164,-0.001651 0.311130,-0.003107 0.066377,-0.001890 0.065446,0.000583 0.065787,0.001235 0.310284,-0.000298 0.065359,-0.000188 0.066087,0.001602 0.065366,0.000250
-16 -7 -2 1.125817,-0.000121 0.424513,-0.000807 0.418900,-0.003437 0.419128,0.002960 0.426442,0.001168 0.418989,-0.004058 0.418911,0.003738 0.312218,-0.000077 0.310975,-0.001241 0.311091,-0.001552 0.311930,0.001536 0.312280,0.001156 0.311836,0.001432 0.310248,0.000946 0.066118,0.001698 0.065337,-0.000425 0.065301,0.000236 0.310373,-0.004320 0.065405,0.000644 0.066418,-0.001981 0.065548,0.000954 0.311890,0.000394 0.065923,0.001486 0.065464,0.000787 0.065668,-0.001151 0.311184,-0.000924 0.065368,0.000166 0.311411,0.000513 0.065449,0.000753 0.065530,-0.000921 0.065783,-0.001313 0.311098,0.001025 0.065951,0.001472 0.310978,-0.001669 0.066111,-0.001660 0.311198,-0.000703 0.066019,-0.001594 0.065384,-0.000584 0.065486,0.000833 0.310309,0.004381 0.065385,-0.000587 0.066425,0.001987 0.065549,-0.000955
-16 -7 -1 1.132401,-0.000161 0.427343,-0.000894 0.421715,-0.003502 0.422017,0.003052 0.429381,0.001174 0.421841,-0.003930 0.421761,0.004007 0.314554,-0.000696 0.313571,-0.001331 0.313790,-0.001775 0.313891,0.001423 0.314473,0.000585 0.313965,0.001483 0.312668,0.001318 0.066632,0.001761 0.065836,-0.000536 0.065773,0.000255 0.312694,-0.004238 0.065845,0.000563 0.066904,-0.002015 0.066068,0.001052 0.314070,0.000523 0.066436,0.001552 0.065918,0.000758 0.066093,-0.001093 0.313496,-0.000447 0.065833,0.000069 0.313501,0.000654 0.065887,0.000684 0.065973,-0.000878 0.066288,-0.001373 0.313422,0.001187 0.066477,0.001555 0.313327,-0.001603 0.066567,-0.001661 0.313725,-0.000692 0.066485,-0.001607 0.065876,-0.000653 0.066006,0.000942 0.312583,0.004595 0.065892,-0.000695 0.066931,0.002039 0.065984,-0.000900
-16 -7 0 1.134549,-0.000198 0.428195,-0.000988 0.422648,-0.003506 0.423017,0.003097 0.430321,0.001169 0.422804,-0.003746 0.422724,0.004230 0.315353,-0.001290 0.314609,-0.001380 0.314940,-0.001966 0.314273,0.001274 0.315130,-0.000021 0.314515,0.001483 0.313572,0.001632 0.066816,0.001793 0.066029,-0.000641 0.065934,0.000270 0.313512,-0.004014 0.065975,0.000468 0.067053,-0.002014 0.066275,0.001134 0.314675,0.000604 0.066625,0.001592 0.066057,0.000715 0.066201,-0.001013 0.314282,0.000054 0.065990,-0.000034 0.314039,0.000802 0.066014,0.000599 0.066101,-0.000817 0.066471,-0.001410 0.314195,0.001325 0.066679,0.001613 0.314132,-0.001491 0.066695,-0.001631 0.314705,-0.000631 0.066624,-0.001591 0.066056,-0.000713 0.066216,0.001038 0.313356,0.004665 0.066091,-0.000795 0.067101,0.002056 0.066105,-0.000827
-16 -7 1 1.132215,-0.000230 0.427049,-0.001085 0.421677,-0.003449 0.422099,0.003091 0.429235,0.001150 0.421854,-0.003515 0.421774,0.004397 0.314590,-0.001812 0.314051,-0.001385 0.314496,-0.002112 0.313075,0.001101 0.314236,-0.000614 0.313472,0.001432 0.312927,0.001862 0.066666,0.001795 0.065908,-0.000736 0.065777,0.000279 0.312802,-0.003662 0.065793,0.000366 0.066861,-0.001978 0.066160,0.001197 0.313693,0.000633 0.066482,0.001604 0.065878,0.000659 0.065992,-0.000915 0.313517,0.000543 0.065837,-0.000135 0.313020,0.000947 0.065827,0.000504 0.065911,-0.000742 0.066327,-0.001422 0.313397,0.001429 0.066550,0.001642 0.313367,-0.001340 0.066491,-0.001572 0.314099,-0.000521 0.066432,-0.001547 0.065919,-0.000761 0.066107,0.001115 0.312606,0.004583 0.065975,-0.000881 0.066929,0.002037 0.065909,-0.000739
-16 -7 2 1.125460,-0.000254 0.423937,-0.001183 0.418827,-0.003334 0.419289,0.003036 0.426156,0.001116 0.419015,-0.003245 0.418936,0.004500 0.312288,-0.002223 0.311913,-0.001344 0.312465,-0.002202 0.310344,0.000917 0.311818,-0.001149 0.310875,0.001335 0.310747,0.001993 0.066184,0.001765 0.065476,-0.000814 0.065309,0.000284 0.310581,-0.003211 0.065305,0.000260 0.066336,-0.001909 0.065726,0.001236 0.311167,0.000610 0.066012,0.001587 0.065387,0.000593 0.065472,-0.000804 0.311224,0.000986 0.065375,-0.000231 0.310489,0.001077 0.065333,0.000404 0.065410,-0.000657 0.065859,-0.001410 0.311056,0.001491 0.066093,0.001640 0.311051,-0.001160 0.065963,-0.001488 0.311915,-0.000370 0.065916,-0.001478 0.065467,-0.000793 0.065681,0.001171 0.310352,0.004356 0.065545,-0.000949 0.066421,0.001984 0.065404,-0.000641
-16 -6 -5 1.121824,0.000040 0.422548,-0.000530 0.417220,-0.003633 0.417305,0.002981 0.424311,0.001299 0.417160,-0.004730 0.417265,0.003165 0.310709,0.001845 0.308817,-0.001246 0.308652,-0.001207 0.311454,0.002490 0.311206,0.002704 0.310956,0.001922 0.308578,0.000144 0.065789,0.001629 0.065017,-0.000093 0.065016,0.000080 0.308947,-0.004462 0.065234,0.000868 0.066146,-0.001969 0.065136,0.000646 0.310663,-0.000109 0.065597,0.001413 0.065205,0.000809 0.065580,-0.001393 0.309847,-0.002208 0.065153,0.000481 0.310664,0.000108 0.065327,0.001036 0.065309,-0.001005 0.065479,-0.001262 0.309637,0.000780 0.065577,0.001331 0.309415,-0.002320 0.065946,-0.001764 0.309176,-0.001093 0.065836,-0.001678 0.065043,-0.000313 0.065111,0.000577 0.309093,0.003698 0.065033,-0.000254 0.066089,0.001919 0.065363,-0.001093
-16 -6 -4 1.141840,0.000000 0.431368,-0.000612 0.425768,-0.003882 0.425909,0.003244 0.433311,0.001316 0.425761,-0.004800 0.425831,0.003559 0.317698,0.001379 0.316093,-0.001506 0.315979,-0.001533 0.318284,0.002533 0.318085,0.002443 0.317913,0.002140 0.315548,0.000611 0.067302,0.001780 0.066443,-0.000204 0.066434,0.000099 0.315835,-0.004843 0.066624,0.000838 0.067657,-0.002112 0.066596,0.000774 0.317661,0.000180 0.067097,0.001556 0.066618,0.000823 0.066981,-0.001414 0.316806,-0.001963 0.066554,0.000415 0.317549,0.000123 0.066722,0.001028 0.066716,-0.001018 0.066964,-0.001392 0.316668,0.001028 0.067082,0.001487 0.316430,-0.002427 0.067410,-0.001865 0.316314,-0.001224 0.067307,-0.001785 0.066474,-0.000394 0.066572,0.000715 0.315924,0.004279 0.066469,-0.000371 0.067615,0.002075 0.066763,-0.001099
-16 -6 -3 1.157890,-0.000045 0.438440,-0.000706 0.432650,-0.004079 0.432842,0.003475 0.440553,0.001323 0.432695,-0.004797 0.432723,0.003943 0.323352,0.000793 0.322071,-0.001760 0.322031,-0.001882 0.323705,0.002505 0.323606,0.002035 0.323493,0.002310 0.321229,0.001111 0.068535,0.001914 0.067604,-0.000328 0.067579,0.000119 0.321428,-0.005096 0.067736,0.000783 0.068874,-0.002227 0.067790,0.000904 0.323280,0.000471 0.068319,0.001685 0.067752,0.000821 0.068094,-0.001407 0.322439,-0.001605 0.067683,0.000330 0.323046,0.000161 0.067835,0.000995 0.067842,-0.001008 0.068172,-0.001509 0.322360,0.001291 0.068313,0.001632 0.322134,-0.002469 0.068583,-0.001939 0.322171,-0.001306 0.068488,-0.001867 0.067636,-0.000479 0.067768,0.000857 0.321450,0.004793 0.067641,-0.000498 0.068852,0.002208 0.067881,-0.001080
-16 -6 -2 1.169607,-0.000092 0.443583,-0.000811 0.437699,-0.004214 0.437935,0.003662 0.445846,0.001320 0.437790,-0.004719 0.437772,0.004303 0.327514,0.000126 0.326570,-0.001990 0.326624,-0.002234 0.327555,0.002404 0.327619,0.001498 0.327528,0.002415 0.325456,0.001610 0.069450,0.002022 0.068469,-0.000458 0.068421,0.000139 0.325569,-0.005190 0.068542,0.000705 0.069764,-0.002308 0.068684,0.001029 0.327351,0.000740 0.069229,0.001793 0.068579,0.000801 0.068891,-0.001369 0.326589,-0.001148 0.068511,0.000227 0.326998,0.000224 0.068639,0.000937 0.068658,-0.000977 0.069069,-0.001607 0.326544,0.001554 0.069235,0.001759 0.326357,-0.002438 0.069431,-0.001979 0.326569,-0.001325 0.069347,-0.001919 0.068496,-0.000563 0.068667,0.000997 0.325518,0.005196 0.068516,-0.000628 0.069765,0.002309 0.068688,-0.001037
-16 -6 -1 1.176715,-0.000140 0.446660,-0.000926 0.440784,-0.004279 0.441055,0.003796 0.449050,0.001303 0.440916,-0.004568 0.440849,0.004622 0.330063,-0.000575 0.329442,-0.002176 0.329609,-0.002566 0.329719,0.002234 0.330010,0.000866 0.329890,0.002443 0.328102,0.002065 0.070021,0.002099 0.069016,-0.000589 0.068936,0.000157 0.328141,-0.005112 0.069022,0.000608 0.070298,-0.002350 0.069254,0.001144 0.329752,0.000965 0.069799,0.001873 0.069075,0.000764 0.069350,-0.001302 0.329133,-0.000622 0.069016,0.000112 0.329292,0.000311 0.069112,0.000857 0.069141,-0.000923 0.069630,-0.001681 0.329092,0.001800 0.069820,0.001861 0.328966,-0.002334 0.069929,-0.001982 0.329363,-0.001271 0.069859,-0.001937 0.069033,-0.000642 0.069245,0.001127 0.328014,0.005451 0.069072,-0.000756 0.070324,0.002373 0.069163,-0.000970
-16 -6 0 1.179042,-0.000185 0.447588,-0.001048 0.441826,-0.004267 0.442120,0.003869 0.450076,0.001273 0.441989,-0.004350 0.441872,0.004886 0.330922,-0.001252 0.330588,-0.002302 0.330880,-0.002854 0.330135,0.002008 0.330713,0.000188 0.330505,0.002391 0.329081,0.002440 0.070228,0.002138 0.069229,-0.000714 0.069111,0.000173 0.329063,-0.004859 0.069164,0.000496 0.070460,-0.002349 0.069482,0.001241 0.330412,0.001127 0.070011,0.001922 0.069228,0.000712 0.069462,-0.001207 0.329993,-0.000063 0.069187,-0.000010 0.329869,0.000417 0.069244,0.000758 0.069281,-0.000851 0.069836,-0.001726 0.329928,0.002010 0.070048,0.001930 0.329875,-0.002163 0.070064,-0.001947 0.330453,-0.001140 0.070009,-0.001919 0.069228,-0.000713 0.069482,0.001242 0.328863,0.005532 0.069291,-0.000874 0.070512,0.002393 0.069294,-0.000882
-16 -6 1 1.176535,-0.000224 0.446343,-0.001174 0.440797,-0.004181 0.441102,0.003879 0.448897,0.001229 0.440980,-0.004075 0.440815,0.005084 0.330066,-0.001850 0.329967,-0.002358 0.330388,-0.003074 0.328802,0.001743 0.329711,-0.000482 0.329356,0.002263 0.328357,0.002704 0.070063,0.002139 0.069099,-0.000826 0.068939,0.000187 0.328306,-0.004452 0.068965,0.000374 0.070247,-0.002306 0.069359,0.001316 0.329322,0.001215 0.069858,0.001935 0.069034,0.000646 0.069225,-0.001090 0.329143,0.000485 0.069018,-0.000132 0.328726,0.000534 0.069033,0.000644 0.069074,-0.000762 0.069680,-0.001740 0.329027,0.002170 0.069912,0.001963 0.329048,-0.001936 0.069834,-0.001876 0.329790,-0.000940 0.069793,-0.001866 0.069077,-0.000770 0.069371,0.001333 0.328040,0.005431 0.069166,-0.000976 0.070322,0.002371 0.069080,-0.000778
-16 -6 2 1.169263,-0.000256 0.442961,-0.001299 0.437723,-0.004024 0.438027,0.003826 0.445547,0.001169 0.437916,-0.003755 0.437706,0.005205 0.327521,-0.002323 0.327596,-0.002338 0.328139,-0.003212 0.325774,0.001458 0.327038,-0.001091 0.326484,0.002069 0.325947,0.002837 0.069533,0.002101 0.068630,-0.000919 0.068426,0.000196 0.325887,-0.003921 0.068432,0.000250 0.069665,-0.002222 0.068887,0.001364 0.326529,0.001226 0.069342,0.001913 0.068499,0.000571 0.068648,-0.000958 0.326610,0.000983 0.068513,-0.000246 0.325914,0.000652 0.068486,0.000523 0.068528,-0.000664 0.069166,-0.001721 0.326425,0.002267 0.069412,0.001959 0.326507,-0.001671 0.069247,-0.001773 0.327385,-0.000685 0.069219,-0.001781 0.068583,-0.000811 0.068910,0.001398 0.325566,0.005154 0.068699,-0.001057 0.069761,0.002306 0.068528,-0.000663
-16 -6 3 1.157408,-0.000278 0.437537,-0.001417 0.432686,-0.003806 0.432977,0.003713 0.440120,0.001094 0.432876,-0.003404 0.432628,0.005246 0.323361,-0.002642 0.323552,-0.002248 0.324203,-0.003257 0.321160,0.001174 0.322774,-0.001593 0.321989,0.001829 0.321920,0.002836 0.068652,0.002027 0.067832,-0.000989 0.067586,0.000201 0.321873,-0.003311 0.067580,0.000130 0.068734,-0.002103 0.068077,0.001383 0.322133,0.001165 0.068478,0.001857 0.067639,0.000490 0.067751,-0.000817 0.322469,0.001398 0.067686,-0.000348 0.321535,0.000760 0.067618,0.000401 0.067658,-0.000560 0.068308,-0.001673 0.322209,0.002296 0.068564,0.001919 0.322331,-0.001386 0.068323,-0.001644 0.323309,-0.000395 0.068306,-0.001670 0.067758,-0.000835 0.068112,0.001432 0.321512,0.004729 0.067900,-0.001113 0.068846,0.002203 0.067653,-0.000545
-16 -6 4 1.141258,-0.000290 0.430217,-0.001523 0.425812,-0.003537 0.426080,0.003547 0.432763,0.001006 0.425990,-0.003037 0.425711,0.005207 0.317708,-0.002796 0.317962,-0.002096 0.318698,-0.003211 0.315112,0.000907 0.317046,-0.001961 0.316018,0.001560 0.316393,0.002710 0.067446,0.001922 0.066725,-0.001033 0.066443,0.000201 0.316378,-0.002667 0.066432,0.000020 0.067483,-0.001956 0.066951,0.001375 0.316280,0.001045 0.067294,0.001771 0.066477,0.000409 0.066557,-0.000676 0.316843,0.001706 0.066558,-0.000433 0.315728,0.000850 0.066454,0.000284 0.066489,-0.000455 0.067132,-0.001597 0.316512,0.002259 0.067391,0.001845 0.316647,-0.001101 0.067089,-0.001497 0.317685,-0.000092 0.067081,-0.001538 0.066625,-0.000840 0.066997,0.001435 0.315990,0.004190 0.066790,-0.001142 0.067607,0.002069 0.066482,-0.000428
-16 -6 5 1.121185,-0.000292 0.421190,-0.001612 0.417271,-0.003232 0.417509,0.003338 0.423669,0.000907 0.417427,-0.002669 0.417125,0.005091 0.310721,-0.002794 0.310996,-0.001897 0.311790,-0.003080 0.307812,0.000671 0.310011,-0.002183 0.308752,0.001284 0.309524,0.002482 0.065952,0.001793 0.065336,-0.001050 0.065025,0.000198 0.309552,-0.002034 0.065016,-0.000075 0.065949,-0.001790 0.065538,0.001340 0.309145,0.000886 0.065820,0.001662 0.065046,0.000330 0.065099,-0.000539 0.309891,0.001897 0.065157,-0.000497 0.308662,0.000913 0.065023,0.000177 0.065051,-0.000356 0.065671,-0.001500 0.309501,0.002162 0.065927,0.001744 0.309623,-0.000831 0.065582,-0.001338 0.310681,0.000199 0.065580,-0.001393 0.065214,-0.000828 0.065594,0.001410 0.309152,0.003584 0.065397,-0.001145 0.066080,0.001911 0.065044,-0.000318
-16 -5 -6 1.133366,0.000130 0.427251,-0.000333 0.422083,-0.004048 0.422285,0.003183 0.429049,0.001499 0.421968,-0.005204 0.422351,0.003077 0.314626,0.002519 0.312665,-0.001340 0.312387,-0.001164 0.315761,0.003343 0.315276,0.003133 0.315187,0.002664 0.312570,0.000121 0.066648,0.001694 0.065840,0.000043 0.065840,-0.000052 0.312929,-0.004553 0.066098,0.000957 0.067016,-0.002044 0.065914,0.000514 0.314613,-0.000394 0.066456,0.001479 0.066012,0.000781 0.066517,-0.001551 0.313900,-0.002563 0.066022,0.000632 0.314894,0.000045 0.066254,0.001212 0.066133,-0.001020 0.066345,-0.001339 0.313648,0.000756 0.066405,0.001356 0.313312,-0.002952 0.066870,-0.001894 0.312967,-0.001644 0.066763,-0.001810 0.065847,-0.000160 0.065917,0.000524 0.313216,0.003519 0.065843,-0.000113 0.066931,0.001968 0.066206,-0.001141
-16 -5 -5 1.158424,0.000095 0.438341,-0.000420 0.432832,-0.004384 0.433063,0.003537 0.440354,0.001513 0.432774,-0.005364 0.433100,0.003521 0.323409,0.002193 0.321762,-0.001708 0.321507,-0.001553 0.324507,0.003503 0.323973,0.003054 0.324039,0.003002 0.321299,0.000631 0.068554,0.001887 0.067624,-0.000063 0.067624,-0.000044 0.321592,-0.005112 0.067857,0.000946 0.068926,-0.002233 0.067733,0.000647 0.323481,-0.000025 0.068343,0.001660 0.067793,0.000806 0.068302,-0.001611 0.322676,-0.002454 0.067788,0.000585 0.323672,-0.000044 0.068024,0.001238 0.067911,-0.001049 0.068215,-0.001504 0.322515,0.001059 0.068292,0.001546 0.322136,-0.003163 0.068732,-0.002044 0.321871,-0.001865 0.068630,-0.001963 0.067638,-0.000236 0.067742,0.000674 0.321826,0.004210 0.067637,-0.000228 0.068853,0.002169 0.067980,-0.001169
-16 -5 -4 1.179754,0.000052 0.447805,-0.000522 0.442027,-0.004671 0.442277,0.003869 0.450024,0.001513 0.442027,-0.005445 0.442278,0.003972 0.330957,0.001709 0.329688,-0.002101 0.329480,-0.001996 0.331949,0.003571 0.331404,0.002811 0.331627,0.003289 0.328839,0.001211 0.070203,0.002069 0.069162,-0.000188 0.069153,-0.000033 0.329062,-0.005569 0.069356,0.000909 0.070567,-0.002401 0.069306,0.000789 0.331084,0.000384 0.069977,0.001832 0.069316,0.000815 0.069814,-0.001642 0.330229,-0.002215 0.069298,0.000513 0.331162,-0.000124 0.069528,0.001236 0.069428,-0.001057 0.069831,-0.001662 0.330151,0.001400 0.069930,0.001733 0.329767,-0.003301 0.070322,-0.002168 0.329617,-0.002034 0.070230,-0.002095 0.069178,-0.000321 0.069325,0.000836 0.329222,0.004877 0.069185,-0.000359 0.070511,0.002353 0.069490,-0.001171
-16 -5 -3 1.196880,0.000002 0.455402,-0.000640 0.449447,-0.004896 0.449704,0.004165 0.457814,0.001499 0.449502,-0.005443 0.449665,0.004413 0.337063,0.001087 0.336211,-0.002494 0.336074,-0.002474 0.337866,0.003537 0.337369,0.002402 0.337728,0.003496 0.334984,0.001827 0.071549,0.002229 0.070415,-0.000329 0.070390,-0.000019 0.335139,-0.005879 0.070556,0.000843 0.071892,-0.002537 0.070593,0.000935 0.337196,0.000805 0.071312,0.001988 0.070541,0.000806 0.071015,-0.001638 0.336350,-0.001847 0.070514,0.000416 0.337147,-0.000184 0.070728,0.001203 0.070643,-0.001041 0.071150,-0.001805 0.336335,0.001765 0.071274,0.001907 0.335988,-0.003348 0.071596,-0.002259 0.335983,-0.002127 0.071516,-0.002197 0.070429,-0.000411 0.070624,0.001003 0.335210,0.005468 0.070448,-0.000502 0.071859,0.002509 0.070696,-0.001146
-16 -5 -2 1.209397,-0.000052 0.460932,-0.000773 0.454904,-0.005043 0.455156,0.004410 0.463515,0.001471 0.455009,-0.005352 0.455071,0.004828 0.341552,0.000365 0.341122,-0.002861 0.341082,-0.002960 0.342077,0.003396 0.341699,0.001843 0.342151,0.003603 0.339553,0.002431 0.072552,0.002359 0.071350,-0.000479 0.071299,-0.000003 0.339653,-0.006008 0.071426,0.000752 0.072861,-0.002634 0.071560,0.001077 0.341629,0.001205 0.072309,0.002119 0.071435,0.000777 0.071873,-0.001597 0.340860,-0.001367 0.071406,0.000299 0.341450,-0.000215 0.071592,0.001141 0.071524,-0.001000 0.072133,-0.001925 0.340879,0.002132 0.072283,0.002059 0.340607,-0.003297 0.072515,-0.002310 0.340771,-0.002126 0.072451,-0.002263 0.071356,-0.000503 0.071606,0.001168 0.339623,0.005932 0.071394,-0.000651 0.072854,0.002629 0.071568,-0.001093
-16 -5 -1 1.216999,-0.000107 0.464244,-0.000918 0.458254,-0.005103 0.458487,0.004591 0.466969,0.001427 0.458401,-0.005177 0.458356,0.005196 0.344291,-0.000402 0.344256,-0.003172 0.344334,-0.003423 0.344448,0.003157 0.344270,0.001171 0.344750,0.003595 0.342404,0.002976 0.073178,0.002451 0.071943,-0.000631 0.071855,0.000014 0.342467,-0.005934 0.071945,0.000637 0.073442,-0.002684 0.072177,0.001208 0.344242,0.001551 0.072936,0.002216 0.071973,0.000731 0.072364,-0.001520 0.343623,-0.000804 0.071950,0.000166 0.343942,-0.000213 0.072098,0.001050 0.072048,-0.000936 0.072749,-0.002015 0.343639,0.002478 0.072927,0.002180 0.343474,-0.003144 0.073054,-0.002317 0.343819,-0.002017 0.073007,-0.002287 0.071932,-0.000592 0.072240,0.001322 0.342332,0.006226 0.071995,-0.000798 0.073465,0.002704 0.072081,-0.001013
-16 -5 0 1.219496,-0.000160 0.465245,-0.001071 0.459407,-0.005073 0.459608,0.004699 0.468079,0.001366 0.459585,-0.004923 0.459429,0.005503 0.345198,-0.001148 0.345502,-0.003401 0.345713,-0.003826 0.344908,0.002835 0.345010,0.000439 0.345437,0.003469 0.343444,0.003414 0.073407,0.002498 0.072174,-0.000776 0.072043,0.000031 0.343495,-0.005657 0.072099,0.000506 0.073617,-0.002684 0.072424,0.001321 0.344959,0.001815 0.073172,0.002273 0.072140,0.000668 0.072477,-0.001410 0.344551,-0.000201 0.072132,0.000024 0.344558,-0.000174 0.072234,0.000935 0.072201,-0.000850 0.072978,-0.002069 0.344528,0.002776 0.073182,0.002262 0.344488,-0.002900 0.073196,-0.002277 0.345010,-0.001801 0.073166,-0.002267 0.072141,-0.000673 0.072506,0.001456 0.343256,0.006318 0.072234,-0.000935 0.073670,0.002728 0.072223,-0.000910
-16 -5 1 1.216830,-0.000208 0.463909,-0.001229 0.458331,-0.004952 0.458487,0.004729 0.466813,0.001290 0.458528,-0.004604 0.458264,0.005732 0.344244,-0.001811 0.344811,-0.003529 0.345162,-0.004139 0.343452,0.002457 0.343900,-0.000292 0.344191,0.003236 0.342635,0.003707 0.073229,0.002498 0.072036,-0.000907 0.071856,0.000048 0.342698,-0.005198 0.071885,0.000365 0.073382,-0.002633 0.072292,0.001408 0.343767,0.001977 0.073007,0.002287 0.071933,0.000593 0.072212,-0.001274 0.343616,0.000395 0.071947,-0.000119 0.343297,-0.000103 0.071997,0.000802 0.071979,-0.000748 0.072811,-0.002083 0.343522,0.003004 0.073038,0.002300 0.343607,-0.002583 0.072939,-0.002193 0.344291,-0.001489 0.072925,-0.002204 0.071976,-0.000741 0.072392,0.001562 0.342365,0.006199 0.072100,-0.001055 0.073462,0.002701 0.071992,-0.000789
-16 -5 2 1.209074,-0.000247 0.460276,-0.001383 0.455055,-0.004747 0.455156,0.004679 0.463210,0.001199 0.455257,-0.004233 0.454892,0.005873 0.341461,-0.002338 0.342206,-0.003545 0.342693,-0.004338 0.340144,0.002051 0.340982,-0.000960 0.341059,0.002916 0.339996,0.003835 0.072651,0.002451 0.071531,-0.001015 0.071300,0.000063 0.340095,-0.004595 0.071310,0.000223 0.072744,-0.002534 0.071782,0.001466 0.340722,0.002030 0.072446,0.002258 0.071357,0.000509 0.071580,-0.001118 0.340848,0.000940 0.071400,-0.000253 0.340218,-0.000008 0.071397,0.000659 0.071390,-0.000636 0.072252,-0.002058 0.340663,0.003146 0.072498,0.002293 0.340856,-0.002215 0.072293,-0.002070 0.341673,-0.001104 0.072294,-0.002103 0.071440,-0.000792 0.071900,0.001635 0.339682,0.005878 0.071596,-0.001150 0.072849,0.002624 0.071396,-0.000658
-16 -5 3 1.196430,-0.000277 0.454450,-0.001528 0.449665,-0.004471 0.449706,0.004554 0.457373,0.001095 0.449860,-0.003827 0.449406,0.005921 0.336935,-0.002693 0.337776,-0.003452 0.338384,-0.004408 0.335106,0.001647 0.336345,-0.001515 0.336154,0.002537 0.335608,0.003794 0.071690,0.002360 0.070670,-0.001097 0.070391,0.000076 0.335758,-0.003898 0.070391,0.000086 0.071727,-0.002393 0.070909,0.001491 0.335938,0.001978 0.071506,0.002188 0.070431,0.000421 0.070601,-0.000953 0.336334,0.001393 0.070506,-0.000373 0.335436,0.000101 0.070451,0.000514 0.070453,-0.000520 0.071319,-0.001996 0.336051,0.003193 0.071577,0.002241 0.336320,-0.001823 0.071281,-0.001916 0.337234,-0.000677 0.071294,-0.001968 0.070548,-0.000824 0.071041,0.001671 0.335287,0.005384 0.070735,-0.001216 0.071852,0.002503 0.070454,-0.000525
-16 -5 4 1.179215,-0.000295 0.446594,-0.001658 0.442303,-0.004137 0.442280,0.004363 0.449468,0.000980 0.442479,-0.003405 0.441951,0.005875 0.330802,-0.002867 0.331667,-0.003262 0.332373,-0.004350 0.328511,0.001268 0.330131,-0.001924 0.329640,0.002128 0.329601,0.003599 0.070376,0.002233 0.069476,-0.001148 0.069155,0.000086 0.329812,-0.003162 0.069154,-0.000038 0.070363,-0.002221 0.069694,0.001485 0.329577,0.001838 0.070216,0.002081 0.069181,0.000335 0.069305,-0.000786 0.330212,0.001730 0.069288,-0.000472 0.329110,0.000213 0.069188,0.000374 0.069194,-0.000406 0.070039,-0.001900 0.329837,0.003146 0.070303,0.002149 0.330143,-0.001435 0.069936,-0.001740 0.331115,-0.000242 0.069956,-0.001809 0.069325,-0.000837 0.069838,0.001670 0.329303,0.004763 0.069537,-0.001251 0.070502,0.002345 0.069191,-0.000395
-16 -5 5 1.157838,-0.000301 0.436916,-0.001765 0.433154,-0.003763 0.433068,0.004115 0.439704,0.000857 0.433302,-0.002981 0.432717,0.005741 0.323237,-0.002868 0.324071,-0.002994 0.324846,-0.004174 0.320565,0.000934 0.322515,-0.002174 0.321726,0.001720 0.322150,0.003280 0.068750,0.002076 0.067980,-0.001168 0.067626,0.000093 0.322423,-0.002438 0.067629,-0.000144 0.068696,-0.002026 0.068172,0.001448 0.321837,0.001632 0.068614,0.001947 0.067640,0.000253 0.067726,-0.000626 0.322661,0.001940 0.067778,-0.000548 0.321429,0.000316 0.067639,0.000246 0.067647,-0.000299 0.068450,-0.001778 0.322211,0.003015 0.068713,0.002025 0.322514,-0.001073 0.068296,-0.001551 0.323505,0.000170 0.068321,-0.001634 0.067804,-0.000831 0.068322,0.001635 0.321899,0.004065 0.068036,-0.001256 0.068842,0.002160 0.067643,-0.000274
-16 -5 6 1.132777,-0.000297 0.425658,-0.001845 0.422439,-0.003367 0.422293,0.003826 0.428330,0.000730 0.422551,-0.002571 0.421927,0.005528 0.314446,-0.002723 0.315212,-0.002674 0.316025,-0.003903 0.311496,0.000654 0.313702,-0.002270 0.312642,0.001338 0.313465,0.002875 0.066857,0.001900 0.066219,-0.001160 0.065842,0.000096 0.313791,-0.001770 0.065854,-0.000229 0.066771,-0.001818 0.066381,0.001386 0.312938,0.001386 0.066744,0.001791 0.065849,0.000180 0.065904,-0.000478 0.313890,0.002027 0.066011,-0.000598 0.312604,0.000401 0.065845,0.000133 0.065851,-0.000204 0.066595,-0.001638 0.313390,0.002815 0.066852,0.001876 0.313654,-0.000752 0.066407,-0.001360 0.314629,0.000532 0.066433,-0.001452 0.066023,-0.000808 0.066534,0.001570 0.313271,0.003343 0.066268,-0.001232 0.066920,0.001958 0.065848,-0.000168
-16 -4 -7 1.134047,0.000217 0.427085,-0.000079 0.422244,-0.004346 0.422655,0.003231 0.428840,0.001711 0.422083,-0.005497 0.422823,0.002849 0.314718,0.002933 0.312782,-0.001226 0.312414,-0.000948 0.316119,0.004047 0.315477,0.003228 0.315527,0.003304 0.312911,0.000085 0.066692,0.001688 0.065901,0.000184 0.065901,-0.000188 0.313211,-0.004310 0.066177,0.001008 0.067050,-0.002031 0.065926,0.000353 0.314668,-0.000775 0.066509,0.001482 0.066036,0.000718 0.066654,-0.001648 0.314151,-0.002673 0.066122,0.000762 0.315188,0.000128 0.066399,0.001344 0.066166,-0.000989 0.066411,-0.001360 0.313861,0.000597 0.066431,0.001322 0.313424,-0.003443 0.066972,-0.001946 0.313030,-0.002150 0.066873,-0.001869 0.065891,0.000007 0.065947,0.000445 0.313628,0.003096 0.065892,0.000040 0.066940,0.001932 0.066257,-0.001141
-16 -4 -6 1.163781,0.000193 0.440262,-0.000160 0.435028,-0.004767 0.435450,0.003663 0.442255,0.001729 0.434926,-0.005750 0.435602,0.003317 0.325140,0.002794 0.323525,-0.001660 0.323149,-0.001349 0.326628,0.004355 0.325843,0.003342 0.326115,0.003784 0.323255,0.000600 0.068955,0.001914 0.068015,0.000094 0.068022,-0.000197 0.323499,-0.004998 0.068280,0.001020 0.069325,-0.002259 0.068071,0.000478 0.325233,-0.000373 0.068750,0.001694 0.068157,0.000750 0.068799,-0.001749 0.324593,-0.002713 0.068227,0.000742 0.325704,-0.000053 0.068522,0.001408 0.068287,-0.001034 0.068635,-0.001555 0.324404,0.000918 0.068666,0.001537 0.323887,-0.003775 0.069202,-0.002140 0.323523,-0.002485 0.069108,-0.002064 0.068013,-0.000053 0.068104,0.000598 0.323881,0.003831 0.068013,-0.000060 0.069221,0.002168 0.068376,-0.001190
-16 -4 -5 1.190181,0.000157 0.452010,-0.000261 0.446443,-0.005151 0.446860,0.004090 0.454241,0.001730 0.446404,-0.005928 0.446988,0.003809 0.334492,0.002486 0.333292,-0.002157 0.332928,-0.001835 0.336020,0.004568 0.335105,0.003308 0.335628,0.004222 0.332573,0.001221 0.071000,0.002138 0.069912,-0.000021 0.069922,-0.000203 0.332759,-0.005629 0.070153,0.001005 0.071370,-0.002475 0.070003,0.000619 0.334724,0.000114 0.070776,0.001906 0.070052,0.000767 0.070703,-0.001824 0.333983,-0.002629 0.070105,0.000694 0.335116,-0.000253 0.070409,0.001445 0.070179,-0.001059 0.070642,-0.001751 0.333899,0.001304 0.070688,0.001758 0.333340,-0.004037 0.071197,-0.002316 0.333037,-0.002777 0.071113,-0.002246 0.069916,-0.000126 0.070053,0.000770 0.333079,0.004588 0.069920,-0.000183 0.071279,0.002397 0.070263,-0.001215
-16 -4 -4 1.212681,0.000112 0.462046,-0.000382 0.456227,-0.005476 0.456618,0.004494 0.464507,0.001711 0.456249,-0.006019 0.456716,0.004311 0.342527,0.002004 0.341815,-0.002697 0.341487,-0.002396 0.344030,0.004659 0.343021,0.003100 0.343805,0.004578 0.340622,0.001920 0.072775,0.002350 0.071549,-0.000158 0.071553,-0.000204 0.340756,-0.006149 0.071749,0.000960 0.073130,-0.002668 0.071676,0.000772 0.342872,0.000661 0.072535,0.002109 0.071675,0.000766 0.072318,-0.001863 0.342074,-0.002406 0.071712,0.000617 0.343158,-0.000457 0.072013,0.001451 0.071794,-0.001060 0.072382,-0.001939 0.342084,0.001743 0.072449,0.001975 0.341534,-0.004203 0.072903,-0.002464 0.341325,-0.002993 0.072832,-0.002404 0.071554,-0.000210 0.071747,0.000956 0.340990,0.005321 0.071567,-0.000325 0.073058,0.002607 0.071871,-0.001212
-16 -4 -3 1.230766,0.000058 0.470113,-0.000524 0.464138,-0.005724 0.464484,0.004859 0.472787,0.001673 0.464219,-0.006013 0.464543,0.004804 0.349024,0.001368 0.348836,-0.003249 0.348571,-0.003008 0.350415,0.004611 0.349371,0.002710 0.350396,0.004819 0.347179,0.002653 0.074227,0.002538 0.072885,-0.000315 0.072872,-0.000200 0.347275,-0.006508 0.073029,0.000883 0.074553,-0.002825 0.073047,0.000931 0.349431,0.001232 0.073976,0.002293 0.072982,0.000747 0.073598,-0.001863 0.348635,-0.002044 0.073007,0.000511 0.349590,-0.000648 0.073291,0.001421 0.073091,-0.001035 0.073806,-0.002110 0.348715,0.002217 0.073897,0.002178 0.348229,-0.004251 0.074269,-0.002573 0.348147,-0.003102 0.074215,-0.002527 0.072883,-0.000303 0.073143,0.001148 0.347399,0.005972 0.072913,-0.000483 0.074507,0.002786 0.073158,-0.001178
-16 -4 -2 1.243998,-0.000002 0.475990,-0.000685 0.469972,-0.005880 0.470252,0.005165 0.478853,0.001615 0.470105,-0.005909 0.470267,0.005269 0.353790,0.000617 0.354124,-0.003776 0.353950,-0.003638 0.354969,0.004421 0.353974,0.002155 0.355187,0.004917 0.352047,0.003366 0.075311,0.002690 0.073883,-0.000483 0.073843,-0.000191 0.352128,-0.006665 0.073958,0.000777 0.075594,-0.002937 0.074076,0.001087 0.354192,0.001783 0.075055,0.002446 0.073937,0.000708 0.074510,-0.001819 0.353470,-0.001557 0.073956,0.000379 0.354215,-0.000807 0.074209,0.001354 0.074032,-0.000983 0.074870,-0.002252 0.353583,0.002698 0.074988,0.002355 0.353215,-0.004169 0.075256,-0.002635 0.353284,-0.003078 0.075221,-0.002607 0.073868,-0.000400 0.074200,0.001338 0.352126,0.006485 0.073921,-0.000649 0.075578,0.002923 0.074088,-0.001114
-16 -4 -1 1.252043,-0.000064 0.479514,-0.000862 0.473571,-0.005934 0.473766,0.005398 0.482533,0.001538 0.473746,-0.005709 0.473732,0.005684 0.356685,-0.000190 0.357493,-0.004237 0.357436,-0.004243 0.357545,0.004098 0.356695,0.001469 0.358016,0.004855 0.355072,0.003999 0.075990,0.002797 0.074516,-0.000654 0.074436,-0.000177 0.355167,-0.006597 0.074513,0.000645 0.076218,-0.002995 0.074734,0.001234 0.357001,0.002269 0.075736,0.002560 0.074514,0.000650 0.075029,-0.001734 0.356427,-0.000977 0.074534,0.000229 0.356892,-0.000919 0.074744,0.001254 0.074594,-0.000906 0.075539,-0.002358 0.356531,0.003153 0.075687,0.002495 0.356323,-0.003958 0.075831,-0.002645 0.356556,-0.002907 0.075817,-0.002638 0.074479,-0.000496 0.074887,0.001514 0.355031,0.006810 0.074562,-0.000814 0.076235,0.003009 0.074637,-0.001020
-16 -4 0 1.254694,-0.000125 0.480584,-0.001049 0.474835,-0.005880 0.474928,0.005544 0.483720,0.001443 0.475039,-0.005421 0.474844,0.006030 0.357619,-0.000982 0.358821,-0.004593 0.358899,-0.004777 0.358059,0.003667 0.357458,0.000710 0.358780,0.004634 0.356156,0.004496 0.076239,0.002852 0.074763,-0.000819 0.074636,-0.000160 0.356293,-0.006301 0.074679,0.000495 0.076405,-0.002995 0.074997,0.001361 0.357772,0.002650 0.075995,0.002626 0.074696,0.000577 0.075143,-0.001609 0.357412,-0.000348 0.074726,0.000067 0.357549,-0.000974 0.074880,0.001124 0.074759,-0.000807 0.075790,-0.002421 0.357463,0.003550 0.075968,0.002590 0.357439,-0.003631 0.075979,-0.002601 0.357835,-0.002593 0.075985,-0.002617 0.074699,-0.000587 0.075180,0.001667 0.356025,0.006913 0.074817,-0.000970 0.076456,0.003038 0.074791,-0.000901
-16 -4 1 1.251887,-0.000181 0.479170,-0.001239 0.473727,-0.005721 0.473707,0.005597 0.482379,0.001332 0.473946,-0.005058 0.473573,0.006290 0.356568,-0.001690 0.358056,-0.004813 0.358280,-0.005197 0.356505,0.003161 0.356247,-0.000056 0.357456,0.004272 0.355257,0.004814 0.076050,0.002851 0.074617,-0.000968 0.074434,-0.000139 0.355464,-0.005802 0.074453,0.000335 0.076149,-0.002936 0.074856,0.001461 0.356493,0.002898 0.075821,0.002641 0.074479,0.000493 0.074851,-0.001453 0.356395,0.000279 0.074526,-0.000095 0.356185,-0.000968 0.074619,0.000972 0.074526,-0.000693 0.075613,-0.002436 0.356355,0.003858 0.075818,0.002632 0.356515,-0.003210 0.075696,-0.002504 0.357062,-0.002152 0.075721,-0.002544 0.074518,-0.000665 0.075067,0.001787 0.355075,0.006782 0.074674,-0.001106 0.076232,0.003007 0.074547,-0.000766
-16 -4 2 1.243702,-0.000229 0.475316,-0.001426 0.470276,-0.005465 0.470138,0.005554 0.478553,0.001206 0.470495,-0.004640 0.469955,0.006452 0.353567,-0.002255 0.355226,-0.004882 0.355595,-0.005470 0.352951,0.002621 0.353106,-0.000763 0.354092,0.003800 0.352403,0.004929 0.075427,0.002794 0.074079,-0.001093 0.073838,-0.000116 0.352697,-0.005141 0.073842,0.000175 0.075460,-0.002823 0.074312,0.001529 0.353226,0.002999 0.075219,0.002604 0.073868,0.000402 0.074167,-0.001275 0.353410,0.000854 0.073940,-0.000250 0.352867,-0.000905 0.073968,0.000807 0.073901,-0.000569 0.075013,-0.002404 0.353256,0.004054 0.075241,0.002621 0.353576,-0.002730 0.074994,-0.002362 0.354248,-0.001619 0.075035,-0.002425 0.073943,-0.000728 0.074547,0.001868 0.352206,0.006426 0.074137,-0.001216 0.075572,0.002918 0.073914,-0.000620
-16 -4 3 1.230358,-0.000266 0.469136,-0.001599 0.464577,-0.005127 0.464320,0.005419 0.472354,0.001069 0.464781,-0.004183 0.464094,0.006509 0.348711,-0.002638 0.350430,-0.004796 0.350933,-0.005576 0.347532,0.002086 0.348137,-0.001355 0.348813,0.003258 0.347680,0.004839 0.074392,0.002687 0.073162,-0.001186 0.072865,-0.000092 0.348069,-0.004375 0.072864,0.000024 0.074363,-0.002662 0.073380,0.001562 0.348095,0.002958 0.074207,0.002519 0.072884,0.000311 0.073113,-0.001085 0.348554,0.001335 0.072985,-0.000387 0.347722,-0.000795 0.072950,0.000638 0.072905,-0.000444 0.074009,-0.002326 0.348277,0.004126 0.074254,0.002557 0.348716,-0.002224 0.073901,-0.002182 0.349479,-0.001036 0.073952,-0.002267 0.072990,-0.000772 0.073633,0.001906 0.347503,0.005881 0.073218,-0.001294 0.074498,0.002779 0.072911,-0.000473
-16 -4 4 1.212196,-0.000291 0.460805,-0.001753 0.456781,-0.004726 0.456411,0.005203 0.463961,0.000925 0.456959,-0.003710 0.456148,0.006460 0.342149,-0.002828 0.343834,-0.004570 0.344448,-0.005514 0.340439,0.001588 0.341491,-0.001794 0.341804,0.002690 0.341233,0.004566 0.072977,0.002536 0.071889,-0.001245 0.071545,-0.000070 0.341715,-0.003566 0.071546,-0.000112 0.072897,-0.002464 0.072086,0.001560 0.341282,0.002791 0.072818,0.002391 0.071555,0.000223 0.071722,-0.000894 0.341979,0.001694 0.071685,-0.000502 0.340928,-0.000654 0.071594,0.000475 0.071567,-0.000323 0.072631,-0.002209 0.341589,0.004074 0.072886,0.002447 0.342092,-0.001728 0.072451,-0.001977 0.342911,-0.000450 0.072508,-0.002080 0.071684,-0.000795 0.072349,0.001901 0.341102,0.005195 0.071942,-0.001336 0.073048,0.002598 0.071568,-0.000332
-16 -4 5 1.189661,-0.000302 0.450552,-0.001880 0.447091,-0.004281 0.446619,0.004917 0.453604,0.000777 0.447231,-0.003237 0.446325,0.006312 0.334073,-0.002833 0.335653,-0.004231 0.336349,-0.005299 0.331903,0.001153 0.333362,-0.002067 0.333293,0.002135 0.333256,0.004146 0.071228,0.002352 0.070296,-0.001269 0.069913,-0.000049 0.333815,-0.002771 0.069924,-0.000226 0.071107,-0.002241 0.070465,0.001524 0.333002,0.002529 0.071095,0.002230 0.069917,0.000142 0.070032,-0.000710 0.333885,0.001917 0.070075,-0.000588 0.332693,-0.000497 0.069937,0.000325 0.069923,-0.000212 0.070923,-0.002061 0.333401,0.003911 0.071180,0.002299 0.333914,-0.001270 0.070689,-0.001758 0.334752,0.000099 0.070748,-0.001874 0.070064,-0.000798 0.070731,0.001855 0.333184,0.004428 0.070342,-0.001344 0.071267,0.002386 0.069922,-0.000205
-16 -4 6 1.163267,-0.000302 0.438637,-0.001974 0.435745,-0.003814 0.435186,0.004579 0.441552,0.000630 0.435841,-0.002781 0.434868,0.006075 0.324706,-0.002685 0.326134,-0.003811 0.326880,-0.004957 0.322176,0.000793 0.323971,-0.002178 0.323539,0.001625 0.323973,0.003626 0.069197,0.002146 0.068421,-0.001261 0.068013,-0.000030 0.324589,-0.002038 0.068038,-0.000316 0.069046,-0.002005 0.068560,0.001460 0.323495,0.002205 0.069088,0.002045 0.068014,0.000072 0.068088,-0.000542 0.324498,0.002011 0.068195,-0.000647 0.323248,-0.000340 0.068022,0.000192 0.068016,-0.000115 0.068932,-0.001891 0.323952,0.003656 0.069185,0.002124 0.324426,-0.000869 0.068665,-0.001536 0.325252,0.000575 0.068722,-0.001661 0.068170,-0.000782 0.068823,0.001776 0.323966,0.003636 0.068461,-0.001320 0.069209,0.002157 0.068015,-0.000094
-16 -4 7 1.133577,-0.000292 0.425345,-0.002034 0.423005,-0.003343 0.422376,0.004204 0.428095,0.000488 0.423053,-0.002354 0.422042,0.005764 0.314290,-0.002424 0.315542,-0.003347 0.316307,-0.004523 0.311515,0.000510 0.313557,-0.002150 0.312808,0.001181 0.313631,0.003057 0.066936,0.001928 0.066312,-0.001223 0.065891,-0.000014 0.314278,-0.001399 0.065932,-0.000380 0.066769,-0.001767 0.066421,0.001373 0.313010,0.001854 0.066851,0.001848 0.065891,0.000014 0.065934,-0.000393 0.314066,0.001989 0.066090,-0.000677 0.312830,-0.000196 0.065893,0.000081 0.065891,-0.000034 0.066713,-0.001709 0.313491,0.003334 0.066956,0.001930 0.313888,-0.000538 0.066430,-0.001320 0.314679,0.000958 0.066482,-0.001449 0.066049,-0.000750 0.066674,0.001669 0.313684,0.002870 0.066344,-0.001270 0.066928,0.001920 0.065891,-0.000002
-16 -3 -8 1.123851,0.000290 0.422074,0.000208 0.417699,-0.004492 0.418391,0.003122 0.423714,0.001912 0.417505,-0.005573 0.418642,0.002508 0.310984,0.003014 0.309171,-0.000931 0.308743,-0.000606 0.312510,0.004477 0.311793,0.002974 0.311960,0.003729 0.309563,0.000040 0.065916,0.001610 0.065193,0.000312 0.065193,-0.000311 0.309774,-0.003785 0.065463,0.001014 0.066248,-0.001932 0.065175,0.000182 0.310854,-0.001182 0.065752,0.001423 0.065279,0.000626 0.065975,-0.001671 0.310577,-0.002521 0.065440,0.000854 0.311524,0.000341 0.065745,0.001414 0.065410,-0.000918 0.065673,-0.001323 0.310261,0.000335 0.065656,0.001232 0.309765,-0.003714 0.066240,-0.001911 0.309388,-0.002515 0.066153,-0.001846 0.065173,0.000167 0.065201,0.000350 0.310274,0.002505 0.065175,0.000186 0.066120,0.001815 0.065511,-0.001093
-16 -3 -7 1.157624,0.000280 0.437014,0.000144 0.432219,-0.004989 0.432920,0.003606 0.438903,0.001945 0.432085,-0.005913 0.433172,0.002969 0.322768,0.003062 0.321266,-0.001367 0.320801,-0.000960 0.324484,0.004936 0.323552,0.003245 0.323988,0.004345 0.321270,0.000523 0.068475,0.001857 0.067588,0.000246 0.067602,-0.000341 0.321425,-0.004524 0.067860,0.001049 0.068822,-0.002185 0.067594,0.000288 0.322811,-0.000803 0.068287,0.001653 0.067686,0.000660 0.068430,-0.001810 0.322408,-0.002690 0.067837,0.000865 0.323481,0.000105 0.068173,0.001516 0.067820,-0.000973 0.068191,-0.001538 0.322195,0.000630 0.068176,0.001458 0.321578,-0.004159 0.068781,-0.002139 0.321183,-0.002966 0.068699,-0.002074 0.067576,0.000132 0.067636,0.000495 0.321917,0.003204 0.067575,0.000109 0.068695,0.002071 0.067923,-0.001158
-16 -3 -6 1.188574,0.000258 0.450786,0.000057 0.445614,-0.005461 0.446299,0.004105 0.452931,0.001955 0.445544,-0.006186 0.446545,0.003470 0.333698,0.002958 0.332627,-0.001901 0.332139,-0.001419 0.335589,0.005312 0.334427,0.003407 0.335189,0.004940 0.332161,0.001136 0.070865,0.002112 0.069805,0.000153 0.069832,-0.000369 0.332259,-0.005257 0.070067,0.001058 0.071219,-0.002437 0.069841,0.000414 0.333940,-0.000301 0.070656,0.001893 0.069911,0.000681 0.070687,-0.001927 0.333413,-0.002761 0.070047,0.000849 0.334578,-0.000184 0.070408,0.001595 0.070044,-0.001012 0.070542,-0.001762 0.333316,0.001008 0.070534,0.001699 0.332610,-0.004551 0.071135,-0.002359 0.332221,-0.003396 0.071063,-0.002299 0.069801,0.000082 0.069906,0.000666 0.332716,0.003967 0.069800,0.000008 0.071098,0.002331 0.070146,-0.001204
-16 -3 -5 1.216083,0.000223 0.463078,-0.000055 0.457595,-0.005888 0.458236,0.004603 0.465479,0.001941 0.457593,-0.006377 0.458466,0.003999 0.343505,0.002681 0.342972,-0.002523 0.342477,-0.001986 0.345537,0.005567 0.344145,0.003422 0.345277,0.005471 0.341973,0.001864 0.073032,0.002365 0.071798,0.000032 0.071831,-0.000392 0.342022,-0.005931 0.072035,0.001038 0.073379,-0.002677 0.071866,0.000559 0.343951,0.000311 0.072803,0.002135 0.071901,0.000686 0.072693,-0.002014 0.343319,-0.002707 0.072019,0.000801 0.344524,-0.000515 0.072395,0.001645 0.072031,-0.001029 0.072670,-0.001988 0.343343,0.001469 0.072673,0.001948 0.342596,-0.004854 0.073244,-0.002560 0.342242,-0.003768 0.073185,-0.002508 0.071797,0.000017 0.071960,0.000858 0.342414,0.004757 0.071801,-0.000119 0.073271,0.002584 0.072128,-0.001223
-16 -3 -4 1.239551,0.000177 0.473590,-0.000194 0.467882,-0.006245 0.468448,0.005079 0.476238,0.001901 0.467945,-0.006471 0.468653,0.004541 0.351928,0.002223 0.352008,-0.003210 0.351532,-0.002649 0.354042,0.005669 0.352448,0.003261 0.353968,0.005889 0.350448,0.002675 0.074915,0.002604 0.073517,-0.000115 0.073549,-0.000409 0.350465,-0.006490 0.073714,0.000984 0.075240,-0.002890 0.073621,0.000718 0.352557,0.001003 0.074671,0.002367 0.073608,0.000673 0.074393,-0.002063 0.351861,-0.002511 0.073708,0.000721 0.353034,-0.000866 0.074083,0.001659 0.073729,-0.001020 0.074519,-0.002205 0.351991,0.002000 0.074539,0.002194 0.351267,-0.005037 0.075049,-0.002729 0.350980,-0.004038 0.075008,-0.002690 0.073516,-0.000063 0.073749,0.001066 0.350762,0.005524 0.073530,-0.000270 0.075152,0.002816 0.073818,-0.001212
-16 -3 -3 1.258430,0.000120 0.482047,-0.000359 0.476217,-0.006514 0.476676,0.005511 0.484925,0.001835 0.476342,-0.006460 0.476848,0.005076 0.358728,0.001599 0.359454,-0.003926 0.359025,-0.003385 0.360839,0.005597 0.359102,0.002913 0.360991,0.006151 0.357344,0.003519 0.076459,0.002817 0.074921,-0.000284 0.074940,-0.000419 0.357358,-0.006878 0.075062,0.000895 0.076746,-0.003066 0.075059,0.000886 0.359491,0.001732 0.076206,0.002577 0.074986,0.000641 0.075741,-0.002066 0.358789,-0.002169 0.075068,0.000607 0.359846,-0.001213 0.075427,0.001633 0.075095,-0.000983 0.076035,-0.002402 0.358998,0.002578 0.076078,0.002423 0.358368,-0.005075 0.076496,-0.002855 0.358177,-0.004165 0.076477,-0.002833 0.074910,-0.000154 0.075227,0.001281 0.357531,0.006208 0.074943,-0.000439 0.076685,0.003015 0.075173,-0.001169
-16 -3 -2 1.272254,0.000055 0.488216,-0.000548 0.482380,-0.006675 0.482703,0.005880 0.491295,0.001745 0.482557,-0.006340 0.482833,0.005583 0.363705,0.000850 0.365060,-0.004623 0.364708,-0.004152 0.365705,0.005346 0.363915,0.002388 0.366114,0.006223 0.362452,0.004331 0.077614,0.002990 0.075971,-0.000467 0.075963,-0.000419 0.362498,-0.007052 0.076043,0.000774 0.077848,-0.003191 0.076139,0.001053 0.364529,0.002443 0.077357,0.002753 0.075995,0.000589 0.076699,-0.002021 0.363892,-0.001695 0.076065,0.000464 0.364749,-0.001526 0.076391,0.001565 0.076089,-0.000919 0.077171,-0.002567 0.364137,0.003170 0.077241,0.002624 0.363669,-0.004955 0.077539,-0.002929 0.363599,-0.004120 0.077545,-0.002928 0.075942,-0.000252 0.076350,0.001494 0.362527,0.006749 0.076002,-0.000618 0.077820,0.003167 0.076154,-0.001092
-16 -3 -1 1.280667,-0.000014 0.491919,-0.000755 0.486201,-0.006718 0.486362,0.006165 0.495165,0.001632 0.486418,-0.006116 0.486444,0.006037 0.366709,0.000036 0.368623,-0.005246 0.368378,-0.004898 0.368474,0.004930 0.366747,0.001722 0.369153,0.006089 0.365611,0.005044 0.078339,0.003111 0.076637,-0.000656 0.076588,-0.000410 0.365728,-0.006986 0.076630,0.000626 0.078509,-0.003256 0.076828,0.001212 0.367504,0.003078 0.078086,0.002882 0.076607,0.000520 0.077241,-0.001927 0.367008,-0.001120 0.076671,0.000299 0.367588,-0.001779 0.076948,0.001456 0.076684,-0.000829 0.077888,-0.002688 0.367239,0.003738 0.077988,0.002782 0.366987,-0.004677 0.078146,-0.002942 0.367053,-0.003885 0.078176,-0.002966 0.076581,-0.000354 0.077084,0.001691 0.365601,0.007094 0.076675,-0.000799 0.078517,0.003263 0.076736,-0.000984
-16 -3 0 1.283449,-0.000082 0.493049,-0.000975 0.487570,-0.006638 0.487550,0.006351 0.496418,0.001499 0.487812,-0.005796 0.487580,0.006418 0.367651,-0.000771 0.370011,-0.005745 0.369897,-0.005566 0.369054,0.004381 0.367519,0.000970 0.369999,0.005755 0.366717,0.005592 0.078607,0.003173 0.076897,-0.000838 0.076797,-0.000393 0.366939,-0.006679 0.076807,0.000459 0.078705,-0.003256 0.077103,0.001352 0.368325,0.003584 0.078366,0.002957 0.076804,0.000437 0.077354,-0.001790 0.368035,-0.000488 0.076869,0.000120 0.368285,-0.001948 0.077084,0.001313 0.076863,-0.000718 0.078159,-0.002759 0.368202,0.004238 0.078292,0.002888 0.368196,-0.004259 0.078297,-0.002893 0.368401,-0.003467 0.078351,-0.002943 0.076806,-0.000452 0.077401,0.001861 0.366658,0.007205 0.076941,-0.000971 0.078751,0.003295 0.076901,-0.000852
-16 -3 1 1.280529,-0.000146 0.491575,-0.001199 0.486446,-0.006439 0.486235,0.006429 0.495019,0.001350 0.486696,-0.005396 0.486210,0.006707 0.366506,-0.001496 0.369170,-0.006075 0.369202,-0.006100 0.367433,0.003744 0.366216,0.000200 0.368618,0.005247 0.365732,0.005927 0.078408,0.003171 0.076743,-0.001004 0.076582,-0.000368 0.366084,-0.006155 0.076572,0.000283 0.078431,-0.003191 0.076952,0.001464 0.366979,0.003923 0.078184,0.002973 0.076579,0.000346 0.077039,-0.001617 0.366943,0.000147 0.076656,-0.000062 0.366841,-0.002022 0.076798,0.001144 0.076622,-0.000593 0.077974,-0.002775 0.367002,0.004631 0.078138,0.002935 0.367242,-0.003733 0.077991,-0.002785 0.367578,-0.002891 0.078065,-0.002862 0.076611,-0.000541 0.077289,0.001994 0.365662,0.007069 0.076790,-0.001123 0.078514,0.003260 0.076648,-0.000702
-16 -3 2 1.271991,-0.000202 0.487542,-0.001417 0.482859,-0.006131 0.482454,0.006395 0.491011,0.001187 0.483101,-0.004936 0.482376,0.006889 0.363318,-0.002078 0.366133,-0.006211 0.366316,-0.006458 0.363683,0.003069 0.362889,-0.000517 0.365065,0.004609 0.362684,0.006023 0.077747,0.003105 0.076176,-0.001143 0.075951,-0.000336 0.363180,-0.005459 0.075932,0.000108 0.077699,-0.003064 0.076379,0.001543 0.363532,0.004074 0.077545,0.002928 0.075942,0.000251 0.076309,-0.001418 0.363770,0.000733 0.076036,-0.000234 0.363329,-0.001999 0.076103,0.000958 0.075970,-0.000460 0.077338,-0.002734 0.363692,0.004889 0.077529,0.002919 0.364149,-0.003139 0.077242,-0.002625 0.364596,-0.002202 0.077330,-0.002726 0.076001,-0.000616 0.076746,0.002081 0.362639,0.006698 0.076223,-0.001247 0.077813,0.003162 0.075986,-0.000545
-16 -3 3 1.258069,-0.000247 0.481073,-0.001620 0.476908,-0.005732 0.476318,0.006254 0.484515,0.001017 0.477126,-0.004437 0.476189,0.006957 0.358188,-0.002476 0.361011,-0.006147 0.361336,-0.006614 0.357948,0.002407 0.357647,-0.001123 0.359472,0.003896 0.357672,0.005881 0.076646,0.002982 0.075210,-0.001248 0.074923,-0.000300 0.358307,-0.004654 0.074906,-0.000056 0.076535,-0.002885 0.075397,0.001585 0.358119,0.004041 0.076471,0.002827 0.074910,0.000158 0.075190,-0.001206 0.358622,0.001226 0.075028,-0.000389 0.357886,-0.001890 0.075021,0.000767 0.074927,-0.000329 0.076271,-0.002641 0.358399,0.004994 0.076484,0.002844 0.359018,-0.002522 0.076076,-0.002422 0.359548,-0.001455 0.076175,-0.002546 0.074994,-0.000673 0.075785,0.002120 0.357679,0.006127 0.075255,-0.001336 0.076676,0.003007 0.074935,-0.000388
-16 -3 4 1.239126,-0.000278 0.472355,-0.001799 0.468754,-0.005264 0.467996,0.006016 0.475722,0.000843 0.468935,-0.003921 0.467820,0.006910 0.351277,-0.002675 0.353987,-0.005898 0.354436,-0.006564 0.350438,0.001799 0.350652,-0.001578 0.352039,0.003164 0.350850,0.005527 0.075145,0.002810 0.073872,-0.001315 0.073529,-0.000261 0.351607,-0.003805 0.073523,-0.000200 0.074981,-0.002665 0.074036,0.001588 0.350933,0.003844 0.074996,0.002679 0.073516,0.000073 0.073718,-0.000992 0.351665,0.001594 0.073659,-0.000517 0.350703,-0.001712 0.073585,0.000582 0.073523,-0.000205 0.074808,-0.002503 0.351305,0.004947 0.075036,0.002717 0.352018,-0.001924 0.074536,-0.002191 0.352602,-0.000709 0.074638,-0.002332 0.073618,-0.000709 0.074434,0.002110 0.350926,0.005410 0.073912,-0.001387 0.075140,0.002806 0.073527,-0.000241
-16 -3 5 1.215634,-0.000296 0.461629,-0.001945 0.458612,-0.004751 0.457710,0.005696 0.464877,0.000671 0.458747,-0.003409 0.457494,0.006754 0.342788,-0.002687 0.345294,-0.005494 0.345842,-0.006324 0.341401,0.001273 0.342109,-0.001865 0.343016,0.002462 0.342425,0.005005 0.073290,0.002600 0.072196,-0.001344 0.071808,-0.000223 0.343274,-0.002972 0.071820,-0.000319 0.073088,-0.002419 0.072332,0.001556 0.342207,0.003519 0.073168,0.002492 0.071797,-0.000002 0.071934,-0.000787 0.343112,0.001826 0.071965,-0.000615 0.342006,-0.001488 0.071834,0.000410 0.071799,-0.000095 0.072995,-0.002330 0.342640,0.004760 0.073230,0.002547 0.343377,-0.001378 0.072669,-0.001944 0.343984,-0.000017 0.072769,-0.002098 0.071913,-0.000724 0.072729,0.002054 0.342574,0.004607 0.072230,-0.001400 0.073258,0.002572 0.071800,-0.000110
-16 -3 6 1.188141,-0.000300 0.449174,-0.002055 0.446738,-0.004217 0.445719,0.005312 0.452267,0.000505 0.446819,-0.002917 0.445470,0.006502 0.332957,-0.002542 0.335203,-0.004979 0.335819,-0.005926 0.331111,0.000845 0.332253,-0.001990 0.332684,0.001829 0.332639,0.004374 0.071138,0.002366 0.070226,-0.001336 0.069808,-0.000185 0.333543,-0.002205 0.069840,-0.000410 0.070913,-0.002158 0.070333,0.001494 0.332197,0.003109 0.071042,0.002280 0.069801,-0.000064 0.069886,-0.000599 0.333208,0.001925 0.069989,-0.000681 0.332042,-0.001242 0.069816,0.000258 0.069800,-0.000001 0.070886,-0.002132 0.332659,0.004458 0.071121,0.002346 0.333356,-0.000907 0.070529,-0.001694 0.333961,0.000580 0.070622,-0.001855 0.069923,-0.000720 0.070718,0.001961 0.332855,0.003780 0.070254,-0.001378 0.071085,0.002319 0.069800,0.000002
-16 -3 7 1.157240,-0.000293 0.435292,-0.002125 0.433412,-0.003682 0.432306,0.004883 0.438201,0.000350 0.433436,-0.002460 0.432032,0.006168 0.322040,-0.002284 0.324000,-0.004398 0.324651,-0.005414 0.319849,0.000515 0.321335,-0.001974 0.321334,0.001288 0.321753,0.003689 0.068749,0.002120 0.068012,-0.001297 0.067578,-0.000151 0.322675,-0.001539 0.067631,-0.000473 0.068513,-0.001896 0.068090,0.001407 0.321168,0.002656 0.068676,0.002053 0.067575,-0.000112 0.067621,-0.000434 0.322219,0.001907 0.067779,-0.000716 0.321067,-0.000995 0.067576,0.000130 0.067573,0.000074 0.068538,-0.001921 0.321630,0.004072 0.068767,0.002126 0.322239,-0.000524 0.068172,-0.001452 0.322822,0.001056 0.068255,-0.001615 0.067700,-0.000698 0.068456,0.001837 0.322023,0.002982 0.068033,-0.001326 0.068682,0.002058 0.067574,0.000091
-16 -3 8 1.123544,-0.000276 0.420292,-0.002153 0.418924,-0.003167 0.417762,0.004430 0.422995,0.000208 0.418892,-0.002044 0.417471,0.005772 0.310297,-0.001957 0.311968,-0.003795 0.312627,-0.004831 0.307884,0.000275 0.309612,-0.001851 0.309248,0.000848 0.310034,0.003004 0.066183,0.001874 0.065606,-0.001232 0.065169,-0.000120 0.310939,-0.000989 0.065240,-0.000510 0.065948,-0.001642 0.065657,0.001302 0.309379,0.002199 0.066130,0.001824 0.065171,-0.000146 0.065190,-0.000294 0.310412,0.001797 0.065384,-0.000724 0.309333,-0.000765 0.065165,0.000028 0.065170,0.000130 0.066009,-0.001706 0.309820,0.003634 0.066227,0.001899 0.310309,-0.000229 0.065651,-0.001225 0.310857,0.001401 0.065722,-0.001385 0.065293,-0.000664 0.065996,0.001693 0.310341,0.002254 0.065619,-0.001252 0.066107,0.001802 0.065172,0.000158
-16 -2 -8 1.140334,0.000345 0.428828,0.000460 0.424592,-0.005024 0.425627,0.003381 0.430541,0.002132 0.424441,-0.005837 0.425951,0.002522 0.316473,0.002966 0.315160,-0.000904 0.314644,-0.000477 0.318254,0.005146 0.317279,0.002804 0.317832,0.004588 0.315459,0.000414 0.067151,0.001723 0.066371,0.000375 0.066390,-0.000458 0.315512,-0.003790 0.066624,0.001029 0.067461,-0.002023 0.066335,0.000102 0.316439,-0.001228 0.066989,0.001544 0.066415,0.000550 0.067212,-0.001786 0.316282,-0.002406 0.066639,0.000939 0.317190,0.000390 0.066993,0.001548 0.066544,-0.000876 0.066916,-0.001455 0.316053,0.000258 0.066864,0.001321 0.315402,-0.004256 0.067496,-0.002043 0.315046,-0.003216 0.067428,-0.001993 0.066356,0.000295 0.066372,0.000380 0.316044,0.002445 0.066351,0.000259 0.067320,0.001893 0.066653,-0.001079
-16 -2 -7 1.175059,0.000339 0.444231,0.000398 0.439600,-0.005568 0.440628,0.003920 0.446202,0.002162 0.439514,-0.006190 0.440964,0.002998 0.328644,0.003046 0.327755,-0.001395 0.327184,-0.000841 0.330700,0.005666 0.329427,0.003103 0.330353,0.005312 0.327612,0.000971 0.069810,0.001992 0.068848,0.000311 0.068888,-0.000510 0.327598,-0.004533 0.069104,0.001061 0.070131,-0.002293 0.068834,0.000202 0.328833,-0.000777 0.069627,0.001797 0.068904,0.000570 0.069759,-0.001939 0.328558,-0.002597 0.069120,0.000956 0.329599,0.000066 0.069513,0.001665 0.069035,-0.000922 0.069537,-0.001694 0.328446,0.000577 0.069481,0.001567 0.327660,-0.004754 0.070136,-0.002292 0.327266,-0.003769 0.070078,-0.002246 0.068842,0.000274 0.068895,0.000538 0.328128,0.003129 0.068832,0.000187 0.069989,0.002165 0.069146,-0.001139
-16 -2 -6 1.206905,0.000320 0.458441,0.000307 0.453465,-0.006083 0.454448,0.004478 0.460679,0.002163 0.453449,-0.006472 0.454788,0.003516 0.339932,0.002980 0.339600,-0.002007 0.338984,-0.001328 0.342266,0.006086 0.340660,0.003305 0.342035,0.006003 0.338921,0.001668 0.072300,0.002270 0.071143,0.000218 0.071203,-0.000559 0.338847,-0.005270 0.071390,0.001066 0.072620,-0.002562 0.071156,0.000324 0.340382,-0.000178 0.072096,0.002062 0.071208,0.000577 0.072103,-0.002069 0.339984,-0.002694 0.071410,0.000945 0.341131,-0.000339 0.071834,0.001760 0.071337,-0.000950 0.071989,-0.001945 0.340007,0.000994 0.071933,0.001831 0.339124,-0.005186 0.072586,-0.002533 0.338710,-0.004295 0.072542,-0.002494 0.071145,0.000238 0.071250,0.000722 0.339345,0.003879 0.071134,0.000087 0.072483,0.002442 0.071447,-0.001178
-16 -2 -5 1.235229,0.000288 0.471136,0.000186 0.465884,-0.006544 0.466782,0.005039 0.473641,0.002132 0.465939,-0.006665 0.467115,0.004067 0.350055,0.002744 0.350394,-0.002732 0.349750,-0.001944 0.352648,0.006361 0.350695,0.003369 0.352577,0.006606 0.349108,0.002487 0.074560,0.002547 0.073206,0.000094 0.073280,-0.000603 0.348992,-0.005949 0.073430,0.001039 0.074864,-0.002818 0.073250,0.000468 0.350781,0.000555 0.074338,0.002329 0.073271,0.000567 0.074185,-0.002167 0.350277,-0.002672 0.073455,0.000899 0.351479,-0.000810 0.073898,0.001822 0.073395,-0.000955 0.074213,-0.002197 0.350436,0.001510 0.074162,0.002103 0.349515,-0.005512 0.074783,-0.002754 0.349104,-0.004746 0.074758,-0.002727 0.073211,0.000185 0.073385,0.000931 0.349426,0.004659 0.073205,-0.000040 0.074740,0.002711 0.073500,-0.001189
-16 -2 -4 1.259409,0.000241 0.482001,0.000032 0.476564,-0.006926 0.477333,0.005578 0.484764,0.002070 0.476688,-0.006756 0.477649,0.004634 0.358739,0.002327 0.359828,-0.003548 0.359178,-0.002679 0.361545,0.006454 0.359263,0.003263 0.361678,0.007063 0.357900,0.003391 0.076528,0.002810 0.074988,-0.000058 0.075067,-0.000638 0.357773,-0.006511 0.075173,0.000975 0.076800,-0.003048 0.075064,0.000628 0.359728,0.001388 0.076292,0.002586 0.075044,0.000538 0.075951,-0.002223 0.359153,-0.002511 0.075204,0.000817 0.360342,-0.001321 0.075652,0.001845 0.075157,-0.000934 0.076149,-0.002439 0.359435,0.002113 0.076110,0.002371 0.358552,-0.005696 0.076664,-0.002942 0.358172,-0.005070 0.076663,-0.002930 0.074990,0.000115 0.075248,0.001157 0.358109,0.005418 0.074995,-0.000194 0.076697,0.002960 0.075253,-0.001168
-16 -2 -3 1.278872,0.000182 0.490750,-0.000153 0.485235,-0.007207 0.485830,0.006073 0.493751,0.001976 0.485419,-0.006735 0.486120,0.005196 0.365737,0.001744 0.367601,-0.004412 0.366974,-0.003507 0.368676,0.006341 0.366120,0.002973 0.369051,0.007325 0.365043,0.004324 0.078144,0.003043 0.076442,-0.000236 0.076513,-0.000663 0.364947,-0.006901 0.076574,0.000876 0.078369,-0.003236 0.076550,0.000799 0.366943,0.002269 0.077900,0.002818 0.076476,0.000490 0.077351,-0.002230 0.366352,-0.002203 0.076614,0.000699 0.367445,-0.001838 0.077047,0.001824 0.076576,-0.000884 0.077739,-0.002659 0.366724,0.002778 0.077720,0.002623 0.365964,-0.005711 0.078173,-0.003082 0.365643,-0.005218 0.078198,-0.003091 0.076432,0.000030 0.076790,0.001391 0.365154,0.006099 0.076457,-0.000369 0.078293,0.003173 0.076661,-0.001113
-16 -2 -2 1.293132,0.000114 0.497137,-0.000366 0.491662,-0.007368 0.492044,0.006499 0.500348,0.001853 0.491897,-0.006600 0.492298,0.005732 0.370842,0.001030 0.373447,-0.005268 0.372875,-0.004385 0.373802,0.006020 0.371067,0.002504 0.374446,0.007353 0.370322,0.005216 0.079354,0.003233 0.077529,-0.000430 0.077578,-0.000675 0.370304,-0.007074 0.077594,0.000742 0.079517,-0.003371 0.077665,0.000972 0.372190,0.003132 0.079110,0.003012 0.077529,0.000425 0.078344,-0.002183 0.371650,-0.001762 0.077646,0.000548 0.372562,-0.002320 0.078044,0.001755 0.077612,-0.000807 0.078933,-0.002843 0.372066,0.003468 0.078939,0.002842 0.371509,-0.005541 0.079260,-0.003164 0.371271,-0.005155 0.079314,-0.003198 0.077497,-0.000067 0.077964,0.001622 0.370359,0.006639 0.077552,-0.000558 0.079476,0.003337 0.077683,-0.001023
-16 -2 -1 1.301818,0.000041 0.500978,-0.000602 0.495667,-0.007397 0.495803,0.006834 0.504361,0.001704 0.495937,-0.006353 0.496012,0.006215 0.373903,0.000245 0.377151,-0.006050 0.376668,-0.005253 0.376742,0.005508 0.373963,0.001889 0.377666,0.007133 0.373569,0.005989 0.080116,0.003366 0.078218,-0.000631 0.078228,-0.000673 0.373677,-0.007005 0.078207,0.000580 0.080205,-0.003441 0.078374,0.001139 0.375293,0.003909 0.079877,0.003155 0.078170,0.000344 0.078903,-0.002084 0.374877,-0.001214 0.078272,0.000371 0.375532,-0.002726 0.078617,0.001642 0.078235,-0.000704 0.079689,-0.002978 0.375279,0.004136 0.079725,0.003015 0.374991,-0.005192 0.079891,-0.003181 0.374854,-0.004861 0.079973,-0.003242 0.078154,-0.000170 0.078734,0.001836 0.373567,0.006987 0.078247,-0.000750 0.080203,0.003439 0.078291,-0.000903
-16 -2 0 1.304698,-0.000034 0.502158,-0.000852 0.497131,-0.007290 0.497000,0.007059 0.505667,0.001532 0.497419,-0.006007 0.497156,0.006624 0.374831,-0.000540 0.378573,-0.006694 0.378208,-0.006043 0.377395,0.004845 0.374728,0.001180 0.378590,0.006675 0.374678,0.006575 0.080399,0.003433 0.078487,-0.000828 0.078443,-0.000657 0.374951,-0.006694 0.078396,0.000399 0.080408,-0.003441 0.078655,0.001288 0.376157,0.004534 0.080173,0.003237 0.078380,0.000253 0.079015,-0.001937 0.375930,-0.000605 0.078475,0.000178 0.376270,-0.003021 0.078750,0.001488 0.078427,-0.000583 0.079977,-0.003056 0.376260,0.004733 0.080047,0.003130 0.376276,-0.004686 0.080045,-0.003129 0.376246,-0.004346 0.080153,-0.003219 0.078382,-0.000273 0.079072,0.002020 0.374677,0.007104 0.078519,-0.000934 0.080447,0.003474 0.078468,-0.000759
-16 -2 1 1.301697,-0.000105 0.500645,-0.001106 0.496008,-0.007051 0.495600,0.007163 0.504229,0.001344 0.496297,-0.005577 0.495701,0.006936 0.373606,-0.001250 0.377659,-0.007143 0.377435,-0.006690 0.375745,0.004086 0.373351,0.000444 0.377181,0.006018 0.373613,0.006918 0.080192,0.003430 0.078325,-0.001007 0.078217,-0.000627 0.374076,-0.006165 0.078157,0.000209 0.080121,-0.003371 0.078495,0.001411 0.374767,0.004959 0.079986,0.003253 0.078153,0.000156 0.078680,-0.001749 0.374775,0.000013 0.078249,-0.000019 0.374776,-0.003184 0.078444,0.001304 0.078184,-0.000450 0.079787,-0.003071 0.374985,0.005211 0.079890,0.003180 0.375304,-0.004060 0.079721,-0.003011 0.375380,-0.003642 0.079850,-0.003130 0.078173,-0.000372 0.078961,0.002163 0.373652,0.006975 0.078359,-0.001100 0.080199,0.003436 0.078211,-0.000599
-16 -2 2 1.292904,-0.000168 0.496487,-0.001354 0.492329,-0.006695 0.491648,0.007142 0.500091,0.001145 0.492600,-0.005086 0.491691,0.007137 0.370273,-0.001824 0.374447,-0.007360 0.374373,-0.007140 0.371862,0.003294 0.369886,-0.000250 0.373492,0.005218 0.370408,0.006993 0.079500,0.003357 0.077735,-0.001159 0.077558,-0.000586 0.371067,-0.005466 0.077497,0.000023 0.079356,-0.003234 0.077897,0.001500 0.371194,0.005157 0.079319,0.003201 0.077497,0.000061 0.077915,-0.001534 0.371455,0.000588 0.077603,-0.000207 0.371128,-0.003207 0.077712,0.001101 0.077514,-0.000312 0.079122,-0.003023 0.371512,0.005535 0.079257,0.003161 0.372099,-0.003365 0.078933,-0.002836 0.372268,-0.002804 0.079076,-0.002981 0.077534,-0.000458 0.078401,0.002255 0.370517,0.006613 0.077768,-0.001236 0.079469,0.003331 0.077530,-0.000434
-16 -2 3 1.278560,-0.000220 0.489810,-0.001585 0.486196,-0.006240 0.485258,0.006998 0.493381,0.000942 0.486432,-0.004557 0.485244,0.007218 0.364944,-0.002219 0.369058,-0.007336 0.369134,-0.007361 0.365900,0.002527 0.364449,-0.000844 0.367662,0.004343 0.365167,0.006802 0.078350,0.003221 0.076732,-0.001274 0.076485,-0.000535 0.366007,-0.004660 0.076436,-0.000148 0.078143,-0.003042 0.076877,0.001551 0.365578,0.005129 0.078195,0.003088 0.076432,-0.000029 0.076746,-0.001304 0.366084,0.001074 0.076554,-0.000375 0.365470,-0.003098 0.076579,0.000892 0.076438,-0.000180 0.078005,-0.002917 0.365975,0.005683 0.078167,0.003077 0.366767,-0.002653 0.077712,-0.002615 0.367009,-0.001901 0.077863,-0.002782 0.076484,-0.000529 0.077405,0.002294 0.365365,0.006051 0.076762,-0.001336 0.078283,0.003164 0.076446,-0.000272
-16 -2 4 1.259046,-0.000258 0.480811,-0.001787 0.477778,-0.005712 0.476612,0.006744 0.484297,0.000740 0.477966,-0.004013 0.476544,0.007179 0.357785,-0.002420 0.361687,-0.007083 0.361902,-0.007344 0.358077,0.001833 0.357208,-0.001296 0.359904,0.003462 0.358055,0.006376 0.076780,0.003031 0.075343,-0.001350 0.075032,-0.000479 0.359043,-0.003812 0.075004,-0.000298 0.076524,-0.002806 0.075464,0.001564 0.358122,0.004900 0.076652,0.002921 0.074989,-0.000108 0.075211,-0.001072 0.358838,0.001441 0.075131,-0.000516 0.358004,-0.002879 0.075079,0.000687 0.074988,-0.000058 0.076473,-0.002760 0.358571,0.005652 0.076657,0.002935 0.359485,-0.001971 0.076102,-0.002362 0.359779,-0.001003 0.076252,-0.002546 0.075053,-0.000580 0.076001,0.002280 0.358347,0.005343 0.075367,-0.001395 0.076685,0.002949 0.074990,-0.000123
-16 -2 5 1.234852,-0.000282 0.469741,-0.001954 0.467299,-0.005139 0.465942,0.006396 0.473097,0.000545 0.467429,-0.003475 0.465825,0.007024 0.349006,-0.002439 0.352588,-0.006637 0.352920,-0.007105 0.348659,0.001243 0.348376,-0.001588 0.350484,0.002632 0.349289,0.005767 0.074842,0.002800 0.073604,-0.001383 0.073241,-0.000420 0.350380,-0.002984 0.073241,-0.000418 0.074554,-0.002541 0.073699,0.001539 0.349070,0.004511 0.074742,0.002713 0.073211,-0.000173 0.073355,-0.000849 0.349940,0.001674 0.073372,-0.000624 0.348966,-0.002581 0.073256,0.000496 0.073205,0.000047 0.074577,-0.002563 0.349541,0.005458 0.074774,0.002746 0.350493,-0.001358 0.074154,-0.002092 0.350817,-0.000174 0.074297,-0.002287 0.073282,-0.000610 0.074230,0.002216 0.349666,0.004551 0.073623,-0.001415 0.074726,0.002699 0.073204,0.000007
-16 -2 6 1.206549,-0.000291 0.456892,-0.002078 0.455027,-0.004546 0.453522,0.005973 0.460080,0.000363 0.455094,-0.002962 0.453363,0.006766 0.338852,-0.002306 0.342046,-0.006047 0.342467,-0.006680 0.337937,0.000771 0.338195,-0.001723 0.339702,0.001897 0.339120,0.005038 0.072598,0.002543 0.071563,-0.001378 0.071162,-0.000362 0.340264,-0.002226 0.071191,-0.000508 0.072292,-0.002263 0.071630,0.001482 0.338689,0.004014 0.072522,0.002477 0.071143,-0.000222 0.071227,-0.000646 0.339650,0.001776 0.071323,-0.000697 0.338617,-0.002235 0.071157,0.000327 0.071136,0.000133 0.072373,-0.002340 0.339155,0.005126 0.072576,0.002524 0.340069,-0.000837 0.071925,-0.001820 0.340403,0.000538 0.072056,-0.002019 0.071220,-0.000621 0.072141,0.002110 0.339565,0.003734 0.071575,-0.001398 0.072469,0.002429 0.071135,0.000114
-16 -2 7 1.174756,-0.000288 0.442579,-0.002158 0.441255,-0.003956 0.439647,0.005499 0.445569,0.000197 0.441257,-0.002487 0.439453,0.006423 0.327587,-0.002061 0.330363,-0.005369 0.330843,-0.006118 0.326209,0.000418 0.326926,-0.001723 0.327866,0.001281 0.327823,0.004256 0.070110,0.002274 0.069270,-0.001340 0.068847,-0.000306 0.328969,-0.001568 0.068903,-0.000566 0.069802,-0.001983 0.069310,0.001399 0.327257,0.003461 0.070055,0.002225 0.068840,-0.000256 0.068878,-0.000467 0.328246,0.001763 0.069034,-0.000737 0.327225,-0.001875 0.068832,0.000184 0.068833,0.000198 0.069924,-0.002104 0.327696,0.004694 0.070126,0.002283 0.328511,-0.000422 0.069473,-0.001556 0.328843,0.001103 0.069589,-0.001754 0.068917,-0.000614 0.069791,0.001973 0.328311,0.002947 0.069276,-0.001348 0.069975,0.002151 0.068833,0.000196
-16 -2 8 1.140108,-0.000274 0.427123,-0.002194 0.426290,-0.003391 0.424622,0.004994 0.429893,0.000050 0.426228,-0.002058 0.424400,0.006012 0.315479,-0.001752 0.317841,-0.004655 0.318351,-0.005470 0.313761,0.000170 0.314835,-0.001618 0.315277,0.000791 0.315675,0.003476 0.067441,0.002005 0.066780,-0.001274 0.066350,-0.000255 0.316782,-0.001028 0.066430,-0.000596 0.067143,-0.001714 0.066796,0.001297 0.315045,0.002898 0.067404,0.001972 0.066353,-0.000275 0.066360,-0.000317 0.316006,0.001661 0.066555,-0.000748 0.315054,-0.001526 0.066333,0.000068 0.066348,0.000243 0.067290,-0.001864 0.315441,0.004199 0.067486,0.002034 0.316120,-0.000110 0.066856,-0.001310 0.316438,0.001512 0.066955,-0.001502 0.066429,-0.000592 0.067239,0.001813 0.316182,0.002229 0.066780,-0.001274 0.067306,0.001879 0.066350,0.000255
-16 -1 -8 1.150452,0.000392 0.432793,0.000723 0.428798,-0.005464 0.430197,0.003566 0.434527,0.002321 0.428710,-0.005947 0.430587,0.002451 0.319714,0.002774 0.319038,-0.000767 0.318430,-0.000235 0.321759,0.005587 0.320491,0.002498 0.321503,0.005288 0.319219,0.000761 0.067917,0.001798 0.067102,0.000433 0.067151,-0.000608 0.319101,-0.003610 0.067328,0.001016 0.068192,-0.002064 0.067052,0.000010 0.319833,-0.001209 0.067765,0.001633 0.067105,0.000448 0.067979,-0.001861 0.319783,-0.002195 0.067385,0.001004 0.320597,0.000420 0.067781,0.001650 0.067224,-0.000803 0.067702,-0.001559 0.319660,0.000104 0.067612,0.001381 0.318881,-0.004628 0.068274,-0.002129 0.318547,-0.003833 0.068230,-0.002098 0.067101,0.000428 0.067095,0.000403 0.319619,0.002227 0.067081,0.000334 0.068042,0.001923 0.067337,-0.001032
-16 -1 -7 1.185739,0.000391 0.448467,0.000666 0.444119,-0.006042 0.445495,0.004147 0.450463,0.002347 0.444102,-0.006299 0.445907,0.002925 0.332094,0.002877 0.331964,-0.001280 0.331280,-0.000577 0.334503,0.006131 0.332847,0.002808 0.334347,0.006086 0.331657,0.001373 0.070641,0.002082 0.069630,0.000373 0.069708,-0.000682 0.331460,-0.004314 0.069858,0.001043 0.070918,-0.002342 0.069599,0.000101 0.332491,-0.000694 0.070468,0.001903 0.069645,0.000452 0.070583,-0.002024 0.332328,-0.002397 0.069920,0.001028 0.333278,0.000010 0.070361,0.001781 0.069765,-0.000836 0.070391,-0.001817 0.332339,0.000424 0.070290,0.001640 0.331417,-0.005150 0.070977,-0.002391 0.331024,-0.004475 0.070947,-0.002368 0.069639,0.000424 0.069674,0.000568 0.331978,0.002855 0.069613,0.000268 0.070766,0.002203 0.069879,-0.001083
-16 -1 -6 1.218110,0.000375 0.462937,0.000575 0.458288,-0.006586 0.459591,0.004752 0.465202,0.002338 0.458345,-0.006577 0.460017,0.003444 0.343567,0.002847 0.344128,-0.001935 0.343374,-0.001053 0.346364,0.006559 0.344268,0.003036 0.346347,0.006836 0.343230,0.002128 0.073193,0.002376 0.071973,0.000283 0.072080,-0.000753 0.342966,-0.005009 0.072193,0.001041 0.073461,-0.002620 0.071965,0.000214 0.344292,-0.000010 0.073003,0.002186 0.071998,0.000441 0.072981,-0.002162 0.344009,-0.002516 0.072259,0.001021 0.345071,-0.000507 0.072737,0.001888 0.072114,-0.000851 0.072910,-0.002087 0.344172,0.000854 0.072802,0.001918 0.343149,-0.005594 0.073487,-0.002647 0.342710,-0.005084 0.073477,-0.002634 0.071991,0.000404 0.072083,0.000763 0.343458,0.003545 0.071962,0.000174 0.073313,0.002488 0.072226,-0.001112
-16 -1 -5 1.246909,0.000345 0.475871,0.000448 0.470995,-0.007069 0.472170,0.005361 0.478405,0.002291 0.471126,-0.006763 0.472600,0.003998 0.353845,0.002657 0.355216,-0.002726 0.354406,-0.001674 0.357030,0.006822 0.354463,0.003142 0.357194,0.007474 0.353649,0.003007 0.075513,0.002669 0.074079,0.000160 0.074209,-0.000819 0.353348,-0.005646 0.074279,0.001006 0.075756,-0.002885 0.074099,0.000350 0.354924,0.000826 0.075307,0.002471 0.074109,0.000414 0.075113,-0.002267 0.354532,-0.002524 0.074349,0.000979 0.355663,-0.001114 0.074851,0.001961 0.074217,-0.000842 0.075198,-0.002359 0.354850,0.001397 0.075089,0.002206 0.353793,-0.005917 0.075739,-0.002881 0.353326,-0.005604 0.075754,-0.002883 0.074101,0.000367 0.074269,0.000982 0.353780,0.004267 0.074075,0.000050 0.075620,0.002766 0.074324,-0.001112
-16 -1 -4 1.271502,0.000299 0.486949,0.000284 0.481937,-0.007464 0.482928,0.005952 0.489742,0.002207 0.482137,-0.006843 0.483351,0.004571 0.362648,0.002298 0.364906,-0.003631 0.364061,-0.002433 0.366190,0.006880 0.363156,0.003093 0.366576,0.007938 0.362632,0.003970 0.077535,0.002946 0.075898,0.000007 0.076042,-0.000874 0.362336,-0.006170 0.076062,0.000934 0.077737,-0.003123 0.075946,0.000505 0.364076,0.001778 0.077319,0.002745 0.075923,0.000368 0.076920,-0.002328 0.363605,-0.002401 0.076137,0.000898 0.364743,-0.001781 0.076647,0.001992 0.076020,-0.000806 0.077193,-0.002621 0.364063,0.002041 0.077089,0.002490 0.363059,-0.006081 0.077669,-0.003080 0.362586,-0.005975 0.077713,-0.003102 0.075916,0.000310 0.076179,0.001221 0.362675,0.004972 0.075900,-0.000103 0.077621,0.003022 0.076117,-0.001079
-16 -1 -3 1.291303,0.000240 0.495874,0.000083 0.490835,-0.007749 0.491584,0.006497 0.498907,0.002086 0.491095,-0.006808 0.491990,0.005144 0.369727,0.001778 0.372886,-0.004606 0.372035,-0.003308 0.373553,0.006709 0.370103,0.002872 0.374193,0.008170 0.369919,0.004958 0.079197,0.003194 0.077382,-0.000174 0.077526,-0.000916 0.369681,-0.006529 0.077497,0.000823 0.079342,-0.003318 0.077457,0.000673 0.371461,0.002786 0.078976,0.002993 0.077393,0.000304 0.078352,-0.002338 0.370960,-0.002139 0.077577,0.000778 0.372027,-0.002464 0.078074,0.001976 0.077475,-0.000742 0.078835,-0.002858 0.371524,0.002762 0.078744,0.002756 0.370667,-0.006056 0.079217,-0.003230 0.370213,-0.006143 0.079292,-0.003275 0.077386,0.000236 0.077761,0.001468 0.369898,0.005608 0.077390,-0.000279 0.079254,0.003242 0.077559,-0.001011
-16 -1 -2 1.305817,0.000171 0.502396,-0.000150 0.497448,-0.007903 0.497906,0.006971 0.505640,0.001932 0.497754,-0.006655 0.498282,0.005692 0.374872,0.001130 0.378878,-0.005589 0.378054,-0.004252 0.378868,0.006309 0.375101,0.002480 0.379783,0.008134 0.375290,0.005896 0.080444,0.003394 0.078490,-0.000374 0.078618,-0.000941 0.375168,-0.006680 0.078545,0.000679 0.080517,-0.003457 0.078589,0.000847 0.376836,0.003778 0.080224,0.003201 0.078475,0.000225 0.079367,-0.002291 0.376366,-0.001746 0.078629,0.000623 0.377283,-0.003110 0.079092,0.001909 0.078539,-0.000652 0.080069,-0.003056 0.376986,0.003521 0.079999,0.002988 0.376367,-0.005831 0.080332,-0.003318 0.375956,-0.006067 0.080440,-0.003391 0.078470,0.000146 0.078969,0.001711 0.375238,0.006118 0.078504,-0.000471 0.080464,0.003412 0.078609,-0.000910
-16 -1 -1 1.314662,0.000094 0.506325,-0.000409 0.501587,-0.007915 0.501715,0.007349 0.509740,0.001747 0.501921,-0.006390 0.502050,0.006191 0.377936,0.000409 0.382661,-0.006506 0.381900,-0.005205 0.381945,0.005705 0.378011,0.001944 0.383140,0.007818 0.378575,0.006704 0.081228,0.003535 0.079191,-0.000582 0.079284,-0.000946 0.378624,-0.006600 0.079177,0.000507 0.081221,-0.003529 0.079307,0.001016 0.380021,0.004673 0.081018,0.003353 0.079137,0.000134 0.079936,-0.002188 0.379651,-0.001247 0.079266,0.000439 0.380342,-0.003667 0.079673,0.001793 0.079183,-0.000539 0.080851,-0.003201 0.380264,0.004267 0.080809,0.003171 0.379955,-0.005411 0.080978,-0.003337 0.379607,-0.005726 0.081117,-0.003440 0.079135,0.000044 0.079762,0.001936 0.378536,0.006450 0.079209,-0.000668 0.081208,0.003518 0.079236,-0.000780
-16 -1 0 1.317601,0.000015 0.507543,-0.000685 0.503130,-0.007781 0.502901,0.007609 0.511082,0.001540 0.503473,-0.006024 0.503188,0.006616 0.378831,-0.000318 0.384090,-0.007280 0.383428,-0.006090 0.382674,0.004945 0.378755,0.001311 0.384134,0.007239 0.379669,0.007307 0.081521,0.003607 0.079462,-0.000787 0.079504,-0.000932 0.379933,-0.006292 0.079376,0.000316 0.081429,-0.003529 0.079587,0.001171 0.380917,0.005396 0.081325,0.003440 0.079360,0.000036 0.080047,-0.002034 0.380708,-0.000685 0.079470,0.000237 0.381118,-0.004087 0.079803,0.001634 0.079387,-0.000410 0.081152,-0.003284 0.381251,0.004944 0.081143,0.003292 0.381292,-0.004826 0.081134,-0.003283 0.381019,-0.005132 0.081300,-0.003417 0.079360,-0.000062 0.080113,0.002129 0.379686,0.006569 0.079482,-0.000860 0.081458,0.003553 0.079425,-0.000628
-16 -1 1 1.314558,-0.000062 0.506015,-0.000966 0.502026,-0.007506 0.501433,0.007738 0.509626,0.001316 0.502359,-0.005576 0.501665,0.006946 0.377542,-0.000982 0.383112,-0.007844 0.382578,-0.006835 0.381033,0.004092 0.377326,0.000642 0.382723,0.006446 0.378540,0.007650 0.081309,0.003603 0.079294,-0.000975 0.079269,-0.000898 0.379042,-0.005781 0.079137,0.000119 0.081135,-0.003456 0.079418,0.001301 0.379509,0.005891 0.081134,0.003455 0.079135,-0.000063 0.079700,-0.001838 0.379506,-0.000107 0.079236,0.000031 0.379609,-0.004338 0.079482,0.001440 0.079147,-0.000272 0.080957,-0.003299 0.379924,0.005498 0.080985,0.003343 0.380315,-0.004120 0.080798,-0.003159 0.380120,-0.004322 0.080984,-0.003323 0.079139,-0.000167 0.080004,0.002278 0.378650,0.006461 0.079314,-0.001034 0.081204,0.003515 0.079170,-0.000462
-16 -1 2 1.305622,-0.000131 0.501791,-0.001239 0.498305,-0.007108 0.497357,0.007732 0.505419,0.001084 0.498609,-0.005068 0.497529,0.007164 0.374120,-0.001521 0.379768,-0.008153 0.379382,-0.007377 0.377091,0.003216 0.373780,0.000001 0.378960,0.005508 0.375225,0.007706 0.080598,0.003525 0.078688,-0.001136 0.078589,-0.000847 0.375964,-0.005113 0.078467,-0.000073 0.080351,-0.003314 0.078802,0.001400 0.375869,0.006127 0.080448,0.003398 0.078471,-0.000157 0.078912,-0.001611 0.376092,0.000435 0.078572,-0.000168 0.375893,-0.004406 0.078724,0.001225 0.078469,-0.000135 0.080273,-0.003245 0.376346,0.005887 0.080337,0.003322 0.377046,-0.003348 0.079986,-0.002974 0.376925,-0.003362 0.080185,-0.003164 0.078478,-0.000265 0.079433,0.002374 0.375452,0.006133 0.078705,-0.001180 0.080457,0.003406 0.078481,-0.000293
-16 -1 3 1.291039,-0.000188 0.495001,-0.001493 0.492071,-0.006607 0.490793,0.007591 0.498589,0.000851 0.492327,-0.004524 0.490904,0.007261 0.368680,-0.001896 0.374188,-0.008187 0.373959,-0.007675 0.371003,0.002383 0.368238,-0.000554 0.372987,0.004503 0.369833,0.007478 0.079416,0.003379 0.077660,-0.001260 0.077486,-0.000782 0.370785,-0.004348 0.077387,-0.000248 0.079108,-0.003114 0.077757,0.001461 0.370141,0.006103 0.079292,0.003275 0.077387,-0.000239 0.077711,-0.001369 0.370583,0.000897 0.077496,-0.000347 0.370119,-0.004299 0.077555,0.001001 0.077376,-0.000005 0.079123,-0.003127 0.370655,0.006086 0.079219,0.003231 0.371593,-0.002570 0.078730,-0.002740 0.371535,-0.002329 0.078932,-0.002952 0.077398,-0.000349 0.078415,0.002412 0.370186,0.005620 0.077673,-0.001289 0.079243,0.003234 0.077379,-0.000132
-16 -1 4 1.271197,-0.000232 0.485843,-0.001717 0.483496,-0.006032 0.481929,0.007329 0.489341,0.000624 0.483692,-0.003968 0.481980,0.007234 0.361390,-0.002091 0.366579,-0.007959 0.366501,-0.007715 0.362994,0.001643 0.360871,-0.000982 0.365024,0.003510 0.362535,0.007002 0.077802,0.003177 0.076238,-0.001343 0.075992,-0.000708 0.363655,-0.003550 0.075928,-0.000397 0.077451,-0.002870 0.076313,0.001483 0.362532,0.005844 0.077705,0.003095 0.075916,-0.000307 0.076137,-0.001125 0.363160,0.001248 0.076038,-0.000497 0.362492,-0.004040 0.076013,0.000781 0.075900,0.000110 0.077545,-0.002955 0.363056,0.006088 0.077669,0.003079 0.364140,-0.001836 0.077074,-0.002473 0.364132,-0.001305 0.077273,-0.002700 0.075930,-0.000416 0.076979,0.002394 0.363007,0.004968 0.076246,-0.001358 0.077608,0.003011 0.075898,0.000013
-16 -1 5 1.246598,-0.000261 0.474578,-0.001901 0.472812,-0.005411 0.471007,0.006962 0.477939,0.000410 0.472939,-0.003422 0.471002,0.007090 0.352463,-0.002116 0.357203,-0.007503 0.357262,-0.007512 0.353341,0.001028 0.351892,-0.001266 0.355349,0.002591 0.353553,0.006332 0.075812,0.002933 0.074460,-0.001383 0.074154,-0.000629 0.354785,-0.002776 0.074128,-0.000515 0.075436,-0.002596 0.074510,0.001469 0.353291,0.005399 0.075740,0.002871 0.074100,-0.000358 0.074235,-0.000892 0.354056,0.001474 0.074238,-0.000613 0.353256,-0.003668 0.074141,0.000576 0.074083,0.000205 0.075593,-0.002742 0.353798,0.005907 0.075737,0.002878 0.354933,-0.001186 0.075075,-0.002189 0.354961,-0.000361 0.075261,-0.002424 0.074117,-0.000463 0.075165,0.002324 0.354122,0.004236 0.074462,-0.001386 0.075605,0.002753 0.074078,0.000137
-16 -1 6 1.217823,-0.000276 0.461503,-0.002040 0.460293,-0.004773 0.458308,0.006513 0.464688,0.000215 0.460347,-0.002904 0.458252,0.006840 0.342147,-0.001999 0.346358,-0.006876 0.346532,-0.007100 0.342345,0.000551 0.341548,-0.001406 0.344272,0.001792 0.343145,0.005537 0.073508,0.002661 0.072374,-0.001382 0.072021,-0.000548 0.344428,-0.002070 0.072034,-0.000600 0.073124,-0.002308 0.072398,0.001421 0.342693,0.004825 0.073458,0.002618 0.071989,-0.000392 0.072056,-0.000678 0.343535,0.001577 0.072143,-0.000692 0.342679,-0.003225 0.071989,0.000394 0.071972,0.000278 0.073326,-0.002499 0.343161,0.005572 0.073482,0.002643 0.344259,-0.000645 0.072789,-0.001901 0.344312,0.000449 0.072958,-0.002138 0.072008,-0.000491 0.073027,0.002210 0.343782,0.003481 0.072370,-0.001375 0.073298,0.002474 0.071968,0.000235
-16 -1 7 1.185505,-0.000277 0.446940,-0.002131 0.446242,-0.004143 0.444136,0.006005 0.449920,0.000041 0.446223,-0.002427 0.444036,0.006501 0.330706,-0.001779 0.334358,-0.006137 0.334619,-0.006532 0.330316,0.000206 0.330101,-0.001422 0.332116,0.001135 0.331591,0.004687 0.070957,0.002376 0.070033,-0.001346 0.069649,-0.000470 0.332867,-0.001463 0.069699,-0.000652 0.070579,-0.002020 0.070033,0.001347 0.331021,0.004184 0.070926,0.002349 0.069636,-0.000408 0.069654,-0.000491 0.331882,0.001572 0.069804,-0.000737 0.331036,-0.002752 0.069610,0.000238 0.069622,0.000330 0.070808,-0.002243 0.331435,0.005121 0.070971,0.002386 0.332428,-0.000224 0.070278,-0.001624 0.332497,0.001091 0.070426,-0.001856 0.069657,-0.000501 0.070622,0.002063 0.332262,0.002751 0.070023,-0.001332 0.070751,0.002189 0.069619,0.000308
-16 -1 8 1.150293,-0.000266 0.431218,-0.002175 0.430974,-0.003541 0.428804,0.005462 0.433973,-0.000108 0.430885,-0.001999 0.428667,0.006093 0.318413,-0.001498 0.321514,-0.005348 0.321834,-0.005862 0.317554,-0.000023 0.317820,-0.001341 0.319193,0.000626 0.319176,0.003842 0.068223,0.002092 0.067491,-0.001282 0.067094,-0.000397 0.320397,-0.000967 0.067174,-0.000675 0.067865,-0.001743 0.067472,0.001253 0.318554,0.003527 0.068207,0.002078 0.067097,-0.000410 0.067081,-0.000333 0.319385,0.001482 0.067273,-0.000751 0.318600,-0.002284 0.067055,0.000112 0.067086,0.000360 0.068105,-0.001984 0.318904,0.004596 0.068267,0.002123 0.319748,0.000083 0.067601,-0.001365 0.319827,0.001557 0.067726,-0.001588 0.067117,-0.000495 0.068011,0.001894 0.319851,0.002085 0.067478,-0.001262 0.068027,0.001909 0.067085,0.000355
-16 0 -8 1.153845,0.000427 0.433824,0.000979 0.430165,-0.005777 0.431929,0.003663 0.435529,0.002465 0.430158,-0.005890 0.432371,0.002296 0.320573,0.002457 0.320625,-0.000519 0.319924,0.000107 0.322875,0.005733 0.321299,0.002087 0.322811,0.005739 0.320663,0.001036 0.068181,0.001829 0.067356,0.000482 0.067444,-0.000750 0.320373,-0.003252 0.067546,0.000974 0.068409,-0.002051 0.067297,-0.000087 0.320906,-0.001125 0.068044,0.001681 0.067323,0.000329 0.068241,-0.001889 0.320923,-0.001908 0.067647,0.001045 0.321608,0.000428 0.068073,0.001714 0.067426,-0.000704 0.067994,-0.001625 0.320919,-0.000123 0.067868,0.001405 0.320057,-0.004781 0.068538,-0.002159 0.319744,-0.004296 0.068521,-0.002151 0.067377,0.000556 0.067341,0.000415 0.320827,0.001860 0.067338,0.000403 0.068254,0.001903 0.067536,-0.000955
-16 0 -6 1.221765,0.000417 0.464104,0.000840 0.459898,-0.006928 0.461524,0.004901 0.466325,0.002468 0.460044,-0.006487 0.462021,0.003252 0.344445,0.002570 0.345985,-0.001672 0.345090,-0.000603 0.347699,0.006650 0.345100,0.002628 0.347925,0.007322 0.344871,0.002448 0.073502,0.002418 0.072259,0.000344 0.072424,-0.000937 0.344414,-0.004481 0.072444,0.000984 0.073706,-0.002605 0.072236,0.000091 0.345512,0.000185 0.073334,0.002252 0.072251,0.000285 0.073281,-0.002197 0.345298,-0.002243 0.072558,0.001072 0.346230,-0.000670 0.073074,0.001968 0.072347,-0.000721 0.073261,-0.002176 0.345614,0.000587 0.073101,0.001953 0.344507,-0.005715 0.073794,-0.002687 0.344050,-0.005668 0.073820,-0.002704 0.072304,0.000569 0.072367,0.000783 0.344848,0.002981 0.072248,0.000260 0.073551,0.002464 0.072455,-0.001009
-16 0 -4 1.275352,0.000346 0.488238,0.000541 0.483784,-0.007814 0.485004,0.006167 0.490972,0.002303 0.484072,-0.006715 0.485519,0.004351 0.363487,0.002135 0.366978,-0.003419 0.365930,-0.001909 0.367754,0.006858 0.363966,0.002769 0.368418,0.008378 0.364403,0.004325 0.077884,0.003000 0.076207,0.000076 0.076431,-0.001098 0.363918,-0.005479 0.076344,0.000860 0.078004,-0.003105 0.076230,0.000359 0.365419,0.002128 0.077698,0.002829 0.076212,0.000176 0.077252,-0.002368 0.364998,-0.002194 0.076463,0.000956 0.366039,-0.002194 0.077018,0.002087 0.076284,-0.000645 0.077598,-0.002732 0.365646,0.001771 0.077426,0.002537 0.364577,-0.006126 0.078012,-0.003129 0.364028,-0.006643 0.078101,-0.003188 0.076254,0.000508 0.076498,0.001251 0.364222,0.004208 0.076206,-0.000002 0.077878,0.002995 0.076375,-0.000951
-16 0 -2 1.309792,0.000219 0.503780,0.000082 0.499496,-0.008234 0.500045,0.007255 0.506951,0.001975 0.499880,-0.006493 0.500530,0.005458 0.375626,0.001137 0.381066,-0.005510 0.379972,-0.003729 0.380647,0.006136 0.375851,0.002316 0.381847,0.008435 0.377103,0.006268 0.080822,0.003458 0.078810,-0.000302 0.079036,-0.001193 0.376830,-0.005880 0.078854,0.000591 0.080799,-0.003438 0.078875,0.000687 0.378267,0.004301 0.080640,0.003298 0.078795,0.000005 0.079717,-0.002332 0.377804,-0.001650 0.078970,0.000682 0.378693,-0.003808 0.079481,0.002012 0.078832,-0.000467 0.080514,-0.003184 0.378649,0.003299 0.080365,0.003045 0.378006,-0.005763 0.080698,-0.003373 0.377450,-0.006742 0.080859,-0.003489 0.078817,0.000366 0.079314,0.001750 0.376902,0.005211 0.078817,-0.000363 0.080735,0.003382 0.078893,-0.000762
-16 0 0 1.321629,0.000059 0.508983,-0.000488 0.505313,-0.008067 0.505009,0.007952 0.512437,0.001522 0.505716,-0.005838 0.505418,0.006387 0.379488,-0.000133 0.386269,-0.007391 0.385286,-0.005655 0.384613,0.004625 0.379438,0.001343 0.386336,0.007338 0.381444,0.007676 0.081912,0.003674 0.079780,-0.000718 0.079929,-0.001194 0.381616,-0.005485 0.079703,0.000218 0.081716,-0.003509 0.079862,0.001008 0.382396,0.006064 0.081757,0.003544 0.079701,-0.000197 0.080400,-0.002072 0.382132,-0.000719 0.079811,0.000293 0.382604,-0.005024 0.080189,0.001735 0.079702,-0.000213 0.081616,-0.003420 0.382924,0.004817 0.081523,0.003355 0.382994,-0.004636 0.081506,-0.003338 0.382510,-0.005726 0.081726,-0.003517 0.079699,0.000165 0.080472,0.002176 0.381413,0.005628 0.079788,-0.000754 0.081733,0.003523 0.079731,-0.000467
-16 0 2 1.309626,-0.000093 0.503241,-0.001081 0.500534,-0.007334 0.499347,0.008114 0.506773,0.001008 0.500872,-0.004874 0.499646,0.006958 0.374711,-0.001204 0.381821,-0.008454 0.381093,-0.007094 0.379091,0.002805 0.374420,0.000207 0.381178,0.005407 0.376904,0.008053 0.080981,0.003590 0.078991,-0.001076 0.078999,-0.001098 0.377606,-0.004406 0.078800,-0.000173 0.080633,-0.003293 0.079059,0.001248 0.377351,0.006864 0.080871,0.003499 0.078819,-0.000382 0.079252,-0.001642 0.377454,0.000289 0.078898,-0.000121 0.377401,-0.005461 0.079089,0.001317 0.078795,0.000059 0.080728,-0.003376 0.377958,0.005878 0.080711,0.003385 0.378741,-0.003065 0.080345,-0.003024 0.378365,-0.003808 0.080595,-0.003258 0.078795,-0.000050 0.079791,0.002423 0.377176,0.005284 0.078994,-0.001083 0.080728,0.003376 0.078798,-0.000135
-16 0 4 1.275098,-0.000204 0.487253,-0.001592 0.485670,-0.006195 0.483737,0.007722 0.490650,0.000504 0.485876,-0.003783 0.483910,0.007064 0.361957,-0.001723 0.368418,-0.008389 0.368016,-0.007596 0.364935,0.001221 0.361501,-0.000674 0.367132,0.003271 0.364082,0.007312 0.078157,0.003234 0.076518,-0.001294 0.076367,-0.000929 0.365198,-0.003020 0.076251,-0.000490 0.077719,-0.002849 0.076547,0.001352 0.363969,0.006560 0.078097,0.003184 0.076254,-0.000509 0.076451,-0.001147 0.364427,0.001035 0.076340,-0.000461 0.363960,-0.005065 0.076343,0.000858 0.076221,0.000284 0.077965,-0.003072 0.364550,0.006182 0.078019,0.003135 0.365753,-0.001511 0.077406,-0.002513 0.365478,-0.001579 0.077647,-0.002780 0.076216,-0.000229 0.077317,0.002441 0.364656,0.004302 0.076510,-0.001277 0.077866,0.002984 0.076211,0.000158
-16 0 6 1.221535,-0.000256 0.462829,-0.001943 0.462323,-0.004880 0.459894,0.006887 0.465912,0.000071 0.462366,-0.002743 0.459949,0.006711 0.342720,-0.001655 0.347938,-0.007347 0.347834,-0.007110 0.344115,0.000186 0.342185,-0.001076 0.346165,0.001502 0.344534,0.005800 0.073823,0.002706 0.072626,-0.001345 0.072349,-0.000729 0.345822,-0.001737 0.072334,-0.000681 0.073370,-0.002288 0.072609,0.001315 0.344034,0.005446 0.073804,0.002690 0.072302,-0.000559 0.072338,-0.000692 0.344685,0.001349 0.072414,-0.000667 0.344043,-0.004103 0.072278,0.000452 0.072273,0.000424 0.073694,-0.002594 0.344498,0.005729 0.073795,0.002688 0.345727,-0.000337 0.073083,-0.001931 0.345529,0.000321 0.073285,-0.002201 0.072259,-0.000339 0.073333,0.002251 0.345289,0.003030 0.072607,-0.001311 0.073536,0.002450 0.072261,0.000357
-16 0 8 1.153735,-0.000254 0.432427,-0.002097 0.432796,-0.003605 0.430159,0.005796 0.435083,-0.000256 0.432683,-0.001869 0.430116,0.006002 0.318993,-0.001223 0.322826,-0.005783 0.322931,-0.005946 0.319084,-0.000297 0.318458,-0.001048 0.320810,0.000355 0.320391,0.004055 0.068492,0.002126 0.067712,-0.001255 0.067371,-0.000536 0.321610,-0.000801 0.067440,-0.000739 0.068083,-0.001725 0.067659,0.001172 0.319758,0.004015 0.068500,0.002132 0.067372,-0.000540 0.067325,-0.000340 0.320404,0.001276 0.067509,-0.000734 0.319814,-0.002961 0.067301,0.000154 0.067355,0.000475 0.068415,-0.002056 0.320062,0.004773 0.068536,0.002157 0.321030,0.000340 0.067854,-0.001385 0.320894,0.001528 0.068002,-0.001634 0.067333,-0.000379 0.068278,0.001926 0.321168,0.001825 0.067685,-0.001214 0.068240,0.001889 0.067349,0.000452
-16 1 -8 1.150385,0.000447 0.431894,0.001210 0.428642,-0.005941 0.430751,0.003661 0.433519,0.002554 0.428730,-0.005669 0.431228,0.002067 0.319023,0.002050 0.319832,-0.000180 0.319045,0.000516 0.321562,0.005561 0.319685,0.001617 0.321696,0.005886 0.319707,0.001202 0.067929,0.001810 0.067124,0.000519 0.067255,-0.000871 0.319259,-0.002745 0.067272,0.000906 0.068105,-0.001984 0.067061,-0.000182 0.319624,-0.000987 0.067812,0.001686 0.067062,0.000201 0.067985,-0.001868 0.319653,-0.001575 0.067413,0.001058 0.320199,0.000413 0.067854,0.001732 0.067144,-0.000586 0.067779,-0.001649 0.319772,-0.000402 0.067620,0.001392 0.318879,-0.004694 0.068276,-0.002131 0.318587,-0.004552 0.068286,-0.002148 0.067172,0.000670 0.067098,0.000417 0.319605,0.001375 0.067109,0.000461 0.067951,0.001833 0.067246,-0.000852
-16 1 -7 1.185519,0.000452 0.447499,0.001166 0.444007,-0.006534 0.446064,0.004273 0.449363,0.002570 0.444173,-0.005975 0.446580,0.002487 0.331248,0.002166 0.332834,-0.000629 0.331926,0.000315 0.334322,0.006018 0.331890,0.001897 0.334606,0.006682 0.332167,0.001826 0.070654,0.002096 0.069650,0.000472 0.069829,-0.000983 0.331612,-0.003249 0.069799,0.000918 0.070816,-0.002250 0.069600,-0.000120 0.332243,-0.000393 0.070526,0.001964 0.069603,0.000169 0.070590,-0.002031 0.332159,-0.001770 0.069950,0.001090 0.332829,-0.000127 0.070442,0.001874 0.069680,-0.000589 0.070484,-0.001920 0.332441,-0.000152 0.070300,0.001653 0.331409,-0.005160 0.070980,-0.002395 0.331031,-0.005287 0.071013,-0.002425 0.069715,0.000701 0.069679,0.000585 0.331960,0.001782 0.069637,0.000414 0.070658,0.002099 0.069781,-0.000877
-16 1 -6 1.217729,0.000443 0.461906,0.001082 0.458231,-0.007084 0.460164,0.004915 0.464016,0.002542 0.458477,-0.006205 0.460712,0.002954 0.342548,0.002186 0.345061,-0.001237 0.344033,-0.000020 0.346214,0.006335 0.343146,0.002131 0.346686,0.007396 0.343746,0.002584 0.073210,0.002391 0.071990,0.000395 0.072218,-0.001094 0.343105,-0.003736 0.072133,0.000900 0.073344,-0.002516 0.071956,-0.000034 0.344004,0.000384 0.073071,0.002255 0.071959,0.000121 0.072989,-0.002171 0.343792,-0.001907 0.072290,0.001092 0.344579,-0.000811 0.072826,0.001993 0.072027,-0.000571 0.073020,-0.002203 0.344259,0.000216 0.072814,0.001933 0.343136,-0.005529 0.073491,-0.002650 0.342674,-0.005980 0.073552,-0.002698 0.072068,0.000718 0.072089,0.000781 0.343436,0.002237 0.071981,0.000339 0.073188,0.002370 0.072124,-0.000878
-16 1 -5 1.246367,0.000418 0.474788,0.000955 0.471006,-0.007564 0.472735,0.005567 0.477144,0.002469 0.471325,-0.006344 0.473307,0.003459 0.352639,0.002089 0.356198,-0.002007 0.355054,-0.000509 0.356931,0.006466 0.353170,0.002285 0.357622,0.007963 0.354152,0.003455 0.075532,0.002686 0.074090,0.000284 0.074364,-0.001198 0.353464,-0.004167 0.074220,0.000849 0.075624,-0.002769 0.074075,0.000074 0.354597,0.001327 0.075386,0.002548 0.074075,0.000058 0.075121,-0.002276 0.354258,-0.001962 0.074379,0.001058 0.355137,-0.001620 0.074946,0.002078 0.074131,-0.000530 0.075325,-0.002489 0.354915,0.000709 0.075102,0.002221 0.353775,-0.005761 0.075744,-0.002885 0.353239,-0.006569 0.075838,-0.002955 0.074177,0.000715 0.074277,0.001003 0.353758,0.002720 0.074085,0.000233 0.075477,0.002635 0.074221,-0.000852
-16 1 -4 1.270808,0.000378 0.485826,0.000782 0.482027,-0.007947 0.483471,0.006204 0.488417,0.002349 0.482411,-0.006380 0.484055,0.003988 0.361248,0.001863 0.365915,-0.002924 0.364673,-0.001158 0.366164,0.006376 0.361691,0.002332 0.367102,0.008317 0.363104,0.004400 0.077556,0.002965 0.075902,0.000142 0.076211,-0.001289 0.362424,-0.004503 0.076007,0.000761 0.077591,-0.002996 0.075906,0.000203 0.363715,0.002396 0.077408,0.002829 0.075898,-0.000021 0.076929,-0.002338 0.363269,-0.001916 0.076165,0.000984 0.364197,-0.002516 0.076746,0.002120 0.075939,-0.000465 0.077337,-0.002763 0.364103,0.001323 0.077104,0.002507 0.363037,-0.005818 0.077674,-0.003084 0.362442,-0.006990 0.077805,-0.003180 0.075988,0.000691 0.076189,0.001243 0.362657,0.003200 0.075900,0.000098 0.077461,0.002879 0.076017,-0.000795
-16 1 -3 1.290481,0.000322 0.494727,0.000566 0.491013,-0.008209 0.492092,0.006800 0.497535,0.002184 0.491446,-0.006306 0.492678,0.004523 0.368137,0.001511 0.373900,-0.003949 0.372585,-0.001955 0.373620,0.006052 0.368474,0.002250 0.374823,0.008406 0.370343,0.005361 0.079221,0.003214 0.077376,-0.000028 0.077707,-0.001361 0.369737,-0.004708 0.077449,0.000639 0.079184,-0.003182 0.077398,0.000349 0.371076,0.003526 0.079074,0.003084 0.077379,-0.000114 0.078361,-0.002349 0.370558,-0.001757 0.077602,0.000871 0.371480,-0.003442 0.078174,0.002113 0.077402,-0.000377 0.078994,-0.003010 0.371537,0.002037 0.078761,0.002775 0.370644,-0.005678 0.079222,-0.003234 0.370011,-0.007180 0.079392,-0.003360 0.077450,0.000644 0.077774,0.001492 0.369889,0.003643 0.077377,-0.000063 0.079080,0.003089 0.077465,-0.000706
-16 1 -2 1.304898,0.000254 0.501242,0.000312 0.497718,-0.008331 0.498365,0.007325 0.504240,0.001980 0.498183,-0.006122 0.498940,0.005045 0.373110,0.001056 0.379872,-0.005022 0.378520,-0.002864 0.379046,0.005504 0.373330,0.002035 0.380518,0.008201 0.375653,0.006269 0.080469,0.003416 0.078475,-0.000220 0.078807,-0.001409 0.375190,-0.004755 0.078507,0.000484 0.080351,-0.003314 0.078510,0.000505 0.376440,0.004636 0.080330,0.003296 0.078474,-0.000215 0.079376,-0.002302 0.375900,-0.001489 0.078650,0.000720 0.376754,-0.004332 0.079190,0.002053 0.078479,-0.000267 0.080241,-0.003216 0.376972,0.002816 0.080018,0.003008 0.376348,-0.005335 0.080338,-0.003323 0.375697,-0.007096 0.080544,-0.003480 0.078523,0.000576 0.078984,0.001736 0.375245,0.004008 0.078476,-0.000244 0.080279,0.003250 0.078526,-0.000589
-16 1 -1 1.313688,0.000177 0.505182,0.000027 0.501950,-0.008302 0.502114,0.007752 0.508332,0.001742 0.502425,-0.005836 0.502664,0.005528 0.376030,0.000536 0.383612,-0.006065 0.382265,-0.003828 0.382246,0.004769 0.376127,0.001701 0.383975,0.007702 0.378872,0.007045 0.081254,0.003557 0.079164,-0.000424 0.079477,-0.001429 0.378614,-0.004634 0.079150,0.000306 0.081051,-0.003382 0.079208,0.000664 0.379629,0.005639 0.081130,0.003451 0.079152,-0.000320 0.079945,-0.002200 0.379127,-0.001129 0.079282,0.000539 0.379851,-0.005113 0.079766,0.001942 0.079138,-0.000142 0.081033,-0.003367 0.380226,0.003608 0.080830,0.003191 0.379946,-0.004806 0.080983,-0.003342 0.379299,-0.006716 0.081223,-0.003531 0.079174,0.000488 0.079779,0.001962 0.378566,0.004262 0.079166,-0.000434 0.081016,0.003351 0.079168,-0.000449
-16 1 0 1.316619,0.000096 0.506429,-0.000277 0.503583,-0.008123 0.503232,0.008059 0.509687,0.001480 0.504045,-0.005459 0.503746,0.005951 0.376825,0.000001 0.384978,-0.006994 0.383683,-0.004775 0.383101,0.003907 0.376801,0.001278 0.385058,0.006942 0.379902,0.007619 0.081548,0.003629 0.079425,-0.000627 0.079694,-0.001420 0.379895,-0.004351 0.079362,0.000113 0.081258,-0.003380 0.079470,0.000815 0.380547,0.006450 0.081441,0.003539 0.079389,-0.000423 0.080055,-0.002046 0.380139,-0.000708 0.079480,0.000339 0.380682,-0.005720 0.079888,0.001784 0.079359,-0.000009 0.081339,-0.003451 0.381194,0.004357 0.081165,0.003313 0.381299,-0.004127 0.081139,-0.003288 0.380672,-0.006054 0.081406,-0.003509 0.079384,0.000386 0.080132,0.002156 0.379745,0.004376 0.079424,-0.000624 0.081263,0.003385 0.079374,-0.000293
-16 1 1 1.313614,0.000016 0.504948,-0.000588 0.502563,-0.007800 0.501689,0.008230 0.508265,0.001204 0.502989,-0.005012 0.502157,0.006291 0.375486,-0.000495 0.383920,-0.007728 0.382721,-0.005627 0.381580,0.002991 0.375349,0.000809 0.383719,0.005984 0.378715,0.007938 0.081335,0.003625 0.079246,-0.000817 0.079454,-0.001381 0.378983,-0.003932 0.079135,-0.000082 0.080968,-0.003308 0.079285,0.000949 0.379178,0.007008 0.081249,0.003553 0.079179,-0.000517 0.079707,-0.001849 0.378908,-0.000264 0.079239,0.000131 0.379241,-0.006106 0.079557,0.001589 0.079137,0.000125 0.081145,-0.003464 0.379855,0.005003 0.081006,0.003364 0.380343,-0.003350 0.080803,-0.003164 0.379749,-0.005153 0.081087,-0.003414 0.079147,0.000277 0.080024,0.002304 0.378742,0.004337 0.079242,-0.000800 0.081012,0.003348 0.079137,-0.000131
-16 1 2 1.304758,-0.000059 0.500785,-0.000891 0.498913,-0.007353 0.497536,0.008256 0.504109,0.000923 0.499284,-0.004516 0.497949,0.006532 0.372071,-0.000904 0.380486,-0.008209 0.379421,-0.006310 0.377742,0.002096 0.371832,0.000345 0.380006,0.004910 0.375354,0.007976 0.080624,0.003546 0.078632,-0.000983 0.078763,-0.001315 0.375893,-0.003415 0.078479,-0.000267 0.080192,-0.003171 0.078658,0.001058 0.375589,0.007275 0.080561,0.003494 0.078527,-0.000596 0.078918,-0.001622 0.375483,0.000162 0.078568,-0.000070 0.375601,-0.006247 0.078788,0.001369 0.078477,0.000250 0.080456,-0.003405 0.376270,0.005497 0.080358,0.003342 0.377098,-0.002536 0.079990,-0.002979 0.376545,-0.004084 0.080282,-0.003253 0.078471,0.000166 0.079454,0.002399 0.375578,0.004149 0.078622,-0.000953 0.080272,0.003244 0.078466,0.000028
-16 1 3 1.290293,-0.000123 0.494067,-0.001174 0.492735,-0.006805 0.490896,0.008139 0.497347,0.000649 0.493034,-0.003994 0.491249,0.006662 0.366691,-0.001196 0.374810,-0.008402 0.373907,-0.006773 0.371735,0.001285 0.366366,-0.000071 0.374058,0.003809 0.369931,0.007738 0.079440,0.003400 0.077598,-0.001115 0.077645,-0.001227 0.370709,-0.002847 0.077410,-0.000432 0.078960,-0.002978 0.077607,0.001136 0.369922,0.007249 0.079399,0.003366 0.077453,-0.000657 0.077716,-0.001380 0.369983,0.000533 0.077486,-0.000254 0.369904,-0.006148 0.077608,0.001138 0.077400,0.000360 0.079297,-0.003280 0.370579,0.005805 0.079239,0.003250 0.371672,-0.001745 0.078734,-0.002745 0.371161,-0.002935 0.079022,-0.003036 0.077377,0.000060 0.078437,0.002437 0.370344,0.003830 0.077582,-0.001074 0.079070,0.003080 0.077382,0.000173
-16 1 4 1.270595,-0.000174 0.484991,-0.001424 0.484201,-0.006186 0.481961,0.007890 0.488180,0.000390 0.484416,-0.003470 0.482251,0.006678 0.359510,-0.001354 0.367103,-0.008308 0.366377,-0.006987 0.363778,0.000605 0.359117,-0.000404 0.366094,0.002762 0.362615,0.007256 0.077824,0.003196 0.076173,-0.001207 0.076135,-0.001122 0.363581,-0.002272 0.075959,-0.000569 0.077317,-0.002743 0.076161,0.001181 0.362378,0.006959 0.077805,0.003179 0.075989,-0.000696 0.076141,-0.001135 0.362587,0.000822 0.076024,-0.000411 0.362350,-0.005837 0.076054,0.000909 0.075936,0.000450 0.077707,-0.003097 0.362984,0.005914 0.077688,0.003097 0.364244,-0.001027 0.077078,-0.002478 0.363776,-0.001793 0.077354,-0.002778 0.075898,-0.000035 0.076999,0.002417 0.363191,0.003410 0.076150,-0.001157 0.077449,0.002868 0.075914,0.000297
-16 1 5 1.246154,-0.000211 0.473813,-0.001633 0.473540,-0.005526 0.470975,0.007525 0.476867,0.000153 0.473665,-0.002963 0.471201,0.006582 0.350730,-0.001385 0.357634,-0.007956 0.357084,-0.006953 0.354146,0.000079 0.350289,-0.000637 0.356392,0.001830 0.353626,0.006584 0.075832,0.002950 0.074394,-0.001259 0.074279,-0.001007 0.354716,-0.001732 0.074165,-0.000673 0.075317,-0.002480 0.074361,0.001192 0.353199,0.006455 0.075830,0.002948 0.074177,-0.000714 0.074238,-0.000901 0.353524,0.001015 0.074221,-0.000534 0.353179,-0.005361 0.074171,0.000693 0.074128,0.000516 0.075740,-0.002871 0.353734,0.005829 0.075754,0.002894 0.355058,-0.000418 0.075078,-0.002193 0.354632,-0.000739 0.075332,-0.002495 0.074077,-0.000115 0.075185,0.002345 0.354325,0.002929 0.074366,-0.001202 0.075463,0.002622 0.074106,0.000397
-16 1 6 1.217541,-0.000233 0.460826,-0.001794 0.461028,-0.004855 0.458221,0.007067 0.463712,-0.000057 0.461062,-0.002488 0.458385,0.006384 0.340586,-0.001308 0.346703,-0.007396 0.346319,-0.006697 0.343142,-0.000290 0.340115,-0.000767 0.345265,0.001052 0.343219,0.005788 0.073526,0.002676 0.072309,-0.001270 0.072129,-0.000889 0.344368,-0.001254 0.072076,-0.000742 0.073021,-0.002204 0.072257,0.001172 0.342658,0.005801 0.073539,0.002687 0.072066,-0.000712 0.072059,-0.000686 0.343056,0.001112 0.072124,-0.000622 0.342655,-0.004774 0.072010,0.000499 0.072024,0.000559 0.073457,-0.002616 0.343106,0.005575 0.073498,0.002657 0.344402,0.000062 0.072792,-0.001905 0.344017,0.000170 0.073019,-0.002202 0.071962,-0.000178 0.073045,0.002229 0.343995,0.002424 0.072277,-0.001210 0.073173,0.002357 0.072004,0.000469
-16 1 7 1.185378,-0.000242 0.446350,-0.001904 0.446968,-0.004198 0.444005,0.006541 0.449041,-0.000235 0.446915,-0.002056 0.444111,0.006099 0.329331,-0.001154 0.334627,-0.006692 0.334389,-0.006263 0.331081,-0.000517 0.328849,-0.000805 0.333041,0.000445 0.331670,0.004936 0.070972,0.002390 0.069971,-0.001247 0.069740,-0.000772 0.332818,-0.000855 0.069742,-0.000778 0.070492,-0.001928 0.069902,0.001127 0.331034,0.005065 0.070996,0.002410 0.069711,-0.000691 0.069656,-0.000498 0.331462,0.001122 0.069784,-0.000675 0.331054,-0.004133 0.069623,0.000331 0.069677,0.000578 0.070923,-0.002346 0.331389,0.005188 0.070985,0.002399 0.332581,0.000411 0.070281,-0.001627 0.332237,0.000896 0.070478,-0.001913 0.069608,-0.000224 0.070638,0.002080 0.332477,0.001930 0.069935,-0.001185 0.070644,0.002085 0.069660,0.000515
-16 1 8 1.150305,-0.000238 0.430711,-0.001965 0.431678,-0.003576 0.428639,0.005972 0.433189,-0.000382 0.431546,-0.001674 0.428692,0.005744 0.317224,-0.000953 0.321716,-0.005906 0.321600,-0.005704 0.318267,-0.000628 0.316747,-0.000770 0.320038,0.000003 0.319261,0.004085 0.068236,0.002104 0.067434,-0.001196 0.067168,-0.000660 0.320358,-0.000541 0.067216,-0.000784 0.067791,-0.001662 0.067353,0.001061 0.318605,0.004307 0.068267,0.002131 0.067167,-0.000657 0.067082,-0.000339 0.319025,0.001063 0.067254,-0.000697 0.318647,-0.003486 0.067062,0.000193 0.067141,0.000577 0.068203,-0.002074 0.318867,0.004709 0.068279,0.002134 0.319906,0.000638 0.067603,-0.001368 0.319604,0.001430 0.067769,-0.001637 0.067069,-0.000253 0.068026,0.001908 0.320059,0.001473 0.067396,-0.001134 0.067937,0.001818 0.067128,0.000536
-16 2 -8 1.140193,0.000449 0.427084,0.001398 0.424290,-0.005944 0.426702,0.003564 0.428586,0.002582 0.424478,-0.005300 0.427194,0.001779 0.315152,0.001602 0.316674,0.000212 0.315814,0.000948 0.317885,0.005095 0.315743,0.001140 0.318201,0.005719 0.316377,0.001241 0.067173,0.001746 0.066413,0.000540 0.066589,-0.000964 0.315794,-0.002143 0.066517,0.000819 0.067295,-0.001868 0.066352,-0.000267 0.316051,-0.000811 0.067080,0.001647 0.066334,0.000074 0.067225,-0.001799 0.316034,-0.001232 0.066692,0.001042 0.316452,0.000377 0.067133,0.001703 0.066390,-0.000460 0.067064,-0.001628 0.316268,-0.000706 0.066878,0.001342 0.315399,-0.004382 0.067501,-0.002049 0.315128,-0.004580 0.067536,-0.002089 0.066491,0.000760 0.066378,0.000408 0.316006,0.000821 0.066402,0.000505 0.067146,0.001718 0.066480,-0.000732
-16 2 -7 1.174625,0.000457 0.442353,0.001362 0.439382,-0.006517 0.441731,0.004163 0.444072,0.002592 0.439651,-0.005563 0.442267,0.002154 0.327031,0.001710 0.329411,-0.000158 0.328412,0.000847 0.330360,0.005450 0.327605,0.001387 0.330849,0.006435 0.328569,0.001821 0.069837,0.002018 0.068886,0.000501 0.069118,-0.001089 0.327866,-0.002510 0.068991,0.000821 0.069937,-0.002116 0.068836,-0.000220 0.328375,-0.000213 0.069735,0.001915 0.068824,0.000026 0.069772,-0.001953 0.328233,-0.001411 0.069177,0.001075 0.328771,-0.000194 0.069669,0.001844 0.068873,-0.000446 0.069714,-0.001893 0.328641,-0.000518 0.069499,0.001591 0.327648,-0.004772 0.070143,-0.002298 0.327287,-0.005306 0.070203,-0.002355 0.068985,0.000806 0.068904,0.000569 0.328078,0.001090 0.068878,0.000468 0.069784,0.001965 0.068961,-0.000742
-16 2 -6 1.206160,0.000450 0.456443,0.001283 0.453355,-0.007043 0.455559,0.004792 0.458385,0.002557 0.453703,-0.005754 0.456133,0.002572 0.337991,0.001744 0.341377,-0.000683 0.340235,0.000624 0.341987,0.005660 0.338530,0.001604 0.342680,0.007056 0.339887,0.002519 0.072331,0.002300 0.071174,0.000432 0.071465,-0.001212 0.339085,-0.002853 0.071275,0.000795 0.072397,-0.002363 0.071138,-0.000152 0.339849,0.000562 0.072224,0.002195 0.071133,-0.000037 0.072117,-0.002085 0.339568,-0.001546 0.071468,0.001079 0.340225,-0.000915 0.072003,0.001961 0.071171,-0.000413 0.072198,-0.002168 0.340172,-0.000217 0.071955,0.001858 0.339102,-0.005062 0.072593,-0.002540 0.338652,-0.005989 0.072685,-0.002618 0.071291,0.000838 0.071263,0.000758 0.339286,0.001395 0.071169,0.000404 0.072245,0.002216 0.071253,-0.000730
-16 2 -5 1.234172,0.000428 0.469038,0.001160 0.465906,-0.007497 0.467876,0.005433 0.471201,0.002473 0.466325,-0.005858 0.468481,0.003028 0.347761,0.001685 0.352261,-0.001370 0.350980,0.000254 0.352467,0.005686 0.348243,0.001763 0.353392,0.007521 0.350047,0.003319 0.074596,0.002580 0.073227,0.000332 0.073573,-0.001328 0.349187,-0.003144 0.073318,0.000737 0.074613,-0.002597 0.073205,-0.000062 0.350178,0.001496 0.074486,0.002477 0.073207,-0.000115 0.074201,-0.002184 0.349754,-0.001615 0.073512,0.001050 0.350514,-0.001767 0.074079,0.002046 0.073231,-0.000359 0.074454,-0.002445 0.350561,0.000206 0.074188,0.002133 0.349484,-0.005214 0.074791,-0.002762 0.348952,-0.006569 0.074918,-0.002864 0.073356,0.000852 0.073401,0.000971 0.349362,0.001725 0.073225,0.000311 0.074469,0.002461 0.073304,-0.000691
-16 2 -4 1.258061,0.000391 0.479828,0.000989 0.476738,-0.007854 0.478384,0.006063 0.482203,0.002341 0.477216,-0.005864 0.479010,0.003510 0.356079,0.001523 0.361746,-0.002208 0.360339,-0.000276 0.361502,0.005502 0.356487,0.001840 0.362680,0.007771 0.358777,0.004186 0.076568,0.002846 0.074995,0.000201 0.075387,-0.001431 0.357912,-0.003353 0.075069,0.000646 0.076524,-0.002806 0.074988,0.000049 0.359064,0.002548 0.076460,0.002747 0.074995,-0.000207 0.075968,-0.002242 0.358513,-0.001599 0.075258,0.000982 0.359344,-0.002710 0.075839,0.002089 0.075003,-0.000282 0.076421,-0.002711 0.359513,0.000752 0.076139,0.002405 0.358515,-0.005197 0.076673,-0.002950 0.357915,-0.006982 0.076839,-0.003080 0.075126,0.000843 0.075268,0.001200 0.358048,0.002061 0.074994,0.000190 0.076395,0.002686 0.075063,-0.000624
-16 2 -3 1.277278,0.000338 0.488530,0.000775 0.485577,-0.008090 0.486812,0.006653 0.491100,0.002164 0.486098,-0.005769 0.487449,0.004002 0.362720,0.001259 0.369527,-0.003168 0.368019,-0.000960 0.368810,0.005101 0.363038,0.001815 0.370250,0.007762 0.365828,0.005067 0.078188,0.003082 0.076432,0.000042 0.076855,-0.001513 0.365023,-0.003455 0.076482,0.000522 0.078070,-0.002977 0.076438,0.000178 0.366236,0.003656 0.078086,0.002991 0.076449,-0.000308 0.077368,-0.002250 0.365588,-0.001489 0.076662,0.000876 0.366448,-0.003687 0.077236,0.002085 0.076438,-0.000185 0.078041,-0.002950 0.366751,0.001404 0.077752,0.002659 0.365927,-0.004993 0.078182,-0.003091 0.365277,-0.007170 0.078387,-0.003252 0.076554,0.000811 0.076814,0.001438 0.365109,0.002379 0.076432,0.000043 0.077965,0.002879 0.076484,-0.000530
-16 2 -2 1.291354,0.000273 0.494905,0.000520 0.492183,-0.008188 0.492933,0.007178 0.497643,0.001945 0.492726,-0.005574 0.493568,0.004486 0.367501,0.000909 0.375334,-0.004194 0.373761,-0.001772 0.374145,0.004500 0.367718,0.001681 0.375843,0.007471 0.370992,0.005898 0.079402,0.003273 0.077500,-0.000137 0.077935,-0.001570 0.370315,-0.003435 0.077521,0.000370 0.079203,-0.003098 0.077515,0.000320 0.371463,0.004743 0.079310,0.003194 0.077527,-0.000415 0.078361,-0.002205 0.370766,-0.001286 0.077685,0.000734 0.371602,-0.004626 0.078230,0.002031 0.077497,-0.000071 0.079260,-0.003149 0.372042,0.002131 0.078975,0.002880 0.371481,-0.004603 0.079270,-0.003174 0.370801,-0.007090 0.079512,-0.003367 0.077598,0.000756 0.077993,0.001671 0.370341,0.002650 0.077499,-0.000125 0.079126,0.003028 0.077526,-0.000410
-16 2 -1 1.299935,0.000200 0.498767,0.000235 0.496368,-0.008141 0.496576,0.007609 0.501641,0.001693 0.496909,-0.005286 0.497196,0.004941 0.370293,0.000503 0.378957,-0.005214 0.377363,-0.002664 0.377317,0.003742 0.370404,0.001446 0.379252,0.006906 0.374113,0.006611 0.080165,0.003408 0.078168,-0.000329 0.078591,-0.001596 0.373626,-0.003288 0.078156,0.000196 0.079882,-0.003159 0.078187,0.000466 0.374576,0.005721 0.080089,0.003343 0.078196,-0.000522 0.078919,-0.002106 0.373885,-0.001001 0.078301,0.000563 0.374643,-0.005454 0.078793,0.001926 0.078149,0.000054 0.080033,-0.003294 0.375210,0.002889 0.079763,0.003054 0.374982,-0.004047 0.079901,-0.003190 0.374292,-0.006722 0.080175,-0.003416 0.078229,0.000678 0.078767,0.001887 0.373591,0.002850 0.078165,-0.000303 0.079840,0.003121 0.078162,-0.000271
-16 2 0 1.302798,0.000121 0.500004,-0.000070 0.498006,-0.007946 0.497640,0.007924 0.502972,0.001417 0.498522,-0.004919 0.498232,0.005344 0.371032,0.000080 0.380259,-0.006148 0.378695,-0.003571 0.378208,0.002889 0.371037,0.001133 0.380344,0.006108 0.375099,0.007140 0.080449,0.003476 0.078416,-0.000523 0.078804,-0.001589 0.374850,-0.003025 0.078369,0.000011 0.080085,-0.003157 0.078432,0.000608 0.375481,0.006512 0.080391,0.003427 0.078436,-0.000623 0.079030,-0.001959 0.374851,-0.000659 0.078492,0.000372 0.375485,-0.006102 0.078912,0.001775 0.078375,0.000183 0.080331,-0.003375 0.376155,0.003622 0.080086,0.003170 0.376296,-0.003363 0.080055,-0.003139 0.375614,-0.006079 0.080354,-0.003395 0.078427,0.000583 0.079108,0.002071 0.374754,0.002958 0.078409,-0.000483 0.080080,0.003152 0.078371,-0.000120
-16 2 1 1.299871,0.000043 0.498580,-0.000382 0.497044,-0.007615 0.496096,0.008107 0.501598,0.001127 0.497512,-0.004491 0.496650,0.005676 0.369713,-0.000316 0.379195,-0.006917 0.377711,-0.004418 0.376784,0.002012 0.369617,0.000775 0.379071,0.005141 0.373926,0.007439 0.080242,0.003472 0.078235,-0.000705 0.078566,-0.001549 0.373938,-0.002670 0.078154,-0.000174 0.079806,-0.003089 0.078244,0.000738 0.374162,0.007055 0.080204,0.003440 0.078237,-0.000710 0.078694,-0.001772 0.373640,-0.000293 0.078254,0.000173 0.374117,-0.006520 0.078587,0.001588 0.078166,0.000309 0.080141,-0.003387 0.374855,0.004274 0.079930,0.003219 0.375364,-0.002604 0.079730,-0.003021 0.374702,-0.005202 0.080044,-0.003304 0.078188,0.000476 0.078999,0.002213 0.373790,0.002961 0.078223,-0.000653 0.079837,0.003118 0.078149,0.000033
-16 2 2 1.291234,-0.000031 0.494539,-0.000688 0.493503,-0.007164 0.491995,0.008149 0.497560,0.000836 0.493904,-0.004023 0.492501,0.005920 0.366391,-0.000646 0.375811,-0.007458 0.374453,-0.005134 0.373097,0.001182 0.366203,0.000411 0.375478,0.004086 0.370636,0.007483 0.079549,0.003398 0.077630,-0.000866 0.077886,-0.001480 0.370906,-0.002255 0.077518,-0.000348 0.079056,-0.002961 0.077624,0.000848 0.370684,0.007314 0.079531,0.003383 0.077605,-0.000780 0.077927,-0.001555 0.370301,0.000063 0.077596,-0.000021 0.370609,-0.006682 0.077834,0.001377 0.077528,0.000423 0.079468,-0.003330 0.371370,0.004796 0.079297,0.003199 0.372205,-0.001828 0.078942,-0.002846 0.371573,-0.004160 0.079260,-0.003150 0.077520,0.000364 0.078441,0.002305 0.370721,0.002859 0.077611,-0.000802 0.079120,0.003022 0.077502,0.000180
-16 2 3 1.277117,-0.000095 0.488003,-0.000973 0.487480,-0.006619 0.485459,0.008051 0.490980,0.000554 0.487797,-0.003537 0.485910,0.006065 0.361175,-0.000884 0.370239,-0.007734 0.369042,-0.005663 0.367287,0.000456 0.360908,0.000078 0.369696,0.003030 0.365337,0.007273 0.078396,0.003259 0.076615,-0.000996 0.076787,-0.001385 0.365839,-0.001818 0.076478,-0.000502 0.077863,-0.002782 0.076592,0.000931 0.365180,0.007286 0.078398,0.003261 0.076559,-0.000828 0.076756,-0.001324 0.364946,0.000377 0.076536,-0.000199 0.365093,-0.006592 0.076678,0.001153 0.076482,0.000519 0.078334,-0.003208 0.365832,0.005151 0.078206,0.003112 0.366922,-0.001091 0.077720,-0.002624 0.366323,-0.003038 0.078033,-0.002942 0.076444,0.000253 0.077445,0.002341 0.365630,0.002663 0.076590,-0.000924 0.077956,0.002871 0.076450,0.000311
-16 2 4 1.257880,-0.000147 0.479161,-0.001226 0.479140,-0.006007 0.476675,0.007822 0.482051,0.000289 0.479365,-0.003053 0.477065,0.006106 0.354219,-0.001016 0.362685,-0.007736 0.361671,-0.005971 0.359562,-0.000127 0.353888,-0.000194 0.361936,0.002046 0.358193,0.006839 0.076823,0.003067 0.075219,-0.001090 0.075303,-0.001272 0.358881,-0.001391 0.075064,-0.000627 0.076270,-0.002564 0.075177,0.000985 0.357843,0.006999 0.076841,0.003082 0.075129,-0.000852 0.075219,-0.001091 0.357750,0.000626 0.075105,-0.000352 0.357761,-0.006277 0.075156,0.000931 0.075056,0.000594 0.076780,-0.003031 0.358435,0.005321 0.076693,0.002968 0.359687,-0.000438 0.076109,-0.002370 0.359124,-0.001920 0.076405,-0.002695 0.074991,0.000149 0.076040,0.002323 0.358665,0.002392 0.075187,-0.001011 0.076384,0.002675 0.075022,0.000420
-16 2 5 1.233991,-0.000185 0.468258,-0.001439 0.468707,-0.005359 0.465882,0.007478 0.471023,0.000049 0.468834,-0.002589 0.466209,0.006045 0.345715,-0.001046 0.353409,-0.007486 0.352586,-0.006051 0.350184,-0.000550 0.345337,-0.000390 0.352467,0.001190 0.349415,0.006229 0.074881,0.002833 0.073479,-0.001146 0.073479,-0.001146 0.350232,-0.001004 0.073313,-0.000720 0.074329,-0.002320 0.073417,0.001009 0.348907,0.006502 0.074914,0.002860 0.073357,-0.000854 0.073361,-0.000867 0.348930,0.000796 0.073340,-0.000474 0.348841,-0.005784 0.073312,0.000719 0.073291,0.000644 0.074856,-0.002812 0.349419,0.005308 0.074807,0.002777 0.350736,0.000099 0.074160,-0.002100 0.350211,-0.000883 0.074432,-0.002424 0.073205,0.000057 0.074267,0.002255 0.350023,0.002071 0.073441,-0.001063 0.074457,0.002448 0.073258,0.000505
-16 2 6 1.205999,-0.000210 0.455580,-0.001605 0.456449,-0.004702 0.453355,0.007040 0.458189,-0.000161 0.456478,-0.002158 0.453619,0.005888 0.335885,-0.000989 0.342704,-0.007027 0.342066,-0.005919 0.339449,-0.000819 0.335477,-0.000506 0.341593,0.000495 0.339250,0.005501 0.072632,0.002573 0.071440,-0.001165 0.071366,-0.001015 0.340136,-0.000674 0.071270,-0.000779 0.072097,-0.002063 0.071361,0.001005 0.338632,0.005857 0.072675,0.002609 0.071290,-0.000836 0.071231,-0.000662 0.338739,0.000886 0.071287,-0.000562 0.338590,-0.005172 0.071195,0.000528 0.071234,0.000670 0.072622,-0.002564 0.339050,0.005131 0.072606,0.002552 0.340343,0.000507 0.071930,-0.001826 0.339858,0.000014 0.072172,-0.002142 0.071132,-0.000021 0.072176,0.002146 0.339944,0.001727 0.071397,-0.001081 0.072232,0.002203 0.071204,0.000562
-16 2 7 1.174505,-0.000221 0.441435,-0.001722 0.442661,-0.004061 0.439394,0.006533 0.443864,-0.000337 0.442599,-0.001770 0.439597,0.005647 0.324968,-0.000868 0.330876,-0.006415 0.330408,-0.005610 0.327662,-0.000952 0.324546,-0.000548 0.329630,-0.000029 0.327963,0.004716 0.070140,0.002301 0.069152,-0.001150 0.069019,-0.000885 0.328863,-0.000411 0.068985,-0.000807 0.069635,-0.001807 0.069061,0.000976 0.327289,0.005129 0.070189,0.002343 0.068983,-0.000800 0.068881,-0.000481 0.327445,0.000902 0.068996,-0.000618 0.327273,-0.004497 0.068856,0.000362 0.068936,0.000674 0.070141,-0.002302 0.327609,0.004820 0.070152,0.002307 0.328806,0.000785 0.069477,-0.001562 0.328363,0.000737 0.069687,-0.001864 0.068825,-0.000082 0.069823,0.002004 0.328697,0.001384 0.069107,-0.001068 0.069771,0.001951 0.068911,0.000593
-16 2 8 1.140126,-0.000220 0.426139,-0.001791 0.427654,-0.003456 0.424302,0.005980 0.428373,-0.000478 0.427509,-0.001430 0.424449,0.005339 0.313213,-0.000709 0.318228,-0.005710 0.317907,-0.005169 0.315118,-0.000979 0.312792,-0.000531 0.316890,-0.000393 0.315828,0.003929 0.067467,0.002028 0.066671,-0.001108 0.066492,-0.000761 0.316697,-0.000214 0.066512,-0.000807 0.067003,-0.001559 0.066569,0.000928 0.315146,0.004377 0.067519,0.002074 0.066487,-0.000750 0.066362,-0.000329 0.315319,0.000859 0.066518,-0.000644 0.315156,-0.003811 0.066346,0.000224 0.066452,0.000658 0.067477,-0.002037 0.315370,0.004413 0.067508,0.002055 0.316423,0.000948 0.066860,-0.001315 0.316025,0.001274 0.067036,-0.001598 0.066336,-0.000127 0.067267,0.001841 0.316560,0.001064 0.066624,-0.001029 0.067134,0.001704 0.066432,0.000602
-16 3 -8 1.123627,0.000436 0.419584,0.001533 0.417269,-0.005792 0.419926,0.003378 0.420931,0.002549 0.417558,-0.004812 0.420413,0.001456 0.309143,0.001160 0.311273,0.000610 0.310361,0.001349 0.312008,0.004404 0.309664,0.000703 0.312473,0.005275 0.310808,0.001159 0.065947,0.001642 0.065251,0.000545 0.065468,-0.001022 0.310122,-0.001506 0.065315,0.000718 0.066018,-0.001715 0.065198,-0.000337 0.310342,-0.000619 0.065878,0.001567 0.065166,-0.000042 0.065992,-0.001688 0.310227,-0.000908 0.065514,0.001000 0.310552,0.000325 0.065939,0.001633 0.065197,-0.000333 0.065877,-0.001567 0.310560,-0.001000 0.065676,0.001261 0.309764,-0.003887 0.066248,-0.001919 0.309515,-0.004389 0.066302,-0.001980 0.065361,0.000821 0.065209,0.000389 0.310191,0.000257 0.065247,0.000530 0.065879,0.001569 0.065271,-0.000605
-16 3 -7 1.156984,0.000444 0.434337,0.001502 0.431910,-0.006327 0.434493,0.003947 0.435873,0.002553 0.432278,-0.005026 0.435026,0.001776 0.320526,0.001255 0.323561,0.000335 0.322497,0.001352 0.324025,0.004635 0.321036,0.000912 0.324678,0.005872 0.322562,0.001665 0.068511,0.001894 0.067641,0.000512 0.067920,-0.001154 0.321745,-0.001731 0.067704,0.000711 0.068555,-0.001937 0.067596,-0.000305 0.322206,-0.000041 0.068437,0.001818 0.067575,-0.000103 0.068448,-0.001830 0.321954,-0.001069 0.067915,0.001032 0.322395,-0.000250 0.068388,0.001766 0.067596,-0.000306 0.068436,-0.001816 0.322467,-0.000882 0.068201,0.001492 0.321566,-0.004184 0.068790,-0.002148 0.321230,-0.005071 0.068872,-0.002228 0.067774,0.000878 0.067648,0.000540 0.321813,0.000388 0.067638,0.000503 0.068412,0.001791 0.067667,-0.000601
-16 3 -6 1.187495,0.000439 0.447941,0.001429 0.445459,-0.006814 0.447881,0.004546 0.449671,0.002511 0.445904,-0.005171 0.448457,0.002137 0.331009,0.001297 0.335085,-0.000082 0.333862,0.001248 0.335217,0.004724 0.331491,0.001104 0.336086,0.006367 0.333458,0.002273 0.070908,0.002153 0.069849,0.000453 0.070194,-0.001284 0.332532,-0.001929 0.069910,0.000678 0.070913,-0.002158 0.069815,-0.000253 0.333240,0.000698 0.070833,0.002079 0.069807,-0.000178 0.070708,-0.001949 0.332833,-0.001196 0.070126,0.001037 0.333395,-0.000973 0.070641,0.001877 0.069816,-0.000260 0.070829,-0.002076 0.333547,-0.000662 0.070563,0.001738 0.332586,-0.004380 0.071145,-0.002369 0.332165,-0.005710 0.071260,-0.002471 0.070003,0.000922 0.069922,0.000716 0.332592,0.000546 0.069848,0.000451 0.070770,0.002015 0.069879,-0.000577
-16 3 -5 1.214565,0.000420 0.460094,0.001311 0.457627,-0.007229 0.459792,0.005157 0.462015,0.002421 0.458138,-0.005236 0.460404,0.002534 0.340335,0.001270 0.345549,-0.000653 0.344170,0.001010 0.345302,0.004640 0.340772,0.001259 0.346408,0.006705 0.343229,0.002969 0.073080,0.002411 0.071827,0.000364 0.072234,-0.001406 0.342229,-0.002077 0.071881,0.000616 0.073034,-0.002367 0.071805,-0.000181 0.343160,0.001581 0.073007,0.002341 0.071813,-0.000266 0.072715,-0.002039 0.342594,-0.001272 0.072098,0.001011 0.343271,-0.001824 0.072643,0.001957 0.071806,-0.000195 0.073001,-0.002335 0.343518,-0.000325 0.072708,0.001991 0.342561,-0.004443 0.073255,-0.002570 0.342062,-0.006252 0.073406,-0.002699 0.071996,0.000948 0.071981,0.000913 0.342277,0.000727 0.071828,0.000372 0.072898,0.002233 0.071859,-0.000528
-16 3 -4 1.237626,0.000385 0.470501,0.001147 0.468130,-0.007548 0.469942,0.005758 0.472606,0.002282 0.468694,-0.005212 0.470582,0.002957 0.348262,0.001164 0.354653,-0.001374 0.353129,0.000619 0.353998,0.004366 0.348639,0.001353 0.355355,0.006837 0.351614,0.003722 0.074970,0.002655 0.073527,0.000247 0.073989,-0.001515 0.350591,-0.002159 0.073571,0.000524 0.074860,-0.002553 0.073516,-0.000089 0.351689,0.002570 0.074902,0.002592 0.073542,-0.000365 0.074416,-0.002089 0.350975,-0.001280 0.073782,0.000950 0.351745,-0.002764 0.074340,0.002000 0.073517,-0.000111 0.074893,-0.002584 0.352102,0.000130 0.074579,0.002240 0.351227,-0.004351 0.075061,-0.002741 0.350662,-0.006639 0.075249,-0.002899 0.073702,0.000954 0.073777,0.001126 0.350623,0.000920 0.073529,0.000266 0.074738,0.002434 0.073557,-0.000454
-16 3 -3 1.256159,0.000337 0.478894,0.000939 0.476703,-0.007752 0.478072,0.006325 0.481167,0.002098 0.477301,-0.005098 0.478730,0.003395 0.354578,0.000979 0.362107,-0.002221 0.360462,0.000075 0.361038,0.003902 0.354881,0.001371 0.362648,0.006728 0.358380,0.004489 0.076519,0.002871 0.074908,0.000104 0.075408,-0.001603 0.357393,-0.002159 0.074937,0.000403 0.076337,-0.002704 0.074906,0.000022 0.358568,0.003606 0.076460,0.002818 0.074949,-0.000472 0.075764,-0.002094 0.357735,-0.001212 0.075134,0.000853 0.358566,-0.003736 0.075687,0.001997 0.074906,-0.000010 0.076449,-0.002807 0.359039,0.000693 0.076122,0.002473 0.358329,-0.004091 0.076509,-0.002868 0.357716,-0.006815 0.076735,-0.003057 0.075077,0.000935 0.075260,0.001346 0.357405,0.001113 0.074909,0.000135 0.076235,0.002606 0.074930,-0.000356
-16 3 -2 1.269726,0.000277 0.485045,0.000692 0.483119,-0.007825 0.483966,0.006832 0.487462,0.001873 0.483729,-0.004896 0.484630,0.003830 0.359114,0.000727 0.367659,-0.003150 0.365928,-0.000607 0.366191,0.003274 0.359333,0.001303 0.368042,0.006365 0.363329,0.005216 0.077678,0.003047 0.075931,-0.000060 0.076451,-0.001664 0.362443,-0.002072 0.075942,0.000257 0.077418,-0.002811 0.075934,0.000145 0.363583,0.004616 0.077632,0.003006 0.075993,-0.000580 0.076722,-0.002051 0.362674,-0.001066 0.076119,0.000723 0.363523,-0.004672 0.076645,0.001948 0.075932,0.000104 0.077617,-0.002993 0.364109,0.001339 0.077290,0.002676 0.363644,-0.003670 0.077553,-0.002942 0.363001,-0.006743 0.077814,-0.003163 0.076080,0.000892 0.076390,0.001562 0.362433,0.001291 0.075930,-0.000015 0.077342,0.002738 0.075941,-0.000238
-16 3 -1 1.277993,0.000208 0.488780,0.000414 0.487195,-0.007759 0.487460,0.007252 0.491311,0.001615 0.487793,-0.004613 0.488119,0.004244 0.361755,0.000428 0.371110,-0.004096 0.369339,-0.001389 0.369275,0.002527 0.361884,0.001155 0.371340,0.005765 0.366316,0.005842 0.078407,0.003170 0.076568,-0.000236 0.077085,-0.001693 0.365589,-0.001902 0.076559,0.000093 0.078067,-0.002864 0.076571,0.000276 0.366573,0.005524 0.078376,0.003143 0.076644,-0.000685 0.077263,-0.001958 0.365643,-0.000851 0.076710,0.000565 0.366462,-0.005497 0.077188,0.001851 0.076567,0.000226 0.078358,-0.003128 0.367149,0.002029 0.078040,0.002836 0.366989,-0.003109 0.078159,-0.002956 0.366334,-0.006405 0.078451,-0.003208 0.076683,0.000825 0.077128,0.001761 0.365559,0.001437 0.076563,-0.000177 0.078021,0.002820 0.076559,-0.000104
-16 3 0 1.280753,0.000134 0.489991,0.000116 0.488811,-0.007557 0.488460,0.007564 0.492600,0.001335 0.489372,-0.004265 0.489101,0.004618 0.362440,0.000112 0.372333,-0.004988 0.370574,-0.002215 0.370177,0.001720 0.362477,0.000939 0.372416,0.004968 0.367255,0.006314 0.078676,0.003232 0.076800,-0.000414 0.077290,-0.001689 0.366733,-0.001663 0.076770,-0.000079 0.078263,-0.002861 0.076799,0.000406 0.367449,0.006256 0.078663,0.003221 0.076880,-0.000780 0.077375,-0.001821 0.366554,-0.000585 0.076893,0.000389 0.367299,-0.006146 0.077304,0.001712 0.076791,0.000347 0.078642,-0.003203 0.368062,0.002716 0.078346,0.002943 0.368239,-0.002450 0.078311,-0.002907 0.367587,-0.005811 0.078625,-0.003188 0.076869,0.000739 0.077451,0.001932 0.366686,0.001537 0.076790,-0.000343 0.078249,0.002847 0.076769,0.000037
-16 3 1 1.277938,0.000060 0.488642,-0.000188 0.487913,-0.007227 0.486940,0.007753 0.491291,0.001043 0.488416,-0.003867 0.487552,0.004934 0.361169,-0.000187 0.371286,-0.005753 0.369593,-0.003020 0.368862,0.000922 0.361116,0.000682 0.371223,0.004040 0.366123,0.006589 0.078477,0.003229 0.076620,-0.000584 0.077059,-0.001650 0.365831,-0.001375 0.076569,-0.000250 0.077999,-0.002799 0.076609,0.000528 0.366197,0.006756 0.078482,0.003233 0.076693,-0.000859 0.077057,-0.001648 0.365386,-0.000295 0.076662,0.000205 0.366023,-0.006569 0.076993,0.001539 0.076597,0.000462 0.078459,-0.003214 0.366828,0.003347 0.078193,0.002988 0.367339,-0.001740 0.078004,-0.002799 0.366702,-0.005000 0.078331,-0.003104 0.076632,0.000638 0.077342,0.002064 0.365773,0.001580 0.076604,-0.000501 0.078018,0.002817 0.076563,0.000178
-16 3 2 1.269622,-0.000010 0.484775,-0.000487 0.484522,-0.006787 0.482950,0.007810 0.487422,0.000751 0.484947,-0.003438 0.483521,0.005176 0.357992,-0.000440 0.368014,-0.006327 0.366437,-0.003736 0.365378,0.000194 0.357856,0.000413 0.367802,0.003057 0.362961,0.006645 0.077814,0.003162 0.076032,-0.000735 0.076401,-0.001581 0.362902,-0.001065 0.075962,-0.000409 0.077287,-0.002684 0.076006,0.000635 0.362876,0.006994 0.077836,0.003181 0.076089,-0.000918 0.076325,-0.001448 0.362184,-0.000007 0.076027,0.000024 0.362694,-0.006740 0.076269,0.001341 0.075990,0.000563 0.077812,-0.003160 0.363501,0.003874 0.077584,0.002971 0.364309,-0.001034 0.077254,-0.002638 0.363694,-0.004035 0.077582,-0.002962 0.075982,0.000528 0.076800,0.002150 0.362841,0.001562 0.076008,-0.000644 0.077336,0.002732 0.075948,0.000309
-16 3 3 1.256019,-0.000072 0.478504,-0.000766 0.478727,-0.006261 0.476606,0.007734 0.481109,0.000468 0.479061,-0.002999 0.477129,0.005333 0.353013,-0.000625 0.362642,-0.006672 0.361222,-0.004308 0.359850,-0.000415 0.352803,0.000160 0.362276,0.002097 0.357871,0.006481 0.076710,0.003036 0.075050,-0.000860 0.075337,-0.001484 0.358025,-0.000760 0.074964,-0.000548 0.076152,-0.002524 0.075007,0.000721 0.357612,0.006965 0.076749,0.003068 0.075084,-0.000954 0.075204,-0.001234 0.357057,0.000250 0.075004,-0.000143 0.357437,-0.006661 0.075156,0.001132 0.074987,0.000644 0.076723,-0.003047 0.358204,0.004262 0.076536,0.002894 0.359244,-0.000381 0.076088,-0.002435 0.358655,-0.002991 0.076407,-0.002770 0.074939,0.000416 0.075840,0.002185 0.357968,0.001486 0.075019,-0.000762 0.076227,0.002598 0.074941,0.000424
-16 3 4 1.237466,-0.000123 0.470007,-0.001015 0.470686,-0.005676 0.468089,0.007532 0.472533,0.000205 0.470919,-0.002568 0.468557,0.005399 0.346374,-0.000730 0.355366,-0.006772 0.354130,-0.004697 0.352474,-0.000875 0.346103,-0.000052 0.354843,0.001223 0.351007,0.006121 0.075203,0.002860 0.073702,-0.000953 0.073900,-0.001367 0.351339,-0.000482 0.073605,-0.000660 0.074634,-0.002328 0.073641,0.000782 0.350583,0.006695 0.075255,0.002904 0.073707,-0.000966 0.073729,-0.001019 0.350167,0.000458 0.073623,-0.000288 0.350428,-0.006359 0.073690,0.000922 0.073617,0.000703 0.075229,-0.002882 0.351120,0.004489 0.075085,0.002763 0.352309,0.000180 0.074546,-0.002202 0.351748,-0.001947 0.074848,-0.002541 0.073534,0.000308 0.074487,0.002170 0.351292,0.001360 0.073664,-0.000851 0.074728,0.002424 0.073570,0.000517
-16 3 5 1.214405,-0.000162 0.459516,-0.001226 0.460612,-0.005058 0.457627,0.007220 0.461930,-0.000031 0.460741,-0.002158 0.458036,0.005373 0.338255,-0.000757 0.346431,-0.006639 0.345393,-0.004888 0.343495,-0.001178 0.337938,-0.000209 0.345755,0.000483 0.342570,0.005603 0.073343,0.002646 0.072023,-0.001012 0.072135,-0.001237 0.343032,-0.000248 0.071918,-0.000741 0.072779,-0.002109 0.071945,0.000817 0.342011,0.006229 0.073405,0.002698 0.071998,-0.000955 0.071943,-0.000811 0.341719,0.000604 0.071920,-0.000405 0.341884,-0.005878 0.071912,0.000722 0.071918,0.000739 0.073379,-0.002677 0.342472,0.004551 0.073276,0.002589 0.343722,0.000625 0.072678,-0.001954 0.343191,-0.000975 0.072954,-0.002289 0.071807,0.000208 0.072780,0.002110 0.343001,0.001198 0.071980,-0.000909 0.072887,0.002222 0.071873,0.000586
-16 3 6 1.187351,-0.000187 0.447302,-0.001393 0.448760,-0.004435 0.445485,0.006816 0.449576,-0.000236 0.448787,-0.001781 0.445833,0.005261 0.328861,-0.000717 0.336116,-0.006306 0.335275,-0.004886 0.333191,-0.001334 0.328513,-0.000306 0.335299,-0.000098 0.332791,0.004977 0.071186,0.002408 0.070057,-0.001037 0.070089,-0.001100 0.333334,-0.000067 0.069949,-0.000790 0.070643,-0.001879 0.069963,0.000827 0.332140,0.005624 0.071253,0.002466 0.070003,-0.000923 0.069892,-0.000621 0.331948,0.000685 0.069939,-0.000492 0.332046,-0.005273 0.069869,0.000540 0.069934,0.000750 0.071228,-0.002445 0.332514,0.004462 0.071162,0.002384 0.333744,0.000944 0.070537,-0.001703 0.333244,-0.000127 0.070783,-0.002028 0.069803,0.000121 0.070766,0.002011 0.333321,0.001014 0.070009,-0.000935 0.070759,0.002003 0.069894,0.000629
-16 3 7 1.156873,-0.000199 0.433657,-0.001513 0.435413,-0.003828 0.431948,0.006343 0.435772,-0.000406 0.435346,-0.001445 0.432236,0.005072 0.318416,-0.000627 0.324712,-0.005821 0.324057,-0.004718 0.321851,-0.001367 0.318052,-0.000347 0.323778,-0.000516 0.321924,0.004296 0.068791,0.002157 0.067850,-0.001031 0.067815,-0.000963 0.322501,0.000061 0.067744,-0.000811 0.068283,-0.001648 0.067745,0.000814 0.321228,0.004939 0.068861,0.002219 0.067772,-0.000875 0.067626,-0.000453 0.321109,0.000706 0.067727,-0.000549 0.321167,-0.004603 0.067610,0.000381 0.067716,0.000741 0.068838,-0.002199 0.321508,0.004244 0.068803,0.002160 0.322654,0.001142 0.068178,-0.001460 0.322189,0.000563 0.068391,-0.001768 0.067573,0.000048 0.068499,0.001882 0.322506,0.000823 0.067800,-0.000933 0.068400,0.001778 0.067682,0.000648
-16 3 8 1.123560,-0.000201 0.418884,-0.001588 0.420869,-0.003255 0.417309,0.005824 0.420826,-0.000541 0.420717,-0.001154 0.417539,0.004819 0.307152,-0.000506 0.312507,-0.005236 0.312018,-0.004418 0.309758,-0.001307 0.306786,-0.000342 0.311487,-0.000786 0.310226,0.003606 0.066219,0.001906 0.065455,-0.001000 0.065366,-0.000832 0.310799,0.000140 0.065353,-0.000805 0.065754,-0.001425 0.065343,0.000783 0.309531,0.004228 0.066289,0.001968 0.065358,-0.000814 0.065193,-0.000311 0.309456,0.000677 0.065332,-0.000578 0.309499,-0.003918 0.065183,0.000247 0.065313,0.000715 0.066268,-0.001950 0.309719,0.003929 0.066258,0.001928 0.310735,0.001234 0.065656,-0.001232 0.310310,0.001082 0.065835,-0.001520 0.065165,-0.000010 0.066035,0.001732 0.310821,0.000639 0.065404,-0.000907 0.065868,0.001556 0.065286,0.000645
-16 4 -7 1.133217,0.000416 0.423757,0.001580 0.421862,-0.005984 0.424610,0.003646 0.425085,0.002456 0.422321,-0.004405 0.425122,0.001382 0.312029,0.000846 0.315525,0.000792 0.314430,0.001772 0.315592,0.003684 0.312478,0.000512 0.316357,0.005084 0.314402,0.001393 0.066735,0.001733 0.065964,0.000508 0.066280,-0.001176 0.313514,-0.000990 0.065991,0.000597 0.066732,-0.001729 0.065929,-0.000368 0.313994,0.000104 0.066688,0.001683 0.065904,-0.000210 0.066677,-0.001672 0.313602,-0.000768 0.066215,0.000965 0.313987,-0.000290 0.066655,0.001648 0.065900,-0.000177 0.066702,-0.001699 0.314189,-0.001204 0.066460,0.001363 0.313418,-0.003470 0.066982,-0.001956 0.313116,-0.004627 0.067079,-0.002055 0.066126,0.000915 0.065961,0.000499 0.313447,-0.000252 0.065967,0.000519 0.066602,0.001591 0.065952,-0.000464
-16 4 -6 1.162411,0.000412 0.436731,0.001513 0.434838,-0.006421 0.437413,0.004199 0.438221,0.002409 0.435369,-0.004503 0.437968,0.001681 0.321926,0.000891 0.326455,0.000490 0.325194,0.001778 0.326209,0.003656 0.322357,0.000677 0.327190,0.005438 0.324742,0.001891 0.069005,0.001965 0.068066,0.000457 0.068451,-0.001306 0.323735,-0.001053 0.068093,0.000559 0.068961,-0.001920 0.068041,-0.000331 0.324456,0.000780 0.068960,0.001919 0.068034,-0.000292 0.068824,-0.001776 0.323895,-0.000884 0.068322,0.000970 0.324407,-0.000982 0.068799,0.001749 0.068016,-0.000123 0.068975,-0.001935 0.324683,-0.001065 0.068700,0.001583 0.323870,-0.003570 0.069214,-0.002151 0.323493,-0.005198 0.069342,-0.002274 0.068252,0.000966 0.068124,0.000659 0.323666,-0.000224 0.068071,0.000477 0.068832,0.001785 0.068060,-0.000429
-16 4 -5 1.188276,0.000395 0.448310,0.001403 0.446484,-0.006787 0.448789,0.004764 0.449960,0.002316 0.447076,-0.004529 0.449383,0.002014 0.330715,0.000887 0.336359,0.000048 0.334933,0.001666 0.335766,0.003473 0.331113,0.000818 0.336982,0.005642 0.334001,0.002463 0.071058,0.002194 0.069947,0.000381 0.070398,-0.001429 0.332907,-0.001074 0.069971,0.000496 0.070962,-0.002101 0.069930,-0.000276 0.333850,0.001579 0.071017,0.002155 0.069948,-0.000385 0.070729,-0.001853 0.333115,-0.000961 0.070198,0.000947 0.333751,-0.001792 0.070703,0.001823 0.069913,-0.000051 0.071034,-0.002171 0.334113,-0.000821 0.070729,0.001809 0.333314,-0.003549 0.071210,-0.002329 0.332870,-0.005681 0.071373,-0.002478 0.070151,0.001001 0.070079,0.000837 0.332838,-0.000176 0.069953,0.000412 0.070839,0.001973 0.069945,-0.000374
-16 4 -4 1.210281,0.000364 0.458220,0.001247 0.456534,-0.007062 0.458469,0.005321 0.460022,0.002175 0.457170,-0.004477 0.459096,0.002374 0.338174,0.000828 0.344958,-0.000534 0.343377,0.001415 0.344003,0.003126 0.338525,0.000919 0.345461,0.005659 0.341939,0.003084 0.072839,0.002411 0.071561,0.000278 0.072071,-0.001538 0.340801,-0.001042 0.071580,0.000405 0.072682,-0.002260 0.071553,-0.000202 0.341917,0.002467 0.072807,0.002380 0.071597,-0.000487 0.072344,-0.001895 0.341017,-0.000987 0.071799,0.000892 0.341767,-0.002684 0.072316,0.001861 0.071544,0.000037 0.072824,-0.002396 0.342222,-0.000467 0.072495,0.002031 0.341503,-0.003390 0.072917,-0.002478 0.341005,-0.006025 0.073116,-0.002656 0.071774,0.001017 0.071780,0.001029 0.340735,-0.000109 0.071567,0.000322 0.072570,0.002146 0.071563,-0.000297
-16 4 -3 1.227946,0.000320 0.466211,0.001050 0.464739,-0.007230 0.466212,0.005849 0.468151,0.001991 0.465400,-0.004347 0.466862,0.002749 0.344108,0.000710 0.351985,-0.001241 0.350273,0.001017 0.350674,0.002625 0.344400,0.000965 0.352370,0.005464 0.348337,0.003719 0.074298,0.002603 0.072869,0.000152 0.073424,-0.001627 0.347208,-0.000954 0.072881,0.000290 0.074072,-0.002389 0.072866,-0.000111 0.348419,0.003391 0.074276,0.002583 0.072938,-0.000594 0.073625,-0.001897 0.347382,-0.000952 0.073084,0.000806 0.348220,-0.003603 0.073596,0.001860 0.072868,0.000138 0.074293,-0.002598 0.348771,-0.000007 0.073949,0.002238 0.348204,-0.003089 0.074285,-0.002588 0.347668,-0.006183 0.074519,-0.002796 0.073079,0.001009 0.073182,0.001226 0.347150,-0.000025 0.072873,0.000209 0.073977,0.002293 0.072872,-0.000200
-16 4 -2 1.240867,0.000265 0.472070,0.000815 0.470884,-0.007276 0.471814,0.006322 0.474127,0.001768 0.471547,-0.004143 0.472478,0.003129 0.348365,0.000540 0.357207,-0.002039 0.355398,0.000479 0.355564,0.001999 0.348588,0.000947 0.357481,0.005053 0.353015,0.004325 0.075387,0.002758 0.073835,0.000008 0.074417,-0.001689 0.351952,-0.000812 0.073840,0.000154 0.075089,-0.002480 0.073835,-0.000006 0.353158,0.004288 0.075378,0.002751 0.073935,-0.000700 0.074537,-0.001855 0.352026,-0.000854 0.074019,0.000689 0.352916,-0.004487 0.074507,0.001816 0.073848,0.000248 0.075394,-0.002765 0.353559,0.000539 0.075046,0.002418 0.353208,-0.002656 0.075272,-0.002651 0.352651,-0.006121 0.075538,-0.002890 0.074030,0.000977 0.074246,0.001420 0.351906,0.000070 0.073836,0.000077 0.075016,0.002406 0.073837,-0.000086
-16 4 -1 1.248738,0.000202 0.475634,0.000552 0.474797,-0.007197 0.475125,0.006719 0.477783,0.001515 0.475438,-0.003873 0.475792,0.003495 0.350838,0.000334 0.360442,-0.002875 0.358580,-0.000171 0.358507,0.001293 0.350986,0.000866 0.360614,0.004448 0.355838,0.004853 0.076069,0.002867 0.074435,-0.000149 0.075020,-0.001720 0.354894,-0.000626 0.074430,0.000004 0.075700,-0.002524 0.074433,0.000108 0.355986,0.005090 0.076076,0.002874 0.074557,-0.000799 0.075055,-0.001771 0.354812,-0.000699 0.074580,0.000548 0.355713,-0.005267 0.075026,0.001729 0.074456,0.000362 0.076091,-0.002887 0.356434,0.001141 0.075748,0.002560 0.356349,-0.002115 0.075847,-0.002661 0.355788,-0.005825 0.076141,-0.002929 0.074599,0.000922 0.074940,0.001599 0.354865,0.000167 0.074431,-0.000067 0.075653,0.002477 0.074430,0.000038
-16 4 0 1.251366,0.000134 0.476803,0.000270 0.476364,-0.006993 0.476055,0.007019 0.479014,0.001240 0.476959,-0.003550 0.476713,0.003834 0.351475,0.000112 0.361575,-0.003688 0.359713,-0.000890 0.359396,0.000563 0.351543,0.000731 0.361650,0.003690 0.356726,0.005260 0.076321,0.002923 0.074649,-0.000309 0.075214,-0.001717 0.355944,-0.000411 0.074635,-0.000152 0.075886,-0.002520 0.074640,0.000224 0.356821,0.005735 0.076344,0.002943 0.074786,-0.000886 0.075167,-0.001647 0.355661,-0.000500 0.074753,0.000390 0.356530,-0.005882 0.075139,0.001604 0.074675,0.000473 0.076357,-0.002955 0.357307,0.001757 0.076032,0.002655 0.357515,-0.001503 0.075994,-0.002617 0.356960,-0.005303 0.076307,-0.002911 0.074772,0.000845 0.075238,0.001753 0.355936,0.000258 0.074640,-0.000215 0.075867,0.002500 0.074636,0.000167
-16 4 1 1.248689,0.000066 0.475543,-0.000019 0.475535,-0.006675 0.474583,0.007208 0.477782,0.000955 0.476062,-0.003190 0.475221,0.004127 0.350274,-0.000102 0.360567,-0.004412 0.358760,-0.001622 0.358197,-0.000131 0.350263,0.000558 0.360546,0.002841 0.355658,0.005509 0.076131,0.002921 0.074473,-0.000463 0.074994,-0.001681 0.355065,-0.000187 0.074449,-0.000306 0.075642,-0.002465 0.074453,0.000336 0.355649,0.006173 0.076171,0.002955 0.074612,-0.000956 0.074873,-0.001491 0.354555,-0.000277 0.074534,0.000224 0.355355,-0.006286 0.074848,0.001447 0.074496,0.000575 0.076182,-0.002965 0.356158,0.002343 0.075883,0.002697 0.356655,-0.000867 0.075711,-0.002520 0.356115,-0.004589 0.076033,-0.002836 0.074543,0.000753 0.075129,0.001872 0.355082,0.000334 0.074456,-0.000359 0.075650,0.002474 0.074447,0.000292
-16 4 2 1.240776,0.000002 0.471891,-0.000302 0.472326,-0.006259 0.470754,0.007276 0.474125,0.000670 0.472769,-0.002809 0.471362,0.004361 0.347284,-0.000286 0.357461,-0.004990 0.355759,-0.002307 0.354953,-0.000735 0.347197,0.000369 0.357340,0.001968 0.352672,0.005580 0.075506,0.002862 0.073909,-0.000602 0.074366,-0.001614 0.352277,0.000026 0.073876,-0.000447 0.074976,-0.002365 0.073874,0.000437 0.352523,0.006379 0.075561,0.002909 0.074041,-0.001005 0.074186,-0.001312 0.351535,-0.000052 0.073929,0.000060 0.352242,-0.006455 0.074163,0.001268 0.073925,0.000662 0.075570,-0.002916 0.353035,0.002855 0.075305,0.002684 0.353789,-0.000253 0.075009,-0.002377 0.353268,-0.003736 0.075331,-0.002708 0.073921,0.000649 0.074611,0.001950 0.352320,0.000388 0.073884,-0.000490 0.075011,0.002401 0.073869,0.000407
-16 4 3 1.227822,-0.000056 0.465953,-0.000568 0.466822,-0.005766 0.464681,0.007222 0.468148,0.000397 0.467166,-0.002424 0.465249,0.004525 0.342598,-0.000423 0.352371,-0.005382 0.350818,-0.002892 0.349775,-0.001213 0.342442,0.000187 0.352143,0.001137 0.347861,0.005471 0.074467,0.002752 0.072973,-0.000719 0.073352,-0.001519 0.347653,0.000212 0.072932,-0.000569 0.073913,-0.002226 0.072921,0.000521 0.347559,0.006350 0.074534,0.002809 0.073088,-0.001030 0.073129,-0.001120 0.346701,0.000153 0.072956,-0.000092 0.347302,-0.006389 0.073110,0.001078 0.072976,0.000729 0.074540,-0.002814 0.348052,0.003258 0.074315,0.002617 0.349005,0.000299 0.073914,-0.002197 0.348504,-0.002809 0.074226,-0.002537 0.072925,0.000540 0.073697,0.001984 0.347725,0.000416 0.072940,-0.000602 0.073970,0.002286 0.072918,0.000506
-16 4 4 1.210138,-0.000104 0.457894,-0.000807 0.459168,-0.005222 0.456532,0.007053 0.460018,0.000143 0.459408,-0.002051 0.457053,0.004612 0.336347,-0.000503 0.345479,-0.005567 0.344105,-0.003337 0.342842,-0.001543 0.336134,0.000029 0.345137,0.000402 0.341370,0.005197 0.073047,0.002597 0.071689,-0.000808 0.071983,-0.001404 0.341324,0.000356 0.071643,-0.000666 0.072486,-0.002057 0.071620,0.000586 0.340921,0.006108 0.073124,0.002662 0.071781,-0.001031 0.071735,-0.000926 0.340203,0.000322 0.071643,-0.000226 0.340698,-0.006112 0.071719,0.000886 0.071677,0.000774 0.073128,-0.002666 0.341372,0.003529 0.072944,0.002503 0.342455,0.000755 0.072462,-0.001991 0.341973,-0.001879 0.072756,-0.002332 0.071585,0.000432 0.072412,0.001974 0.341422,0.000418 0.071650,-0.000690 0.072562,0.002137 0.071619,0.000583
-16 4 5 1.188129,-0.000141 0.447928,-0.001010 0.449563,-0.004650 0.446522,0.006780 0.449955,-0.000085 0.449696,-0.001702 0.446991,0.004620 0.328696,-0.000527 0.337011,-0.005549 0.335834,-0.003620 0.334378,-0.001724 0.328437,-0.000091 0.336553,-0.000200 0.333382,0.004789 0.071292,0.002408 0.070091,-0.000868 0.070299,-0.001275 0.333465,0.000452 0.070041,-0.000736 0.070741,-0.001867 0.070006,0.000629 0.332812,0.005691 0.071375,0.002479 0.070155,-0.001010 0.070042,-0.000740 0.332229,0.000445 0.070023,-0.000335 0.332628,-0.005665 0.070030,0.000702 0.070063,0.000796 0.071377,-0.002481 0.333203,0.003660 0.071233,0.002351 0.334341,0.001099 0.070699,-0.001771 0.333878,-0.001006 0.070967,-0.002106 0.069938,0.000330 0.070792,0.001923 0.333586,0.000396 0.070046,-0.000750 0.070829,0.001963 0.070009,0.000637
-16 4 6 1.162276,-0.000165 0.436308,-0.001172 0.438247,-0.004075 0.434901,0.006420 0.438215,-0.000281 0.438278,-0.001385 0.435313,0.004553 0.319833,-0.000501 0.327227,-0.005349 0.326249,-0.003738 0.324638,-0.001773 0.319542,-0.000169 0.326658,-0.000653 0.324113,0.004286 0.069253,0.002196 0.068220,-0.000898 0.068346,-0.001139 0.324287,0.000501 0.068167,-0.000776 0.068727,-0.001667 0.068121,0.000651 0.323462,0.005149 0.069339,0.002271 0.068254,-0.000970 0.068096,-0.000568 0.322996,0.000516 0.068136,-0.000418 0.323318,-0.005100 0.068086,0.000534 0.068176,0.000796 0.069339,-0.002271 0.323779,0.003656 0.069233,0.002170 0.324900,0.001326 0.068674,-0.001548 0.324458,-0.000239 0.068912,-0.001871 0.068027,0.000237 0.068880,0.001836 0.324426,0.000354 0.068170,-0.000783 0.068822,0.001774 0.068127,0.000667
-16 4 7 1.133106,-0.000179 0.423307,-0.001292 0.425487,-0.003517 0.421938,0.005994 0.425078,-0.000442 0.425422,-0.001106 0.422291,0.004417 0.309964,-0.000436 0.316396,-0.005005 0.315611,-0.003705 0.313890,-0.001713 0.309655,-0.000206 0.315731,-0.000959 0.313797,0.003730 0.066986,0.001973 0.066119,-0.000900 0.066173,-0.001002 0.314027,0.000508 0.066067,-0.000791 0.066495,-0.001465 0.066011,0.000652 0.313108,0.004535 0.067071,0.002049 0.066126,-0.000914 0.065940,-0.000416 0.312737,0.000540 0.066028,-0.000475 0.313002,-0.004469 0.065933,0.000385 0.066061,0.000777 0.067070,-0.002048 0.313344,0.003535 0.066998,0.001971 0.314393,0.001444 0.066437,-0.001330 0.313974,0.000392 0.066644,-0.001636 0.065898,0.000157 0.066726,0.001723 0.314178,0.000300 0.066067,-0.000791 0.066592,0.001579 0.066019,0.000675
-16 5 -6 1.131760,0.000373 0.423217,0.001535 0.421869,-0.005900 0.424527,0.003780 0.424458,0.002261 0.422468,-0.003798 0.425044,0.001236 0.311122,0.000555 0.315851,0.000973 0.314597,0.002162 0.315335,0.002585 0.311506,0.000344 0.316363,0.004396 0.314108,0.001435 0.066703,0.001750 0.065896,0.000446 0.066303,-0.001283 0.313067,-0.000298 0.065896,0.000446 0.066623,-0.001668 0.065881,-0.000384 0.313847,0.000805 0.066682,0.001729 0.065879,-0.000375 0.066543,-0.001580 0.313133,-0.000627 0.066124,0.000885 0.313633,-0.000947 0.066553,0.001591 0.065840,-0.000008 0.066713,-0.001761 0.313957,-0.001386 0.066443,0.001408 0.313309,-0.002728 0.066883,-0.001907 0.312985,-0.004529 0.067015,-0.002043 0.066105,0.000971 0.065938,0.000592 0.312894,-0.000855 0.065905,0.000484 0.066510,0.001543 0.065864,-0.000297
-16 5 -5 1.156219,0.000357 0.434122,0.001432 0.432881,-0.006212 0.435263,0.004288 0.435490,0.002167 0.433535,-0.003789 0.435819,0.001505 0.319309,0.000568 0.325088,0.000657 0.323670,0.002157 0.324264,0.002326 0.319672,0.000470 0.325515,0.004478 0.322762,0.001878 0.068616,0.001949 0.067661,0.000382 0.068136,-0.001401 0.321624,-0.000216 0.067662,0.000382 0.068487,-0.001818 0.067654,-0.000343 0.322624,0.001499 0.068603,0.001936 0.067681,-0.000469 0.068330,-0.001644 0.321726,-0.000702 0.067888,0.000864 0.322360,-0.001685 0.068340,0.001656 0.067625,0.000066 0.068636,-0.001969 0.322754,-0.001230 0.068336,0.001603 0.322127,-0.002635 0.068746,-0.002058 0.321753,-0.004940 0.068911,-0.002219 0.067891,0.001011 0.067770,0.000749 0.321462,-0.000911 0.067672,0.000430 0.068379,0.001700 0.067638,-0.000238
-16 5 -4 1.176997,0.000330 0.443447,0.001288 0.442378,-0.006441 0.444385,0.004790 0.444935,0.002030 0.443068,-0.003714 0.444976,0.001800 0.326248,0.000544 0.333089,0.000215 0.331516,0.002030 0.331953,0.001934 0.326577,0.000569 0.333430,0.004397 0.330173,0.002362 0.070272,0.002136 0.069174,0.000294 0.069709,-0.001506 0.328973,-0.000096 0.069175,0.000297 0.070087,-0.001951 0.069173,-0.000286 0.330150,0.002263 0.070268,0.002132 0.069233,-0.000569 0.069843,-0.001677 0.329079,-0.000739 0.069391,0.000816 0.329840,-0.002493 0.069853,0.001689 0.069159,0.000153 0.070305,-0.002166 0.330309,-0.000974 0.069980,0.001795 0.329758,-0.002427 0.070337,-0.002184 0.329346,-0.005233 0.070535,-0.002373 0.069415,0.001033 0.069359,0.000917 0.328830,-0.000942 0.069184,0.000355 0.069988,0.001844 0.069160,-0.000161
-16 5 -3 1.193658,0.000291 0.450963,0.001105 0.450130,-0.006571 0.451671,0.005266 0.452558,0.001852 0.450836,-0.003573 0.452289,0.002112 0.331764,0.000478 0.339614,-0.000344 0.337908,0.001767 0.338177,0.001424 0.332047,0.000630 0.339873,0.004139 0.336142,0.002862 0.071625,0.002301 0.070398,0.000186 0.070980,-0.001591 0.334926,0.000059 0.070398,0.000190 0.071378,-0.002058 0.070400,-0.000212 0.336211,0.003052 0.071633,0.002308 0.070495,-0.000671 0.071045,-0.001675 0.334993,-0.000728 0.070596,0.000741 0.335862,-0.003324 0.071054,0.001687 0.070404,0.000251 0.071671,-0.002343 0.336406,-0.000620 0.071330,0.001973 0.335988,-0.002103 0.071612,-0.002276 0.335554,-0.005369 0.071841,-0.002494 0.070639,0.001033 0.070666,0.001089 0.334811,-0.000944 0.070405,0.000260 0.071292,0.001967 0.070391,-0.000068
-16 5 -2 1.205833,0.000242 0.456475,0.000888 0.455937,-0.006594 0.456933,0.005697 0.458161,0.001638 0.456637,-0.003372 0.457571,0.002433 0.335718,0.000375 0.344452,-0.000997 0.342646,0.001370 0.342744,0.000827 0.335946,0.000644 0.344637,0.003708 0.340505,0.003345 0.072633,0.002434 0.071300,0.000061 0.071912,-0.001651 0.339320,0.000240 0.071300,0.000067 0.072321,-0.002131 0.071302,-0.000125 0.340627,0.003813 0.072654,0.002454 0.071432,-0.000770 0.071902,-0.001636 0.339302,-0.000667 0.071473,0.000639 0.340248,-0.004120 0.071910,0.001648 0.071327,0.000354 0.072694,-0.002489 0.340864,-0.000179 0.072344,0.002128 0.340630,-0.001678 0.072532,-0.002328 0.340189,-0.005319 0.072790,-0.002574 0.071529,0.001011 0.071655,0.001258 0.339243,-0.000915 0.071304,0.000148 0.072254,0.002060 0.071299,0.000037
-16 5 -1 1.213244,0.000186 0.459834,0.000644 0.459642,-0.006505 0.460034,0.006061 0.461590,0.001396 0.460311,-0.003120 0.460681,0.002749 0.338015,0.000243 0.347440,-0.001704 0.345577,0.000855 0.345502,0.000187 0.338181,0.000611 0.347561,0.003127 0.343139,0.003774 0.073263,0.002528 0.071856,-0.000076 0.072478,-0.001681 0.342033,0.000433 0.071856,-0.000067 0.072889,-0.002167 0.071855,-0.000029 0.343264,0.004490 0.073299,0.002560 0.072019,-0.000861 0.072391,-0.001561 0.341884,-0.000560 0.071999,0.000516 0.342870,-0.004822 0.072399,0.001572 0.071901,0.000458 0.073339,-0.002595 0.343546,0.000324 0.072992,0.002251 0.343535,-0.001175 0.073071,-0.002335 0.343100,-0.005072 0.073352,-0.002607 0.072061,0.000966 0.072296,0.001415 0.342001,-0.000857 0.071855,0.000024 0.072843,0.002118 0.071860,0.000150
-16 5 0 1.215719,0.000125 0.460947,0.000383 0.461138,-0.006306 0.460891,0.006341 0.462748,0.001135 0.461754,-0.002828 0.461539,0.003047 0.338608,0.000096 0.348476,-0.002412 0.346606,0.000255 0.346357,-0.000447 0.338706,0.000535 0.348539,0.002438 0.343973,0.004113 0.073493,0.002576 0.072053,-0.000216 0.072660,-0.001680 0.342983,0.000622 0.072052,-0.000205 0.073064,-0.002162 0.072044,0.000072 0.344047,0.005031 0.073544,0.002621 0.072235,-0.000939 0.072503,-0.001451 0.342668,-0.000416 0.072161,0.000377 0.343654,-0.005377 0.072510,0.001462 0.072110,0.000556 0.073583,-0.002655 0.344371,0.000856 0.073250,0.002334 0.344603,-0.000629 0.073213,-0.002295 0.344183,-0.004634 0.073509,-0.002590 0.072220,0.000900 0.072567,0.001549 0.343001,-0.000775 0.072045,-0.000106 0.073041,0.002138 0.072058,0.000264
-16 5 1 1.213201,0.000064 0.459785,0.000117 0.460378,-0.006007 0.459486,0.006522 0.461604,0.000865 0.460921,-0.002510 0.460123,0.003312 0.337496,-0.000049 0.347525,-0.003069 0.345700,-0.000384 0.345276,-0.001023 0.337523,0.000426 0.347530,0.001693 0.342985,0.004335 0.073316,0.002575 0.071882,-0.000352 0.072453,-0.001647 0.342140,0.000790 0.071881,-0.000339 0.072841,-0.002115 0.071862,0.000172 0.342964,0.005397 0.073381,0.002632 0.072075,-0.001000 0.072236,-0.001314 0.341638,-0.000249 0.071955,0.000232 0.342585,-0.005743 0.072241,0.001324 0.071947,0.000645 0.073418,-0.002664 0.343320,0.001380 0.073107,0.002371 0.343790,-0.000081 0.072955,-0.002211 0.343389,-0.004033 0.073259,-0.002525 0.072002,0.000817 0.072458,0.001655 0.342210,-0.000676 0.071867,-0.000233 0.072841,0.002116 0.071886,0.000373
-16 5 2 1.205752,0.000006 0.456379,-0.000145 0.457376,-0.005624 0.455863,0.006598 0.458189,0.000596 0.457829,-0.002181 0.456479,0.003533 0.334721,-0.000176 0.344625,-0.003624 0.342895,-0.001012 0.342295,-0.001500 0.334679,0.000301 0.344568,0.000951 0.340211,0.004421 0.072735,0.002526 0.071350,-0.000476 0.071864,-0.001585 0.339523,0.000923 0.071347,-0.000462 0.072227,-0.002031 0.071314,0.000264 0.340062,0.005567 0.072812,0.002593 0.071542,-0.001039 0.071601,-0.001158 0.338832,-0.000077 0.071388,0.000087 0.339710,-0.005900 0.071605,0.001167 0.071415,0.000718 0.072847,-0.002622 0.340435,0.001858 0.072566,0.002362 0.341116,0.000432 0.072308,-0.002088 0.340732,-0.003312 0.072610,-0.002414 0.071416,0.000722 0.071969,0.001725 0.339643,-0.000568 0.071327,-0.000352 0.072250,0.002056 0.071349,0.000471
-16 5 3 1.193547,-0.000046 0.450825,-0.000392 0.452210,-0.005176 0.450124,0.006566 0.452599,0.000338 0.452562,-0.001854 0.450710,0.003699 0.330367,-0.000273 0.339881,-0.004036 0.338288,-0.001580 0.337513,-0.001849 0.330262,0.000175 0.339754,0.000265 0.335733,0.004366 0.071770,0.002432 0.070469,-0.000582 0.070912,-0.001496 0.335203,0.001009 0.070465,-0.000567 0.071244,-0.001914 0.070417,0.000345 0.335443,0.005539 0.071857,0.002507 0.070649,-0.001055 0.070619,-0.000991 0.334339,0.000083 0.070476,-0.000049 0.335129,-0.005848 0.070622,0.000998 0.070528,0.000772 0.071888,-0.002534 0.335814,0.002258 0.071643,0.002307 0.336660,0.000876 0.071295,-0.001933 0.336292,-0.002526 0.071587,-0.002265 0.070479,0.000620 0.071110,0.001757 0.335368,-0.000460 0.070438,-0.000454 0.071286,0.001960 0.070461,0.000553
-16 5 4 1.176867,-0.000090 0.443272,-0.000613 0.445012,-0.004683 0.442425,0.006430 0.444985,0.000099 0.445257,-0.001542 0.442972,0.003802 0.324554,-0.000333 0.333454,-0.004284 0.332029,-0.002050 0.331089,-0.002058 0.324394,0.000063 0.333249,-0.000323 0.329683,0.004181 0.070451,0.002300 0.069262,-0.000666 0.069625,-0.001387 0.329296,0.001045 0.069257,-0.000650 0.069923,-0.001771 0.069194,0.000410 0.329258,0.005330 0.070544,0.002381 0.069423,-0.001049 0.069319,-0.000821 0.328294,0.000219 0.069243,-0.000169 0.328987,-0.005606 0.069321,0.000828 0.069312,0.000805 0.070572,-0.002404 0.329607,0.002555 0.070365,0.002211 0.330559,0.001228 0.069948,-0.001755 0.330203,-0.001731 0.070222,-0.002087 0.069219,0.000517 0.069906,0.001751 0.329500,-0.000360 0.069224,-0.000538 0.069980,0.001836 0.069246,0.000616
-16 5 5 1.156082,-0.000123 0.433918,-0.000804 0.435964,-0.004169 0.432966,0.006201 0.435549,-0.000114 0.436103,-0.001254 0.433468,0.003841 0.317429,-0.000353 0.325550,-0.004363 0.324313,-0.002395 0.323224,-0.002132 0.317224,-0.000026 0.325263,-0.000785 0.322227,0.003886 0.068818,0.002138 0.067760,-0.000724 0.068041,-0.001265 0.321962,0.001032 0.067754,-0.000708 0.068302,-0.001611 0.067678,0.000458 0.321690,0.004973 0.068914,0.002223 0.067896,-0.001022 0.067737,-0.000658 0.320869,0.000320 0.067722,-0.000268 0.321465,-0.005211 0.067738,0.000664 0.067798,0.000816 0.068938,-0.002243 0.321999,0.002739 0.068770,0.002082 0.322996,0.001474 0.068307,-0.001566 0.322648,-0.000980 0.068557,-0.001890 0.067669,0.000417 0.068387,0.001710 0.322195,-0.000272 0.067717,-0.000598 0.068371,0.001691 0.067736,0.000657
-16 5 6 1.131630,-0.000146 0.422992,-0.000958 0.425289,-0.003653 0.421976,0.005892 0.424523,-0.000298 0.425326,-0.000997 0.422429,0.003815 0.309163,-0.000338 0.316405,-0.004286 0.315361,-0.002606 0.314147,-0.002089 0.308927,-0.000086 0.316035,-0.001113 0.313561,0.003510 0.066918,0.001956 0.066001,-0.000757 0.066202,-0.001135 0.313394,0.000975 0.065994,-0.000741 0.066426,-0.001442 0.065907,0.000488 0.312947,0.004510 0.067014,0.002042 0.066108,-0.000977 0.065912,-0.000508 0.312258,0.000382 0.065948,-0.000345 0.312767,-0.004707 0.065913,0.000512 0.066024,0.000808 0.067034,-0.002059 0.313201,0.002809 0.066903,0.001927 0.314187,0.001616 0.066417,-0.001372 0.313846,-0.000314 0.066639,-0.001684 0.065869,0.000324 0.066595,0.001638 0.313646,-0.000200 0.065954,-0.000636 0.066502,0.001533 0.065969,0.000677
-16 6 -5 1.119412,0.000311 0.418008,0.001406 0.417275,-0.005552 0.419672,0.003765 0.419100,0.001987 0.417970,-0.003063 0.420177,0.001036 0.306545,0.000326 0.312191,0.001123 0.310831,0.002455 0.311245,0.001309 0.306875,0.000219 0.312465,0.003342 0.309962,0.001287 0.065851,0.001693 0.065054,0.000369 0.065531,-0.001331 0.308830,0.000449 0.065037,0.000282 0.065705,-0.001539 0.065057,-0.000383 0.309897,0.001360 0.065858,0.001700 0.065092,-0.000516 0.065608,-0.001427 0.308875,-0.000501 0.065252,0.000770 0.309528,-0.001523 0.065645,0.001470 0.065021,0.000154 0.065903,-0.001745 0.309888,-0.001521 0.065620,0.001389 0.309429,-0.001787 0.065960,-0.001778 0.309130,-0.004123 0.066118,-0.001944 0.065297,0.000984 0.065139,0.000655 0.308605,-0.001440 0.065068,0.000430 0.065613,0.001432 0.065019,-0.000125
-16 6 -4 1.138850,0.000287 0.426686,0.001274 0.426146,-0.005735 0.428173,0.004205 0.427868,0.001857 0.426870,-0.002970 0.428713,0.001269 0.312935,0.000326 0.319535,0.000809 0.318029,0.002425 0.318326,0.000902 0.313242,0.000310 0.319749,0.003189 0.316794,0.001644 0.067372,0.001850 0.066456,0.000296 0.066991,-0.001427 0.315588,0.000629 0.066443,0.000203 0.067176,-0.001646 0.066463,-0.000340 0.316831,0.001990 0.067389,0.001867 0.066534,-0.000611 0.067010,-0.001451 0.315636,-0.000542 0.066647,0.000729 0.316423,-0.002226 0.067048,0.001498 0.066447,0.000237 0.067438,-0.001914 0.316839,-0.001352 0.067132,0.001550 0.316448,-0.001549 0.067426,-0.001881 0.316129,-0.004362 0.067612,-0.002073 0.066711,0.001009 0.066607,0.000798 0.315394,-0.001539 0.066469,0.000368 0.067090,0.001548 0.066432,-0.000052
-16 6 -3 1.154416,0.000253 0.433677,0.001107 0.433383,-0.005830 0.434953,0.004624 0.434938,0.001690 0.434115,-0.002825 0.435522,0.001521 0.318012,0.000298 0.325510,0.000388 0.323879,0.002275 0.324053,0.000410 0.318285,0.000376 0.325671,0.002895 0.322293,0.002018 0.068610,0.001988 0.067587,0.000204 0.068169,-0.001506 0.321050,0.000826 0.067579,0.000108 0.068360,-0.001731 0.067596,-0.000281 0.322410,0.002636 0.068639,0.002015 0.067706,-0.000705 0.068124,-0.001446 0.321065,-0.000547 0.067765,0.000664 0.321971,-0.002946 0.068161,0.001495 0.067604,0.000327 0.068692,-0.002065 0.322444,-0.001094 0.068369,0.001700 0.322165,-0.001223 0.068599,-0.001956 0.321841,-0.004475 0.068813,-0.002174 0.067845,0.001015 0.067810,0.000946 0.320898,-0.001600 0.067598,0.000290 0.068286,0.001647 0.067576,0.000034
-16 6 -2 1.165780,0.000210 0.438804,0.000910 0.438804,-0.005832 0.439841,0.005005 0.440131,0.001491 0.439522,-0.002633 0.440433,0.001784 0.321652,0.000243 0.329931,-0.000124 0.328204,0.002001 0.328256,-0.000135 0.321881,0.000409 0.330048,0.002470 0.326312,0.002386 0.069531,0.002099 0.068419,0.000098 0.069033,-0.001561 0.325071,0.001027 0.068416,-0.000001 0.069226,-0.001789 0.068428,-0.000211 0.326471,0.003255 0.069573,0.002139 0.068576,-0.000795 0.068919,-0.001410 0.325017,-0.000513 0.068578,0.000577 0.326016,-0.003634 0.068956,0.001461 0.068461,0.000421 0.069628,-0.002189 0.326542,-0.000755 0.069296,0.001830 0.326415,-0.000823 0.069447,-0.001997 0.326098,-0.004437 0.069685,-0.002240 0.068669,0.000999 0.068717,0.001090 0.324973,-0.001618 0.068426,0.000196 0.069167,0.001722 0.068421,0.000129
-16 6 -1 1.172694,0.000161 0.441934,0.000690 0.442266,-0.005737 0.442714,0.005330 0.443309,0.001267 0.442947,-0.002402 0.443322,0.002050 0.323770,0.000167 0.332655,-0.000697 0.330872,0.001612 0.330802,-0.000694 0.323948,0.000406 0.332735,0.001938 0.328742,0.002722 0.070105,0.002178 0.068930,-0.000017 0.069556,-0.001590 0.327542,0.001217 0.068934,-0.000118 0.069748,-0.001817 0.068935,-0.000131 0.328899,0.003802 0.070160,0.002229 0.069121,-0.000877 0.069378,-0.001344 0.327384,-0.000442 0.069065,0.000472 0.328441,-0.004239 0.069412,0.001395 0.068995,0.000513 0.070216,-0.002279 0.329013,-0.000351 0.069884,0.001933 0.329065,-0.000373 0.069946,-0.002000 0.328765,-0.004240 0.070203,-0.002267 0.069160,0.000963 0.069301,0.001223 0.327507,-0.001589 0.068932,0.000091 0.069705,0.001769 0.068943,0.000229
-16 6 0 1.175003,0.000108 0.442982,0.000455 0.443673,-0.005549 0.443499,0.005584 0.444387,0.001026 0.444296,-0.002144 0.444113,0.002306 0.324323,0.000077 0.333591,-0.001291 0.331797,0.001132 0.331605,-0.001223 0.324444,0.000369 0.333640,0.001335 0.329517,0.002998 0.070314,0.002219 0.069108,-0.000137 0.069725,-0.001590 0.328393,0.001381 0.069117,-0.000237 0.069910,-0.001811 0.069104,-0.000045 0.329624,0.004237 0.070382,0.002280 0.069323,-0.000945 0.069487,-0.001250 0.328102,-0.000340 0.069216,0.000353 0.329179,-0.004718 0.069519,0.001300 0.069191,0.000599 0.070438,-0.002330 0.329784,0.000093 0.070115,0.002003 0.330029,0.000097 0.070081,-0.001966 0.329752,-0.003889 0.070350,-0.002252 0.069306,0.000908 0.069544,0.001338 0.328426,-0.001516 0.069103,-0.000020 0.069886,0.001785 0.069130,0.000327
-16 6 1 1.172656,0.000055 0.441921,0.000215 0.442980,-0.005276 0.442178,0.005754 0.443335,0.000777 0.443527,-0.001870 0.442790,0.002541 0.323310,-0.000016 0.332710,-0.001864 0.330954,0.000595 0.330639,-0.001683 0.323368,0.000307 0.332729,0.000707 0.328619,0.003192 0.070149,0.002219 0.068946,-0.000255 0.069533,-0.001561 0.327598,0.001503 0.068961,-0.000352 0.069708,-0.001772 0.068931,0.000041 0.328636,0.004528 0.070229,0.002290 0.069176,-0.000995 0.069248,-0.001132 0.327157,-0.000218 0.069026,0.000228 0.328216,-0.005036 0.069276,0.001182 0.069043,0.000673 0.070284,-0.002338 0.328836,0.000546 0.069979,0.002036 0.329270,0.000554 0.069850,-0.001895 0.329015,-0.003405 0.070124,-0.002196 0.069103,0.000836 0.069436,0.001429 0.327699,-0.001404 0.068935,-0.000130 0.069704,0.001767 0.068974,0.000420
-16 6 2 1.165708,0.000005 0.438780,-0.000021 0.440201,-0.004932 0.438791,0.005834 0.440181,0.000529 0.440657,-0.001592 0.439392,0.002745 0.320767,-0.000101 0.330044,-0.002372 0.328371,0.000042 0.327932,-0.002041 0.320764,0.000227 0.330029,0.000100 0.326078,0.003289 0.069616,0.002178 0.068450,-0.000363 0.068988,-0.001504 0.325176,0.001574 0.068469,-0.000456 0.069150,-0.001703 0.068420,0.000124 0.325975,0.004661 0.069706,0.002258 0.068683,-0.001026 0.068669,-0.000999 0.324584,-0.000088 0.068501,0.000104 0.325592,-0.005175 0.068693,0.001047 0.068552,0.000734 0.069758,-0.002303 0.326205,0.000976 0.069479,0.002030 0.326805,0.000967 0.069262,-0.001791 0.326570,-0.002821 0.069534,-0.002102 0.068559,0.000751 0.068978,0.001491 0.325342,-0.001262 0.068430,-0.000234 0.069163,0.001719 0.068480,0.000502
-16 6 3 1.154317,-0.000041 0.433642,-0.000244 0.435404,-0.004534 0.433433,0.005821 0.435010,0.000292 0.435760,-0.001322 0.434013,0.002907 0.316769,-0.000168 0.325686,-0.002779 0.324136,-0.000485 0.323572,-0.002276 0.316708,0.000144 0.325630,-0.000443 0.321967,0.003283 0.068731,0.002101 0.067630,-0.000457 0.068107,-0.001424 0.321191,0.001587 0.067653,-0.000545 0.068252,-0.001607 0.067586,0.000198 0.321732,0.004634 0.068828,0.002187 0.067857,-0.001036 0.067768,-0.000857 0.320462,0.000035 0.067656,-0.000014 0.321393,-0.005135 0.067788,0.000901 0.067733,0.000776 0.068876,-0.002229 0.321978,0.001355 0.068629,0.001986 0.322707,0.001309 0.068336,-0.001661 0.322485,-0.002181 0.068599,-0.001977 0.067689,0.000659 0.068181,0.001521 0.321413,-0.001102 0.067603,-0.000326 0.068281,0.001642 0.067661,0.000569
-16 6 4 1.138732,-0.000079 0.426642,-0.000445 0.428710,-0.004100 0.426245,0.005718 0.427959,0.000073 0.428960,-0.001069 0.426795,0.003021 0.311421,-0.000211 0.319778,-0.003063 0.318381,-0.000950 0.317696,-0.002385 0.311309,0.000066 0.319673,-0.000890 0.316402,0.003177 0.067521,0.001992 0.066510,-0.000533 0.066914,-0.001325 0.315749,0.001545 0.066535,-0.000614 0.067042,-0.001490 0.066450,0.000261 0.316040,0.004461 0.067622,0.002082 0.066720,-0.001025 0.066571,-0.000712 0.314909,0.000143 0.066513,-0.000119 0.315749,-0.004933 0.066588,0.000754 0.066607,0.000799 0.067666,-0.002120 0.316284,0.001659 0.067453,0.001909 0.317097,0.001564 0.067102,-0.001512 0.316880,-0.001530 0.067348,-0.001826 0.066519,0.000563 0.067065,0.001519 0.316016,-0.000935 0.066476,-0.000403 0.067084,0.001542 0.066537,0.000619
-16 6 5 1.119285,-0.000109 0.417957,-0.000618 0.420282,-0.003648 0.417409,0.005532 0.419207,-0.000123 0.420428,-0.000841 0.417922,0.003083 0.304857,-0.000229 0.312503,-0.003214 0.311279,-0.001325 0.310481,-0.002374 0.304703,0.000002 0.312342,-0.001225 0.309533,0.002986 0.066021,0.001857 0.065115,-0.000588 0.065443,-0.001213 0.308991,0.001453 0.065142,-0.000662 0.065554,-0.001359 0.065042,0.000311 0.309063,0.004168 0.066123,0.001949 0.065303,-0.000995 0.065110,-0.000573 0.308077,0.000225 0.065101,-0.000208 0.308820,-0.004597 0.065123,0.000611 0.065203,0.000804 0.066162,-0.001983 0.309288,0.001877 0.065984,0.001802 0.310137,0.001725 0.065593,-0.001353 0.309919,-0.000908 0.065818,-0.001659 0.065078,0.000469 0.065660,0.001487 0.309292,-0.000771 0.065076,-0.000461 0.065606,0.001424 0.065137,0.000649
-16 7 -2 1.121888,0.000174 0.419614,0.000890 0.420029,-0.005041 0.421084,0.004294 0.420609,0.001334 0.420749,-0.001961 0.421618,0.001213 0.306627,0.000150 0.314198,0.000532 0.312607,0.002363 0.312630,-0.000838 0.306852,0.000241 0.314262,0.001432 0.310961,0.001532 0.066194,0.001774 0.065290,0.000122 0.065879,-0.001435 0.309728,0.001541 0.065286,-0.000051 0.065910,-0.001471 0.065306,-0.000265 0.311183,0.002676 0.066248,0.001826 0.065462,-0.000782 0.065695,-0.001191 0.309677,-0.000393 0.065431,0.000509 0.310709,-0.003092 0.065749,0.001268 0.065344,0.000452 0.066311,-0.001885 0.311111,-0.001161 0.066008,0.001542 0.311072,-0.000142 0.066127,-0.001678 0.310867,-0.003564 0.066338,-0.001910 0.065547,0.000952 0.065532,0.000925 0.309620,-0.002041 0.065300,0.000223 0.065859,0.001410 0.065296,0.000191
-16 7 -1 1.128285,0.000132 0.422499,0.000695 0.423227,-0.004945 0.423720,0.004577 0.423525,0.001132 0.423906,-0.001755 0.424274,0.001430 0.308566,0.000111 0.316650,0.000084 0.315009,0.002083 0.314948,-0.001309 0.308749,0.000255 0.316698,0.000963 0.313177,0.001786 0.066711,0.001839 0.065755,0.000025 0.066358,-0.001460 0.311956,0.001721 0.065762,-0.000150 0.066384,-0.001492 0.065766,-0.000199 0.313392,0.003100 0.066777,0.001901 0.065961,-0.000853 0.066119,-0.001134 0.311825,-0.000348 0.065879,0.000421 0.312924,-0.003595 0.066170,0.001212 0.065835,0.000532 0.066841,-0.001960 0.313361,-0.000847 0.066537,0.001627 0.313461,0.000248 0.066583,-0.001679 0.313284,-0.003414 0.066809,-0.001931 0.065996,0.000923 0.066059,0.001036 0.311920,-0.002032 0.065760,0.000136 0.066347,0.001447 0.065777,0.000276
-16 7 0 1.130421,0.000088 0.423475,0.000488 0.424531,-0.004772 0.424433,0.004802 0.424517,0.000915 0.425150,-0.001531 0.424999,0.001646 0.309082,0.000061 0.317488,-0.000398 0.315835,0.001711 0.315690,-0.001737 0.309216,0.000243 0.317523,0.000454 0.313891,0.002005 0.066897,0.001872 0.065915,-0.000075 0.066513,-0.001461 0.312713,0.001859 0.065931,-0.000251 0.066533,-0.001486 0.065918,-0.000128 0.314056,0.003435 0.066974,0.001944 0.066146,-0.000911 0.066225,-0.001054 0.312478,-0.000277 0.066017,0.000321 0.313608,-0.003992 0.066273,0.001132 0.066016,0.000605 0.067039,-0.002002 0.314073,-0.000489 0.066742,0.001685 0.314321,0.000641 0.066710,-0.001649 0.314172,-0.003144 0.066946,-0.001918 0.066129,0.000877 0.066274,0.001133 0.312752,-0.001967 0.065914,0.000043 0.066511,0.001459 0.065950,0.000360
-16 7 1 1.128252,0.000042 0.422516,0.000276 0.423903,-0.004528 0.423208,0.004958 0.423558,0.000691 0.424446,-0.001300 0.423778,0.001850 0.308171,0.000004 0.316683,-0.000880 0.315062,0.001274 0.314832,-0.002090 0.308253,0.000209 0.316708,-0.000058 0.313086,0.002172 0.066747,0.001873 0.065764,-0.000174 0.066338,-0.001436 0.311976,0.001946 0.065789,-0.000347 0.066353,-0.001454 0.065756,-0.000055 0.313164,0.003657 0.066833,0.001953 0.066012,-0.000953 0.066014,-0.000956 0.311624,-0.000188 0.065844,0.000217 0.312748,-0.004257 0.066057,0.001033 0.065881,0.000668 0.066897,-0.002010 0.313228,-0.000110 0.066614,0.001713 0.313620,0.001009 0.066506,-0.001590 0.313498,-0.002770 0.066745,-0.001871 0.065943,0.000816 0.066169,0.001210 0.312090,-0.001851 0.065756,-0.000050 0.066346,0.001445 0.065809,0.000438
-16 7 2 1.121826,-0.000001 0.419646,0.000069 0.421354,-0.004227 0.420080,0.005038 0.420674,0.000469 0.421807,-0.001072 0.420646,0.002033 0.305867,-0.000050 0.314265,-0.001327 0.312716,0.000805 0.312399,-0.002345 0.305895,0.000161 0.314276,-0.000537 0.310787,0.002275 0.066263,0.001841 0.065306,-0.000267 0.065840,-0.001387 0.309762,0.001973 0.065340,-0.000434 0.065850,-0.001399 0.065285,0.000017 0.310753,0.003755 0.066357,0.001927 0.065561,-0.000977 0.065491,-0.000845 0.309293,-0.000091 0.065364,0.000112 0.310377,-0.004375 0.065529,0.000919 0.065433,0.000716 0.066418,-0.001982 0.310857,0.000264 0.066156,0.001710 0.311375,0.001329 0.065977,-0.001505 0.311273,-0.002316 0.066214,-0.001794 0.065445,0.000743 0.065746,0.001263 0.309946,-0.001694 0.065291,-0.000139 0.065857,0.001407 0.065359,0.000505
-15 -8 -4 1.128475,-0.000096 0.426705,-0.000853 0.420987,-0.002837 0.420940,0.002418 0.428159,0.001229 0.421007,-0.004123 0.420722,0.003098 0.313865,0.001078 0.311378,-0.000511 0.311387,-0.000697 0.313936,0.000911 0.314215,0.002208 0.313385,0.000272 0.311323,-0.000518 0.066241,0.001571 0.065555,-0.000252 0.065576,0.000373 0.311833,-0.004088 0.065763,0.000891 0.066651,-0.001976 0.065759,0.000882 0.313442,-0.000114 0.066037,0.001324 0.065832,0.001017 0.066002,-0.001277 0.312499,-0.001848 0.065643,0.000336 0.312917,0.000513 0.065743,0.000850 0.065921,-0.001161 0.065906,-0.001137 0.312237,0.000299 0.066069,0.001303 0.312227,-0.001011 0.066364,-0.001670 0.312035,0.000085 0.066218,-0.001545 0.065640,-0.000602 0.065639,0.000600 0.311792,0.003587 0.065594,-0.000448 0.066623,0.001951 0.065946,-0.001197
-15 -8 -3 1.144155,-0.000137 0.433637,-0.000927 0.427675,-0.003018 0.427776,0.002564 0.435234,0.001267 0.427747,-0.004121 0.427514,0.003431 0.319444,0.000426 0.317203,-0.000559 0.317299,-0.000867 0.319169,0.000884 0.319645,0.001708 0.318766,0.000411 0.316925,-0.000116 0.067427,0.001689 0.066689,-0.000372 0.066697,0.000409 0.317286,-0.004283 0.066845,0.000844 0.067831,-0.002082 0.066931,0.001015 0.318913,0.000000 0.067212,0.001435 0.066939,0.001029 0.067086,-0.001265 0.317996,-0.001434 0.066746,0.000251 0.318252,0.000733 0.066830,0.000810 0.067020,-0.001163 0.067066,-0.001235 0.317803,0.000412 0.067256,0.001432 0.317755,-0.001047 0.067499,-0.001732 0.317756,-0.000018 0.067359,-0.001612 0.066783,-0.000697 0.066796,0.000730 0.317216,0.004063 0.066741,-0.000574 0.067822,0.002074 0.067036,-0.001188
-15 -8 -2 1.155594,-0.000179 0.438675,-0.001008 0.432560,-0.003154 0.432812,0.002674 0.440402,0.001298 0.432679,-0.004055 0.432506,0.003741 0.323567,-0.000302 0.321598,-0.000585 0.321802,-0.001038 0.322867,0.000828 0.323600,0.001081 0.322638,0.000537 0.321114,0.000302 0.068307,0.001785 0.067535,-0.000499 0.067521,0.000442 0.321309,-0.004332 0.067628,0.000775 0.068693,-0.002157 0.067812,0.001140 0.322873,0.000086 0.068084,0.001529 0.067744,0.001021 0.067864,-0.001225 0.322049,-0.000924 0.067555,0.000150 0.322088,0.000980 0.067617,0.000749 0.067813,-0.001142 0.067927,-0.001319 0.321907,0.000525 0.068142,0.001547 0.321834,-0.001048 0.068321,-0.001764 0.322054,-0.000103 0.068188,-0.001653 0.067633,-0.000788 0.067663,0.000858 0.321214,0.004440 0.067599,-0.000702 0.068706,0.002168 0.067820,-0.001154
-15 -8 -1 1.162523,-0.000219 0.441686,-0.001096 0.435519,-0.003236 0.435918,0.002743 0.443526,0.001317 0.435680,-0.003925 0.435572,0.004016 0.326112,-0.001053 0.324419,-0.000583 0.324750,-0.001198 0.324923,0.000746 0.325969,0.000368 0.324883,0.000638 0.323760,0.000701 0.068854,0.001853 0.068071,-0.000625 0.068027,0.000468 0.323786,-0.004223 0.068091,0.000685 0.069211,-0.002195 0.068375,0.001253 0.325203,0.000132 0.068630,0.001600 0.068224,0.000993 0.068315,-0.001158 0.324540,-0.000350 0.068052,0.000039 0.324317,0.001241 0.068085,0.000669 0.068280,-0.001097 0.068463,-0.001383 0.324424,0.000629 0.068702,0.001639 0.324338,-0.001012 0.068805,-0.001763 0.324789,-0.000158 0.068684,-0.001665 0.068165,-0.000870 0.068217,0.000980 0.323669,0.004682 0.068146,-0.000826 0.069247,0.002226 0.068279,-0.001094
-15 -8 1 1.162309,-0.000284 0.441359,-0.001288 0.435405,-0.003222 0.436066,0.002740 0.443359,0.001312 0.435625,-0.003502 0.435653,0.004413 0.326207,-0.002388 0.325011,-0.000488 0.325614,-0.001437 0.323944,0.000529 0.325726,-0.001097 0.324270,0.000739 0.324117,0.001315 0.068892,0.001891 0.068157,-0.000851 0.068033,0.000495 0.323850,-0.003553 0.068025,0.000463 0.069164,-0.002152 0.068487,0.001417 0.324761,0.000086 0.068679,0.001658 0.068170,0.000880 0.068206,-0.000957 0.324580,0.000828 0.068060,-0.000192 0.323780,0.001734 0.068026,0.000466 0.068200,-0.000944 0.068503,-0.001439 0.324443,0.000782 0.068782,0.001736 0.324340,-0.000839 0.068722,-0.001663 0.325226,-0.000148 0.068628,-0.001598 0.068223,-0.000991 0.068326,0.001176 0.323702,0.004682 0.068246,-0.001035 0.069245,0.002225 0.068185,-0.000912
-15 -8 2 1.155182,-0.000305 0.438034,-0.001386 0.432337,-0.003128 0.433101,0.002671 0.440077,0.001282 0.432571,-0.003227 0.432665,0.004517 0.323749,-0.002867 0.322750,-0.000400 0.323482,-0.001498 0.320967,0.000411 0.323127,-0.001735 0.321444,0.000733 0.321801,0.001483 0.068379,0.001860 0.067701,-0.000938 0.067534,0.000496 0.321433,-0.003043 0.067501,0.000342 0.068602,-0.002075 0.068029,0.001458 0.322025,-0.000000 0.068179,0.001643 0.067639,0.000802 0.067652,-0.000834 0.322127,0.001346 0.067572,-0.000299 0.321059,0.001930 0.067503,0.000356 0.067657,-0.000845 0.068006,-0.001428 0.321949,0.000817 0.068297,0.001736 0.321832,-0.000716 0.068159,-0.001569 0.322892,-0.000082 0.068079,-0.001522 0.067745,-0.001024 0.067874,0.001240 0.321274,0.004437 0.067794,-0.001110 0.068702,0.002164 0.067638,-0.000799
-15 -8 3 1.143578,-0.000317 0.432705,-0.001479 0.427352,-0.002982 0.428196,0.002560 0.434764,0.001234 0.427589,-0.002925 0.427744,0.004551 0.319700,-0.003177 0.318861,-0.000293 0.319702,-0.001514 0.316458,0.000298 0.318965,-0.002246 0.317050,0.000693 0.317892,0.001546 0.067530,0.001796 0.066924,-0.001001 0.066716,0.000487 0.317461,-0.002468 0.066665,0.000224 0.067701,-0.001964 0.067240,0.001471 0.317726,-0.000116 0.067346,0.001598 0.066790,0.000714 0.066786,-0.000704 0.318105,0.001768 0.066769,-0.000393 0.316814,0.002073 0.066668,0.000246 0.066799,-0.000737 0.067178,-0.001391 0.317878,0.000823 0.067475,0.001704 0.317739,-0.000581 0.067271,-0.001452 0.318928,0.000017 0.067204,-0.001425 0.066943,-0.001036 0.067095,0.001277 0.317295,0.004053 0.067017,-0.001159 0.067816,0.002069 0.066777,-0.000679
-15 -8 4 1.127774,-0.000319 0.425516,-0.001564 0.420576,-0.002792 0.421475,0.002415 0.427563,0.001167 0.420805,-0.002609 0.421014,0.004516 0.314177,-0.003309 0.313464,-0.000177 0.314387,-0.001484 0.310562,0.000197 0.313362,-0.002603 0.311232,0.000627 0.312503,0.001508 0.066367,0.001706 0.065845,-0.001040 0.065600,0.000470 0.312049,-0.001872 0.065540,0.000113 0.066491,-0.001828 0.066140,0.001454 0.312005,-0.000248 0.066203,0.001528 0.065647,0.000622 0.065631,-0.000574 0.312632,0.002072 0.065672,-0.000470 0.311179,0.002154 0.065542,0.000143 0.065648,-0.000626 0.066043,-0.001332 0.312356,0.000799 0.066339,0.001643 0.312183,-0.000444 0.066082,-0.001320 0.313453,0.000137 0.066027,-0.001310 0.065837,-0.001027 0.066009,0.001286 0.311877,0.003566 0.065935,-0.001181 0.066616,0.001945 0.065626,-0.000559
-15 -7 -6 1.133060,0.000022 0.428485,-0.000686 0.423053,-0.003083 0.422839,0.002564 0.429910,0.001393 0.422933,-0.004728 0.422750,0.002843 0.315452,0.002550 0.312413,-0.000721 0.312244,-0.000710 0.316220,0.001765 0.316144,0.003323 0.315395,0.000749 0.312722,-0.001020 0.066580,0.001573 0.065885,-0.000015 0.065900,0.000232 0.313432,-0.004176 0.066198,0.001055 0.067026,-0.002015 0.066008,0.000664 0.315145,-0.000502 0.066376,0.001322 0.066178,0.001021 0.066504,-0.001484 0.314211,-0.002745 0.066049,0.000574 0.315035,0.000193 0.066216,0.001085 0.066302,-0.001218 0.066257,-0.001152 0.313777,0.000318 0.066373,0.001247 0.313763,-0.001586 0.066815,-0.001794 0.313276,-0.000179 0.066658,-0.001658 0.065928,-0.000393 0.065940,0.000444 0.313546,0.003129 0.065897,-0.000209 0.066952,0.001948 0.066359,-0.001299
-15 -7 -5 1.158127,-0.000017 0.439650,-0.000767 0.433809,-0.003380 0.433704,0.002830 0.441263,0.001434 0.433746,-0.004877 0.433573,0.003254 0.324357,0.002125 0.321520,-0.000894 0.321394,-0.000951 0.324958,0.001845 0.324946,0.003147 0.324227,0.000965 0.321541,-0.000631 0.068473,0.001753 0.067675,-0.000127 0.067690,0.000269 0.322156,-0.004702 0.067961,0.001054 0.068934,-0.002201 0.067843,0.000813 0.324063,-0.000286 0.068247,0.001487 0.067970,0.001071 0.068287,-0.001538 0.323026,-0.002574 0.067818,0.000521 0.323816,0.000294 0.067985,0.001098 0.068090,-0.001268 0.068110,-0.001297 0.322685,0.000486 0.068250,0.001426 0.322611,-0.001730 0.068669,-0.001933 0.322246,-0.000328 0.068512,-0.001796 0.067734,-0.000493 0.067760,0.000586 0.322228,0.003817 0.067700,-0.000334 0.068873,0.002147 0.068141,-0.001342
-15 -7 -4 1.179466,-0.000061 0.449177,-0.000857 0.442995,-0.003644 0.443007,0.003073 0.450973,0.001467 0.442991,-0.004956 0.442831,0.003670 0.332031,0.001525 0.329471,-0.001066 0.329414,-0.001225 0.332374,0.001875 0.332481,0.002783 0.331782,0.001176 0.329187,-0.000159 0.070109,0.001924 0.069219,-0.000259 0.069226,0.000307 0.329674,-0.005124 0.069460,0.001026 0.070574,-0.002366 0.069432,0.000969 0.331708,-0.000057 0.069865,0.001645 0.069500,0.001102 0.069800,-0.001562 0.330620,-0.002258 0.069331,0.000443 0.331309,0.000433 0.069490,0.001083 0.069613,-0.001295 0.069709,-0.001438 0.330370,0.000677 0.069877,0.001602 0.330253,-0.001834 0.070252,-0.002048 0.330058,-0.000469 0.070099,-0.001913 0.069290,-0.000599 0.069337,0.000741 0.329696,0.004484 0.069258,-0.000475 0.070531,0.002330 0.069655,-0.001360
-15 -7 -3 1.196596,-0.000110 0.456825,-0.000958 0.450388,-0.003860 0.450523,0.003283 0.458793,0.001490 0.450442,-0.004957 0.450299,0.004077 0.338262,0.000775 0.336032,-0.001225 0.336072,-0.001519 0.338247,0.001847 0.338542,0.002232 0.337839,0.001363 0.335446,0.000365 0.071443,0.002075 0.070479,-0.000404 0.070468,0.000344 0.335782,-0.005398 0.070659,0.000968 0.071897,-0.002501 0.070736,0.001127 0.337853,0.000164 0.071186,0.001789 0.070728,0.001112 0.071002,-0.001552 0.336782,-0.001800 0.070552,0.000341 0.337296,0.000610 0.070693,0.001041 0.070831,-0.001295 0.071012,-0.001566 0.336611,0.000882 0.071211,0.001767 0.336472,-0.001884 0.071521,-0.002131 0.336489,-0.000583 0.071375,-0.002003 0.070557,-0.000709 0.070630,0.000902 0.335750,0.005080 0.070532,-0.000626 0.071879,0.002485 0.070863,-0.001347
-15 -7 -2 1.209111,-0.000161 0.462388,-0.001070 0.455803,-0.004015 0.456059,0.003448 0.464513,0.001502 0.455910,-0.004879 0.455787,0.004457 0.342867,-0.000078 0.340993,-0.001355 0.341157,-0.001816 0.342398,0.001760 0.342955,0.001520 0.342205,0.001510 0.340130,0.000902 0.072436,0.002197 0.071421,-0.000558 0.071383,0.000377 0.340305,-0.005490 0.071526,0.000882 0.072865,-0.002596 0.071718,0.001279 0.342303,0.000355 0.072170,0.001910 0.071622,0.001098 0.071861,-0.001507 0.341332,-0.001222 0.071449,0.000219 0.341597,0.000820 0.071562,0.000970 0.071711,-0.001266 0.071981,-0.001675 0.341213,0.001088 0.072211,0.001913 0.341076,-0.001874 0.072438,-0.002176 0.341336,-0.000653 0.072304,-0.002060 0.071500,-0.000815 0.071605,0.001062 0.340217,0.005552 0.071488,-0.000781 0.072873,0.002603 0.071732,-0.001303
-15 -7 -1 1.216703,-0.000210 0.465716,-0.001191 0.459096,-0.004101 0.459468,0.003559 0.467974,0.001498 0.459250,-0.004722 0.459148,0.004794 0.345705,-0.000968 0.344185,-0.001442 0.344495,-0.002096 0.344697,0.001620 0.345590,0.000693 0.344738,0.001602 0.343087,0.001408 0.073055,0.002285 0.072020,-0.000713 0.071944,0.000405 0.343104,-0.005380 0.072039,0.000771 0.073446,-0.002645 0.072349,0.001416 0.344918,0.000497 0.072788,0.002001 0.072155,0.001060 0.072356,-0.001427 0.344128,-0.000561 0.071999,0.000083 0.344086,0.001051 0.072076,0.000874 0.072229,-0.001208 0.072587,-0.001757 0.344031,0.001280 0.072847,0.002029 0.343914,-0.001802 0.072976,-0.002178 0.344430,-0.000667 0.072857,-0.002078 0.072091,-0.000913 0.072232,0.001213 0.342961,0.005854 0.072099,-0.000932 0.073483,0.002677 0.072240,-0.001228
-15 -7 1 1.216492,-0.000293 0.465353,-0.001449 0.459024,-0.004046 0.459589,0.003600 0.467794,0.001439 0.459241,-0.004204 0.459188,0.005279 0.345779,-0.002565 0.344862,-0.001456 0.345495,-0.002517 0.343545,0.001223 0.345274,-0.001034 0.344040,0.001594 0.343468,0.002154 0.073103,0.002332 0.072123,-0.000990 0.071951,0.000439 0.343232,-0.004582 0.071963,0.000498 0.073386,-0.002593 0.072483,0.001617 0.344391,0.000584 0.072852,0.002073 0.072095,0.000922 0.072214,-0.001180 0.344163,0.000811 0.072006,-0.000202 0.343423,0.001515 0.071994,0.000625 0.072137,-0.001021 0.072641,-0.001826 0.344012,0.001563 0.072951,0.002150 0.343955,-0.001491 0.072868,-0.002054 0.344951,-0.000502 0.072783,-0.001995 0.072156,-0.001062 0.072373,0.001454 0.342995,0.005841 0.072219,-0.001190 0.073481,0.002675 0.072130,-0.001004
-15 -7 2 1.208706,-0.000322 0.461677,-0.001578 0.455662,-0.003907 0.456297,0.003529 0.464160,0.001381 0.455892,-0.003866 0.455864,0.005404 0.343008,-0.003141 0.342314,-0.001378 0.343099,-0.002625 0.340164,0.000998 0.342341,-0.001792 0.340845,0.001497 0.340861,0.002335 0.072528,0.002289 0.071621,-0.001096 0.071395,0.000443 0.340551,-0.003958 0.071379,0.000351 0.072750,-0.002495 0.071977,0.001669 0.341296,0.000527 0.072294,0.002049 0.071505,0.000829 0.071588,-0.001027 0.341400,0.001417 0.071463,-0.000334 0.340331,0.001712 0.071404,0.000487 0.071533,-0.000901 0.072086,-0.001808 0.341185,0.001632 0.072411,0.002147 0.341148,-0.001277 0.072229,-0.001935 0.342332,-0.000331 0.072161,-0.001899 0.071625,-0.001105 0.071877,0.001530 0.340278,0.005525 0.071720,-0.001282 0.072868,0.002599 0.071520,-0.000867
-15 -7 3 1.196031,-0.000339 0.455792,-0.001700 0.450184,-0.003704 0.450867,0.003401 0.458284,0.001303 0.450415,-0.003496 0.450412,0.005442 0.338459,-0.003513 0.337931,-0.001253 0.338847,-0.002653 0.335064,0.000778 0.337662,-0.002401 0.335886,0.001352 0.336473,0.002373 0.071574,0.002206 0.070762,-0.001174 0.070485,0.000439 0.336129,-0.003248 0.070451,0.000209 0.071734,-0.002357 0.071102,0.001685 0.336451,0.000414 0.071361,0.001988 0.070563,0.000726 0.070615,-0.000865 0.336878,0.001911 0.070571,-0.000450 0.335533,0.001863 0.070469,0.000350 0.070579,-0.000772 0.071160,-0.001757 0.336590,0.001646 0.071494,0.002102 0.336556,-0.001045 0.071226,-0.001787 0.337876,-0.000121 0.071173,-0.001774 0.070734,-0.001123 0.071016,0.001571 0.335829,0.005035 0.070860,-0.001342 0.071871,0.002478 0.070562,-0.000724
-15 -7 4 1.178785,-0.000346 0.447863,-0.001808 0.442735,-0.003448 0.443444,0.003225 0.450329,0.001207 0.442955,-0.003108 0.442974,0.005395 0.332271,-0.003670 0.331858,-0.001091 0.332873,-0.002601 0.328421,0.000574 0.331382,-0.002826 0.329334,0.001173 0.330437,0.002279 0.070270,0.002088 0.069567,-0.001221 0.069247,0.000426 0.330097,-0.002509 0.069204,0.000077 0.070373,-0.002186 0.069883,0.001667 0.330021,0.000263 0.070082,0.001895 0.069297,0.000621 0.069324,-0.000704 0.330738,0.002266 0.069355,-0.000545 0.329190,0.001957 0.069214,0.000220 0.069303,-0.000642 0.069891,-0.001676 0.330378,0.001607 0.070225,0.002019 0.330326,-0.000812 0.069890,-0.001619 0.331726,0.000110 0.069850,-0.001627 0.069508,-0.001117 0.069812,0.001577 0.329780,0.004418 0.069662,-0.001370 0.070522,0.002322 0.069285,-0.000581
-15 -7 5 1.157380,-0.000341 0.438101,-0.001896 0.433504,-0.003154 0.434219,0.003010 0.440510,0.001096 0.433702,-0.002720 0.433741,0.005266 0.324622,-0.003627 0.324286,-0.000909 0.325364,-0.002479 0.320444,0.000399 0.323680,-0.003057 0.321396,0.000979 0.322933,0.002075 0.068655,0.001943 0.068069,-0.001236 0.067714,0.000406 0.322628,-0.001795 0.067671,-0.000038 0.068707,-0.001993 0.068352,0.001616 0.322211,0.000094 0.068492,0.001775 0.067740,0.000516 0.067749,-0.000550 0.323158,0.002472 0.067844,-0.000615 0.321494,0.001991 0.067673,0.000103 0.067740,-0.000517 0.068315,-0.001572 0.322740,0.001521 0.068643,0.001905 0.322650,-0.000592 0.068260,-0.001440 0.324075,0.000339 0.068231,-0.001466 0.067980,-0.001089 0.068297,0.001550 0.322303,0.003725 0.068157,-0.001365 0.068863,0.002138 0.067722,-0.000446
-15 -7 6 1.132299,-0.000327 0.426752,-0.001961 0.422713,-0.002836 0.423415,0.002768 0.429077,0.000974 0.422881,-0.002342 0.422938,0.005066 0.315727,-0.003419 0.315441,-0.000720 0.316542,-0.002299 0.311359,0.000256 0.314768,-0.003105 0.312306,0.000785 0.314177,0.001793 0.066775,0.001779 0.066304,-0.001221 0.065925,0.000381 0.313926,-0.001147 0.065890,-0.000134 0.066784,-0.001789 0.066550,0.001538 0.313243,-0.000075 0.066637,0.001635 0.065934,0.000418 0.065931,-0.000409 0.314351,0.002536 0.066076,-0.000659 0.312654,0.001965 0.065884,0.000003 0.065930,-0.000400 0.066476,-0.001451 0.313895,0.001398 0.066790,0.001768 0.313751,-0.000398 0.066381,-0.001258 0.315152,0.000550 0.066359,-0.001299 0.066190,-0.001042 0.066511,0.001493 0.313602,0.003011 0.066383,-0.001332 0.066941,0.001938 0.065914,-0.000323
-15 -6 -7 1.146947,0.000111 0.434269,-0.000503 0.428986,-0.003499 0.428845,0.002777 0.435756,0.001636 0.428778,-0.005280 0.428854,0.002798 0.320320,0.003340 0.317026,-0.000864 0.316755,-0.000753 0.321444,0.002694 0.321203,0.003821 0.320508,0.001472 0.317556,-0.001118 0.067622,0.001650 0.066893,0.000133 0.066891,0.000102 0.318277,-0.004287 0.067254,0.001166 0.068087,-0.002109 0.066963,0.000530 0.319985,-0.000897 0.067413,0.001396 0.067163,0.001010 0.067636,-0.001666 0.319165,-0.003142 0.067107,0.000743 0.320194,0.000179 0.067331,0.001283 0.067311,-0.001252 0.067299,-0.001235 0.318635,0.000347 0.067382,0.001279 0.318550,-0.002248 0.067929,-0.001947 0.317972,-0.000661 0.067770,-0.001809 0.066903,-0.000238 0.066928,0.000384 0.318558,0.002978 0.066889,-0.000059 0.067982,0.002015 0.067393,-0.001369
-15 -6 -6 1.177406,0.000079 0.447895,-0.000590 0.442126,-0.003885 0.442062,0.003134 0.449603,0.001679 0.441978,-0.005535 0.442039,0.003262 0.331211,0.003113 0.328098,-0.001143 0.327841,-0.001058 0.332291,0.002910 0.332027,0.003877 0.331412,0.001806 0.328297,-0.000724 0.069939,0.001876 0.069072,0.000030 0.069076,0.000129 0.328952,-0.005009 0.069423,0.001193 0.070432,-0.002350 0.069187,0.000682 0.330958,-0.000623 0.069703,0.001601 0.069357,0.001076 0.069841,-0.001768 0.329977,-0.003143 0.069274,0.000715 0.331061,0.000180 0.069511,0.001335 0.069506,-0.001328 0.069568,-0.001419 0.329548,0.000566 0.069672,0.001493 0.329377,-0.002506 0.070218,-0.002142 0.328870,-0.000882 0.070056,-0.001999 0.069099,-0.000332 0.069143,0.000536 0.329193,0.003774 0.069080,-0.000178 0.070335,0.002265 0.069585,-0.001443
-15 -6 -5 1.204473,0.000038 0.460053,-0.000692 0.453852,-0.004245 0.453872,0.003483 0.461984,0.001710 0.453767,-0.005719 0.453808,0.003748 0.341018,0.002676 0.338192,-0.001453 0.337974,-0.001426 0.341971,0.003061 0.341722,0.003739 0.341205,0.002136 0.338013,-0.000211 0.072034,0.002101 0.071032,-0.000099 0.071035,0.000159 0.338569,-0.005670 0.071352,0.001191 0.072542,-0.002578 0.071194,0.000852 0.340827,-0.000293 0.071773,0.001808 0.071318,0.001126 0.071800,-0.001840 0.339719,-0.002990 0.071209,0.000657 0.340793,0.000205 0.071451,0.001360 0.071463,-0.001381 0.071615,-0.001605 0.339400,0.000831 0.071746,0.001715 0.339163,-0.002719 0.072266,-0.002318 0.338778,-0.001096 0.072106,-0.002175 0.071073,-0.000439 0.071144,0.000709 0.338753,0.004602 0.071053,-0.000320 0.072460,0.002508 0.071535,-0.001491
-15 -6 -4 1.227556,-0.000012 0.470444,-0.000808 0.463889,-0.004560 0.463995,0.003808 0.472592,0.001728 0.463870,-0.005818 0.463885,0.004242 0.349478,0.002026 0.347030,-0.001776 0.346881,-0.001847 0.350207,0.003129 0.350030,0.003380 0.349608,0.002438 0.346447,0.000400 0.073851,0.002314 0.072725,-0.000252 0.072719,0.000191 0.346879,-0.006211 0.072996,0.001156 0.074360,-0.002782 0.072939,0.001032 0.349308,0.000069 0.073570,0.002007 0.072995,0.001154 0.073461,-0.001876 0.348128,-0.002667 0.072867,0.000569 0.349112,0.000260 0.073101,0.001353 0.073133,-0.001407 0.073389,-0.001784 0.347915,0.001133 0.073550,0.001935 0.347643,-0.002868 0.074017,-0.002466 0.347432,-0.001280 0.073864,-0.002326 0.072777,-0.000556 0.072883,0.000897 0.346991,0.005409 0.072761,-0.000483 0.074300,0.002731 0.073196,-0.001508
-15 -6 -3 1.246118,-0.000068 0.478797,-0.000940 0.471988,-0.004813 0.472178,0.004093 0.481149,0.001730 0.472033,-0.005823 0.472018,0.004726 0.356350,0.001191 0.354339,-0.002091 0.354293,-0.002303 0.356742,0.003101 0.356715,0.002798 0.356362,0.002685 0.353356,0.001071 0.075339,0.002503 0.074110,-0.000424 0.074083,0.000224 0.353650,-0.006576 0.074311,0.001085 0.075830,-0.002949 0.074372,0.001217 0.356134,0.000436 0.075041,0.002189 0.074345,0.001158 0.074780,-0.001870 0.354962,-0.002178 0.074205,0.000451 0.355764,0.000353 0.074420,0.001309 0.074470,-0.001401 0.074840,-0.001948 0.354836,0.001458 0.075035,0.002141 0.354566,-0.002935 0.075421,-0.002574 0.354576,-0.001409 0.075280,-0.002444 0.074166,-0.000678 0.074316,0.001095 0.353676,0.006132 0.074162,-0.000660 0.075798,0.002922 0.074521,-0.001489
-15 -6 -2 1.259699,-0.000127 0.484881,-0.001087 0.477935,-0.004989 0.478203,0.004324 0.487417,0.001715 0.478040,-0.005731 0.477990,0.005180 0.361426,0.000224 0.359877,-0.002373 0.359966,-0.002767 0.361363,0.002975 0.361577,0.002017 0.361242,0.002851 0.358526,0.001749 0.076449,0.002657 0.075148,-0.000608 0.075089,0.000255 0.358680,-0.006719 0.075263,0.000980 0.076906,-0.003067 0.075455,0.001396 0.361082,0.000773 0.076142,0.002341 0.075327,0.001136 0.075721,-0.001820 0.360012,-0.001544 0.075188,0.000307 0.360540,0.000482 0.075370,0.001230 0.075437,-0.001362 0.075923,-0.002086 0.359940,0.001786 0.076154,0.002322 0.359710,-0.002909 0.076435,-0.002634 0.359974,-0.001458 0.076311,-0.002519 0.075200,-0.000799 0.075400,0.001291 0.358612,0.006704 0.075215,-0.000845 0.076907,0.003068 0.075476,-0.001433
-15 -6 -1 1.267950,-0.000187 0.488523,-0.001245 0.481570,-0.005077 0.481905,0.004488 0.491213,0.001681 0.481724,-0.005545 0.481639,0.005584 0.364545,-0.000797 0.363442,-0.002597 0.363694,-0.003206 0.363920,0.002755 0.364469,0.001092 0.364081,0.002917 0.361785,0.002377 0.077144,0.002766 0.075810,-0.000793 0.075706,0.000283 0.361811,-0.006615 0.075826,0.000845 0.077551,-0.003129 0.076152,0.001559 0.363987,0.001050 0.076837,0.002456 0.075915,0.001087 0.076257,-0.001727 0.363115,-0.000806 0.075790,0.000144 0.363293,0.000645 0.075928,0.001118 0.076006,-0.001290 0.076603,-0.002191 0.363056,0.002094 0.076870,0.002467 0.362895,-0.002786 0.077027,-0.002641 0.363431,-0.001413 0.076922,-0.002546 0.075849,-0.000913 0.076104,0.001475 0.361647,0.007070 0.075890,-0.001026 0.077588,0.003160 0.076032,-0.001342
-15 -6 1 1.267747,-0.000290 0.488128,-0.001582 0.481558,-0.004965 0.481984,0.004585 0.491022,0.001553 0.481778,-0.004923 0.481622,0.006164 0.364575,-0.002650 0.364193,-0.002786 0.364813,-0.003873 0.362607,0.002114 0.364064,-0.000878 0.363313,0.002731 0.362167,0.003264 0.077205,0.002823 0.075932,-0.001127 0.075710,0.000324 0.362022,-0.005690 0.075741,0.000516 0.077478,-0.003066 0.076307,0.001801 0.363379,0.001329 0.076919,0.002542 0.075851,0.000920 0.076078,-0.001429 0.363138,0.000746 0.075794,-0.000202 0.362501,0.001023 0.075817,0.000818 0.075905,-0.001063 0.076673,-0.002274 0.362981,0.002553 0.077002,0.002613 0.362993,-0.002289 0.076890,-0.002491 0.364034,-0.001028 0.076828,-0.002447 0.075917,-0.001093 0.076283,0.001766 0.361684,0.007044 0.076030,-0.001336 0.077585,0.003157 0.075908,-0.001071
-15 -6 2 1.259312,-0.000328 0.484108,-0.001747 0.477913,-0.004773 0.478359,0.004514 0.487044,0.001457 0.478144,-0.004517 0.477957,0.006313 0.361483,-0.003321 0.361340,-0.002735 0.362137,-0.004047 0.358819,0.001743 0.360791,-0.001752 0.359746,0.002497 0.359258,0.003448 0.076566,0.002768 0.075383,-0.001256 0.075098,0.000335 0.359085,-0.004945 0.075099,0.000341 0.076764,-0.002946 0.075753,0.001866 0.359924,0.001316 0.076301,0.002510 0.075204,0.000812 0.075376,-0.001242 0.360056,0.001435 0.075195,-0.000363 0.359030,0.001206 0.075158,0.000648 0.075241,-0.000922 0.076058,-0.002247 0.359807,0.002669 0.076408,0.002605 0.359888,-0.001954 0.076171,-0.002343 0.361124,-0.000712 0.076129,-0.002326 0.075332,-0.001148 0.075745,0.001855 0.358679,0.006652 0.075484,-0.001448 0.076901,0.003063 0.075237,-0.000909
-15 -6 3 1.245581,-0.000353 0.477677,-0.001901 0.471955,-0.004502 0.472404,0.004368 0.480611,0.001344 0.472183,-0.004073 0.471970,0.006357 0.356430,-0.003755 0.356444,-0.002591 0.357393,-0.004093 0.353122,0.001377 0.355594,-0.002456 0.354214,0.002198 0.354381,0.003445 0.075504,0.002661 0.074442,-0.001350 0.074096,0.000338 0.354216,-0.004095 0.074079,0.000172 0.075630,-0.002775 0.074793,0.001888 0.354528,0.001210 0.075266,0.002429 0.074171,0.000695 0.074294,-0.001045 0.355025,0.001998 0.074215,-0.000504 0.353670,0.001363 0.074120,0.000479 0.074194,-0.000773 0.075031,-0.002177 0.354673,0.002697 0.075393,0.002545 0.354795,-0.001596 0.075049,-0.002159 0.356169,-0.000348 0.075024,-0.002168 0.074353,-0.001176 0.074803,0.001900 0.353760,0.006050 0.074541,-0.001522 0.075789,0.002914 0.074184,-0.000740
-15 -6 4 1.226915,-0.000365 0.469021,-0.002036 0.463847,-0.004169 0.464283,0.004158 0.471914,0.001214 0.464057,-0.003611 0.463826,0.006297 0.349574,-0.003939 0.349675,-0.002372 0.350742,-0.004015 0.345721,0.001038 0.348637,-0.002949 0.346915,0.001861 0.347689,0.003270 0.074054,0.002511 0.073132,-0.001405 0.072735,0.000333 0.347565,-0.003207 0.072712,0.000019 0.074114,-0.002566 0.073455,0.001868 0.347388,0.001034 0.073845,0.002307 0.072783,0.000578 0.072865,-0.000848 0.348206,0.002401 0.072879,-0.000619 0.346609,0.001479 0.072733,0.000318 0.072795,-0.000624 0.073624,-0.002070 0.347758,0.002639 0.073989,0.002437 0.347884,-0.001240 0.073562,-0.001949 0.349335,0.000032 0.073549,-0.001983 0.073006,-0.001176 0.073481,0.001900 0.347077,0.005294 0.073227,-0.001556 0.074289,0.002721 0.072782,-0.000575
-15 -6 5 1.203778,-0.000364 0.458379,-0.002144 0.453802,-0.003793 0.454211,0.003894 0.461193,0.001072 0.453984,-0.003148 0.453739,0.006140 0.341124,-0.003891 0.341258,-0.002100 0.342399,-0.003825 0.336859,0.000743 0.340127,-0.003218 0.338092,0.001514 0.339392,0.002957 0.072262,0.002327 0.071490,-0.001422 0.071053,0.000322 0.339327,-0.002348 0.071032,-0.000113 0.072265,-0.002330 0.071775,0.001811 0.338738,0.000813 0.072083,0.002152 0.071078,0.000464 0.071129,-0.000660 0.339809,0.002635 0.071223,-0.000703 0.338069,0.001547 0.071036,0.000173 0.071083,-0.000483 0.071879,-0.001933 0.339283,0.002506 0.072238,0.002290 0.339378,-0.000908 0.071754,-0.001727 0.340847,0.000395 0.071751,-0.001781 0.071331,-0.001151 0.071816,0.001859 0.338826,0.004452 0.071577,-0.001551 0.072448,0.002497 0.071070,-0.000420
-15 -6 6 1.176711,-0.000352 0.446029,-0.002222 0.442069,-0.003391 0.442441,0.003593 0.448730,0.000923 0.442214,-0.002700 0.441963,0.005897 0.331320,-0.003652 0.331452,-0.001798 0.332623,-0.003545 0.326800,0.000501 0.330305,-0.003277 0.328017,0.001183 0.329732,0.002549 0.070180,0.002121 0.069557,-0.001403 0.069095,0.000306 0.329738,-0.001569 0.069084,-0.000220 0.070138,-0.002081 0.069801,0.001721 0.328834,0.000575 0.070031,0.001974 0.069104,0.000359 0.069131,-0.000489 0.330074,0.002705 0.069288,-0.000756 0.328292,0.001563 0.069073,0.000049 0.069103,-0.000355 0.069847,-0.001774 0.329501,0.002313 0.070191,0.002115 0.329536,-0.000616 0.069678,-0.001502 0.330971,0.000716 0.069680,-0.001572 0.069372,-0.001103 0.069854,0.001782 0.329241,0.003588 0.069634,-0.001512 0.070322,0.002253 0.069092,-0.000283
-15 -6 7 1.146298,-0.000330 0.432270,-0.002266 0.428923,-0.002981 0.429251,0.003268 0.434832,0.000772 0.429025,-0.002280 0.428775,0.005582 0.320425,-0.003276 0.320536,-0.001490 0.321696,-0.003204 0.315809,0.000312 0.319427,-0.003162 0.316964,0.000884 0.318977,0.002092 0.067865,0.001904 0.067382,-0.001354 0.066910,0.000285 0.319052,-0.000904 0.066912,-0.000300 0.067791,-0.001831 0.067584,0.001607 0.317940,0.000343 0.067744,0.001782 0.066907,0.000266 0.066919,-0.000340 0.319265,0.002637 0.067121,-0.000779 0.317528,0.001530 0.066889,-0.000052 0.066904,-0.000244 0.067581,-0.001604 0.318674,0.002079 0.067904,0.001922 0.318630,-0.000374 0.067386,-0.001285 0.319992,0.000976 0.067391,-0.001366 0.067178,-0.001038 0.067646,0.001677 0.318574,0.002760 0.067449,-0.001443 0.067968,0.002003 0.066895,-0.000166
-15 -5 -8 1.149818,0.000199 0.435046,-0.000246 0.430087,-0.003825 0.430126,0.002853 0.436525,0.001894 0.429801,-0.005656 0.430233,0.002623 0.321236,0.003819 0.317839,-0.000833 0.317488,-0.000650 0.322591,0.003544 0.322255,0.003927 0.321618,0.002187 0.318647,-0.001146 0.067831,0.001657 0.067120,0.000285 0.067099,-0.000042 0.319314,-0.004075 0.067502,0.001230 0.068291,-0.002114 0.067133,0.000362 0.320799,-0.001380 0.067630,0.001411 0.067340,0.000951 0.067949,-0.001784 0.320207,-0.003250 0.067376,0.000889 0.321302,0.000317 0.067648,0.001434 0.067503,-0.001231 0.067528,-0.001268 0.319599,0.000267 0.067572,0.001253 0.319443,-0.002825 0.068204,-0.002019 0.318848,-0.001171 0.068049,-0.001887 0.067099,-0.000062 0.067123,0.000302 0.319762,0.002618 0.067101,0.000104 0.068159,0.001993 0.067608,-0.001381
-15 -5 -7 1.185240,0.000180 0.450911,-0.000329 0.445412,-0.004299 0.445506,0.003290 0.452636,0.001949 0.445185,-0.006023 0.445594,0.003112 0.333925,0.003835 0.330666,-0.001184 0.330299,-0.000978 0.335358,0.003939 0.334918,0.004219 0.334403,0.002668 0.331137,-0.000779 0.070532,0.001920 0.069656,0.000204 0.069646,-0.000033 0.331759,-0.004935 0.070045,0.001289 0.071030,-0.002399 0.069707,0.000504 0.333613,-0.001099 0.070300,0.001649 0.069901,0.001029 0.070547,-0.001935 0.332836,-0.003429 0.069912,0.000895 0.334066,0.000231 0.070212,0.001533 0.070070,-0.001328 0.070176,-0.001484 0.332324,0.000508 0.070235,0.001493 0.332047,-0.003217 0.070891,-0.002266 0.331465,-0.001492 0.070733,-0.002126 0.069651,-0.000137 0.069696,0.000454 0.332188,0.003448 0.069646,0.000004 0.070900,0.002283 0.070175,-0.001483
-15 -5 -6 1.217761,0.000148 0.465558,-0.000430 0.459557,-0.004760 0.459705,0.003736 0.467539,0.001987 0.459396,-0.006324 0.459766,0.003642 0.345746,0.003643 0.342760,-0.001604 0.342396,-0.001397 0.347203,0.004272 0.346670,0.004349 0.346319,0.003162 0.342811,-0.000262 0.073061,0.002193 0.072010,0.000091 0.072009,-0.000021 0.343360,-0.005794 0.072389,0.001319 0.073586,-0.002685 0.072107,0.000670 0.345573,-0.000716 0.072799,0.001900 0.072270,0.001093 0.072940,-0.002063 0.344617,-0.003474 0.072254,0.000870 0.345937,0.000138 0.072574,0.001608 0.072441,-0.001406 0.072649,-0.001711 0.344224,0.000818 0.072728,0.001752 0.343842,-0.003575 0.073386,-0.002504 0.343318,-0.001818 0.073228,-0.002360 0.072020,-0.000230 0.072096,0.000634 0.343746,0.004366 0.072012,-0.000124 0.073464,0.002579 0.072543,-0.001563
-15 -5 -5 1.246715,0.000105 0.478651,-0.000552 0.472208,-0.005186 0.472407,0.004177 0.480888,0.002006 0.472117,-0.006541 0.472432,0.004201 0.356402,0.003213 0.353817,-0.002082 0.353483,-0.001908 0.357806,0.004510 0.357209,0.004266 0.357054,0.003634 0.353383,0.000396 0.075356,0.002465 0.074131,-0.000054 0.074130,-0.000004 0.353837,-0.006589 0.074478,0.001314 0.075893,-0.002957 0.074278,0.000857 0.356357,-0.000245 0.075065,0.002153 0.074391,0.001138 0.075068,-0.002156 0.355253,-0.003350 0.074348,0.000811 0.356593,0.000048 0.074679,0.001649 0.074559,-0.001459 0.074890,-0.001941 0.354988,0.001194 0.074995,0.002020 0.354536,-0.003869 0.075624,-0.002722 0.354122,-0.002120 0.075471,-0.002579 0.074153,-0.000339 0.074272,0.000839 0.354153,0.005326 0.074146,-0.000282 0.075787,0.002867 0.074655,-0.001613
-15 -5 -4 1.271452,0.000051 0.489859,-0.000695 0.483062,-0.005556 0.483304,0.004592 0.492347,0.002004 0.483043,-0.006658 0.483285,0.004772 0.365600,0.002538 0.363521,-0.002596 0.363250,-0.002500 0.366850,0.004624 0.366245,0.003937 0.366294,0.004047 0.362568,0.001168 0.077354,0.002724 0.075966,-0.000228 0.075957,0.000017 0.362911,-0.007249 0.076260,0.001270 0.077885,-0.003201 0.076168,0.001060 0.365643,0.000285 0.077039,0.002398 0.076210,0.001160 0.076873,-0.002206 0.364451,-0.003037 0.076143,0.000713 0.365716,-0.000025 0.076470,0.001651 0.076369,-0.001480 0.076838,-0.002165 0.364306,0.001627 0.076975,0.002287 0.363832,-0.004069 0.077541,-0.002906 0.363582,-0.002362 0.077400,-0.002769 0.075997,-0.000461 0.076170,0.001065 0.363131,0.006265 0.075998,-0.000466 0.077804,0.003133 0.076455,-0.001627
-15 -5 -3 1.291374,-0.000012 0.498881,-0.000860 0.491840,-0.005847 0.492114,0.004963 0.501604,0.001979 0.491892,-0.006666 0.492045,0.005334 0.373069,0.001644 0.371561,-0.003116 0.371391,-0.003148 0.374043,0.004595 0.373513,0.003351 0.373741,0.004359 0.370092,0.002005 0.078994,0.002956 0.077470,-0.000426 0.077438,0.000040 0.370324,-0.007707 0.077687,0.001184 0.079500,-0.003402 0.077724,0.001269 0.373130,0.000836 0.078662,0.002621 0.077675,0.001154 0.078305,-0.002207 0.371934,-0.002534 0.077592,0.000579 0.373019,-0.000067 0.077899,0.001610 0.077820,-0.001465 0.078437,-0.002368 0.371886,0.002097 0.078610,0.002538 0.371445,-0.004151 0.079079,-0.003043 0.371409,-0.002511 0.078955,-0.002919 0.077500,-0.000593 0.077739,0.001301 0.370425,0.007109 0.077517,-0.000669 0.079451,0.003362 0.077893,-0.001600
-15 -5 -2 1.305970,-0.000079 0.505459,-0.001045 0.498307,-0.006042 0.498597,0.005271 0.508393,0.001931 0.498421,-0.006560 0.498473,0.005863 0.378578,0.000588 0.377658,-0.003600 0.377628,-0.003813 0.379140,0.004415 0.378792,0.002533 0.379139,0.004536 0.375717,0.002841 0.080222,0.003144 0.078599,-0.000640 0.078530,0.000066 0.375849,-0.007904 0.078721,0.001058 0.080682,-0.003546 0.078901,0.001475 0.378561,0.001361 0.079880,0.002809 0.078743,0.001119 0.079322,-0.002152 0.377466,-0.001863 0.078657,0.000412 0.378261,-0.000068 0.078926,0.001523 0.078871,-0.001413 0.079634,-0.002541 0.377472,0.002573 0.079848,0.002759 0.377120,-0.004099 0.080188,-0.003121 0.377335,-0.002534 0.080086,-0.003016 0.078619,-0.000727 0.078933,0.001535 0.375815,0.007778 0.078662,-0.000882 0.080672,0.003537 0.078930,-0.001529
-15 -5 -1 1.314851,-0.000149 0.509401,-0.001246 0.502278,-0.006127 0.502569,0.005497 0.512511,0.001859 0.502445,-0.006341 0.502388,0.006334 0.381948,-0.000542 0.381583,-0.004008 0.381725,-0.004448 0.381965,0.004094 0.381918,0.001538 0.382292,0.004555 0.379251,0.003602 0.080993,0.003277 0.079321,-0.000857 0.079200,0.000092 0.379307,-0.007810 0.079333,0.000897 0.081390,-0.003621 0.079661,0.001664 0.381749,0.001813 0.080652,0.002949 0.079384,0.001056 0.079897,-0.002045 0.380862,-0.001068 0.079308,0.000221 0.381274,-0.000022 0.079523,0.001394 0.079491,-0.001324 0.080390,-0.002670 0.380870,0.003024 0.080645,0.002935 0.380653,-0.003909 0.080832,-0.003133 0.381137,-0.002413 0.080755,-0.003052 0.079321,-0.000856 0.079713,0.001756 0.379131,0.008204 0.079398,-0.001094 0.081422,0.003648 0.079534,-0.001418
-15 -5 1 1.314663,-0.000274 0.508982,-0.001669 0.502347,-0.005947 0.502591,0.005663 0.512315,0.001645 0.502577,-0.005612 0.502298,0.007013 0.381906,-0.002615 0.382383,-0.004450 0.382927,-0.005426 0.380523,0.003142 0.381409,-0.000625 0.381481,0.004112 0.379602,0.004629 0.081068,0.003345 0.079460,-0.001252 0.079201,0.000141 0.379615,-0.006768 0.079241,0.000508 0.081301,-0.003547 0.079834,0.001950 0.381071,0.002344 0.080755,0.003052 0.079321,0.000859 0.079677,-0.001693 0.380862,0.000630 0.079306,-0.000189 0.380361,0.000201 0.079379,0.001040 0.079385,-0.001056 0.080479,-0.002768 0.380723,0.003705 0.080808,0.003108 0.380824,-0.003180 0.080663,-0.002955 0.381811,-0.001743 0.080638,-0.002935 0.079389,-0.001068 0.079934,0.002098 0.379175,0.008168 0.079555,-0.001461 0.081418,0.003645 0.079400,-0.001099
-15 -5 2 1.305612,-0.000322 0.504639,-0.001875 0.498442,-0.005692 0.498640,0.005595 0.508011,0.001507 0.498678,-0.005137 0.498299,0.007186 0.378498,-0.003372 0.379220,-0.004445 0.379961,-0.005686 0.376348,0.002590 0.377806,-0.001597 0.377559,0.003692 0.376391,0.004805 0.080365,0.003275 0.078867,-0.001404 0.078533,0.000160 0.376439,-0.005911 0.078545,0.000304 0.080511,-0.003403 0.079234,0.002029 0.377272,0.002389 0.080078,0.003008 0.078622,0.000737 0.078899,-0.001471 0.377467,0.001391 0.078653,-0.000381 0.376523,0.000356 0.078649,0.000837 0.078666,-0.000894 0.079806,-0.002730 0.377201,0.003882 0.080161,0.003094 0.377437,-0.002698 0.079863,-0.002776 0.378616,-0.001241 0.079860,-0.002788 0.078751,-0.001138 0.079358,0.002200 0.375894,0.007703 0.078964,-0.001594 0.080664,0.003531 0.078671,-0.000911
-15 -5 3 1.290880,-0.000356 0.497694,-0.002065 0.492035,-0.005345 0.492176,0.005431 0.501054,0.001352 0.492262,-0.004619 0.491794,0.007238 0.372958,-0.003862 0.373809,-0.004290 0.374724,-0.005763 0.370073,0.002044 0.372112,-0.002385 0.371470,0.003188 0.371034,0.004741 0.079196,0.003142 0.077847,-0.001516 0.077443,0.000175 0.371146,-0.004926 0.077440,0.000110 0.079260,-0.003198 0.078193,0.002059 0.371352,0.002294 0.078940,0.002904 0.077503,0.000609 0.077709,-0.001235 0.371938,0.002013 0.077587,-0.000549 0.370619,0.000517 0.077509,0.000632 0.077531,-0.000726 0.078678,-0.002639 0.371536,0.003931 0.079051,0.003015 0.371862,-0.002188 0.078622,-0.002552 0.373176,-0.000682 0.078636,-0.002594 0.077685,-0.001179 0.078338,0.002248 0.370525,0.006994 0.077942,-0.001683 0.079440,0.003353 0.077529,-0.000718
-15 -5 4 1.270868,-0.000375 0.488354,-0.002230 0.483306,-0.004927 0.483384,0.005184 0.491654,0.001184 0.483508,-0.004080 0.482968,0.007167 0.365466,-0.004072 0.366349,-0.004006 0.367399,-0.005658 0.361935,0.001540 0.364511,-0.002940 0.363442,0.002645 0.363706,0.004463 0.077601,0.002956 0.076427,-0.001581 0.075963,0.000184 0.363901,-0.003897 0.075957,-0.000064 0.077592,-0.002948 0.076741,0.002041 0.363532,0.002084 0.077379,0.002749 0.076001,0.000483 0.076145,-0.001000 0.364459,0.002459 0.076136,-0.000686 0.362864,0.000667 0.075993,0.000437 0.076016,-0.000562 0.077133,-0.002500 0.363931,0.003854 0.077513,0.002878 0.364293,-0.001686 0.076983,-0.002298 0.365680,-0.000114 0.077011,-0.002366 0.076223,-0.001189 0.076902,0.002241 0.363233,0.006107 0.076517,-0.001725 0.077791,0.003122 0.076010,-0.000532
-15 -5 5 1.246093,-0.000380 0.476886,-0.002361 0.472492,-0.004459 0.472503,0.004868 0.480082,0.001009 0.472657,-0.003544 0.472063,0.006983 0.356255,-0.004022 0.357097,-0.003623 0.358237,-0.005391 0.352213,0.001103 0.355236,-0.003246 0.353756,0.002107 0.354643,0.004015 0.075633,0.002730 0.074647,-0.001601 0.074137,0.000187 0.354923,-0.002901 0.074139,-0.000211 0.075564,-0.002667 0.074920,0.001979 0.354079,0.001794 0.075446,0.002555 0.074157,0.000364 0.074252,-0.000776 0.355268,0.002716 0.074340,-0.000786 0.353509,0.000790 0.074144,0.000261 0.074164,-0.000409 0.075220,-0.002325 0.354642,0.003666 0.075596,0.002695 0.354984,-0.001224 0.075001,-0.002028 0.356384,0.000418 0.075035,-0.002118 0.074407,-0.001171 0.075092,0.002184 0.354238,0.005124 0.074728,-0.001722 0.075773,0.002854 0.074157,-0.000361
-15 -5 6 1.217152,-0.000370 0.463596,-0.002454 0.459869,-0.003966 0.459814,0.004501 0.466651,0.000833 0.459988,-0.003027 0.459360,0.006698 0.345594,-0.003761 0.346351,-0.003180 0.347532,-0.004994 0.341207,0.000746 0.344554,-0.003321 0.342718,0.001607 0.344118,0.003455 0.073353,0.002478 0.072554,-0.001578 0.072016,0.000185 0.344476,-0.001999 0.072032,-0.000327 0.073240,-0.002372 0.072782,0.001880 0.343282,0.001462 0.073200,0.002333 0.072023,0.000258 0.072081,-0.000574 0.344639,0.002793 0.072246,-0.000848 0.342828,0.000878 0.072011,0.000110 0.072025,-0.000273 0.072997,-0.002125 0.343953,0.003390 0.073360,0.002478 0.344228,-0.000822 0.072732,-0.001757 0.345590,0.000876 0.072768,-0.001863 0.072287,-0.001128 0.072960,0.002085 0.343801,0.004120 0.072625,-0.001678 0.073449,0.002565 0.072018,-0.000212
-15 -5 7 1.184688,-0.000350 0.448815,-0.002506 0.445741,-0.003469 0.445626,0.004102 0.451699,0.000659 0.445809,-0.002546 0.445165,0.006331 0.333775,-0.003351 0.334425,-0.002712 0.335602,-0.004508 0.329217,0.000469 0.332752,-0.003202 0.330643,0.001170 0.332427,0.002841 0.070825,0.002215 0.070202,-0.001520 0.069654,0.000179 0.332848,-0.001229 0.069687,-0.000411 0.070683,-0.002076 0.070385,0.001753 0.331434,0.001122 0.070704,0.002097 0.069653,0.000167 0.069684,-0.000398 0.332866,0.002718 0.069904,-0.000875 0.331103,0.000925 0.069646,-0.000014 0.069652,-0.000158 0.070525,-0.001911 0.332159,0.003054 0.070866,0.002241 0.332336,-0.000492 0.070237,-0.001496 0.333623,0.001238 0.070271,-0.001612 0.069918,-0.001064 0.070563,0.001952 0.332204,0.003163 0.070261,-0.001599 0.070884,0.002269 0.069648,-0.000088
-15 -5 8 1.149359,-0.000320 0.432878,-0.002515 0.430422,-0.002986 0.430252,0.003688 0.435568,0.000494 0.430437,-0.002109 0.429794,0.005902 0.321095,-0.002857 0.321633,-0.002251 0.322766,-0.003974 0.316530,0.000268 0.320116,-0.002942 0.317835,0.000806 0.319871,0.002228 0.068115,0.001951 0.067647,-0.001434 0.067106,0.000170 0.320333,-0.000611 0.067156,-0.000465 0.067955,-0.001791 0.067788,0.001608 0.318822,0.000803 0.068020,0.001858 0.067100,0.000092 0.067115,-0.000252 0.320244,0.002527 0.067369,-0.000871 0.318605,0.000933 0.067101,-0.000108 0.067099,-0.000065 0.067865,-0.001694 0.319554,0.002684 0.068180,0.001996 0.319617,-0.000237 0.067573,-0.001254 0.320803,0.001493 0.067603,-0.001375 0.067358,-0.000986 0.067961,0.001797 0.319736,0.002301 0.067696,-0.001496 0.068144,0.001979 0.067098,0.000010
-15 -4 -9 1.141530,0.000275 0.430779,0.000061 0.426292,-0.004022 0.426603,0.002785 0.432182,0.002141 0.425946,-0.005812 0.426793,0.002337 0.318133,0.003892 0.314813,-0.000638 0.314414,-0.000429 0.319578,0.004162 0.319212,0.003619 0.318652,0.002767 0.315908,-0.001100 0.067195,0.001592 0.066550,0.000422 0.066510,-0.000182 0.316473,-0.003583 0.066922,0.001240 0.067626,-0.002026 0.066510,0.000181 0.317558,-0.001864 0.067011,0.001365 0.066700,0.000853 0.067411,-0.001823 0.317256,-0.003047 0.066833,0.000992 0.318269,0.000588 0.067135,0.001521 0.066868,-0.001157 0.066926,-0.001245 0.316602,0.000096 0.066934,0.001172 0.316398,-0.003221 0.067612,-0.002001 0.315864,-0.001611 0.067470,-0.001881 0.066505,0.000114 0.066513,0.000209 0.317043,0.002112 0.066519,0.000259 0.067475,0.001886 0.066988,-0.001333
-15 -4 -8 1.181192,0.000272 0.448508,-0.000004 0.443458,-0.004575 0.443816,0.003276 0.450168,0.002219 0.443167,-0.006280 0.444006,0.002820 0.332291,0.004137 0.329057,-0.001000 0.328614,-0.000723 0.333914,0.004744 0.333388,0.004088 0.332974,0.003399 0.329852,-0.000785 0.070209,0.001876 0.069386,0.000371 0.069362,-0.000197 0.330380,-0.004491 0.069781,0.001327 0.070685,-0.002340 0.069374,0.000299 0.331850,-0.001635 0.069994,0.001623 0.069565,0.000934 0.070343,-0.002017 0.331376,-0.003371 0.069682,0.001036 0.332577,0.000456 0.070027,0.001665 0.069743,-0.001267 0.069887,-0.001482 0.330803,0.000318 0.069900,0.001423 0.330444,-0.003744 0.070633,-0.002286 0.329873,-0.002041 0.070485,-0.002157 0.069354,0.000067 0.069382,0.000350 0.330966,0.002893 0.069361,0.000189 0.070528,0.002198 0.069869,-0.001456
-15 -4 -7 1.218558,0.000256 0.465330,-0.000092 0.459734,-0.005130 0.460132,0.003799 0.467266,0.002275 0.459508,-0.006696 0.460312,0.003361 0.345851,0.004214 0.342854,-0.001467 0.342378,-0.001128 0.347633,0.005288 0.346924,0.004458 0.346723,0.004072 0.343235,-0.000304 0.073111,0.002184 0.072088,0.000287 0.072079,-0.000209 0.343705,-0.005459 0.072491,0.001389 0.073623,-0.002667 0.072113,0.000446 0.345589,-0.001267 0.072862,0.001904 0.072290,0.001005 0.073124,-0.002198 0.344925,-0.003601 0.072386,0.001052 0.346294,0.000277 0.072770,0.001791 0.072476,-0.001364 0.072731,-0.001740 0.344465,0.000626 0.072754,0.001704 0.343957,-0.004255 0.073520,-0.002576 0.343380,-0.002499 0.073371,-0.002442 0.072070,0.000002 0.072130,0.000524 0.344280,0.003805 0.072071,0.000088 0.073466,0.002529 0.072604,-0.001564
-15 -4 -6 1.252925,0.000226 0.480888,-0.000204 0.474788,-0.005667 0.475213,0.004338 0.483110,0.002306 0.474634,-0.007037 0.475374,0.003950 0.358497,0.004071 0.355896,-0.002040 0.355406,-0.001657 0.360399,0.005748 0.359501,0.004667 0.359577,0.004748 0.355760,0.000350 0.075836,0.002504 0.074600,0.000167 0.074604,-0.000218 0.356151,-0.006433 0.074994,0.001420 0.076372,-0.002996 0.074670,0.000620 0.358443,-0.000758 0.075554,0.002201 0.074817,0.001061 0.075690,-0.002352 0.357590,-0.003694 0.074887,0.001034 0.359083,0.000060 0.075301,0.001889 0.075005,-0.001440 0.075397,-0.002014 0.357268,0.001028 0.075436,0.002007 0.356636,-0.004718 0.076206,-0.002860 0.356095,-0.002955 0.076063,-0.002723 0.074596,-0.000083 0.074700,0.000732 0.356683,0.004818 0.074595,-0.000047 0.076223,0.002867 0.075131,-0.001646
-15 -4 -5 1.283571,0.000183 0.494816,-0.000344 0.488281,-0.006160 0.488716,0.004874 0.497327,0.002309 0.488205,-0.007283 0.488849,0.004574 0.369902,0.003671 0.367848,-0.002707 0.367371,-0.002312 0.371860,0.006078 0.370787,0.004655 0.371192,0.005380 0.367110,0.001168 0.078318,0.002826 0.076865,0.000010 0.076874,-0.000221 0.367414,-0.007342 0.077227,0.001411 0.078860,-0.003311 0.076988,0.000821 0.370058,-0.000124 0.078006,0.002503 0.077084,0.001096 0.077973,-0.002468 0.369043,-0.003609 0.077125,0.000974 0.370587,-0.000183 0.077558,0.001950 0.077268,-0.001487 0.077821,-0.002292 0.368871,0.001521 0.077882,0.002323 0.368163,-0.005094 0.078621,-0.003120 0.367707,-0.003365 0.078488,-0.002987 0.076872,-0.000187 0.077037,0.000970 0.367865,0.005882 0.076874,-0.000217 0.078728,0.003199 0.077387,-0.001694
-15 -4 -4 1.309794,0.000126 0.506756,-0.000514 0.499883,-0.006583 0.500307,0.005386 0.509548,0.002283 0.499885,-0.007416 0.500401,0.005215 0.379746,0.003000 0.378356,-0.003441 0.377927,-0.003081 0.381663,0.006238 0.380463,0.004379 0.381219,0.005911 0.376972,0.002112 0.080485,0.003132 0.078829,-0.000183 0.078831,-0.000219 0.377188,-0.008105 0.079135,0.001356 0.081013,-0.003595 0.079007,0.001041 0.380077,0.000604 0.080148,0.002796 0.079030,0.001105 0.079911,-0.002534 0.378961,-0.003322 0.079044,0.000869 0.380453,-0.000430 0.079478,0.001965 0.079204,-0.001500 0.079935,-0.002561 0.378925,0.002094 0.080026,0.002638 0.378211,-0.005342 0.080692,-0.003342 0.377892,-0.003682 0.080578,-0.003218 0.078840,-0.000310 0.079081,0.001233 0.377523,0.006927 0.078853,-0.000419 0.080907,0.003507 0.079314,-0.001701
-15 -4 -3 1.330943,0.000058 0.516380,-0.000712 0.509289,-0.006910 0.509678,0.005849 0.519434,0.002226 0.509365,-0.007424 0.509725,0.005848 0.387730,0.002082 0.387073,-0.004200 0.386734,-0.003933 0.389482,0.006198 0.388239,0.003823 0.389326,0.006286 0.385045,0.003125 0.082270,0.003406 0.080439,-0.000405 0.080420,-0.000210 0.385190,-0.008643 0.080664,0.001254 0.082760,-0.003830 0.080671,0.001271 0.388166,0.001372 0.081914,0.003063 0.080601,0.001085 0.081446,-0.002541 0.387035,-0.002827 0.080594,0.000720 0.388358,-0.000658 0.081008,0.001928 0.080760,-0.001473 0.081675,-0.002808 0.387106,0.002721 0.081804,0.002935 0.386463,-0.005432 0.082355,-0.003508 0.386332,-0.003858 0.082264,-0.003401 0.080445,-0.000445 0.080777,0.001508 0.385375,0.007867 0.080479,-0.000645 0.082691,0.003773 0.080855,-0.001662
-15 -4 -2 1.346457,-0.000018 0.523405,-0.000936 0.516238,-0.007121 0.516567,0.006239 0.526694,0.002139 0.516380,-0.007300 0.516560,0.006446 0.393605,0.000976 0.393684,-0.004928 0.393478,-0.004820 0.395041,0.005949 0.393875,0.003006 0.395223,0.006459 0.391069,0.004124 0.083610,0.003630 0.081650,-0.000648 0.081592,-0.000194 0.391171,-0.008889 0.081773,0.001106 0.084041,-0.003998 0.081931,0.001500 0.394041,0.002120 0.083246,0.003288 0.081750,0.001034 0.082533,-0.002483 0.393004,-0.002144 0.081732,0.000532 0.394034,-0.000843 0.082103,0.001836 0.081888,-0.001404 0.082983,-0.003016 0.393130,0.003364 0.083154,0.003197 0.392635,-0.005341 0.083553,-0.003606 0.392732,-0.003853 0.083490,-0.003521 0.081639,-0.000588 0.082073,0.001782 0.391182,0.008616 0.081706,-0.000885 0.084015,0.003977 0.081967,-0.001575
-15 -4 -1 1.355909,-0.000097 0.527619,-0.001180 0.520528,-0.007199 0.520774,0.006534 0.531103,0.002023 0.520723,-0.007049 0.520707,0.006982 0.397177,-0.000224 0.397932,-0.005564 0.397898,-0.005675 0.398138,0.005505 0.397195,0.001984 0.398687,0.006404 0.394834,0.005020 0.084455,0.003789 0.082425,-0.000896 0.082310,-0.000173 0.394934,-0.008805 0.082431,0.000918 0.084807,-0.004087 0.082745,0.001714 0.397491,0.002778 0.084093,0.003455 0.082442,0.000954 0.083141,-0.002362 0.396664,-0.001319 0.082425,0.000313 0.397293,-0.000963 0.082734,0.001692 0.082557,-0.001296 0.083812,-0.003172 0.396781,0.003976 0.084029,0.003404 0.396498,-0.005070 0.084245,-0.003624 0.396842,-0.003643 0.084213,-0.003569 0.082385,-0.000730 0.082927,0.002038 0.394758,0.009093 0.082495,-0.001125 0.084831,0.004106 0.082617,-0.001443
-15 -4 1 1.355740,-0.000244 0.527186,-0.001695 0.520697,-0.006941 0.520721,0.006779 0.530908,0.001712 0.520947,-0.006215 0.520531,0.007756 0.397033,-0.002452 0.398749,-0.006335 0.399133,-0.007017 0.396620,0.004188 0.396568,-0.000292 0.397870,0.005625 0.395121,0.006174 0.084544,0.003866 0.082578,-0.001351 0.082307,-0.000117 0.395345,-0.007670 0.082338,0.000470 0.084704,-0.004002 0.082931,0.002043 0.396761,0.003611 0.084217,0.003573 0.082384,0.000727 0.082879,-0.001957 0.396629,0.000472 0.082415,-0.000160 0.396280,-0.000966 0.082552,0.001284 0.082451,-0.000988 0.083921,-0.003284 0.396547,0.004918 0.084224,0.003604 0.396755,-0.004069 0.084042,-0.003418 0.397570,-0.002637 0.084071,-0.003434 0.082447,-0.000974 0.083192,0.002433 0.394816,0.009051 0.082664,-0.001548 0.084826,0.004102 0.082478,-0.001075
-15 -4 2 1.346136,-0.000303 0.522558,-0.001945 0.516568,-0.006617 0.516464,0.006718 0.526315,0.001525 0.516818,-0.005674 0.516217,0.007956 0.393330,-0.003272 0.395280,-0.006402 0.395877,-0.007386 0.392101,0.003430 0.392663,-0.001330 0.393629,0.004974 0.391619,0.006330 0.083781,0.003781 0.081944,-0.001528 0.081587,-0.000086 0.391956,-0.006720 0.081594,0.000238 0.083842,-0.003833 0.082288,0.002138 0.392657,0.003725 0.083484,0.003516 0.081640,0.000594 0.082029,-0.001699 0.392939,0.001282 0.081712,-0.000383 0.392111,-0.000856 0.081754,0.001046 0.081686,-0.000807 0.083193,-0.003235 0.392695,0.005170 0.083530,0.003583 0.393116,-0.003422 0.083164,-0.003208 0.394111,-0.001915 0.083217,-0.003259 0.081759,-0.001062 0.082582,0.002547 0.391288,0.008530 0.082031,-0.001703 0.084007,0.003970 0.081700,-0.000863
-15 -4 3 1.330504,-0.000347 0.515157,-0.002174 0.509763,-0.006189 0.509530,0.006538 0.518890,0.001325 0.509995,-0.005086 0.509231,0.008017 0.387349,-0.003806 0.389375,-0.006248 0.390163,-0.007509 0.385303,0.002684 0.386523,-0.002178 0.387030,0.004224 0.385813,0.006191 0.082511,0.003620 0.080852,-0.001657 0.080413,-0.000056 0.386279,-0.005626 0.080413,0.000020 0.082482,-0.003595 0.081172,0.002178 0.386267,0.003640 0.082250,0.003388 0.080447,0.000459 0.080738,-0.001425 0.386949,0.001946 0.080567,-0.000580 0.385714,-0.000691 0.080516,0.000805 0.080475,-0.000624 0.081969,-0.003118 0.386533,0.005250 0.082330,0.003485 0.387103,-0.002745 0.081810,-0.002943 0.388226,-0.001126 0.081880,-0.003028 0.080613,-0.001119 0.081491,0.002596 0.385509,0.007735 0.080937,-0.001809 0.082679,0.003762 0.080480,-0.000649
-15 -4 4 1.309282,-0.000374 0.505209,-0.002371 0.500480,-0.005679 0.500122,0.006254 0.508864,0.001116 0.500677,-0.004477 0.499779,0.007940 0.379288,-0.004038 0.381260,-0.005898 0.382202,-0.007388 0.376490,0.002001 0.378349,-0.002780 0.378328,0.003441 0.377900,0.005791 0.080779,0.003397 0.079332,-0.001733 0.078823,-0.000028 0.378492,-0.004483 0.078828,-0.000173 0.080673,-0.003304 0.079617,0.002165 0.377838,0.003387 0.080556,0.003198 0.078842,0.000329 0.079048,-0.001151 0.378863,0.002423 0.079011,-0.000739 0.377326,-0.000494 0.078879,0.000574 0.078857,-0.000448 0.080294,-0.002946 0.378290,0.005159 0.080667,0.003318 0.378933,-0.002086 0.080030,-0.002643 0.380123,-0.000338 0.080110,-0.002756 0.079045,-0.001144 0.079952,0.002581 0.377662,0.006744 0.079410,-0.001861 0.080892,0.003495 0.078857,-0.000446
-15 -4 5 1.283035,-0.000385 0.493005,-0.002528 0.488975,-0.005117 0.488503,0.005884 0.496533,0.000907 0.489124,-0.003873 0.488125,0.007733 0.369402,-0.003991 0.371224,-0.005396 0.372275,-0.007046 0.365974,0.001413 0.368396,-0.003119 0.367839,0.002684 0.368137,0.005190 0.078645,0.003128 0.077427,-0.001757 0.076865,-0.000003 0.368837,-0.003377 0.076885,-0.000332 0.078481,-0.002980 0.077669,0.002102 0.367663,0.003010 0.078462,0.002962 0.076873,0.000212 0.077010,-0.000892 0.368945,0.002699 0.077088,-0.000855 0.367230,-0.000290 0.076889,0.000365 0.076880,-0.000289 0.078221,-0.002730 0.368250,0.004916 0.078595,0.003096 0.368887,-0.001486 0.077884,-0.002325 0.370091,0.000388 0.077967,-0.002460 0.077101,-0.001138 0.078009,0.002507 0.367987,0.005648 0.077496,-0.001861 0.078711,0.003185 0.076878,-0.000264
-15 -4 6 1.252413,-0.000380 0.478879,-0.002638 0.475551,-0.004530 0.474982,0.005450 0.482238,0.000703 0.475644,-0.003295 0.474578,0.007413 0.357985,-0.003719 0.359601,-0.004791 0.360710,-0.006530 0.354093,0.000937 0.356956,-0.003212 0.355907,0.001998 0.356824,0.004460 0.076180,0.002829 0.075189,-0.001733 0.074594,0.000016 0.357603,-0.002376 0.074635,-0.000453 0.075975,-0.002640 0.075385,0.001997 0.356061,0.002561 0.076033,0.002695 0.074597,0.000111 0.074680,-0.000658 0.357500,0.002783 0.074848,-0.000927 0.355727,-0.000097 0.074601,0.000184 0.074599,-0.000151 0.075817,-0.002485 0.356729,0.004553 0.076181,0.002836 0.357294,-0.000972 0.075436,-0.002007 0.358464,0.001005 0.075516,-0.002157 0.074836,-0.001105 0.075719,0.002383 0.356770,0.004534 0.075247,-0.001815 0.076205,0.002852 0.074596,-0.000108
-15 -4 7 1.218114,-0.000363 0.463191,-0.002698 0.460538,-0.003943 0.459891,0.004974 0.466348,0.000509 0.460572,-0.002758 0.459472,0.007000 0.345353,-0.003291 0.346740,-0.004139 0.347858,-0.005892 0.341179,0.000575 0.344338,-0.003101 0.342883,0.001410 0.344285,0.003675 0.073454,0.002518 0.072676,-0.001667 0.072070,0.000032 0.345109,-0.001524 0.072133,-0.000537 0.073226,-0.002301 0.072827,0.001862 0.343355,0.002089 0.073340,0.002411 0.072070,0.000028 0.072115,-0.000455 0.344850,0.002706 0.072348,-0.000959 0.343126,0.000067 0.072070,0.000037 0.072070,-0.000039 0.073151,-0.002225 0.344052,0.004107 0.073496,0.002554 0.344497,-0.000556 0.072753,-0.001702 0.345600,0.001484 0.072825,-0.001860 0.072310,-0.001049 0.073148,0.002222 0.344321,0.003477 0.072723,-0.001730 0.073448,0.002513 0.072070,0.000017
-15 -4 8 1.180848,-0.000334 0.446302,-0.002710 0.444279,-0.003378 0.443574,0.004478 0.449233,0.000331 0.444251,-0.002274 0.443147,0.006517 0.331826,-0.002776 0.332984,-0.003484 0.334071,-0.005189 0.327551,0.000315 0.330854,-0.002842 0.329102,0.000934 0.330848,0.002899 0.070539,0.002208 0.069952,-0.001569 0.069353,0.000042 0.331681,-0.000841 0.069436,-0.000586 0.070303,-0.001976 0.070060,0.001706 0.329854,0.001631 0.070453,0.002127 0.069353,-0.000037 0.069373,-0.000288 0.331320,0.002507 0.069645,-0.000955 0.329726,0.000196 0.069354,-0.000076 0.069353,0.000049 0.070290,-0.001963 0.330540,0.003616 0.070610,0.002265 0.330840,-0.000240 0.069898,-0.001420 0.331854,0.001817 0.069960,-0.001580 0.069585,-0.000976 0.070361,0.002036 0.330959,0.002529 0.069988,-0.001615 0.070511,0.002182 0.069356,0.000113
-15 -4 9 1.141307,-0.000299 0.428565,-0.002675 0.427107,-0.002850 0.426365,0.003981 0.431255,0.000172 0.427021,-0.001848 0.425939,0.005989 0.317712,-0.002239 0.318657,-0.002865 0.319681,-0.004471 0.313495,0.000141 0.316805,-0.002491 0.314871,0.000567 0.316824,0.002180 0.067502,0.001912 0.067077,-0.001450 0.066502,0.000049 0.317635,-0.000325 0.066601,-0.000605 0.067270,-0.001675 0.067149,0.001538 0.315849,0.001218 0.067439,0.001851 0.066503,-0.000083 0.066508,-0.000154 0.317219,0.002228 0.066799,-0.000923 0.315806,0.000286 0.066508,-0.000159 0.066504,0.000112 0.067301,-0.001709 0.316492,0.003113 0.067592,0.001981 0.316642,-0.000015 0.066931,-0.001168 0.317557,0.002009 0.066981,-0.001324 0.066720,-0.000893 0.067425,0.001837 0.316990,0.001723 0.067103,-0.001482 0.067460,0.001871 0.066510,0.000181
-15 -3 -10 1.122569,0.000329 0.421763,0.000383 0.417850,-0.004071 0.418492,0.002589 0.423033,0.002345 0.417467,-0.005735 0.418741,0.001977 0.311240,0.003572 0.308177,-0.000335 0.307757,-0.000149 0.312655,0.004447 0.312303,0.002980 0.311843,0.003114 0.309507,-0.000987 0.065760,0.001464 0.065217,0.000526 0.065163,-0.000299 0.309949,-0.002912 0.065552,0.001196 0.066142,-0.001860 0.065137,0.000012 0.310546,-0.002255 0.065601,0.001264 0.065291,0.000728 0.066056,-0.001779 0.310525,-0.002587 0.065509,0.001041 0.311348,0.000929 0.065819,0.001533 0.065452,-0.001041 0.065535,-0.001171 0.309868,-0.000121 0.065513,0.001048 0.309655,-0.003377 0.066197,-0.001896 0.309242,-0.001898 0.066073,-0.001795 0.065158,0.000266 0.065141,0.000117 0.310565,0.001553 0.065181,0.000387 0.065985,0.001708 0.065578,-0.001233
-15 -3 -9 1.165523,0.000343 0.440866,0.000348 0.436400,-0.004681 0.437099,0.003101 0.442390,0.002454 0.436066,-0.006279 0.437366,0.002425 0.326438,0.003977 0.323410,-0.000647 0.322925,-0.000363 0.328093,0.005182 0.327554,0.003530 0.327249,0.003865 0.324511,-0.000738 0.068996,0.001753 0.068278,0.000509 0.068241,-0.000339 0.324915,-0.003772 0.068645,0.001303 0.069425,-0.002181 0.068214,0.000097 0.325854,-0.002124 0.068806,0.001526 0.068377,0.000804 0.069236,-0.002004 0.325706,-0.002991 0.068595,0.001120 0.326727,0.000802 0.068960,0.001712 0.068552,-0.001155 0.068722,-0.001414 0.325106,0.000045 0.068696,0.001294 0.324715,-0.003997 0.069457,-0.002201 0.324234,-0.002420 0.069327,-0.002091 0.068228,0.000253 0.068226,0.000237 0.325580,0.002216 0.068244,0.000352 0.069254,0.002021 0.068689,-0.001367
-15 -3 -8 1.206841,0.000345 0.459400,0.000290 0.454380,-0.005311 0.455123,0.003666 0.461204,0.002539 0.454107,-0.006790 0.455400,0.002939 0.341327,0.004277 0.338489,-0.001081 0.337942,-0.000687 0.343238,0.005915 0.342463,0.004050 0.342397,0.004694 0.339235,-0.000327 0.072180,0.002074 0.071257,0.000462 0.071241,-0.000381 0.339580,-0.004739 0.071647,0.001393 0.072651,-0.002527 0.071219,0.000210 0.340922,-0.001837 0.071958,0.001821 0.071381,0.000875 0.072328,-0.002226 0.340611,-0.003352 0.071590,0.001177 0.341839,0.000597 0.072010,0.001884 0.071568,-0.001261 0.071853,-0.001688 0.340109,0.000301 0.071824,0.001578 0.339529,-0.004637 0.072649,-0.002525 0.338994,-0.003002 0.072518,-0.002407 0.071220,0.000225 0.071244,0.000394 0.340273,0.003027 0.071227,0.000288 0.072471,0.002364 0.071711,-0.001492
-15 -3 -7 1.245823,0.000334 0.477014,0.000203 0.471459,-0.005943 0.472225,0.004270 0.479116,0.002595 0.471258,-0.007244 0.472504,0.003517 0.355598,0.004413 0.353128,-0.001653 0.352528,-0.001145 0.357769,0.006599 0.356712,0.004484 0.356979,0.005565 0.353383,0.000271 0.075255,0.002422 0.074098,0.000379 0.074105,-0.000421 0.353653,-0.005775 0.074498,0.001457 0.075757,-0.002890 0.074094,0.000354 0.355434,-0.001374 0.074998,0.002144 0.074245,0.000933 0.075266,-0.002434 0.354938,-0.003625 0.074437,0.001205 0.356359,0.000309 0.074908,0.002038 0.074438,-0.001352 0.074868,-0.001989 0.354570,0.000663 0.074843,0.001895 0.353811,-0.005259 0.075707,-0.002856 0.353245,-0.003614 0.075580,-0.002735 0.074075,0.000177 0.074139,0.000589 0.354344,0.003977 0.074076,0.000189 0.075575,0.002730 0.074585,-0.001598
-15 -3 -6 1.281724,0.000308 0.493327,0.000083 0.487285,-0.006551 0.488047,0.004898 0.495739,0.002617 0.487164,-0.007615 0.488319,0.004151 0.368913,0.004328 0.366995,-0.002371 0.366358,-0.001758 0.371327,0.007176 0.369958,0.004766 0.370648,0.006428 0.366633,0.001064 0.078151,0.002787 0.076742,0.000256 0.076769,-0.000457 0.366819,-0.006823 0.077134,0.001485 0.078670,-0.003257 0.076782,0.000531 0.369037,-0.000730 0.077860,0.002485 0.076904,0.000974 0.077980,-0.002614 0.368351,-0.003764 0.077072,0.001194 0.369924,-0.000056 0.077585,0.002162 0.077099,-0.001420 0.077704,-0.002307 0.368144,0.001144 0.077687,0.002240 0.367242,-0.005818 0.078560,-0.003181 0.366680,-0.004215 0.078443,-0.003060 0.076733,0.000107 0.076854,0.000823 0.367470,0.005038 0.076731,0.000052 0.078494,0.003106 0.077245,-0.001677
-15 -3 -5 1.313782,0.000266 0.507949,-0.000072 0.501498,-0.007106 0.502222,0.005529 0.510675,0.002603 0.501460,-0.007881 0.502476,0.004826 0.380920,0.003977 0.379723,-0.003224 0.379075,-0.002534 0.383533,0.007586 0.381845,0.004832 0.383033,0.007216 0.378643,0.002039 0.080796,0.003154 0.079130,0.000090 0.079168,-0.000488 0.378749,-0.007804 0.079490,0.001469 0.081312,-0.003610 0.079219,0.000737 0.381349,0.000082 0.080474,0.002834 0.079294,0.000992 0.080397,-0.002751 0.380497,-0.003726 0.079432,0.001136 0.382148,-0.000483 0.079972,0.002244 0.079484,-0.001456 0.080289,-0.002632 0.380460,0.001744 0.080289,0.002601 0.379479,-0.006264 0.081128,-0.003482 0.378966,-0.004749 0.081029,-0.003368 0.079129,0.000014 0.079329,0.001093 0.379316,0.006157 0.079131,-0.000125 0.081153,0.003476 0.079624,-0.001719
-15 -3 -4 1.341246,0.000207 0.520500,-0.000265 0.513743,-0.007577 0.514394,0.006137 0.523531,0.002550 0.513788,-0.008023 0.514617,0.005522 0.391273,0.003343 0.390928,-0.004183 0.390303,-0.003461 0.394004,0.007776 0.392030,0.004631 0.393756,0.007856 0.389071,0.003151 0.083112,0.003506 0.081201,-0.000117 0.081239,-0.000510 0.389119,-0.008633 0.081505,0.001402 0.083601,-0.003929 0.081344,0.000967 0.391985,0.001021 0.082765,0.003172 0.081349,0.000983 0.082447,-0.002832 0.391021,-0.003479 0.081457,0.001027 0.392648,-0.000944 0.082003,0.002274 0.081528,-0.001455 0.082551,-0.002948 0.391141,0.002450 0.082576,0.002961 0.390171,-0.006548 0.083334,-0.003740 0.389754,-0.005152 0.083260,-0.003639 0.081200,-0.000101 0.081499,0.001390 0.389555,0.007260 0.081216,-0.000338 0.083471,0.003820 0.081657,-0.001715
-15 -3 -3 1.363420,0.000135 0.530627,-0.000494 0.523693,-0.007935 0.524231,0.006692 0.533942,0.002458 0.523815,-0.008026 0.524413,0.006214 0.399657,0.002443 0.400228,-0.005194 0.399669,-0.004506 0.402384,0.007709 0.400205,0.004137 0.402453,0.008277 0.397597,0.004331 0.085024,0.003820 0.082900,-0.000359 0.082920,-0.000521 0.397623,-0.009223 0.083122,0.001282 0.085462,-0.004193 0.083096,0.001212 0.400583,0.002025 0.084660,0.003482 0.083011,0.000944 0.084070,-0.002847 0.399593,-0.003014 0.083090,0.000867 0.401070,-0.001402 0.083619,0.002243 0.083173,-0.001411 0.084419,-0.003237 0.399832,0.003230 0.084479,0.003302 0.398974,-0.006630 0.085105,-0.003935 0.398701,-0.005362 0.085063,-0.003855 0.082889,-0.000235 0.083306,0.001701 0.397887,0.008256 0.082930,-0.000582 0.085371,0.004118 0.083286,-0.001661
-15 -3 -2 1.379704,0.000053 0.538028,-0.000756 0.531065,-0.008156 0.531455,0.007165 0.541596,0.002328 0.531255,-0.007884 0.531585,0.006871 0.405803,0.001336 0.407277,-0.006186 0.406831,-0.005607 0.408367,0.007373 0.406113,0.003365 0.408804,0.008422 0.403941,0.005483 0.086463,0.004078 0.084178,-0.000626 0.084161,-0.000520 0.403994,-0.009500 0.084297,0.001112 0.086827,-0.004383 0.084422,0.001459 0.406834,0.003012 0.086093,0.003742 0.084230,0.000874 0.085216,-0.002787 0.405926,-0.002349 0.084288,0.000660 0.407122,-0.001815 0.084772,0.002148 0.084369,-0.001323 0.085827,-0.003480 0.406224,0.004040 0.085929,0.003601 0.405578,-0.006488 0.086380,-0.004050 0.405489,-0.005328 0.086373,-0.003999 0.084143,-0.000380 0.084692,0.002011 0.404054,0.009052 0.084223,-0.000844 0.086783,0.004348 0.084463,-0.001555
-15 -3 -1 1.389636,-0.000034 0.542474,-0.001043 0.535641,-0.008223 0.535849,0.007531 0.546251,0.002163 0.535882,-0.007601 0.535921,0.007461 0.409513,0.000118 0.411793,-0.007075 0.411505,-0.006685 0.411727,0.006787 0.409572,0.002368 0.412560,0.008264 0.407882,0.006502 0.087373,0.004259 0.084997,-0.000902 0.084920,-0.000506 0.408018,-0.009423 0.084996,0.000899 0.087642,-0.004484 0.085278,0.001692 0.410511,0.003896 0.087008,0.003934 0.084968,0.000776 0.085852,-0.002655 0.409800,-0.001529 0.085017,0.000417 0.410598,-0.002143 0.085430,0.001992 0.085081,-0.001195 0.086723,-0.003661 0.410083,0.004819 0.086873,0.003838 0.409731,-0.006120 0.087113,-0.004075 0.409849,-0.005025 0.087144,-0.004059 0.084924,-0.000530 0.085611,0.002301 0.407856,0.009562 0.085054,-0.001109 0.087654,0.004493 0.085155,-0.001402
-15 -3 1 1.389488,-0.000202 0.542041,-0.001650 0.535927,-0.007878 0.535707,0.007861 0.546066,0.001747 0.536209,-0.006671 0.535648,0.008323 0.409239,-0.002171 0.412589,-0.008235 0.412713,-0.008416 0.410201,0.005081 0.408818,0.000087 0.411779,0.007086 0.408073,0.007762 0.087476,0.004346 0.085158,-0.001411 0.084912,-0.000443 0.408523,-0.008229 0.084907,0.000396 0.087526,-0.004388 0.085468,0.002062 0.409752,0.005054 0.087153,0.004067 0.084922,0.000521 0.085549,-0.002201 0.409718,0.000285 0.084996,-0.000114 0.409522,-0.002435 0.085208,0.001535 0.084984,-0.000850 0.086852,-0.003787 0.409756,0.006042 0.087100,0.004063 0.410082,-0.004828 0.086879,-0.003844 0.410607,-0.003658 0.086978,-0.003907 0.084974,-0.000804 0.085917,0.002743 0.407938,0.009525 0.085229,-0.001583 0.087649,0.004489 0.085020,-0.000990
-15 -3 2 1.379425,-0.000272 0.537181,-0.001944 0.531621,-0.007485 0.531178,0.007810 0.541237,0.001509 0.531893,-0.006073 0.531054,0.008549 0.405280,-0.003022 0.408835,-0.008400 0.409180,-0.008913 0.405409,0.004111 0.404660,-0.000973 0.407275,0.006177 0.404307,0.007886 0.086660,0.004246 0.084488,-0.001611 0.084145,-0.000398 0.404955,-0.007222 0.084126,0.000141 0.086604,-0.004199 0.084787,0.002173 0.405401,0.005241 0.086372,0.003997 0.084143,0.000381 0.084636,-0.001909 0.405772,0.001114 0.084249,-0.000367 0.405084,-0.002381 0.084348,0.001264 0.084183,-0.000655 0.086075,-0.003724 0.405615,0.006383 0.086363,0.004035 0.406235,-0.004012 0.085932,-0.003603 0.406921,-0.002699 0.086055,-0.003706 0.084239,-0.000910 0.085280,0.002868 0.404204,0.008974 0.084559,-0.001760 0.086773,0.004340 0.084204,-0.000758
-15 -3 3 1.363042,-0.000326 0.529405,-0.002212 0.524492,-0.006975 0.523834,0.007618 0.533426,0.001262 0.524733,-0.005425 0.523648,0.008623 0.398932,-0.003580 0.402482,-0.008269 0.403034,-0.009106 0.398175,0.003168 0.398155,-0.001848 0.400244,0.005161 0.398111,0.007664 0.085300,0.004060 0.083335,-0.001758 0.082898,-0.000348 0.398953,-0.006063 0.082882,-0.000097 0.085150,-0.003931 0.083608,0.002226 0.398627,0.005165 0.085051,0.003845 0.082889,0.000244 0.083256,-0.001599 0.399385,0.001798 0.083035,-0.000590 0.398277,-0.002213 0.083024,0.000987 0.082912,-0.000462 0.084766,-0.003583 0.399021,0.006506 0.085086,0.003917 0.399854,-0.003168 0.084478,-0.003301 0.400656,-0.001664 0.084617,-0.003438 0.083024,-0.000987 0.084130,0.002917 0.398081,0.008132 0.083401,-0.001883 0.085357,0.004106 0.082922,-0.000529
-15 -3 4 1.340811,-0.000362 0.518957,-0.002443 0.514747,-0.006376 0.513895,0.007302 0.522883,0.001013 0.514942,-0.004758 0.513654,0.008544 0.390408,-0.003827 0.393782,-0.007869 0.394509,-0.008989 0.388790,0.002313 0.389517,-0.002476 0.390963,0.004125 0.389694,0.007139 0.083448,0.003801 0.081729,-0.001847 0.081212,-0.000296 0.390705,-0.004852 0.081213,-0.000303 0.083221,-0.003605 0.081966,0.002221 0.389695,0.004861 0.083240,0.003621 0.081201,0.000118 0.081458,-0.001290 0.390781,0.002291 0.081390,-0.000771 0.389362,-0.001957 0.081280,0.000722 0.081211,-0.000282 0.082973,-0.003376 0.390227,0.006414 0.083314,0.003721 0.391174,-0.002359 0.082574,-0.002958 0.392041,-0.000640 0.082718,-0.003124 0.081364,-0.001032 0.082502,0.002893 0.389763,0.007085 0.081789,-0.001947 0.083454,0.003806 0.081214,-0.000316
-15 -3 5 1.313337,-0.000380 0.506146,-0.002626 0.502664,-0.005722 0.501645,0.006881 0.509924,0.000770 0.502799,-0.004099 0.501357,0.008324 0.379978,-0.003788 0.383056,-0.007254 0.383914,-0.008595 0.377595,0.001588 0.379018,-0.002838 0.379778,0.003145 0.379333,0.006382 0.081170,0.003491 0.079718,-0.001876 0.079139,-0.000245 0.380471,-0.003683 0.079165,-0.000469 0.080889,-0.003241 0.079912,0.002162 0.378923,0.004385 0.081002,0.003344 0.079129,0.000009 0.079295,-0.000998 0.380247,0.002578 0.079358,-0.000903 0.378644,-0.001648 0.079167,0.000480 0.079131,-0.000123 0.080759,-0.003119 0.379544,0.006128 0.081107,0.003463 0.380502,-0.001631 0.080285,-0.002595 0.381388,0.000295 0.080426,-0.002783 0.079311,-0.001044 0.080444,0.002802 0.379509,0.005928 0.079768,-0.001954 0.081134,0.003460 0.079131,-0.000128
-15 -3 6 1.281314,-0.000381 0.491332,-0.002754 0.488566,-0.005044 0.487414,0.006383 0.494916,0.000540 0.488634,-0.003472 0.487089,0.007978 0.367954,-0.003519 0.370666,-0.006490 0.371606,-0.007977 0.364958,0.001011 0.366968,-0.002951 0.367068,0.002275 0.367353,0.005482 0.078542,0.003148 0.077357,-0.001851 0.076738,-0.000197 0.368564,-0.002629 0.076795,-0.000592 0.078228,-0.002862 0.077505,0.002058 0.366652,0.003803 0.078412,0.003032 0.076732,-0.000080 0.076829,-0.000735 0.368112,0.002670 0.076995,-0.000986 0.366450,-0.001322 0.076744,0.000271 0.076731,0.000010 0.078195,-0.002830 0.367313,0.005687 0.078538,0.003161 0.368194,-0.001017 0.077682,-0.002233 0.369060,0.001081 0.077813,-0.002433 0.076923,-0.001027 0.078020,0.002655 0.367626,0.004755 0.077396,-0.001908 0.078475,0.003089 0.076731,0.000028
-15 -3 7 1.245486,-0.000367 0.474895,-0.002826 0.472809,-0.004373 0.471560,0.005832 0.478251,0.000329 0.472806,-0.002894 0.471208,0.007531 0.354670,-0.003092 0.356992,-0.005649 0.357966,-0.007204 0.351246,0.000581 0.353695,-0.002857 0.353217,0.001547 0.354098,0.004525 0.075644,0.002792 0.074710,-0.001780 0.074074,-0.000154 0.355328,-0.001733 0.074160,-0.000672 0.075317,-0.002485 0.074814,0.001920 0.353229,0.003179 0.075547,0.002704 0.074073,-0.000147 0.074121,-0.000508 0.354723,0.002596 0.074361,-0.001023 0.353111,-0.001006 0.074071,0.000100 0.074071,0.000113 0.075357,-0.002524 0.353886,0.005138 0.075687,0.002837 0.354626,-0.000530 0.074837,-0.001887 0.355444,0.001686 0.074953,-0.002092 0.074265,-0.000985 0.075299,0.002467 0.354448,0.003645 0.074738,-0.001820 0.075556,0.002712 0.074073,0.000149
-15 -3 8 1.206607,-0.000341 0.457222,-0.002842 0.455756,-0.003730 0.454447,0.005256 0.460325,0.000142 0.455684,-0.002375 0.454077,0.007008 0.340466,-0.002581 0.342406,-0.004794 0.343370,-0.006347 0.336803,0.000280 0.339530,-0.002614 0.338590,0.000971 0.339919,0.003588 0.072553,0.002440 0.071842,-0.001675 0.071212,-0.000117 0.341119,-0.001016 0.071324,-0.000714 0.072230,-0.002127 0.071907,0.001759 0.338985,0.002565 0.072484,0.002376 0.071217,-0.000194 0.071232,-0.000321 0.340431,0.002399 0.071517,-0.001020 0.338948,-0.000722 0.071209,-0.000034 0.071217,0.000188 0.072320,-0.002218 0.339606,0.004530 0.072629,0.002506 0.340169,-0.000167 0.071819,-0.001569 0.340923,0.002101 0.071917,-0.001771 0.071402,-0.000925 0.072354,0.002252 0.340319,0.002653 0.071861,-0.001700 0.072453,0.002347 0.071221,0.000237
-15 -3 9 1.165411,-0.000308 0.438685,-0.002806 0.437765,-0.003134 0.436432,0.004677 0.441520,-0.000020 0.437629,-0.001921 0.436052,0.006435 0.325665,-0.002049 0.327253,-0.003976 0.328175,-0.005468 0.321939,0.000086 0.324790,-0.002279 0.323519,0.000539 0.325146,0.002725 0.069341,0.002104 0.068821,-0.001545 0.068214,-0.000086 0.326277,-0.000475 0.068345,-0.000722 0.069034,-0.001796 0.068853,0.001586 0.324231,0.002000 0.069294,0.002060 0.068225,-0.000223 0.068220,-0.000172 0.325564,0.002121 0.068527,-0.000986 0.324263,-0.000482 0.068216,-0.000131 0.068227,0.000238 0.069156,-0.001924 0.324792,0.003906 0.069439,0.002184 0.325168,0.000083 0.068690,-0.001285 0.325849,0.002338 0.068770,-0.001479 0.068397,-0.000852 0.069256,0.002023 0.325570,0.001812 0.068832,-0.001559 0.069237,0.002004 0.068234,0.000295
-15 -3 10 1.122584,-0.000269 0.419627,-0.002725 0.419174,-0.002595 0.417847,0.004113 0.422192,-0.000155 0.418982,-0.001532 0.417466,0.005837 0.310566,-0.001545 0.311843,-0.003230 0.312698,-0.004618 0.306924,-0.000027 0.309765,-0.001906 0.308290,0.000233 0.310082,0.001972 0.066072,0.001794 0.065708,-0.001402 0.065138,-0.000061 0.311116,-0.000092 0.065282,-0.000705 0.065790,-0.001499 0.065714,0.001409 0.309241,0.001508 0.066042,0.001765 0.065153,-0.000237 0.065138,-0.000060 0.310421,0.001804 0.065449,-0.000929 0.309326,-0.000291 0.065148,-0.000197 0.065158,0.000267 0.065927,-0.001649 0.309730,0.003302 0.066181,0.001880 0.309930,0.000239 0.065508,-0.001039 0.310538,0.002422 0.065570,-0.001221 0.065310,-0.000771 0.066071,0.001793 0.310507,0.001132 0.065712,-0.001406 0.065969,0.001692 0.065168,0.000327
-15 -2 -10 1.139146,0.000384 0.428501,0.000688 0.424698,-0.004609 0.425770,0.002797 0.429839,0.002623 0.424347,-0.006030 0.426082,0.001976 0.316805,0.003437 0.314135,-0.000222 0.313641,0.000010 0.318370,0.005197 0.317864,0.002695 0.317675,0.004001 0.315462,-0.000650 0.066982,0.001568 0.066403,0.000603 0.066358,-0.000445 0.315740,-0.002924 0.066716,0.001223 0.067350,-0.001946 0.066305,-0.000079 0.316123,-0.002466 0.066825,0.001375 0.066423,0.000658 0.067301,-0.001901 0.316248,-0.002388 0.066718,0.001138 0.317002,0.001180 0.067078,0.001675 0.066583,-0.001007 0.066765,-0.001293 0.315664,-0.000245 0.066710,0.001125 0.315297,-0.003954 0.067450,-0.002027 0.314956,-0.002565 0.067342,-0.001939 0.066347,0.000400 0.066308,0.000132 0.316389,0.001533 0.066365,0.000474 0.067177,0.001779 0.066720,-0.001229
-15 -2 -9 1.183336,0.000405 0.448193,0.000669 0.443858,-0.005286 0.444998,0.003364 0.449798,0.002744 0.443563,-0.006603 0.445338,0.002433 0.332531,0.003866 0.330006,-0.000554 0.329431,-0.000187 0.334404,0.006055 0.333643,0.003250 0.333702,0.004924 0.331069,-0.000327 0.070345,0.001882 0.069572,0.000593 0.069550,-0.000513 0.331280,-0.003790 0.069916,0.001332 0.070754,-0.002288 0.069487,-0.000006 0.331995,-0.002304 0.070157,0.001664 0.069612,0.000720 0.070603,-0.002148 0.332011,-0.002802 0.069916,0.001231 0.332965,0.001008 0.070341,0.001878 0.069786,-0.001113 0.070080,-0.001565 0.331501,-0.000079 0.070013,0.001393 0.330925,-0.004669 0.070839,-0.002360 0.330505,-0.003229 0.070729,-0.002266 0.069527,0.000409 0.069503,0.000262 0.331989,0.002178 0.069536,0.000450 0.070566,0.002111 0.069934,-0.001360
-15 -2 -8 1.225884,0.000414 0.467322,0.000621 0.462458,-0.005985 0.463638,0.003991 0.469218,0.002835 0.462231,-0.007140 0.464001,0.002962 0.347947,0.004202 0.345745,-0.001033 0.345087,-0.000506 0.350164,0.006909 0.349078,0.003793 0.349493,0.005933 0.346399,0.000175 0.073661,0.002234 0.072659,0.000553 0.072666,-0.000584 0.346526,-0.004766 0.073026,0.001422 0.074105,-0.002658 0.072595,0.000097 0.347641,-0.001957 0.073441,0.001990 0.072721,0.000773 0.073818,-0.002393 0.347510,-0.003182 0.073024,0.001302 0.348677,0.000725 0.073515,0.002076 0.072906,-0.001208 0.073343,-0.001872 0.347117,0.000190 0.073266,0.001703 0.346321,-0.005402 0.074164,-0.002715 0.345828,-0.003962 0.074058,-0.002616 0.072628,0.000403 0.072633,0.000432 0.347272,0.002972 0.072627,0.000394 0.073905,0.002476 0.073062,-0.001480
-15 -2 -7 1.266065,0.000409 0.485519,0.000539 0.480152,-0.006683 0.481339,0.004667 0.487727,0.002890 0.480005,-0.007615 0.481717,0.003559 0.362724,0.004387 0.361050,-0.001681 0.360312,-0.000978 0.365318,0.007700 0.363834,0.004268 0.364727,0.006983 0.361141,0.000881 0.076869,0.002616 0.075606,0.000475 0.075645,-0.000656 0.361173,-0.005814 0.075983,0.001483 0.077336,-0.003048 0.075573,0.000233 0.362730,-0.001399 0.076615,0.002348 0.075689,0.000812 0.076877,-0.002624 0.362427,-0.003486 0.075980,0.001341 0.363798,0.000319 0.076534,0.002255 0.075879,-0.001287 0.076495,-0.002209 0.362189,0.000584 0.076411,0.002051 0.361189,-0.006109 0.077355,-0.003080 0.360637,-0.004730 0.077260,-0.002981 0.075590,0.000377 0.075642,0.000645 0.361925,0.003905 0.075580,0.000302 0.077132,0.002867 0.076039,-0.001580
-15 -2 -6 1.303105,0.000387 0.502390,0.000417 0.496575,-0.007351 0.497723,0.005375 0.504923,0.002902 0.496513,-0.008002 0.498107,0.004217 0.376508,0.004360 0.375569,-0.002512 0.374764,-0.001631 0.379490,0.008360 0.377550,0.004609 0.379039,0.008006 0.374949,0.001797 0.079899,0.003017 0.078350,0.000352 0.078420,-0.000726 0.374889,-0.006873 0.078720,0.001505 0.080372,-0.003442 0.078357,0.000403 0.376892,-0.000620 0.079613,0.002728 0.078448,0.000832 0.079705,-0.002825 0.376405,-0.003665 0.078718,0.001338 0.377946,-0.000207 0.079325,0.002403 0.078639,-0.001340 0.079466,-0.002568 0.376352,0.001118 0.079382,0.002430 0.375193,-0.006737 0.080336,-0.003440 0.374609,-0.005478 0.080259,-0.003345 0.078348,0.000329 0.078469,0.000901 0.375606,0.004951 0.078334,0.000169 0.080173,0.003270 0.078798,-0.001650
-15 -2 -5 1.336209,0.000347 0.517528,0.000251 0.511346,-0.007956 0.512407,0.006090 0.520390,0.002869 0.511374,-0.008276 0.512785,0.004923 0.388927,0.004073 0.388909,-0.003522 0.388060,-0.002480 0.392280,0.008815 0.389852,0.004750 0.392038,0.008921 0.387460,0.002906 0.082671,0.003422 0.080829,0.000183 0.080922,-0.000788 0.387329,-0.007868 0.081169,0.001480 0.083129,-0.003823 0.080882,0.000606 0.389725,0.000365 0.082356,0.003117 0.080932,0.000828 0.082225,-0.002980 0.389070,-0.003673 0.081171,0.001285 0.390714,-0.000835 0.081815,0.002506 0.081116,-0.001360 0.082182,-0.002935 0.389212,0.001798 0.082105,0.002828 0.387974,-0.007227 0.083024,-0.003774 0.387392,-0.006136 0.082972,-0.003690 0.080834,0.000255 0.081049,0.001196 0.387963,0.006058 0.080824,-0.000008 0.082946,0.003667 0.081269,-0.001679
-15 -2 -4 1.364594,0.000289 0.530534,0.000039 0.524096,-0.008464 0.525015,0.006784 0.533715,0.002788 0.524211,-0.008416 0.525373,0.005654 0.399619,0.003503 0.400659,-0.004677 0.399798,-0.003517 0.403285,0.009004 0.400380,0.004634 0.403322,0.009638 0.398312,0.004160 0.085104,0.003810 0.082980,-0.000033 0.083083,-0.000839 0.398151,-0.008708 0.083266,0.001399 0.085521,-0.004168 0.083082,0.000838 0.400822,0.001511 0.084767,0.003495 0.083072,0.000795 0.084363,-0.003075 0.400048,-0.003478 0.083275,0.001175 0.401694,-0.001531 0.083932,0.002551 0.083242,-0.001339 0.084565,-0.003291 0.400369,0.002609 0.084505,0.003226 0.399160,-0.007522 0.085335,-0.004061 0.398622,-0.006628 0.085316,-0.003996 0.082983,0.000154 0.083318,0.001521 0.398652,0.007154 0.082987,-0.000227 0.085366,0.004039 0.083383,-0.001661
-15 -2 -3 1.387529,0.000215 0.541038,-0.000216 0.534478,-0.008844 0.535199,0.007423 0.544517,0.002660 0.534671,-0.008408 0.535525,0.006385 0.408255,0.002664 0.410410,-0.005920 0.409580,-0.004707 0.412124,0.008883 0.408814,0.004231 0.412502,0.010071 0.407169,0.005477 0.087117,0.004159 0.084744,-0.000288 0.084838,-0.000876 0.407036,-0.009304 0.084952,0.001262 0.087467,-0.004454 0.084896,0.001088 0.409802,0.002744 0.086765,0.003840 0.084806,0.000732 0.086053,-0.003096 0.408987,-0.003065 0.084972,0.001007 0.410513,-0.002242 0.085614,0.002529 0.084957,-0.001275 0.086537,-0.003618 0.409445,0.003519 0.086505,0.003602 0.408388,-0.007576 0.087191,-0.004280 0.407938,-0.006875 0.087212,-0.004241 0.084733,0.000031 0.085211,0.001863 0.407355,0.008149 0.084764,-0.000481 0.087353,0.004360 0.085081,-0.001589
-15 -2 -2 1.404384,0.000128 0.548723,-0.000511 0.542193,-0.009068 0.542666,0.007975 0.552465,0.002486 0.542451,-0.008245 0.542947,0.007083 0.414559,0.001611 0.417791,-0.007163 0.417040,-0.005985 0.418466,0.008442 0.414889,0.003546 0.419233,0.010158 0.413737,0.006752 0.088635,0.004444 0.086071,-0.000572 0.086133,-0.000893 0.413701,-0.009584 0.086179,0.001071 0.088895,-0.004661 0.086266,0.001345 0.416337,0.003964 0.088280,0.004131 0.086082,0.000640 0.087244,-0.003035 0.415585,-0.002447 0.086214,0.000787 0.416858,-0.002910 0.086810,0.002434 0.086208,-0.001167 0.088028,-0.003892 0.416111,0.004475 0.088035,0.003933 0.415328,-0.007365 0.088525,-0.004411 0.415006,-0.006819 0.088590,-0.004406 0.086030,-0.000111 0.086668,0.002202 0.413803,0.008948 0.086104,-0.000757 0.088832,0.004609 0.086311,-0.001464
-15 -2 -1 1.414675,0.000034 0.553348,-0.000837 0.547008,-0.009118 0.547190,0.008408 0.557306,0.002271 0.547311,-0.007933 0.547415,0.007713 0.418332,0.000436 0.422501,-0.008304 0.421881,-0.007258 0.422067,0.007706 0.418420,0.002628 0.423243,0.009869 0.417790,0.007867 0.089597,0.004645 0.086920,-0.000869 0.086925,-0.000890 0.417923,-0.009505 0.086913,0.000835 0.089748,-0.004770 0.087149,0.001592 0.420189,0.005066 0.089251,0.004346 0.086858,0.000524 0.087900,-0.002894 0.419610,-0.001668 0.086967,0.000526 0.420512,-0.003472 0.087486,0.002270 0.086957,-0.001020 0.088979,-0.004096 0.420121,0.005407 0.089035,0.004195 0.419710,-0.006892 0.089290,-0.004442 0.419542,-0.006427 0.089398,-0.004476 0.086832,-0.000264 0.087639,0.002519 0.417786,0.009465 0.086962,-0.001041 0.089744,0.004766 0.087037,-0.001291
-15 -2 1 1.414548,-0.000152 0.552929,-0.001529 0.547420,-0.008686 0.546948,0.008825 0.557139,0.001750 0.547746,-0.006926 0.547041,0.008646 0.417908,-0.001804 0.423238,-0.009877 0.423000,-0.009361 0.420606,0.005627 0.417540,0.000458 0.422538,0.008264 0.417864,0.009197 0.089711,0.004740 0.087083,-0.001422 0.086910,-0.000822 0.418497,-0.008295 0.086834,0.000290 0.089622,-0.004666 0.087334,0.001993 0.419428,0.006538 0.089414,0.004489 0.086831,0.000247 0.087564,-0.002400 0.419471,0.000091 0.086934,-0.000053 0.419419,-0.004089 0.087227,0.001773 0.086876,-0.000644 0.089126,-0.004233 0.419707,0.006903 0.089287,0.004439 0.420150,-0.005317 0.089030,-0.004190 0.420303,-0.004715 0.089212,-0.004311 0.086864,-0.000562 0.087980,0.003000 0.417903,0.009445 0.087134,-0.001556 0.089738,0.004762 0.086914,-0.000843
-15 -2 2 1.404148,-0.000231 0.547906,-0.001864 0.542996,-0.008227 0.542196,0.008787 0.552140,0.001462 0.543298,-0.006284 0.542217,0.008897 0.413753,-0.002645 0.419237,-0.010165 0.419223,-0.010001 0.415632,0.004469 0.413196,-0.000572 0.417848,0.007097 0.413881,0.009288 0.088854,0.004627 0.086384,-0.001642 0.086104,-0.000761 0.414792,-0.007280 0.086028,0.000016 0.088653,-0.004460 0.086621,0.002120 0.414905,0.006795 0.088593,0.004409 0.086029,0.000105 0.086600,-0.002081 0.415323,0.000906 0.086151,-0.000331 0.414793,-0.004101 0.086315,0.001474 0.086054,-0.000441 0.088310,-0.004158 0.415337,0.007341 0.088519,0.004405 0.416152,-0.004348 0.088028,-0.003925 0.416440,-0.003528 0.088233,-0.004087 0.086090,-0.000687 0.087323,0.003133 0.414019,0.008903 0.086433,-0.001753 0.088821,0.004600 0.086075,-0.000598
-15 -2 3 1.387212,-0.000295 0.539860,-0.002170 0.535631,-0.007641 0.534524,0.008589 0.544050,0.001169 0.535889,-0.005594 0.534476,0.008988 0.407140,-0.003202 0.412512,-0.010086 0.412717,-0.010288 0.408084,0.003360 0.406431,-0.001431 0.410489,0.005827 0.407374,0.008987 0.087423,0.004418 0.085182,-0.001806 0.084798,-0.000688 0.408540,-0.006114 0.084740,-0.000234 0.087129,-0.004170 0.085392,0.002188 0.407856,0.006724 0.087204,0.004234 0.084733,-0.000027 0.085151,-0.001743 0.408631,0.001582 0.084884,-0.000576 0.407692,-0.003928 0.084920,0.001167 0.084741,-0.000246 0.086931,-0.003994 0.408408,0.007524 0.087181,0.004271 0.409497,-0.003360 0.086496,-0.003592 0.409887,-0.002254 0.086712,-0.003789 0.084818,-0.000786 0.086128,0.003182 0.407639,0.008070 0.085226,-0.001892 0.087338,0.004348 0.084750,-0.000361
-15 -2 4 1.364236,-0.000340 0.529048,-0.002433 0.525545,-0.006961 0.524166,0.008247 0.533130,0.000882 0.525741,-0.004887 0.524053,0.008917 0.398291,-0.003454 0.403336,-0.009668 0.403736,-0.010213 0.398269,0.002371 0.397471,-0.002057 0.400761,0.004559 0.398566,0.008348 0.085476,0.004131 0.083511,-0.001906 0.083034,-0.000609 0.399939,-0.004902 0.083009,-0.000447 0.085111,-0.003817 0.083685,0.002195 0.398561,0.006365 0.085299,0.003981 0.082982,-0.000142 0.083268,-0.001404 0.399634,0.002073 0.083169,-0.000776 0.398392,-0.003604 0.083090,0.000870 0.082980,-0.000069 0.085044,-0.003756 0.399190,0.007450 0.085322,0.004050 0.400432,-0.002426 0.084494,-0.003213 0.400886,-0.001002 0.084709,-0.003438 0.083086,-0.000853 0.084431,0.003149 0.398965,0.007032 0.083547,-0.001970 0.085348,0.004023 0.082983,-0.000145
-15 -2 5 1.335853,-0.000365 0.515796,-0.002642 0.513027,-0.006225 0.511424,0.007785 0.519712,0.000608 0.513149,-0.004192 0.511253,0.008694 0.387485,-0.003427 0.392054,-0.008971 0.392613,-0.009806 0.386553,0.001548 0.386598,-0.002429 0.389032,0.003383 0.387748,0.007455 0.083084,0.003785 0.081419,-0.001942 0.080867,-0.000526 0.389260,-0.003736 0.080884,-0.000616 0.082673,-0.003424 0.081551,0.002147 0.387352,0.005787 0.082947,0.003668 0.080833,-0.000235 0.081010,-0.001085 0.388636,0.002363 0.081054,-0.000924 0.387215,-0.003178 0.080880,0.000599 0.080825,0.000082 0.082714,-0.003462 0.388013,0.007144 0.083010,0.003761 0.389284,-0.001601 0.082093,-0.002814 0.389767,0.000134 0.082298,-0.003057 0.080948,-0.000889 0.082285,0.003043 0.388269,0.005884 0.081446,-0.001986 0.082925,0.003650 0.080824,0.000041
-15 -2 6 1.302791,-0.000372 0.500477,-0.002791 0.498419,-0.005469 0.496645,0.007231 0.504181,0.000356 0.498462,-0.003535 0.496425,0.008338 0.375045,-0.003175 0.379054,-0.008076 0.379728,-0.009132 0.373330,0.000908 0.374129,-0.002560 0.375708,0.002361 0.375259,0.006406 0.080329,0.003406 0.078965,-0.001920 0.078363,-0.000445 0.376835,-0.002689 0.078422,-0.000735 0.079898,-0.003016 0.079054,0.002050 0.374588,0.005070 0.080228,0.003318 0.078345,-0.000304 0.078439,-0.000798 0.375983,0.002460 0.078596,-0.001017 0.374504,-0.002698 0.078352,0.000364 0.078336,0.000201 0.080020,-0.003132 0.375240,0.006650 0.080321,0.003426 0.376431,-0.000916 0.079370,-0.002415 0.376914,0.001084 0.079557,-0.002668 0.078467,-0.000894 0.079756,0.002877 0.375873,0.004721 0.078982,-0.001946 0.080152,0.003251 0.078335,0.000189
-15 -2 7 1.265827,-0.000363 0.483491,-0.002876 0.482093,-0.004724 0.480205,0.006616 0.486948,0.000132 0.482055,-0.002932 0.479945,0.007873 0.361314,-0.002770 0.364739,-0.007072 0.365481,-0.008268 0.358992,0.000445 0.360404,-0.002492 0.361203,0.001524 0.361461,0.005301 0.077297,0.003013 0.076216,-0.001849 0.075589,-0.000370 0.363030,-0.001803 0.075687,-0.000808 0.076866,-0.002612 0.076265,0.001917 0.360631,0.004292 0.077226,0.002951 0.075586,-0.000350 0.075621,-0.000552 0.362043,0.002396 0.075860,-0.001060 0.360611,-0.002210 0.075568,0.000170 0.075579,0.000289 0.077045,-0.002786 0.361241,0.006024 0.077340,0.003066 0.362273,-0.000385 0.076400,-0.002036 0.362737,0.001812 0.076563,-0.002289 0.075708,-0.000873 0.076920,0.002665 0.362133,0.003621 0.076223,-0.001860 0.077112,0.002848 0.075580,0.000300
-15 -2 8 1.225748,-0.000341 0.465241,-0.002899 0.464434,-0.004015 0.462485,0.005969 0.468427,-0.000062 0.464319,-0.002395 0.462195,0.007328 0.346644,-0.002286 0.349502,-0.006038 0.350268,-0.007297 0.343908,0.000135 0.345766,-0.002278 0.345905,0.000878 0.346719,0.004223 0.074069,0.002626 0.073241,-0.001740 0.072613,-0.000302 0.348219,-0.001096 0.072744,-0.000839 0.073656,-0.002228 0.073255,0.001759 0.345832,0.003519 0.074023,0.002585 0.072623,-0.000374 0.072619,-0.000348 0.347180,0.002209 0.072910,-0.001060 0.345873,-0.001749 0.072593,0.000018 0.072619,0.000347 0.073868,-0.002441 0.346377,0.005324 0.074148,0.002701 0.347203,-0.000001 0.073256,-0.001688 0.347636,0.002310 0.073393,-0.001933 0.072741,-0.000831 0.073852,0.002426 0.347411,0.002639 0.073240,-0.001739 0.073885,0.002458 0.072624,0.000375
-15 -2 9 1.183316,-0.000309 0.446116,-0.002866 0.445817,-0.003362 0.443857,0.005317 0.449016,-0.000223 0.445632,-0.001927 0.443546,0.006729 0.331367,-0.001784 0.333707,-0.005038 0.334462,-0.006296 0.328408,-0.000053 0.330544,-0.001977 0.330168,0.000408 0.331378,0.003235 0.070721,0.002258 0.070110,-0.001604 0.069501,-0.000242 0.332766,-0.000564 0.069656,-0.000835 0.070338,-0.001876 0.070097,0.001587 0.330515,0.002800 0.070695,0.002234 0.069522,-0.000380 0.069495,-0.000188 0.331741,0.001945 0.069811,-0.001026 0.330607,-0.001339 0.069489,-0.000094 0.069521,0.000378 0.070564,-0.002110 0.330982,0.004600 0.070825,0.002346 0.331586,0.000253 0.070004,-0.001379 0.331983,0.002594 0.070115,-0.001611 0.069632,-0.000773 0.070630,0.002173 0.332059,0.001808 0.070103,-0.001595 0.070547,0.002093 0.069529,0.000419
-15 -2 10 1.139246,-0.000272 0.426472,-0.002784 0.426595,-0.002775 0.424666,0.004681 0.429085,-0.000351 0.426351,-0.001529 0.424344,0.006103 0.315794,-0.001311 0.317677,-0.004119 0.318394,-0.005323 0.312776,-0.000150 0.315039,-0.001638 0.314294,0.000088 0.315756,0.002374 0.067321,0.001920 0.066887,-0.001454 0.066313,-0.000191 0.317002,-0.000188 0.066482,-0.000805 0.066976,-0.001561 0.066854,0.001412 0.314969,0.002165 0.067310,0.001909 0.066341,-0.000371 0.066304,-0.000067 0.316039,0.001644 0.066624,-0.000966 0.315099,-0.000992 0.066311,-0.000172 0.066345,0.000388 0.067201,-0.001803 0.315354,0.003896 0.067437,0.002014 0.315747,0.000401 0.066703,-0.001112 0.316108,0.002697 0.066789,-0.001327 0.066441,-0.000707 0.067321,0.001920 0.316399,0.001138 0.066875,-0.001440 0.067161,0.001762 0.066356,0.000436
-15 -1 -10 1.149403,0.000430 0.432453,0.001002 0.428850,-0.005064 0.430382,0.002944 0.433818,0.002860 0.428557,-0.006171 0.430747,0.001903 0.320120,0.003133 0.318011,-0.000024 0.317443,0.000254 0.321836,0.005729 0.321139,0.002270 0.321302,0.004760 0.319278,-0.000303 0.067740,0.001637 0.067142,0.000670 0.067117,-0.000594 0.319377,-0.002793 0.067419,0.001218 0.068077,-0.001985 0.067031,-0.000179 0.319518,-0.002576 0.067591,0.001457 0.067106,0.000561 0.068073,-0.001981 0.319768,-0.002090 0.067472,0.001212 0.320401,0.001402 0.067873,0.001782 0.067259,-0.000939 0.067540,-0.001390 0.319286,-0.000425 0.067451,0.001177 0.318781,-0.004379 0.068227,-0.002111 0.318513,-0.003161 0.068139,-0.002042 0.067099,0.000537 0.067028,0.000144 0.320002,0.001396 0.067105,0.000557 0.067895,0.001805 0.067400,-0.001188
-15 -1 -9 1.194336,0.000458 0.452491,0.001002 0.448395,-0.005794 0.450004,0.003552 0.454125,0.002991 0.448166,-0.006752 0.450409,0.002354 0.336143,0.003558 0.334312,-0.000346 0.333642,0.000105 0.338238,0.006661 0.337211,0.002800 0.337730,0.005817 0.335281,0.000084 0.071183,0.001969 0.070379,0.000670 0.070386,-0.000691 0.335282,-0.003616 0.070684,0.001323 0.071554,-0.002336 0.070277,-0.000120 0.335731,-0.002380 0.071005,0.001766 0.070359,0.000603 0.071452,-0.002242 0.335891,-0.002493 0.070741,0.001316 0.336712,0.001186 0.071217,0.002005 0.070523,-0.001031 0.070939,-0.001684 0.335500,-0.000279 0.070829,0.001459 0.334763,-0.005153 0.071697,-0.002463 0.334406,-0.003948 0.071614,-0.002390 0.070350,0.000570 0.070292,0.000282 0.335969,0.001981 0.070343,0.000544 0.071353,0.002146 0.070676,-0.001310
-15 -1 -8 1.237619,0.000473 0.471968,0.000968 0.467387,-0.006545 0.469036,0.004227 0.473896,0.003086 0.467235,-0.007294 0.469476,0.002878 0.351846,0.003907 0.350495,-0.000830 0.349717,-0.000168 0.354383,0.007580 0.352931,0.003333 0.353942,0.006961 0.351007,0.000657 0.074583,0.002340 0.073533,0.000638 0.073580,-0.000794 0.350896,-0.004543 0.073859,0.001408 0.074979,-0.002719 0.073449,-0.000033 0.351724,-0.001975 0.074375,0.002115 0.073533,0.000635 0.074745,-0.002502 0.351755,-0.002874 0.073921,0.001398 0.352781,0.000824 0.074472,0.002223 0.073704,-0.001111 0.074291,-0.002017 0.351501,-0.000023 0.074161,0.001787 0.350524,-0.005940 0.075105,-0.002839 0.350074,-0.004815 0.075032,-0.002766 0.073521,0.000589 0.073493,0.000461 0.351624,0.002704 0.073501,0.000501 0.074765,0.002522 0.073866,-0.001419
-15 -1 -7 1.278512,0.000474 0.490509,0.000895 0.485476,-0.007291 0.487114,0.004958 0.492753,0.003138 0.485411,-0.007771 0.487583,0.003473 0.366892,0.004123 0.366246,-0.001507 0.365360,-0.000603 0.369930,0.008421 0.367956,0.003820 0.369606,0.008137 0.366132,0.001442 0.077877,0.002745 0.076546,0.000566 0.076636,-0.000899 0.365904,-0.005535 0.076881,0.001462 0.078285,-0.003121 0.076488,0.000088 0.367160,-0.001330 0.077638,0.002498 0.076565,0.000649 0.077880,-0.002748 0.367030,-0.003191 0.076946,0.001448 0.368261,0.000303 0.077571,0.002424 0.076740,-0.001171 0.077535,-0.002383 0.366955,0.000369 0.077387,0.002156 0.365757,-0.006690 0.078381,-0.003226 0.365220,-0.005719 0.078326,-0.003157 0.076551,0.000590 0.076574,0.000686 0.366644,0.003557 0.076519,0.000419 0.078064,0.002924 0.076905,-0.001506
-15 -1 -6 1.316224,0.000457 0.507711,0.000775 0.502285,-0.008000 0.503852,0.005727 0.510283,0.003140 0.502311,-0.008155 0.504339,0.004133 0.380912,0.004146 0.381199,-0.002399 0.380211,-0.001236 0.384496,0.009105 0.381910,0.004197 0.384349,0.009265 0.380295,0.002445 0.080992,0.003171 0.079352,0.000449 0.079486,-0.001003 0.379964,-0.006536 0.079681,0.001475 0.081392,-0.003530 0.079329,0.000244 0.381657,-0.000432 0.080725,0.002907 0.079387,0.000643 0.080781,-0.002964 0.381350,-0.003399 0.079749,0.001454 0.382758,-0.000381 0.080437,0.002592 0.079560,-0.001203 0.080598,-0.002773 0.381484,0.000920 0.080438,0.002558 0.380119,-0.007344 0.081444,-0.003608 0.379512,-0.006595 0.081415,-0.003549 0.079372,0.000568 0.079471,0.000957 0.380675,0.004518 0.079333,0.000295 0.081175,0.003340 0.079724,-0.001561
-15 -1 -5 1.349943,0.000420 0.523156,0.000603 0.517425,-0.008639 0.518852,0.006509 0.526059,0.003088 0.517544,-0.008421 0.519346,0.004844 0.393525,0.003929 0.394944,-0.003506 0.393871,-0.002090 0.397671,0.009553 0.394412,0.004399 0.397764,0.010249 0.393119,0.003645 0.083846,0.003601 0.081886,0.000281 0.082058,-0.001100 0.392720,-0.007472 0.082189,0.001438 0.084217,-0.003925 0.081903,0.000436 0.394801,0.000703 0.083554,0.003324 0.081931,0.000611 0.083366,-0.003132 0.394325,-0.003451 0.082260,0.001406 0.395854,-0.001207 0.082993,0.002713 0.082094,-0.001201 0.083403,-0.003171 0.394681,0.001636 0.083239,0.002980 0.393240,-0.007837 0.084208,-0.003965 0.392589,-0.007364 0.084213,-0.003922 0.081915,0.000518 0.082119,0.001269 0.393356,0.005540 0.081877,0.000124 0.084014,0.003751 0.082251,-0.001573
-15 -1 -4 1.378865,0.000364 0.536435,0.000379 0.530512,-0.009169 0.531727,0.007271 0.539660,0.002980 0.530719,-0.008548 0.532214,0.005586 0.404362,0.003446 0.407049,-0.004798 0.405921,-0.003163 0.409037,0.009696 0.405095,0.004370 0.409435,0.010988 0.404228,0.004990 0.086355,0.004014 0.084084,0.000064 0.084281,-0.001183 0.403821,-0.008257 0.084338,0.001344 0.086670,-0.004284 0.084145,0.000659 0.406175,0.002026 0.086045,0.003731 0.084127,0.000551 0.085559,-0.003236 0.405569,-0.003312 0.084413,0.001298 0.407128,-0.002133 0.085166,0.002772 0.084273,-0.001158 0.085869,-0.003559 0.406130,0.002507 0.085711,0.003403 0.404735,-0.008108 0.086586,-0.004272 0.404075,-0.007934 0.086632,-0.004253 0.084111,0.000440 0.084451,0.001613 0.404330,0.006556 0.084085,-0.000092 0.086495,0.004136 0.084417,-0.001537
-15 -1 -3 1.402244,0.000289 0.547167,0.000103 0.541189,-0.009558 0.542119,0.007980 0.550693,0.002816 0.541472,-0.008522 0.542585,0.006331 0.413088,0.002705 0.417088,-0.006214 0.415944,-0.004425 0.418198,0.009491 0.413632,0.004073 0.418956,0.011388 0.413275,0.006394 0.088432,0.004386 0.085887,-0.000196 0.086088,-0.001247 0.412936,-0.008807 0.086070,0.001191 0.088666,-0.004582 0.085990,0.000905 0.415384,0.003452 0.088114,0.004102 0.085910,0.000463 0.087292,-0.003261 0.414719,-0.002966 0.086148,0.001129 0.416195,-0.003095 0.086890,0.002758 0.086034,-0.001072 0.087913,-0.003914 0.415439,0.003501 0.087776,0.003804 0.414232,-0.008109 0.088496,-0.004507 0.413600,-0.008217 0.088590,-0.004519 0.085896,0.000332 0.086399,0.001975 0.413272,0.007485 0.085897,-0.000347 0.088531,0.004470 0.086159,-0.001446
-15 -1 -2 1.419433,0.000200 0.555027,-0.000219 0.549145,-0.009776 0.549724,0.008597 0.558817,0.002600 0.549488,-0.008338 0.550154,0.007047 0.419428,0.001755 0.424672,-0.007659 0.423563,-0.005810 0.424808,0.008929 0.419759,0.003508 0.425964,0.011381 0.419961,0.007742 0.090002,0.004690 0.087241,-0.000489 0.087420,-0.001285 0.419778,-0.009054 0.087333,0.000983 0.090130,-0.004796 0.087382,0.001162 0.422093,0.004870 0.089684,0.004415 0.087226,0.000349 0.088511,-0.003201 0.421462,-0.002421 0.087417,0.000902 0.422731,-0.004015 0.088113,0.002667 0.087323,-0.000944 0.089462,-0.004212 0.422269,0.004561 0.089357,0.004156 0.421387,-0.007816 0.089869,-0.004649 0.420821,-0.008145 0.090013,-0.004699 0.087215,0.000200 0.087902,0.002335 0.419904,0.008236 0.087260,-0.000629 0.090048,0.004728 0.087426,-0.001303
-15 -1 -1 1.429934,0.000101 0.559766,-0.000576 0.554136,-0.009806 0.554311,0.009087 0.563772,0.002339 0.554516,-0.008001 0.554693,0.007700 0.423185,0.000679 0.429489,-0.009014 0.428472,-0.007218 0.428606,0.008049 0.423294,0.002714 0.430172,0.010944 0.424058,0.008911 0.090998,0.004904 0.088105,-0.000797 0.088233,-0.001294 0.424115,-0.008959 0.088092,0.000730 0.091005,-0.004910 0.088273,0.001414 0.426056,0.006155 0.090693,0.004645 0.088032,0.000216 0.089178,-0.003053 0.425563,-0.001716 0.088183,0.000629 0.426508,-0.004809 0.088798,0.002499 0.088101,-0.000779 0.090453,-0.004432 0.426365,0.005611 0.090393,0.004434 0.425918,-0.007238 0.090653,-0.004683 0.425448,-0.007682 0.090846,-0.004777 0.088027,0.000051 0.088907,0.002670 0.424009,0.008729 0.088131,-0.000922 0.090983,0.004892 0.088179,-0.001113
-15 -1 1 1.429828,-0.000098 0.559379,-0.001339 0.554677,-0.009291 0.553966,0.009583 0.563630,0.001720 0.555055,-0.006941 0.554220,0.008680 0.422610,-0.001399 0.430136,-0.010978 0.429452,-0.009631 0.427278,0.005661 0.422297,0.000766 0.429575,0.008931 0.424011,0.010269 0.091120,0.005004 0.088261,-0.001380 0.088211,-0.001222 0.424719,-0.007779 0.088029,0.000156 0.090874,-0.004801 0.088443,0.001836 0.425317,0.007889 0.090869,0.004796 0.088027,-0.000076 0.088820,-0.002534 0.425362,-0.000086 0.088138,0.000020 0.425449,-0.005752 0.088509,0.001976 0.088044,-0.000384 0.090614,-0.004576 0.425882,0.007344 0.090663,0.004692 0.426429,-0.005421 0.090377,-0.004418 0.426188,-0.005684 0.090645,-0.004603 0.088035,-0.000263 0.089273,0.003177 0.424170,0.008742 0.088291,-0.001464 0.090977,0.004887 0.088077,-0.000642
-15 -1 2 1.419237,-0.000185 0.554270,-0.001709 0.550199,-0.008776 0.549051,0.009563 0.558539,0.001387 0.550538,-0.006275 0.549231,0.008954 0.418333,-0.002189 0.425946,-0.011405 0.425481,-0.010415 0.422227,0.004370 0.417846,-0.000181 0.424785,0.007545 0.419874,0.010328 0.090235,0.004882 0.087541,-0.001614 0.087377,-0.001146 0.420925,-0.006810 0.087212,-0.000126 0.089879,-0.004585 0.087707,0.001978 0.420706,0.008202 0.090022,0.004707 0.087216,-0.000214 0.087823,-0.002197 0.421082,0.000681 0.087330,-0.000275 0.420732,-0.005830 0.087559,0.001657 0.087214,-0.000180 0.089770,-0.004491 0.421363,0.007880 0.089874,0.004654 0.422346,-0.004335 0.089339,-0.004137 0.422211,-0.004307 0.089627,-0.004364 0.087231,-0.000405 0.088604,0.003314 0.420203,0.008253 0.087567,-0.001676 0.090037,0.004719 0.087230,-0.000392
-15 -1 3 1.401984,-0.000257 0.546077,-0.002048 0.542703,-0.008127 0.541153,0.009367 0.550294,0.001054 0.542981,-0.005563 0.541258,0.009064 0.411576,-0.002717 0.418952,-0.011412 0.418715,-0.010819 0.414508,0.003156 0.410947,-0.000982 0.417228,0.006069 0.413160,0.009970 0.088760,0.004658 0.086307,-0.001791 0.086028,-0.001050 0.414515,-0.005706 0.085901,-0.000382 0.088314,-0.004283 0.086445,0.002061 0.413508,0.008131 0.088587,0.004516 0.085896,-0.000335 0.086330,-0.001839 0.414201,0.001322 0.086027,-0.000538 0.413474,-0.005654 0.086115,0.001327 0.085881,0.000010 0.088344,-0.004309 0.414221,0.008136 0.088497,0.004508 0.415528,-0.003247 0.087756,-0.003783 0.415479,-0.002834 0.088050,-0.004044 0.085918,-0.000526 0.087381,0.003362 0.413671,0.007491 0.086326,-0.001831 0.088516,0.004457 0.085885,-0.000156
-15 -1 4 1.378576,-0.000309 0.535060,-0.002339 0.532414,-0.007382 0.530514,0.009011 0.539160,0.000733 0.532615,-0.004839 0.530546,0.009009 0.402563,-0.002963 0.409441,-0.011021 0.409422,-0.010827 0.404438,0.002096 0.401830,-0.001577 0.407215,0.004626 0.404100,0.009250 0.086751,0.004351 0.084594,-0.001902 0.084209,-0.000941 0.405690,-0.004567 0.084134,-0.000595 0.086244,-0.003915 0.084696,0.002085 0.404010,0.007723 0.086618,0.004241 0.084110,-0.000433 0.084393,-0.001482 0.404966,0.001792 0.084266,-0.000753 0.403958,-0.005263 0.084227,0.001007 0.084088,0.000176 0.086391,-0.004047 0.404737,0.008106 0.086583,0.004270 0.406230,-0.002236 0.085691,-0.003381 0.406244,-0.001391 0.085979,-0.003667 0.084138,-0.000618 0.085640,0.003323 0.404780,0.006535 0.084604,-0.001922 0.086476,0.004120 0.084084,0.000055
-15 -1 5 1.349663,-0.000342 0.521556,-0.002572 0.519630,-0.006583 0.517446,0.008520 0.525480,0.000434 0.519743,-0.004133 0.517411,0.008799 0.391576,-0.002949 0.397776,-0.010296 0.397948,-0.010466 0.392398,0.001237 0.390776,-0.001942 0.395131,0.003314 0.392993,0.008261 0.084285,0.003982 0.082451,-0.001947 0.081978,-0.000825 0.394732,-0.003479 0.081962,-0.000759 0.083745,-0.003507 0.082514,0.002052 0.392551,0.007054 0.084190,0.003903 0.081913,-0.000504 0.082074,-0.001145 0.393689,0.002075 0.082098,-0.000913 0.392514,-0.004718 0.081952,0.000712 0.081889,0.000311 0.083983,-0.003724 0.393251,0.007813 0.084203,0.003960 0.394788,-0.001358 0.083219,-0.002957 0.394844,-0.000084 0.083488,-0.003258 0.081945,-0.000681 0.083438,0.003206 0.393809,0.005476 0.082452,-0.001950 0.083993,0.003733 0.081882,0.000230
-15 -1 6 1.315990,-0.000355 0.505946,-0.002740 0.504703,-0.005766 0.502310,0.007927 0.509649,0.000166 0.504724,-0.003468 0.502214,0.008451 0.378937,-0.002726 0.384363,-0.009328 0.384689,-0.009800 0.378799,0.000591 0.378107,-0.002086 0.381402,0.002197 0.380186,0.007110 0.081449,0.003578 0.079939,-0.001931 0.079403,-0.000710 0.381981,-0.002508 0.079445,-0.000871 0.080901,-0.003084 0.079964,0.001969 0.379498,0.006216 0.081386,0.003524 0.079369,-0.000548 0.079437,-0.000842 0.380728,0.002176 0.079581,-0.001016 0.379498,-0.004084 0.079353,0.000456 0.079347,0.000411 0.081201,-0.003363 0.380140,0.007306 0.081436,0.003601 0.381597,-0.000646 0.080419,-0.002535 0.381676,0.001007 0.080661,-0.002840 0.079403,-0.000712 0.080842,0.003026 0.381091,0.004400 0.079932,-0.001920 0.081153,0.003320 0.079341,0.000365
-15 -1 7 1.278354,-0.000351 0.488642,-0.002840 0.488019,-0.004966 0.485493,0.007263 0.492088,-0.000068 0.487950,-0.002862 0.485345,0.007990 0.364993,-0.002361 0.369621,-0.008217 0.370057,-0.008914 0.364053,0.000144 0.364163,-0.002047 0.366458,0.001305 0.366049,0.005901 0.078329,0.003160 0.077128,-0.001864 0.076553,-0.000600 0.367817,-0.001694 0.076648,-0.000934 0.077798,-0.002666 0.077118,0.001849 0.365225,0.005301 0.078293,0.003129 0.076546,-0.000566 0.076549,-0.000582 0.366459,0.002125 0.076780,-0.001066 0.365270,-0.003423 0.076498,0.000243 0.076529,0.000477 0.078132,-0.002986 0.365785,0.006645 0.078372,0.003218 0.367070,-0.000109 0.077370,-0.002133 0.367160,0.001843 0.077579,-0.002433 0.076581,-0.000717 0.077932,0.002799 0.366994,0.003381 0.077112,-0.001841 0.078043,0.002904 0.076526,0.000460
-15 -1 8 1.237558,-0.000333 0.470056,-0.002873 0.469975,-0.004210 0.467386,0.006562 0.473222,-0.000264 0.469820,-0.002325 0.467196,0.007444 0.350096,-0.001923 0.353954,-0.007056 0.354459,-0.007898 0.348544,-0.000134 0.349292,-0.001873 0.350709,0.000635 0.350956,0.004726 0.075014,0.002749 0.074087,-0.001756 0.073501,-0.000499 0.352629,-0.001048 0.073637,-0.000952 0.074516,-0.002270 0.074049,0.001702 0.350091,0.004386 0.074998,0.002736 0.073515,-0.000563 0.073477,-0.000368 0.351258,0.001958 0.073763,-0.001070 0.350181,-0.002784 0.073450,0.000075 0.073504,0.000513 0.074860,-0.002611 0.350557,0.005893 0.075095,0.002830 0.351615,0.000264 0.074146,-0.001766 0.351710,0.002416 0.074322,-0.002053 0.073550,-0.000698 0.074787,0.002542 0.351894,0.002470 0.074066,-0.001726 0.074745,0.002502 0.073505,0.000518
-15 -1 9 1.194384,-0.000305 0.450584,-0.002847 0.450957,-0.003515 0.448371,0.005853 0.453459,-0.000421 0.450727,-0.001861 0.448149,0.006842 0.334584,-0.001471 0.337740,-0.005921 0.338275,-0.006837 0.332619,-0.000283 0.333827,-0.001618 0.334522,0.000165 0.335263,0.003649 0.071580,0.002360 0.070890,-0.001621 0.070313,-0.000408 0.336791,-0.000565 0.070479,-0.000935 0.071126,-0.001907 0.070830,0.001540 0.334430,0.003529 0.071580,0.002360 0.070343,-0.000542 0.070283,-0.000200 0.335479,0.001718 0.070597,-0.001037 0.334557,-0.002201 0.070274,-0.000050 0.070338,0.000523 0.071463,-0.002252 0.334801,0.005109 0.071687,0.002454 0.335611,0.000496 0.070816,-0.001440 0.335709,0.002746 0.070958,-0.001708 0.070377,-0.000662 0.071485,0.002273 0.336155,0.001699 0.070864,-0.001587 0.071335,0.002127 0.070343,0.000543
-15 -1 10 1.149562,-0.000270 0.430595,-0.002769 0.431330,-0.002894 0.428802,0.005159 0.433176,-0.000541 0.431038,-0.001469 0.428556,0.006210 0.318769,-0.001047 0.321308,-0.004868 0.321843,-0.005797 0.316574,-0.000338 0.318072,-0.001327 0.318213,-0.000139 0.319291,0.002711 0.068097,0.002003 0.067601,-0.001470 0.067051,-0.000330 0.320648,-0.000225 0.067235,-0.000892 0.067694,-0.001584 0.067527,0.001373 0.318541,0.002768 0.068107,0.002012 0.067092,-0.000509 0.067023,-0.000073 0.319442,0.001443 0.067343,-0.000979 0.318694,-0.001696 0.067027,-0.000138 0.067092,0.000512 0.068010,-0.001920 0.318820,0.004340 0.068217,0.002102 0.319391,0.000616 0.067440,-0.001159 0.319492,0.002870 0.067551,-0.001405 0.067123,-0.000615 0.068099,0.002004 0.320111,0.001076 0.067573,-0.001434 0.067879,0.001788 0.067101,0.000543
-15 0 -10 1.152971,0.000463 0.433477,0.001304 0.430156,-0.005404 0.432150,0.003018 0.434825,0.003039 0.429946,-0.006142 0.432556,0.001763 0.321044,0.002688 0.319624,0.000252 0.318982,0.000568 0.322910,0.005969 0.321993,0.001749 0.322566,0.005296 0.320771,0.000010 0.068000,0.001665 0.067403,0.000722 0.067408,-0.000735 0.320690,-0.002523 0.067634,0.001179 0.068295,-0.001970 0.067286,-0.000278 0.320598,-0.002571 0.067865,0.001503 0.067317,0.000443 0.068337,-0.002010 0.320929,-0.001720 0.067739,0.001256 0.321408,0.001570 0.068170,0.001847 0.067453,-0.000843 0.067826,-0.001454 0.320570,-0.000652 0.067703,0.001198 0.319962,-0.004598 0.068491,-0.002141 0.319758,-0.003616 0.068429,-0.002094 0.067383,0.000666 0.067271,0.000153 0.321228,0.001144 0.067370,0.000629 0.068109,0.001783 0.067593,-0.001113
-15 0 -8 1.241591,0.000516 0.473161,0.001306 0.468977,-0.006945 0.471097,0.004351 0.475058,0.003273 0.468923,-0.007233 0.471598,0.002690 0.352848,0.003420 0.352495,-0.000473 0.351598,0.000310 0.355704,0.007822 0.353856,0.002720 0.355532,0.007637 0.352816,0.001048 0.074901,0.002383 0.073841,0.000708 0.073940,-0.000992 0.352467,-0.004075 0.074112,0.001351 0.075232,-0.002701 0.073745,-0.000169 0.353004,-0.001885 0.074714,0.002183 0.073784,0.000469 0.075062,-0.002543 0.353138,-0.002458 0.074239,0.001457 0.353972,0.000883 0.074834,0.002313 0.073933,-0.000973 0.074650,-0.002110 0.353044,-0.000333 0.074468,0.001821 0.351946,-0.006173 0.075426,-0.002883 0.351536,-0.005457 0.075391,-0.002841 0.073860,0.000769 0.073786,0.000478 0.353101,0.002232 0.073812,0.000598 0.075012,0.002494 0.074091,-0.001312
-15 0 -6 1.320537,0.000510 0.509073,0.001129 0.504181,-0.008445 0.506173,0.005922 0.511596,0.003312 0.504317,-0.008051 0.506745,0.003897 0.381919,0.003706 0.383579,-0.002009 0.382401,-0.000587 0.386103,0.009276 0.382843,0.003573 0.386306,0.010015 0.382376,0.002907 0.081371,0.003231 0.079701,0.000537 0.079918,-0.001266 0.381770,-0.005820 0.079974,0.001396 0.081679,-0.003510 0.079655,0.000068 0.383126,-0.000185 0.081136,0.003002 0.079683,0.000421 0.081150,-0.003016 0.382931,-0.002995 0.080115,0.001528 0.384137,-0.000560 0.080860,0.002709 0.079824,-0.001019 0.081037,-0.002901 0.383272,0.000546 0.080802,0.002609 0.381782,-0.007542 0.081823,-0.003669 0.381160,-0.007425 0.081846,-0.003651 0.079760,0.000804 0.079813,0.000985 0.382394,0.003757 0.079683,0.000419 0.081452,0.003307 0.079983,-0.001415
-15 0 -4 1.383436,0.000423 0.537951,0.000727 0.532712,-0.009630 0.534234,0.007553 0.541109,0.003110 0.533029,-0.008396 0.534833,0.005312 0.405281,0.003173 0.409734,-0.004479 0.408321,-0.002392 0.410959,0.009702 0.405963,0.003865 0.411764,0.011686 0.406485,0.005506 0.086791,0.004094 0.084462,0.000166 0.084775,-0.001510 0.405806,-0.007292 0.084672,0.001239 0.086984,-0.004261 0.084486,0.000446 0.407803,0.002502 0.086525,0.003855 0.084468,0.000272 0.085970,-0.003296 0.407288,-0.003000 0.084815,0.001384 0.408687,-0.002680 0.085638,0.002912 0.084577,-0.000925 0.086386,-0.003723 0.408109,0.002123 0.086129,0.003474 0.406614,-0.008201 0.087014,-0.004348 0.405852,-0.008897 0.087128,-0.004381 0.084532,0.000729 0.084840,0.001657 0.406259,0.005493 0.084459,0.000055 0.086795,0.004099 0.084712,-0.001351
-15 0 -2 1.424170,0.000261 0.556665,0.000099 0.551608,-0.010215 0.552312,0.008971 0.560369,0.002662 0.552049,-0.008140 0.552878,0.006755 0.420189,0.001746 0.427518,-0.007544 0.426023,-0.005034 0.427042,0.008698 0.420510,0.003252 0.428617,0.011869 0.422266,0.008286 0.090480,0.004786 0.087630,-0.000382 0.087956,-0.001658 0.421868,-0.007920 0.087703,0.000854 0.090463,-0.004771 0.087719,0.000926 0.423838,0.005610 0.090218,0.004562 0.087611,0.000025 0.088946,-0.003264 0.423235,-0.002275 0.087837,0.000991 0.424444,-0.004995 0.088608,0.002820 0.087668,-0.000671 0.090041,-0.004404 0.424355,0.004247 0.089817,0.004244 0.423431,-0.007742 0.090329,-0.004734 0.422659,-0.009126 0.090552,-0.004846 0.087646,0.000527 0.088329,0.002395 0.421991,0.006950 0.087639,-0.000469 0.090364,0.004688 0.087758,-0.001084
-15 0 2 1.424008,-0.000138 0.555996,-0.001490 0.552901,-0.009079 0.551443,0.010067 0.560148,0.001291 0.553280,-0.006033 0.551781,0.008700 0.418836,-0.001710 0.428583,-0.011893 0.427615,-0.010022 0.424809,0.003760 0.418422,0.000146 0.427677,0.007396 0.421972,0.010835 0.090720,0.004982 0.087903,-0.001527 0.087899,-0.001517 0.422984,-0.005817 0.087621,-0.000275 0.090212,-0.004557 0.087997,0.001755 0.422529,0.009271 0.090569,0.004859 0.087649,-0.000548 0.088242,-0.002244 0.422739,0.000463 0.087727,-0.000207 0.422596,-0.007356 0.088014,0.001793 0.087613,0.000106 0.090364,-0.004688 0.423371,0.007888 0.090346,0.004750 0.424476,-0.003933 0.089787,-0.004213 0.423968,-0.004935 0.090153,-0.004505 0.087612,-0.000089 0.089050,0.003390 0.422383,0.007053 0.087906,-0.001534 0.090353,0.004679 0.087614,-0.000158
-15 0 4 1.383203,-0.000274 0.536737,-0.002167 0.535045,-0.007600 0.532667,0.009523 0.540711,0.000580 0.535253,-0.004610 0.532850,0.008803 0.403059,-0.002412 0.411768,-0.011703 0.411274,-0.010690 0.406943,0.001474 0.402418,-0.001099 0.409953,0.004266 0.406017,0.009700 0.087197,0.004436 0.084926,-0.001833 0.084680,-0.001263 0.407617,-0.003845 0.084533,-0.000733 0.086559,-0.003886 0.084958,0.001895 0.405782,0.008753 0.087119,0.004373 0.084532,-0.000728 0.084777,-0.001514 0.406496,0.001480 0.084630,-0.000701 0.405775,-0.006732 0.084632,0.001118 0.084484,0.000431 0.086934,-0.004219 0.406583,0.008265 0.087023,0.004355 0.408251,-0.001777 0.086100,-0.003441 0.407875,-0.001758 0.086452,-0.003786 0.084475,-0.000347 0.086062,0.003395 0.406864,0.005618 0.084911,-0.001805 0.086777,0.004082 0.084468,0.000266
-15 0 6 1.320363,-0.000332 0.507517,-0.002605 0.507146,-0.005909 0.504180,0.008410 0.511092,-0.000017 0.507149,-0.003270 0.504218,0.008297 0.379482,-0.002223 0.386325,-0.010056 0.386253,-0.009854 0.381066,0.000065 0.378745,-0.001587 0.383834,0.001768 0.381896,0.007487 0.081838,0.003645 0.080235,-0.001881 0.079808,-0.000968 0.383708,-0.002080 0.079814,-0.000988 0.081190,-0.003057 0.080198,0.001820 0.381151,0.007094 0.081820,0.003630 0.079756,-0.000788 0.079776,-0.000861 0.382109,0.001848 0.079904,-0.000980 0.381182,-0.005319 0.079702,0.000539 0.079717,0.000621 0.081668,-0.003500 0.381775,0.007553 0.081824,0.003669 0.383422,-0.000215 0.080777,-0.002578 0.383139,0.000856 0.081067,-0.002931 0.079694,-0.000496 0.081221,0.003087 0.382983,0.003805 0.080204,-0.001830 0.081430,0.003287 0.079702,0.000541
-15 0 8 1.241578,-0.000319 0.471479,-0.002765 0.472148,-0.004296 0.468964,0.006987 0.474521,-0.000449 0.471960,-0.002167 0.468887,0.007339 0.350692,-0.001535 0.355552,-0.007707 0.355754,-0.008050 0.350474,-0.000517 0.349970,-0.001445 0.352754,0.000246 0.352438,0.005027 0.075341,0.002798 0.074345,-0.001720 0.073837,-0.000692 0.354112,-0.000858 0.073962,-0.001043 0.074771,-0.002246 0.074257,0.001591 0.351565,0.005061 0.075359,0.002813 0.073853,-0.000746 0.073768,-0.000378 0.352474,0.001671 0.074042,-0.001047 0.351667,-0.003710 0.073742,0.000134 0.073832,0.000674 0.075245,-0.002712 0.351956,0.006159 0.075422,0.002879 0.353190,0.000614 0.074449,-0.001794 0.352979,0.002402 0.074657,-0.002118 0.073798,-0.000537 0.075111,0.002589 0.353526,0.002151 0.074303,-0.001661 0.074991,0.002474 0.073826,0.000653
-15 0 10 1.153157,-0.000263 0.431846,-0.002680 0.433195,-0.002942 0.430105,0.005511 0.434314,-0.000709 0.432862,-0.001352 0.429949,0.006145 0.319383,-0.000782 0.322578,-0.005384 0.322901,-0.005971 0.318142,-0.000584 0.318750,-0.001005 0.319860,-0.000437 0.320535,0.002940 0.068365,0.002036 0.067820,-0.001446 0.067323,-0.000468 0.321876,-0.000190 0.067509,-0.000959 0.067914,-0.001564 0.067709,0.001294 0.319799,0.003247 0.068398,0.002066 0.067374,-0.000641 0.067267,-0.000077 0.320484,0.001221 0.067577,-0.000965 0.319949,-0.002330 0.067268,-0.000099 0.067370,0.000628 0.068317,-0.001991 0.319983,0.004579 0.068485,0.002136 0.320698,0.000868 0.067690,-0.001176 0.320561,0.002921 0.067822,-0.001449 0.067331,-0.000500 0.068367,0.002038 0.321461,0.000947 0.067776,-0.001388 0.068092,0.001766 0.067374,0.000642
-15 1 -10 1.149710,0.000479 0.431543,0.001573 0.428571,-0.005602 0.431002,0.003012 0.432834,0.003149 0.428463,-0.005943 0.431433,0.001562 0.319545,0.002153 0.318882,0.000581 0.318173,0.000923 0.321554,0.005881 0.320404,0.001191 0.321408,0.005547 0.319852,0.000248 0.067751,0.001649 0.067175,0.000756 0.067219,-0.000857 0.319602,-0.002136 0.067351,0.001109 0.067994,-0.001904 0.067059,-0.000370 0.319330,-0.002451 0.067633,0.001510 0.067048,0.000314 0.068080,-0.001987 0.319681,-0.001319 0.067506,0.001266 0.319997,0.001668 0.067952,0.001863 0.067162,-0.000724 0.067609,-0.001480 0.319454,-0.000907 0.067457,0.001187 0.318788,-0.004584 0.068230,-0.002114 0.318634,-0.003879 0.068194,-0.002092 0.067184,0.000778 0.067029,0.000158 0.320003,0.000799 0.067148,0.000685 0.067810,0.001715 0.067294,-0.001008
-15 1 -9 1.194513,0.000515 0.451484,0.001609 0.448137,-0.006372 0.450666,0.003646 0.453020,0.003287 0.448110,-0.006472 0.451152,0.001951 0.335411,0.002499 0.335311,0.000375 0.334460,0.000951 0.337937,0.006759 0.336307,0.001596 0.337896,0.006678 0.335924,0.000683 0.071196,0.001983 0.070413,0.000772 0.070510,-0.001003 0.335521,-0.002739 0.070607,0.001193 0.071451,-0.002241 0.070302,-0.000348 0.335498,-0.002189 0.071058,0.001829 0.070296,0.000310 0.071460,-0.002249 0.335773,-0.001652 0.070779,0.001380 0.336231,0.001377 0.071309,0.002102 0.070414,-0.000774 0.071026,-0.001791 0.335671,-0.000861 0.070837,0.001472 0.334767,-0.005332 0.071700,-0.002466 0.334510,-0.004801 0.071681,-0.002449 0.070446,0.000857 0.070295,0.000299 0.335965,0.001153 0.070387,0.000696 0.071248,0.002038 0.070555,-0.001096
-15 1 -8 1.237636,0.000540 0.470864,0.001607 0.467165,-0.007155 0.469731,0.004354 0.472670,0.003382 0.467229,-0.006958 0.470272,0.002409 0.350924,0.002801 0.351623,0.000007 0.350612,0.000879 0.354076,0.007592 0.351832,0.002028 0.354184,0.007871 0.351708,0.001294 0.074599,0.002357 0.073568,0.000758 0.073728,-0.001161 0.351140,-0.003406 0.073775,0.001255 0.074855,-0.002606 0.073468,-0.000301 0.351439,-0.001698 0.074441,0.002189 0.073467,0.000289 0.074754,-0.002511 0.351595,-0.001983 0.073963,0.001474 0.352221,0.000894 0.074579,0.002336 0.073585,-0.000809 0.074400,-0.002143 0.351667,-0.000710 0.074172,0.001802 0.350522,-0.006071 0.075109,-0.002842 0.350148,-0.005808 0.075113,-0.002835 0.073627,0.000927 0.073497,0.000482 0.351614,0.001598 0.073545,0.000679 0.074636,0.002395 0.073731,-0.001167
-15 1 -7 1.278345,0.000549 0.489313,0.001557 0.485306,-0.007925 0.487832,0.005125 0.491406,0.003424 0.485468,-0.007374 0.488422,0.002935 0.365745,0.003017 0.367494,-0.000564 0.366312,0.000661 0.369636,0.008309 0.366634,0.002452 0.369944,0.009058 0.366873,0.002103 0.077896,0.002764 0.076579,0.000706 0.076811,-0.001326 0.366143,-0.004107 0.076791,0.001285 0.078138,-0.002991 0.076496,-0.000223 0.366817,-0.000944 0.077720,0.002585 0.076498,0.000249 0.077891,-0.002759 0.366816,-0.002279 0.076992,0.001536 0.367623,0.000196 0.077691,0.002555 0.076611,-0.000820 0.077667,-0.002529 0.367109,-0.000423 0.077400,0.002174 0.365748,-0.006747 0.078386,-0.003230 0.365249,-0.006852 0.078421,-0.003238 0.076665,0.000982 0.076580,0.000710 0.366627,0.002132 0.076559,0.000626 0.077910,0.002777 0.076759,-0.001214
-15 1 -6 1.315858,0.000541 0.506431,0.001451 0.502184,-0.008648 0.504579,0.005942 0.508823,0.003405 0.502445,-0.007696 0.505210,0.003525 0.379508,0.003101 0.382551,-0.001374 0.381191,0.000250 0.384241,0.008831 0.380342,0.002821 0.384801,0.010147 0.381051,0.003113 0.081015,0.003193 0.079380,0.000608 0.079688,-0.001491 0.380185,-0.004796 0.079588,0.001273 0.081221,-0.003381 0.079321,-0.000111 0.381253,0.000088 0.080822,0.003006 0.079324,0.000185 0.080792,-0.002976 0.381068,-0.002503 0.079797,0.001555 0.382051,-0.000723 0.080570,0.002742 0.079426,-0.000803 0.080757,-0.002940 0.381616,0.000031 0.080454,0.002579 0.380101,-0.007298 0.081450,-0.003613 0.379480,-0.007859 0.081525,-0.003641 0.079490,0.001016 0.079480,0.000983 0.380653,0.002743 0.079365,0.000531 0.080993,0.003172 0.079569,-0.001227
-15 1 -5 1.349374,0.000512 0.521806,0.001283 0.517410,-0.009287 0.519571,0.006779 0.524498,0.003320 0.517764,-0.007900 0.520234,0.004170 0.391838,0.003013 0.396375,-0.002437 0.394842,-0.000391 0.397485,0.009079 0.392583,0.003085 0.398349,0.011035 0.393861,0.004302 0.083873,0.003626 0.081907,0.000460 0.082287,-0.001647 0.392910,-0.005419 0.082097,0.001211 0.084022,-0.003758 0.081875,0.000037 0.394337,0.001379 0.083669,0.003435 0.081876,0.000097 0.083378,-0.003145 0.393963,-0.002616 0.082308,0.001520 0.395091,-0.001841 0.083136,0.002881 0.081960,-0.000751 0.083589,-0.003358 0.394783,0.000668 0.083259,0.003003 0.393213,-0.007659 0.084215,-0.003971 0.392482,-0.008738 0.084338,-0.004025 0.082033,0.001022 0.082131,0.001299 0.393331,0.003405 0.081897,0.000389 0.083804,0.003562 0.082093,-0.001198
-15 1 -4 1.378105,0.000462 0.535030,0.001052 0.530598,-0.009804 0.532419,0.007604 0.538013,0.003166 0.531036,-0.007968 0.533101,0.004852 0.402376,0.002728 0.408527,-0.003738 0.406841,-0.001284 0.408956,0.008994 0.402999,0.003192 0.410168,0.011614 0.404926,0.005620 0.086386,0.004042 0.084094,0.000262 0.084534,-0.001787 0.403968,-0.005913 0.084252,0.001093 0.086452,-0.004099 0.084091,0.000219 0.405658,0.002875 0.086176,0.003853 0.084084,-0.000016 0.085572,-0.003250 0.405116,-0.002585 0.084458,0.001425 0.406333,-0.003105 0.085316,0.002957 0.084146,-0.000662 0.086082,-0.003766 0.406195,0.001488 0.085734,0.003429 0.404702,-0.007774 0.086593,-0.004279 0.403882,-0.009387 0.086771,-0.004367 0.084223,0.000995 0.084466,0.001647 0.404308,0.004075 0.084090,0.000200 0.086258,0.003928 0.084261,-0.001122
-15 1 -3 1.401318,0.000392 0.545729,0.000760 0.541389,-0.010165 0.542766,0.008378 0.548982,0.002947 0.541891,-0.007890 0.543451,0.005547 0.410805,0.002245 0.418575,-0.005224 0.416772,-0.002415 0.418257,0.008546 0.411280,0.003107 0.419847,0.011796 0.413901,0.006983 0.088467,0.004415 0.085881,0.000018 0.086360,-0.001899 0.413034,-0.006222 0.085994,0.000920 0.088429,-0.004382 0.085906,0.000429 0.414828,0.004484 0.088260,0.004235 0.085884,-0.000150 0.087306,-0.003277 0.414168,-0.002389 0.086189,0.001265 0.415394,-0.004435 0.087043,0.002959 0.085919,-0.000535 0.088152,-0.004137 0.415463,0.002467 0.087802,0.003832 0.414196,-0.007603 0.088504,-0.004514 0.413318,-0.009709 0.088740,-0.004642 0.085997,0.000932 0.086418,0.002011 0.413262,0.004703 0.085882,-0.000031 0.088271,0.004244 0.086014,-0.000999
-15 1 -2 1.418381,0.000305 0.553578,0.000413 0.549467,-0.010343 0.550308,0.009062 0.557067,0.002666 0.550009,-0.007664 0.550981,0.006226 0.416872,0.001596 0.426131,-0.006804 0.424262,-0.003736 0.425039,0.007748 0.417181,0.002817 0.427016,0.011526 0.420495,0.008284 0.090039,0.004721 0.087219,-0.000263 0.087706,-0.001976 0.419823,-0.006304 0.087272,0.000696 0.089879,-0.004585 0.087265,0.000658 0.421518,0.006082 0.089844,0.004555 0.087222,-0.000300 0.088524,-0.003218 0.420815,-0.002031 0.087450,0.001047 0.421955,-0.005725 0.088263,0.002879 0.087228,-0.000376 0.089722,-0.004449 0.422252,0.003552 0.089386,0.004186 0.421356,-0.007135 0.089877,-0.004656 0.420452,-0.009628 0.090170,-0.004829 0.087299,0.000835 0.087925,0.002373 0.419917,0.005228 0.087221,-0.000294 0.089769,0.004490 0.087298,-0.000829
-15 1 -1 1.428809,0.000207 0.558332,0.000024 0.554582,-0.010322 0.554816,0.009619 0.562010,0.002336 0.555137,-0.007297 0.555462,0.006858 0.420402,0.000838 0.430883,-0.008356 0.429012,-0.005159 0.429029,0.006659 0.420537,0.002341 0.431379,0.010800 0.424489,0.009402 0.091037,0.004936 0.088065,-0.000563 0.088525,-0.002009 0.424110,-0.006139 0.088049,0.000433 0.090746,-0.004692 0.088125,0.000892 0.425486,0.007531 0.090862,0.004791 0.088052,-0.000456 0.089191,-0.003071 0.424828,-0.001535 0.088207,0.000780 0.425790,-0.006863 0.088940,0.002719 0.088031,-0.000191 0.090729,-0.004677 0.426312,0.004671 0.090424,0.004465 0.425902,-0.006391 0.090662,-0.004691 0.425004,-0.009108 0.091008,-0.004912 0.088088,0.000708 0.088933,0.002710 0.424056,0.005595 0.088067,-0.000575 0.090692,0.004645 0.088074,-0.000623
-15 1 1 1.428736,0.000000 0.558045,-0.000815 0.555352,-0.009686 0.554280,0.010230 0.561928,0.001578 0.555843,-0.006225 0.554826,0.007847 0.419589,-0.000671 0.431306,-0.010834 0.429644,-0.007838 0.428088,0.004011 0.419391,0.001044 0.431033,0.008241 0.424254,0.010679 0.091160,0.005036 0.088188,-0.001146 0.088490,-0.001937 0.424640,-0.005140 0.088029,-0.000141 0.090621,-0.004582 0.088240,0.001314 0.424840,0.009495 0.091044,0.004942 0.088095,-0.000747 0.088831,-0.002551 0.424513,-0.000320 0.088141,0.000170 0.424919,-0.008297 0.088622,0.002196 0.088031,0.000204 0.090898,-0.004821 0.425781,0.006651 0.090695,0.004722 0.426467,-0.004325 0.090384,-0.004426 0.425648,-0.006866 0.090801,-0.004739 0.088045,0.000395 0.089304,0.003216 0.424312,0.005706 0.088180,-0.001117 0.090687,0.004640 0.088029,-0.000151
-15 1 2 1.418246,-0.000094 0.553018,-0.001225 0.550968,-0.009106 0.549263,0.010251 0.556907,0.001183 0.551387,-0.005576 0.549742,0.008152 0.415326,-0.001261 0.426976,-0.011532 0.425511,-0.008848 0.423201,0.002693 0.414986,0.000371 0.426320,0.006644 0.420050,0.010714 0.090275,0.004914 0.087455,-0.001388 0.087638,-0.001837 0.420827,-0.004405 0.087232,-0.000414 0.089639,-0.004375 0.087486,0.001474 0.420308,0.009853 0.090193,0.004848 0.087305,-0.000863 0.087832,-0.002214 0.420219,0.000274 0.087323,-0.000130 0.420318,-0.008482 0.087654,0.001869 0.087229,0.000388 0.090047,-0.004728 0.421254,0.007346 0.089906,0.004683 0.422422,-0.003177 0.089346,-0.004144 0.421659,-0.005324 0.089774,-0.004494 0.087217,0.000230 0.088636,0.003352 0.420398,0.005434 0.087439,-0.001341 0.089758,0.004481 0.087211,0.000081
-15 1 3 1.401141,-0.000175 0.544923,-0.001603 0.543546,-0.008395 0.541265,0.010083 0.548752,0.000797 0.543872,-0.004895 0.541669,0.008308 0.408669,-0.001665 0.419833,-0.011786 0.418606,-0.009515 0.415605,0.001521 0.408211,-0.000219 0.418801,0.005022 0.413291,0.010342 0.088796,0.004688 0.086211,-0.001577 0.086266,-0.001703 0.414411,-0.003604 0.085938,-0.000653 0.088093,-0.004083 0.086215,0.001585 0.413204,0.009778 0.088748,0.004649 0.086001,-0.000948 0.086338,-0.001855 0.413354,0.000783 0.086011,-0.000401 0.413177,-0.008310 0.086191,0.001528 0.085921,0.000547 0.088607,-0.004533 0.414112,0.007767 0.088528,0.004536 0.415644,-0.002074 0.087762,-0.003790 0.414937,-0.003673 0.088185,-0.004167 0.085882,0.000074 0.087413,0.003398 0.413915,0.004975 0.086186,-0.001514 0.088256,0.004231 0.085893,0.000292
-15 1 4 1.377914,-0.000237 0.534015,-0.001931 0.533308,-0.007593 0.530533,0.009740 0.537726,0.000435 0.533526,-0.004214 0.530859,0.008310 0.399833,-0.001864 0.410174,-0.011600 0.409206,-0.009796 0.405611,0.000564 0.399284,-0.000677 0.408782,0.003503 0.404209,0.009617 0.086785,0.004378 0.084493,-0.001705 0.084420,-0.001545 0.405590,-0.002807 0.084185,-0.000846 0.086045,-0.003731 0.084465,0.001644 0.403804,0.009316 0.086767,0.004364 0.084225,-0.001000 0.084399,-0.001496 0.404161,0.001167 0.084244,-0.000626 0.403770,-0.007829 0.084284,0.001192 0.084148,0.000672 0.086633,-0.004253 0.404636,0.007894 0.086612,0.004296 0.406383,-0.001092 0.085697,-0.003387 0.405732,-0.002054 0.086098,-0.003781 0.084084,-0.000064 0.085671,0.003356 0.405064,0.004376 0.084458,-0.001629 0.086240,0.003912 0.084115,0.000469
-15 1 5 1.349198,-0.000280 0.520624,-0.002198 0.520552,-0.006743 0.517383,0.009248 0.524164,0.000108 0.520656,-0.003559 0.517631,0.008164 0.389081,-0.001871 0.398369,-0.011026 0.397656,-0.009698 0.393596,-0.000147 0.388470,-0.000977 0.396651,0.002182 0.393097,0.008628 0.084316,0.004007 0.082350,-0.001768 0.082161,-0.001373 0.394643,-0.002072 0.082022,-0.000987 0.083571,-0.003340 0.082289,0.001652 0.392439,0.008553 0.084324,0.004014 0.082032,-0.001018 0.082078,-0.001158 0.392950,0.001408 0.082070,-0.000798 0.392422,-0.007115 0.081992,0.000881 0.081962,0.000761 0.084200,-0.003911 0.393163,0.007742 0.084229,0.003983 0.394974,-0.000281 0.083224,-0.002962 0.394375,-0.000584 0.083592,-0.003361 0.081879,-0.000177 0.083467,0.003237 0.394120,0.003696 0.082306,-0.001684 0.083784,0.003544 0.081930,0.000606
-15 1 6 1.315723,-0.000304 0.505131,-0.002396 0.505631,-0.005883 0.502178,0.008639 0.508458,-0.000176 0.505621,-0.002952 0.502351,0.007886 0.376715,-0.001723 0.384828,-0.010151 0.384352,-0.009268 0.379977,-0.000618 0.376069,-0.001121 0.382840,0.001111 0.380296,0.007476 0.081475,0.003600 0.079841,-0.001772 0.079557,-0.001197 0.381907,-0.001439 0.079510,-0.001074 0.080753,-0.002935 0.079752,0.001614 0.379471,0.007591 0.081504,0.003623 0.079487,-0.001005 0.079440,-0.000854 0.380070,0.001509 0.079551,-0.000914 0.379483,-0.006256 0.079380,0.000606 0.079428,0.000811 0.081392,-0.003530 0.380066,0.007350 0.081460,0.003622 0.381807,0.000336 0.080423,-0.002540 0.381259,0.000650 0.080749,-0.002932 0.079330,-0.000265 0.080869,0.003053 0.381415,0.002994 0.079790,-0.001684 0.080972,0.003152 0.079400,0.000699
-15 1 7 1.278274,-0.000310 0.487939,-0.002523 0.488932,-0.005049 0.485305,0.007949 0.491023,-0.000414 0.488815,-0.002407 0.485409,0.007496 0.363060,-0.001469 0.369974,-0.009076 0.369701,-0.008581 0.365171,-0.000879 0.362405,-0.001131 0.367787,0.000305 0.366170,0.006265 0.078352,0.003180 0.077035,-0.001724 0.076681,-0.001026 0.367758,-0.000928 0.076714,-0.001111 0.077673,-0.002536 0.076923,0.001538 0.365266,0.006531 0.078395,0.003216 0.076659,-0.000966 0.076551,-0.000592 0.365890,0.001488 0.076749,-0.000977 0.365312,-0.005335 0.076513,0.000375 0.076613,0.000828 0.078296,-0.003132 0.365725,0.006777 0.078392,0.003236 0.367294,0.000762 0.077373,-0.002138 0.366798,0.001605 0.077653,-0.002514 0.076506,-0.000325 0.077956,0.002822 0.367317,0.002320 0.076980,-0.001635 0.077889,0.002757 0.076591,0.000752
-15 1 8 1.237645,-0.000300 0.469459,-0.002583 0.470855,-0.004265 0.467158,0.007210 0.472280,-0.000603 0.470641,-0.001930 0.467199,0.007019 0.348448,-0.001160 0.354213,-0.007905 0.354105,-0.007724 0.349575,-0.000975 0.347807,-0.001042 0.351911,-0.000253 0.351087,0.005081 0.075033,0.002766 0.074003,-0.001636 0.073604,-0.000866 0.352583,-0.000539 0.073702,-0.001105 0.074413,-0.002158 0.073875,0.001434 0.350184,0.005462 0.075084,0.002811 0.073620,-0.000908 0.073479,-0.000377 0.350778,0.001376 0.073733,-0.000994 0.350262,-0.004425 0.073457,0.000189 0.073587,0.000815 0.074999,-0.002736 0.350510,0.006085 0.075112,0.002845 0.351843,0.001015 0.074149,-0.001769 0.351403,0.002271 0.074382,-0.002122 0.073476,-0.000361 0.074808,0.002562 0.352203,0.001710 0.073945,-0.001548 0.074617,0.002375 0.073572,0.000770
-15 1 9 1.194609,-0.000280 0.450085,-0.002580 0.451791,-0.003550 0.448116,0.006456 0.452635,-0.000746 0.451495,-0.001523 0.448103,0.006482 0.333206,-0.000840 0.337921,-0.006725 0.337938,-0.006779 0.333545,-0.000956 0.332595,-0.000889 0.335587,-0.000600 0.335399,0.003990 0.071596,0.002375 0.070814,-0.001518 0.070396,-0.000721 0.336757,-0.000263 0.070540,-0.001065 0.071043,-0.001812 0.070677,0.001312 0.334557,0.004453 0.071651,0.002424 0.070437,-0.000836 0.070284,-0.000207 0.335084,0.001203 0.070568,-0.000973 0.334661,-0.003578 0.070274,0.000046 0.070416,0.000780 0.071579,-0.002359 0.334764,0.005336 0.071701,0.002467 0.335835,0.001129 0.070819,-0.001443 0.335452,0.002670 0.071006,-0.001767 0.070307,-0.000375 0.071504,0.002290 0.336442,0.001187 0.070757,-0.001435 0.071230,0.002019 0.070408,0.000758
-15 1 10 1.149894,-0.000252 0.430183,-0.002523 0.432109,-0.002914 0.428531,0.005713 0.432461,-0.000845 0.431747,-0.001185 0.428474,0.005911 0.317635,-0.000542 0.321428,-0.005604 0.321532,-0.005820 0.317388,-0.000864 0.317068,-0.000708 0.319140,-0.000780 0.319429,0.003032 0.068110,0.002015 0.067535,-0.001384 0.067116,-0.000593 0.320622,-0.000081 0.067291,-0.001001 0.067628,-0.001503 0.067396,0.001181 0.318686,0.003547 0.068166,0.002066 0.067175,-0.000756 0.067024,-0.000079 0.319123,0.001000 0.067317,-0.000925 0.318808,-0.002827 0.067023,-0.000057 0.067164,0.000728 0.068105,-0.002010 0.318792,0.004582 0.068229,0.002113 0.319604,0.001138 0.067442,-0.001161 0.319281,0.002844 0.067589,-0.001454 0.067059,-0.000373 0.068114,0.002019 0.320370,0.000761 0.067479,-0.001306 0.067794,0.001697 0.067162,0.000724
-15 2 -10 1.139726,0.000478 0.426736,0.001787 0.424158,-0.005647 0.426975,0.002927 0.427931,0.003180 0.424163,-0.005589 0.427412,0.001316 0.315705,0.001589 0.315796,0.000927 0.315030,0.001278 0.317836,0.005483 0.316464,0.000656 0.317877,0.005489 0.316542,0.000388 0.067002,0.001591 0.066466,0.000768 0.066552,-0.000950 0.316147,-0.001672 0.066587,0.001013 0.067190,-0.001792 0.066358,-0.000448 0.315776,-0.002233 0.066906,0.001478 0.066312,0.000183 0.067314,-0.001913 0.316080,-0.000925 0.066782,0.001242 0.316252,0.001687 0.067228,0.001830 0.066400,-0.000592 0.066896,-0.001466 0.315984,-0.001163 0.066723,0.001146 0.315311,-0.004344 0.067456,-0.002032 0.315192,-0.003928 0.067447,-0.002035 0.066509,0.000864 0.066310,0.000159 0.316380,0.000395 0.066446,0.000719 0.067014,0.001605 0.066518,-0.000882
-15 2 -9 1.183663,0.000515 0.446241,0.001839 0.443360,-0.006399 0.446282,0.003544 0.447659,0.003315 0.443454,-0.006064 0.446779,0.001655 0.331134,0.001873 0.331909,0.000813 0.330984,0.001413 0.333837,0.006238 0.331925,0.000981 0.334018,0.006549 0.332276,0.000798 0.070370,0.001910 0.069638,0.000790 0.069786,-0.001113 0.331709,-0.002122 0.069770,0.001082 0.070559,-0.002105 0.069534,-0.000443 0.331566,-0.001949 0.070259,0.001786 0.069493,0.000157 0.070618,-0.002162 0.331784,-0.001210 0.069989,0.001354 0.332077,0.001373 0.070517,0.002063 0.069580,-0.000620 0.070245,-0.001770 0.331827,-0.001185 0.070029,0.001418 0.330934,-0.005009 0.070846,-0.002366 0.330710,-0.004842 0.070857,-0.002379 0.069710,0.000960 0.069508,0.000295 0.331967,0.000604 0.069619,0.000740 0.070364,0.001904 0.069705,-0.000949
-15 2 -8 1.225902,0.000542 0.465183,0.001849 0.462029,-0.007160 0.464986,0.004235 0.466845,0.003405 0.462219,-0.006492 0.465541,0.002057 0.346189,0.002128 0.347888,0.000552 0.346782,0.001470 0.349589,0.006928 0.346991,0.001339 0.349955,0.007645 0.347712,0.001367 0.073692,0.002266 0.072725,0.000784 0.072948,-0.001288 0.346960,-0.002609 0.072866,0.001129 0.073870,-0.002443 0.072631,-0.000416 0.347116,-0.001441 0.073567,0.002133 0.072596,0.000112 0.073836,-0.002410 0.347204,-0.001500 0.073104,0.001447 0.347646,0.000858 0.073718,0.002292 0.072678,-0.000630 0.073549,-0.002113 0.347435,-0.001114 0.073286,0.001732 0.346321,-0.005650 0.074172,-0.002722 0.345977,-0.005838 0.074210,-0.002749 0.072829,0.001050 0.072641,0.000471 0.347235,0.000873 0.072709,0.000735 0.073661,0.002233 0.072806,-0.000997
-15 2 -7 1.265729,0.000554 0.483204,0.001810 0.479824,-0.007903 0.482728,0.004988 0.485125,0.003439 0.480115,-0.006851 0.483339,0.002522 0.360543,0.002321 0.363417,0.000101 0.362113,0.001404 0.364770,0.007486 0.361330,0.001704 0.365370,0.008711 0.362524,0.002112 0.076907,0.002653 0.075668,0.000742 0.075976,-0.001472 0.361591,-0.003108 0.075813,0.001144 0.077059,-0.002799 0.075588,-0.000362 0.362100,-0.000679 0.076769,0.002514 0.075563,0.000047 0.076897,-0.002643 0.362018,-0.001768 0.076066,0.001510 0.362629,0.000119 0.076762,0.002506 0.075635,-0.000617 0.076746,-0.002489 0.362482,-0.000917 0.076436,0.002085 0.361175,-0.006216 0.077365,-0.003089 0.360703,-0.006865 0.077440,-0.003135 0.075805,0.001127 0.075654,0.000690 0.361870,0.001206 0.075656,0.000697 0.076839,0.002585 0.075762,-0.001021
-15 2 -6 1.302386,0.000548 0.499916,0.001714 0.496380,-0.008594 0.499128,0.005788 0.502104,0.003410 0.496770,-0.007118 0.499789,0.003048 0.373843,0.002415 0.378129,-0.000578 0.376615,0.001165 0.379017,0.007839 0.374585,0.002039 0.379899,0.009657 0.376356,0.003036 0.079943,0.003059 0.078403,0.000657 0.078802,-0.001656 0.375267,-0.003583 0.078545,0.001119 0.080049,-0.003158 0.078342,-0.000276 0.376151,0.000349 0.079797,0.002917 0.078329,-0.000041 0.079727,-0.002847 0.375869,-0.001983 0.078808,0.001532 0.376653,-0.000851 0.079577,0.002690 0.078386,-0.000576 0.079766,-0.002887 0.376604,-0.000563 0.079412,0.002469 0.375164,-0.006648 0.080347,-0.003449 0.374563,-0.007855 0.080467,-0.003521 0.078571,0.001184 0.078485,0.000952 0.375535,0.001595 0.078395,0.000620 0.079828,0.002949 0.078505,-0.001012
-15 2 -5 1.335102,0.000523 0.514919,0.001554 0.511318,-0.009198 0.513795,0.006609 0.517377,0.003313 0.511799,-0.007273 0.514497,0.003627 0.385730,0.002376 0.391616,-0.001506 0.389893,0.000708 0.391941,0.007920 0.386398,0.002300 0.393148,0.010386 0.388836,0.004120 0.082723,0.003469 0.080867,0.000524 0.081353,-0.001832 0.387644,-0.003991 0.080996,0.001046 0.082761,-0.003504 0.080828,-0.000155 0.388876,0.001625 0.082572,0.003329 0.080828,-0.000153 0.082249,-0.003005 0.388382,-0.002110 0.081260,0.001503 0.389325,-0.002028 0.082085,0.002828 0.080864,-0.000502 0.082533,-0.003292 0.389406,-0.000030 0.082142,0.002872 0.387930,-0.006890 0.083036,-0.003785 0.387209,-0.008716 0.083208,-0.003888 0.081056,0.001214 0.081071,0.001253 0.387882,0.002027 0.080863,0.000497 0.082549,0.003307 0.080970,-0.000963
-15 2 -4 1.363118,0.000477 0.527823,0.001329 0.524263,-0.009680 0.526351,0.007420 0.530540,0.003145 0.524821,-0.007301 0.527082,0.004245 0.395863,0.002182 0.403452,-0.002679 0.401536,0.000006 0.403145,0.007681 0.396430,0.002447 0.404711,0.010800 0.399601,0.005317 0.085163,0.003863 0.082997,0.000344 0.083559,-0.001990 0.398383,-0.004288 0.083104,0.000922 0.085111,-0.003817 0.082979,-0.000002 0.399879,0.003094 0.085014,0.003728 0.082991,-0.000285 0.084388,-0.003102 0.399188,-0.002119 0.083360,0.001415 0.400251,-0.003360 0.084215,0.002905 0.083002,-0.000394 0.084967,-0.003685 0.400494,0.000686 0.084548,0.003274 0.399104,-0.006891 0.085348,-0.004074 0.398283,-0.009352 0.085577,-0.004213 0.083194,0.001212 0.083347,0.001584 0.398571,0.002476 0.082995,0.000330 0.084920,0.003642 0.083091,-0.000872
-15 2 -3 1.385736,0.000412 0.538263,0.001040 0.534864,-0.010007 0.536448,0.008186 0.541219,0.002909 0.535477,-0.007194 0.537194,0.004880 0.403945,0.001831 0.413221,-0.004055 0.411143,-0.000943 0.412247,0.007108 0.404388,0.002444 0.414188,0.010823 0.408319,0.006555 0.087182,0.004215 0.084734,0.000118 0.085351,-0.002118 0.407171,-0.004435 0.084809,0.000746 0.087022,-0.004075 0.084737,0.000182 0.408788,0.004667 0.087042,0.004093 0.084759,-0.000435 0.086079,-0.003126 0.407944,-0.001993 0.085048,0.001268 0.409065,-0.004760 0.085901,0.002911 0.084741,-0.000254 0.086986,-0.004043 0.409492,0.001568 0.086554,0.003655 0.408330,-0.006623 0.087205,-0.004293 0.407435,-0.009668 0.087494,-0.004476 0.084922,0.001173 0.085246,0.001931 0.407292,0.002909 0.084735,0.000121 0.086863,0.003931 0.084807,-0.000737
-15 2 -2 1.402351,0.000329 0.545928,0.000697 0.542814,-0.010154 0.543793,0.008867 0.549093,0.002612 0.543455,-0.006951 0.544539,0.005508 0.409739,0.001343 0.420547,-0.005553 0.418360,-0.002105 0.418911,0.006225 0.410042,0.002277 0.421223,0.010416 0.414711,0.007736 0.088705,0.004504 0.086031,-0.000142 0.086671,-0.002207 0.413736,-0.004408 0.086064,0.000525 0.088423,-0.004260 0.086048,0.000386 0.415290,0.006223 0.088581,0.004398 0.086074,-0.000594 0.087270,-0.003067 0.414361,-0.001729 0.086277,0.001063 0.415463,-0.006122 0.087092,0.002839 0.086029,-0.000087 0.088516,-0.004342 0.416083,0.002573 0.088090,0.003989 0.415281,-0.006082 0.088540,-0.004425 0.414344,-0.009592 0.088887,-0.004654 0.086186,0.001096 0.086711,0.002275 0.413778,0.003286 0.086030,-0.000120 0.088307,0.004156 0.086070,-0.000563
-15 2 -1 1.412502,0.000235 0.550581,0.000309 0.547867,-0.010107 0.548164,0.009426 0.553912,0.002264 0.548506,-0.006583 0.548894,0.006098 0.413087,0.000765 0.425133,-0.007062 0.422904,-0.003409 0.422871,0.005099 0.413241,0.001956 0.425525,0.009587 0.418571,0.008755 0.089671,0.004707 0.086846,-0.000424 0.087473,-0.002249 0.417863,-0.004200 0.086833,0.000271 0.089261,-0.004355 0.086869,0.000600 0.419153,0.007632 0.089569,0.004622 0.086896,-0.000753 0.087924,-0.002926 0.418223,-0.001344 0.087012,0.000811 0.419224,-0.007327 0.087752,0.002689 0.086824,0.000098 0.089497,-0.004561 0.420024,0.003636 0.089093,0.004252 0.419690,-0.005297 0.089305,-0.004456 0.418740,-0.009091 0.089702,-0.004732 0.086948,0.000985 0.087688,0.002594 0.417822,0.003569 0.086842,-0.000382 0.089197,0.004297 0.086840,-0.000359
-15 2 1 1.412440,0.000034 0.550356,-0.000529 0.548721,-0.009441 0.547555,0.010062 0.553861,0.001476 0.549264,-0.005551 0.548207,0.007049 0.412219,-0.000412 0.425449,-0.009595 0.423370,-0.006008 0.422135,0.002534 0.412082,0.001002 0.425293,0.006959 0.418294,0.009933 0.089787,0.004802 0.086946,-0.000977 0.087434,-0.002181 0.418302,-0.003329 0.086833,-0.000275 0.089147,-0.004251 0.086952,0.001001 0.418562,0.009536 0.089743,0.004766 0.086959,-0.001030 0.087584,-0.002433 0.417870,-0.000365 0.086940,0.000233 0.418481,-0.008867 0.087441,0.002192 0.086852,0.000473 0.089661,-0.004698 0.419520,0.005598 0.089349,0.004497 0.420233,-0.003255 0.089045,-0.004205 0.419324,-0.006921 0.089505,-0.004568 0.086884,0.000687 0.088039,0.003075 0.418115,0.003735 0.086927,-0.000897 0.089192,0.004293 0.086824,0.000089
-15 2 2 1.402236,-0.000058 0.545490,-0.000941 0.544478,-0.008859 0.542606,0.010104 0.548995,0.001069 0.544934,-0.004942 0.543199,0.007359 0.408087,-0.000879 0.421184,-0.010390 0.419289,-0.007071 0.417467,0.001325 0.407822,0.000485 0.420749,0.005399 0.414186,0.009979 0.088927,0.004687 0.086222,-0.001212 0.086596,-0.002075 0.414567,-0.002752 0.086065,-0.000530 0.088203,-0.004059 0.086206,0.001162 0.414186,0.009881 0.088914,0.004676 0.086196,-0.001129 0.086617,-0.002113 0.413694,0.000126 0.086138,-0.000055 0.414068,-0.009082 0.086494,0.001879 0.086082,0.000639 0.088830,-0.004608 0.415133,0.006334 0.088579,0.004461 0.416305,-0.002167 0.088042,-0.003939 0.415437,-0.005425 0.088508,-0.004335 0.086064,0.000521 0.087383,0.003205 0.414330,0.003598 0.086192,-0.001116 0.088298,0.004147 0.086040,0.000303
-15 2 3 1.385585,-0.000139 0.537632,-0.001321 0.537256,-0.008153 0.534741,0.009961 0.541078,0.000676 0.537605,-0.004310 0.535267,0.007536 0.401660,-0.001204 0.414180,-0.010776 0.412522,-0.007845 0.410150,0.000292 0.401286,0.000020 0.413461,0.003855 0.407597,0.009657 0.087493,0.004475 0.085002,-0.001399 0.085246,-0.001931 0.408308,-0.002153 0.084810,-0.000750 0.086713,-0.003791 0.084959,0.001282 0.407308,0.009804 0.087508,0.004487 0.084929,-0.001194 0.085166,-0.001772 0.407031,0.000553 0.084854,-0.000316 0.407180,-0.008922 0.085063,0.001549 0.084815,0.000775 0.087425,-0.004419 0.408204,0.006826 0.087239,0.004324 0.409725,-0.001149 0.086508,-0.003605 0.408900,-0.003820 0.086964,-0.004024 0.084750,0.000356 0.086189,0.003250 0.408045,0.003330 0.084962,-0.001290 0.086850,0.003919 0.084766,0.000491
-15 2 4 1.362955,-0.000202 0.527028,-0.001653 0.527270,-0.007364 0.524205,0.009646 0.530362,0.000309 0.527499,-0.003685 0.524656,0.007573 0.393139,-0.001369 0.404725,-0.010744 0.403337,-0.008280 0.400478,-0.000507 0.392679,-0.000349 0.403724,0.002444 0.398749,0.009012 0.085540,0.004183 0.083322,-0.001529 0.083432,-0.001759 0.399719,-0.001583 0.083105,-0.000925 0.084737,-0.003466 0.083249,0.001356 0.398194,0.009351 0.085579,0.004215 0.083198,-0.001222 0.083280,-0.001432 0.398114,0.000881 0.083126,-0.000536 0.398079,-0.008433 0.083199,0.001224 0.083092,0.000877 0.085499,-0.004150 0.399000,0.007049 0.085376,0.004099 0.400730,-0.000268 0.084504,-0.003225 0.399951,-0.002240 0.084935,-0.003656 0.082986,0.000204 0.084490,0.003213 0.399451,0.002959 0.083271,-0.001413 0.084904,0.003626 0.083040,0.000644
-15 2 5 1.334950,-0.000247 0.513995,-0.001926 0.514807,-0.006531 0.511303,0.009182 0.517171,-0.000019 0.514911,-0.003090 0.511677,0.007475 0.382771,-0.001382 0.393178,-0.010332 0.392069,-0.008365 0.388812,-0.001056 0.382250,-0.000600 0.391909,0.001248 0.387924,0.008121 0.083141,0.003833 0.081228,-0.001601 0.081213,-0.001570 0.389065,-0.001079 0.080998,-0.001049 0.082345,-0.003106 0.081126,0.001385 0.387159,0.008601 0.083199,0.003881 0.081057,-0.001216 0.081018,-0.001110 0.387238,0.001092 0.081002,-0.000706 0.387074,-0.007695 0.080957,0.000920 0.080963,0.000940 0.083125,-0.003819 0.387846,0.007007 0.083059,0.003805 0.389642,0.000434 0.082102,-0.002825 0.388910,-0.000799 0.082495,-0.003255 0.080825,0.000071 0.082340,0.003101 0.388811,0.002524 0.081169,-0.001480 0.082531,0.003290 0.080914,0.000756
-15 2 6 1.302270,-0.000274 0.498898,-0.002132 0.500210,-0.005692 0.496390,0.008600 0.501878,-0.000301 0.500193,-0.002542 0.496687,0.007252 0.370839,-0.001271 0.379936,-0.009615 0.379097,-0.008132 0.375553,-0.001370 0.370281,-0.000730 0.378434,0.000310 0.375449,0.007076 0.080379,0.003448 0.078779,-0.001616 0.078655,-0.001376 0.376671,-0.000666 0.078546,-0.001122 0.079616,-0.002732 0.078653,0.001372 0.374549,0.007654 0.080451,0.003507 0.078568,-0.001178 0.078445,-0.000821 0.374736,0.001188 0.078539,-0.000824 0.374503,-0.006795 0.078402,0.000650 0.078490,0.000966 0.080382,-0.003450 0.375100,0.006731 0.080364,0.003465 0.376834,0.000942 0.079377,-0.002425 0.376150,0.000419 0.079724,-0.002844 0.078329,-0.000039 0.079807,0.002928 0.376447,0.002062 0.078714,-0.001495 0.079809,0.002930 0.078447,0.000827
-15 2 7 1.265667,-0.000283 0.482129,-0.002270 0.483857,-0.004880 0.479843,0.007934 0.484887,-0.000534 0.483728,-0.002055 0.480067,0.006923 0.357648,-0.001074 0.365410,-0.008684 0.364812,-0.007641 0.361107,-0.001487 0.357077,-0.000754 0.363725,-0.000366 0.361673,0.005969 0.077340,0.003050 0.076041,-0.001582 0.075831,-0.001185 0.362898,-0.000350 0.075814,-0.001147 0.076629,-0.002363 0.075897,0.001322 0.360719,0.006608 0.077418,0.003117 0.075800,-0.001116 0.075625,-0.000571 0.360961,0.001182 0.075801,-0.000891 0.360712,-0.005824 0.075596,0.000421 0.075738,0.000959 0.077357,-0.003065 0.361127,0.006272 0.077377,0.003100 0.362701,0.001264 0.076406,-0.002044 0.362072,0.001369 0.076702,-0.002443 0.075566,-0.000123 0.076965,0.002710 0.362711,0.001610 0.075972,-0.001465 0.076821,0.002566 0.075704,0.000859
-15 2 8 1.225909,-0.000278 0.464084,-0.002341 0.466137,-0.004119 0.462044,0.007217 0.466602,-0.000716 0.465908,-0.001632 0.462200,0.006510 0.343513,-0.000832 0.349994,-0.007636 0.349601,-0.006967 0.345861,-0.001456 0.342949,-0.000699 0.348189,-0.000803 0.346952,0.004880 0.074105,0.002658 0.073081,-0.001509 0.072810,-0.001006 0.348118,-0.000129 0.072867,-0.001131 0.073461,-0.002013 0.072925,0.001246 0.346015,0.005550 0.074186,0.002728 0.072823,-0.001035 0.072622,-0.000365 0.346266,0.001097 0.072852,-0.000915 0.346043,-0.004857 0.072605,0.000235 0.072777,0.000925 0.074132,-0.002682 0.346287,0.005686 0.074180,0.002730 0.347639,0.001424 0.073261,-0.001695 0.347069,0.002042 0.073507,-0.002066 0.072601,-0.000184 0.073893,0.002464 0.347970,0.001195 0.073011,-0.001398 0.073643,0.002215 0.072751,0.000858
-15 2 9 1.183745,-0.000262 0.445147,-0.002352 0.447434,-0.003427 0.443363,0.006480 0.447418,-0.000850 0.447120,-0.001275 0.443457,0.006036 0.328743,-0.000580 0.334053,-0.006556 0.333824,-0.006187 0.330165,-0.001329 0.328203,-0.000591 0.332196,-0.001043 0.331626,0.003869 0.070751,0.002286 0.069967,-0.001408 0.069658,-0.000842 0.332690,0.000012 0.069771,-0.001084 0.070180,-0.001693 0.069807,0.001150 0.330760,0.004547 0.070831,0.002356 0.069702,-0.000943 0.069497,-0.000202 0.330987,0.000960 0.069756,-0.000902 0.330817,-0.003951 0.069489,0.000091 0.069671,0.000871 0.070784,-0.002315 0.330911,0.005031 0.070851,0.002372 0.332015,0.001457 0.070008,-0.001385 0.331509,0.002456 0.070207,-0.001724 0.069499,-0.000222 0.070665,0.002206 0.332581,0.000834 0.069899,-0.001305 0.070348,0.001886 0.069653,0.000830
-15 2 10 1.139883,-0.000237 0.425672,-0.002311 0.428106,-0.002812 0.424143,0.005750 0.427698,-0.000939 0.427726,-0.000981 0.424184,0.005525 0.313629,-0.000345 0.317907,-0.005510 0.317804,-0.005368 0.314322,-0.001148 0.313126,-0.000458 0.316063,-0.001131 0.316009,0.002974 0.067346,0.001943 0.066762,-0.001289 0.066437,-0.000696 0.316945,0.000089 0.066588,-0.001015 0.066850,-0.001407 0.066604,0.001043 0.315249,0.003641 0.067421,0.002012 0.066501,-0.000846 0.066305,-0.000079 0.315429,0.000796 0.066574,-0.000862 0.315326,-0.003143 0.066303,-0.000016 0.066481,0.000804 0.067381,-0.001976 0.315298,0.004356 0.067459,0.002035 0.316153,0.001396 0.066706,-0.001117 0.315715,0.002651 0.066862,-0.001422 0.066319,-0.000242 0.067351,0.001948 0.316872,0.000536 0.066697,-0.001195 0.067000,0.001588 0.066472,0.000782
-15 3 -10 1.123363,0.000461 0.419244,0.001935 0.417081,-0.005539 0.420211,0.002771 0.420316,0.003133 0.417205,-0.005109 0.420638,0.001044 0.309706,0.001053 0.310480,0.001251 0.309675,0.001592 0.311925,0.004836 0.310363,0.000195 0.312124,0.005149 0.310977,0.000423 0.065788,0.001497 0.065304,0.000759 0.065433,-0.001009 0.310468,-0.001179 0.065373,0.000900 0.065921,-0.001644 0.065212,-0.000506 0.310087,-0.001945 0.065714,0.001409 0.065138,0.000061 0.066074,-0.001796 0.310288,-0.000575 0.065598,0.001187 0.310357,0.001631 0.066028,0.001752 0.065198,-0.000457 0.065718,-0.001414 0.310312,-0.001393 0.065530,0.001078 0.309678,-0.003914 0.066205,-0.001903 0.309578,-0.003769 0.066218,-0.001929 0.065382,0.000919 0.065144,0.000156 0.310525,-0.000024 0.065292,0.000731 0.065759,0.001463 0.065299,-0.000746
-15 3 -9 1.165955,0.000497 0.438083,0.001996 0.435692,-0.006251 0.438929,0.003354 0.439350,0.003261 0.435909,-0.005516 0.439416,0.001325 0.324495,0.001273 0.326042,0.001234 0.325064,0.001827 0.327323,0.005427 0.325181,0.000443 0.327688,0.006077 0.326146,0.000781 0.069030,0.001791 0.068369,0.000784 0.068567,-0.001180 0.325453,-0.001470 0.068444,0.000953 0.069156,-0.001924 0.068280,-0.000517 0.325290,-0.001650 0.068947,0.001697 0.068212,0.000015 0.069257,-0.002024 0.325387,-0.000810 0.068695,0.001293 0.325560,0.001306 0.069203,0.001971 0.068267,-0.000464 0.068951,-0.001702 0.325557,-0.001483 0.068718,0.001329 0.324731,-0.004465 0.069466,-0.002210 0.324531,-0.004628 0.069503,-0.002250 0.068481,0.001026 0.068233,0.000284 0.325516,0.000042 0.068359,0.000760 0.068976,0.001731 0.068371,-0.000790
-15 3 -8 1.206834,0.000523 0.456358,0.002016 0.453771,-0.006966 0.457040,0.004006 0.457836,0.003342 0.454089,-0.005875 0.457587,0.001662 0.338893,0.001478 0.341444,0.001093 0.340271,0.002009 0.342462,0.005935 0.339591,0.000726 0.343037,0.007016 0.341002,0.001272 0.072223,0.002119 0.071347,0.000784 0.071629,-0.001365 0.340113,-0.001772 0.071427,0.000984 0.072329,-0.002227 0.071267,-0.000508 0.340235,-0.001148 0.072131,0.002021 0.071209,-0.000050 0.072352,-0.002250 0.340183,-0.001056 0.071701,0.001380 0.340492,0.000783 0.072289,0.002187 0.071255,-0.000452 0.072135,-0.002025 0.340548,-0.001495 0.071852,0.001619 0.339533,-0.004976 0.072660,-0.002535 0.339218,-0.005560 0.072728,-0.002593 0.071497,0.001129 0.071254,0.000448 0.340178,0.000140 0.071341,0.000765 0.072135,0.002025 0.071359,-0.000817
-15 3 -7 1.245315,0.000536 0.473726,0.001987 0.470994,-0.007658 0.474199,0.004719 0.475427,0.003368 0.471413,-0.006166 0.474805,0.002056 0.352587,0.001641 0.356384,0.000784 0.354993,0.002093 0.357036,0.006300 0.353276,0.001027 0.357868,0.007899 0.355236,0.001913 0.075306,0.002474 0.074183,0.000751 0.074559,-0.001557 0.354152,-0.002065 0.074265,0.000985 0.075376,-0.002543 0.074114,-0.000475 0.354613,-0.000412 0.075209,0.002375 0.074073,-0.000135 0.075293,-0.002461 0.354370,-0.001291 0.074555,0.001440 0.354841,0.000038 0.075221,0.002388 0.074104,-0.000418 0.075212,-0.002378 0.354976,-0.001397 0.074877,0.001943 0.353799,-0.005403 0.075720,-0.002868 0.353362,-0.006519 0.075827,-0.002949 0.074370,0.001221 0.074155,0.000652 0.354216,0.000275 0.074180,0.000740 0.075173,0.002338 0.074204,-0.000819
-15 3 -6 1.280678,0.000532 0.489817,0.001899 0.487011,-0.008296 0.490040,0.005476 0.491749,0.003330 0.487526,-0.006370 0.490700,0.002506 0.365246,0.001735 0.370509,0.000268 0.368887,0.002031 0.370702,0.006460 0.365902,0.001316 0.371834,0.008648 0.368507,0.002705 0.078212,0.002846 0.076815,0.000679 0.077291,-0.001751 0.367252,-0.002323 0.076895,0.000948 0.078228,-0.002862 0.076762,-0.000413 0.368075,0.000566 0.078112,0.002749 0.076741,-0.000241 0.078010,-0.002645 0.367610,-0.001488 0.077194,0.001462 0.368256,-0.000931 0.077929,0.002560 0.076754,-0.000356 0.078113,-0.002750 0.368493,-0.001158 0.077729,0.002295 0.367212,-0.005694 0.078575,-0.003195 0.366652,-0.007438 0.078728,-0.003305 0.077037,0.001296 0.076877,0.000894 0.367308,0.000448 0.076815,0.000679 0.078024,0.002659 0.076845,-0.000790
-15 3 -5 1.312190,0.000510 0.504252,0.001749 0.501458,-0.008846 0.504190,0.006254 0.506415,0.003224 0.502059,-0.006471 0.504896,0.003006 0.376534,0.001733 0.383432,-0.000481 0.381575,0.001775 0.383093,0.006363 0.377134,0.001561 0.384561,0.009175 0.380464,0.003633 0.080866,0.003220 0.079182,0.000564 0.079757,-0.001936 0.379086,-0.002516 0.079255,0.000867 0.080810,-0.003167 0.079146,-0.000320 0.380251,0.001766 0.080768,0.003128 0.079151,-0.000368 0.080429,-0.002786 0.379549,-0.001620 0.079554,0.001438 0.380368,-0.002103 0.080341,0.002690 0.079140,-0.000266 0.080768,-0.003128 0.380731,-0.000754 0.080339,0.002662 0.379431,-0.005801 0.081145,-0.003497 0.378759,-0.008237 0.081351,-0.003642 0.079432,0.001345 0.079359,0.001172 0.379129,0.000657 0.079184,0.000577 0.080612,0.002976 0.079217,-0.000726
-15 3 -4 1.339140,0.000468 0.516661,0.001535 0.513979,-0.009277 0.516286,0.007026 0.519046,0.003048 0.514648,-0.006457 0.517029,0.003544 0.386136,0.001617 0.394750,-0.001466 0.392672,0.001289 0.393838,0.005979 0.386655,0.001726 0.395664,0.009399 0.390765,0.004659 0.083192,0.003578 0.081224,0.000404 0.081887,-0.002102 0.389333,-0.002617 0.081284,0.000740 0.083044,-0.003442 0.081204,-0.000195 0.390767,0.003137 0.083101,0.003496 0.081239,-0.000513 0.082481,-0.002871 0.389840,-0.001660 0.081572,0.001360 0.390808,-0.003423 0.082388,0.002764 0.081202,-0.000146 0.083098,-0.003493 0.391317,-0.000173 0.082635,0.003028 0.390111,-0.005687 0.083352,-0.003757 0.389344,-0.008826 0.083615,-0.003940 0.081488,0.001362 0.081538,0.001477 0.389358,0.000891 0.081228,0.000434 0.082864,0.003270 0.081259,-0.000623
-15 3 -3 1.360871,0.000408 0.526701,0.001258 0.524238,-0.009559 0.525999,0.007756 0.529288,0.002806 0.524951,-0.006322 0.526767,0.004104 0.393775,0.001383 0.404070,-0.002659 0.401801,0.000561 0.402577,0.005304 0.394195,0.001783 0.404766,0.009262 0.399097,0.005721 0.085112,0.003899 0.082887,0.000203 0.083616,-0.002238 0.397699,-0.002605 0.082928,0.000569 0.084857,-0.003669 0.082881,-0.000041 0.399278,0.004595 0.085036,0.003831 0.082946,-0.000670 0.084105,-0.002888 0.398165,-0.001591 0.083193,0.001226 0.399237,-0.004810 0.084009,0.002772 0.082881,0.000001 0.085029,-0.003825 0.399904,0.000573 0.084545,0.003374 0.398913,-0.005332 0.085125,-0.003953 0.398078,-0.009120 0.085446,-0.004180 0.083146,0.001344 0.083354,0.001795 0.397702,0.001134 0.082890,0.000251 0.084705,0.003525 0.082915,-0.000483
-15 3 -2 1.376822,0.000332 0.534077,0.000926 0.531941,-0.009671 0.533049,0.008410 0.536839,0.002503 0.532669,-0.006069 0.533828,0.004664 0.399237,0.001043 0.411041,-0.003996 0.408633,-0.000392 0.408994,0.004377 0.399542,0.001714 0.411530,0.008741 0.405198,0.006739 0.086559,0.004160 0.084123,-0.000032 0.084890,-0.002334 0.403930,-0.002474 0.084141,0.000358 0.086187,-0.003829 0.084125,0.000135 0.405489,0.006031 0.086501,0.004111 0.084220,-0.000831 0.085251,-0.002831 0.404254,-0.001409 0.084373,0.001040 0.405368,-0.006158 0.085154,0.002707 0.084127,0.000168 0.086490,-0.004101 0.406192,0.001453 0.086003,0.003678 0.405535,-0.004743 0.086400,-0.004069 0.404659,-0.009054 0.086776,-0.004342 0.084356,0.001287 0.084750,0.002111 0.403911,0.001367 0.084123,0.000036 0.086072,0.003722 0.084136,-0.000311
-15 3 -1 1.386562,0.000244 0.538563,0.000552 0.536853,-0.009601 0.537228,0.008952 0.541464,0.002152 0.537565,-0.005709 0.538003,0.005199 0.402378,0.000630 0.415386,-0.005381 0.412908,-0.001515 0.412839,0.003269 0.402558,0.001522 0.415682,0.007856 0.408876,0.007624 0.087474,0.004345 0.084897,-0.000288 0.085663,-0.002382 0.407827,-0.002228 0.084887,0.000119 0.086983,-0.003911 0.084900,0.000324 0.409184,0.007326 0.087440,0.004316 0.085019,-0.000986 0.085885,-0.002700 0.407908,-0.001125 0.085078,0.000810 0.408993,-0.007354 0.085791,0.002570 0.084902,0.000347 0.087425,-0.004303 0.409958,0.002410 0.086952,0.003918 0.409726,-0.003953 0.087133,-0.004095 0.408836,-0.008598 0.087556,-0.004413 0.085081,0.001194 0.085677,0.002404 0.407788,0.001565 0.084891,-0.000200 0.086913,0.003845 0.084887,-0.000116
-15 3 1 1.386507,0.000056 0.538403,-0.000260 0.537761,-0.008929 0.536568,0.009590 0.541443,0.001362 0.538349,-0.004745 0.537289,0.006087 0.401505,-0.000231 0.415612,-0.007829 0.413234,-0.003912 0.412286,0.000911 0.401431,0.000874 0.415543,0.005305 0.408594,0.008679 0.087579,0.004432 0.084972,-0.000797 0.085623,-0.002319 0.408159,-0.001492 0.084905,-0.000383 0.086882,-0.003816 0.084951,0.000693 0.408650,0.009067 0.087599,0.004448 0.085096,-0.001241 0.085577,-0.002246 0.407538,-0.000371 0.085004,0.000279 0.408380,-0.008893 0.085497,0.002113 0.084951,0.000692 0.087576,-0.004430 0.409507,0.004264 0.087183,0.004142 0.410218,-0.002027 0.086899,-0.003864 0.409360,-0.006612 0.087375,-0.004261 0.085001,0.000920 0.085996,0.002846 0.408102,0.001779 0.084947,-0.000674 0.086909,0.003841 0.084897,0.000296
-15 3 2 1.376720,-0.000032 0.533763,-0.000660 0.533712,-0.008365 0.531762,0.009651 0.536797,0.000958 0.534199,-0.004190 0.532435,0.006394 0.397573,-0.000581 0.411498,-0.008676 0.409290,-0.004974 0.407905,-0.000132 0.397382,0.000500 0.411240,0.003866 0.404663,0.008748 0.086760,0.004329 0.084268,-0.001017 0.084812,-0.002213 0.404557,-0.001075 0.084176,-0.000613 0.085992,-0.003645 0.084224,0.000849 0.404491,0.009380 0.086806,0.004366 0.084369,-0.001323 0.084659,-0.001953 0.403552,0.000020 0.084231,0.000013 0.404217,-0.009120 0.084590,0.001823 0.084221,0.000836 0.086780,-0.004346 0.405341,0.005009 0.086446,0.004112 0.406465,-0.001049 0.085950,-0.003623 0.405638,-0.005238 0.086429,-0.004048 0.084204,0.000757 0.085362,0.002967 0.404505,0.001772 0.084232,-0.000881 0.086063,0.003713 0.084156,0.000486
-15 3 3 1.360737,-0.000109 0.526250,-0.001031 0.526786,-0.007688 0.524146,0.009538 0.529228,0.000568 0.527154,-0.003624 0.524761,0.006588 0.391470,-0.000829 0.404766,-0.009172 0.402790,-0.005817 0.400984,-0.000976 0.391178,0.000155 0.404307,0.002481 0.398360,0.008501 0.085395,0.004138 0.083091,-0.001196 0.083507,-0.002066 0.398555,-0.000677 0.082977,-0.000810 0.084585,-0.003407 0.083019,0.000973 0.397940,0.009304 0.085463,0.004194 0.083156,-0.001369 0.083276,-0.001641 0.397201,0.000366 0.082995,-0.000231 0.397686,-0.008978 0.083218,0.001516 0.083013,0.000950 0.085436,-0.004172 0.398746,0.005552 0.085165,0.003990 0.400184,-0.000161 0.084495,-0.003319 0.399390,-0.003758 0.084960,-0.003763 0.082932,0.000591 0.084212,0.003012 0.398516,0.001688 0.083043,-0.001051 0.084693,0.003513 0.082942,0.000649
-15 3 4 1.338992,-0.000172 0.516093,-0.001357 0.517184,-0.006936 0.513954,0.009261 0.518969,0.000208 0.517425,-0.003070 0.514502,0.006660 0.383381,-0.000959 0.395687,-0.009298 0.393984,-0.006382 0.391794,-0.001582 0.383006,-0.000127 0.395018,0.001249 0.389893,0.007975 0.083535,0.003874 0.081472,-0.001325 0.081754,-0.001889 0.390334,-0.000330 0.081343,-0.000965 0.082712,-0.003118 0.081373,0.001059 0.389244,0.008881 0.083622,0.003945 0.081494,-0.001378 0.081473,-0.001329 0.388703,0.000638 0.081331,-0.000438 0.389026,-0.008510 0.081427,0.001212 0.081363,0.001028 0.083593,-0.003922 0.389970,0.005862 0.083387,0.003788 0.391598,0.000582 0.082588,-0.002975 0.390837,-0.002295 0.083025,-0.003425 0.081228,0.000432 0.082581,0.002980 0.390315,0.001538 0.081414,-0.001175 0.082849,0.003256 0.081292,0.000777
-15 3 5 1.312050,-0.000217 0.503591,-0.001628 0.505182,-0.006146 0.501478,0.008841 0.506326,-0.000113 0.505291,-0.002548 0.501954,0.006611 0.373534,-0.000975 0.384600,-0.009074 0.383188,-0.006646 0.380671,-0.001943 0.373098,-0.000326 0.383722,0.000238 0.379528,0.007231 0.081248,0.003556 0.079458,-0.001402 0.079609,-0.001694 0.380144,-0.000054 0.079321,-0.001071 0.080441,-0.002799 0.079333,0.001105 0.378699,0.008184 0.081347,0.003639 0.079435,-0.001351 0.079307,-0.001033 0.378331,0.000819 0.079287,-0.000602 0.378527,-0.007791 0.079272,0.000926 0.079320,0.001068 0.081319,-0.003615 0.379316,0.005936 0.081173,0.003524 0.381006,0.001146 0.080297,-0.002611 0.380279,-0.000952 0.080694,-0.003056 0.079142,0.000287 0.080520,0.002881 0.380151,0.001341 0.079391,-0.001252 0.080596,0.002960 0.079254,0.000865
-15 3 6 1.280565,-0.000245 0.489088,-0.001836 0.491104,-0.005354 0.487057,0.008306 0.491651,-0.000386 0.491087,-0.002074 0.487458,0.006451 0.362190,-0.000896 0.371882,-0.008558 0.370756,-0.006622 0.367990,-0.002086 0.361715,-0.000436 0.370810,-0.000523 0.367571,0.006346 0.078611,0.003206 0.077103,-0.001428 0.077137,-0.001491 0.368290,0.000143 0.076964,-0.001130 0.077843,-0.002467 0.076958,0.001114 0.366630,0.007302 0.078716,0.003296 0.077037,-0.001295 0.076838,-0.000766 0.366398,0.000908 0.076917,-0.000718 0.366508,-0.006907 0.076812,0.000669 0.076941,0.001073 0.078689,-0.003272 0.367119,0.005794 0.078598,0.003216 0.368758,0.001525 0.077692,-0.002247 0.368068,0.000193 0.078041,-0.002677 0.076735,0.000162 0.078090,0.002726 0.368322,0.001116 0.077031,-0.001281 0.078007,0.002642 0.076884,0.000915
-15 3 7 1.245247,-0.000256 0.472956,-0.001980 0.475311,-0.004589 0.471051,0.007687 0.475324,-0.000610 0.475178,-0.001656 0.471378,0.006192 0.349631,-0.000750 0.357918,-0.007826 0.357059,-0.006353 0.354137,-0.002053 0.349138,-0.000467 0.356687,-0.001038 0.354352,0.005398 0.075703,0.002844 0.074470,-0.001408 0.074406,-0.001291 0.355108,0.000263 0.074334,-0.001145 0.074993,-0.002139 0.074309,0.001091 0.353372,0.006325 0.075810,0.002935 0.074367,-0.001215 0.074127,-0.000535 0.353233,0.000913 0.074280,-0.000788 0.353297,-0.005946 0.074110,0.000450 0.074290,0.001047 0.075784,-0.002913 0.353727,0.005474 0.075738,0.002885 0.355225,0.001732 0.074845,-0.001899 0.354577,0.001096 0.075144,-0.002306 0.074070,0.000059 0.075362,0.002529 0.355164,0.000885 0.074395,-0.001269 0.075156,0.002320 0.074243,0.000929
-15 3 8 1.206821,-0.000254 0.455572,-0.002061 0.458176,-0.003873 0.453825,0.007015 0.457730,-0.000783 0.457941,-0.001298 0.454082,0.005853 0.336149,-0.000569 0.343086,-0.006962 0.342460,-0.005897 0.339480,-0.001896 0.335659,-0.000436 0.341741,-0.001335 0.340208,0.004454 0.072603,0.002484 0.071622,-0.001353 0.071482,-0.001101 0.340947,0.000319 0.071493,-0.001123 0.071962,-0.001826 0.071453,0.001041 0.339252,0.005333 0.072707,0.002576 0.071491,-0.001118 0.071235,-0.000344 0.339167,0.000854 0.071438,-0.000817 0.339219,-0.004983 0.071225,0.000269 0.071433,0.000997 0.072683,-0.002555 0.339478,0.005026 0.072673,0.002547 0.340778,0.001793 0.071826,-0.001579 0.340180,0.001746 0.072073,-0.001957 0.071209,-0.000020 0.072409,0.002306 0.341024,0.000663 0.071547,-0.001223 0.072119,0.002007 0.071396,0.000912
-15 3 9 1.166005,-0.000241 0.437300,-0.002086 0.440066,-0.003222 0.435732,0.006319 0.439244,-0.000907 0.439747,-0.000998 0.435924,0.005456 0.322034,-0.000378 0.327732,-0.006043 0.327300,-0.005319 0.324356,-0.001666 0.321562,-0.000364 0.326324,-0.001457 0.325461,0.003569 0.069383,0.002142 0.068623,-0.001270 0.068431,-0.000927 0.326147,0.000324 0.068505,-0.001072 0.068816,-0.001539 0.068453,0.000972 0.324580,0.004389 0.069481,0.002231 0.068474,-0.001013 0.068222,-0.000193 0.324516,0.000750 0.068452,-0.000813 0.324580,-0.004075 0.068216,0.000128 0.068432,0.000929 0.069459,-0.002212 0.324691,0.004498 0.069476,0.002219 0.325765,0.001743 0.068696,-0.001294 0.325224,0.002160 0.068896,-0.001638 0.068214,-0.000079 0.069304,0.002069 0.326237,0.000464 0.068550,-0.001151 0.068961,0.001714 0.068406,0.000872
-15 3 10 1.123476,-0.000221 0.418482,-0.002060 0.421329,-0.002645 0.417104,0.005626 0.420213,-0.000987 0.420943,-0.000754 0.417237,0.005019 0.307559,-0.000199 0.312162,-0.005133 0.311885,-0.004680 0.309058,-0.001403 0.307117,-0.000270 0.310743,-0.001450 0.310409,0.002777 0.066106,0.001826 0.065534,-0.001169 0.065310,-0.000771 0.311018,0.000295 0.065428,-0.001000 0.065614,-0.001282 0.065368,0.000891 0.309635,0.003533 0.066196,0.001909 0.065374,-0.000904 0.065139,-0.000077 0.309571,0.000621 0.065380,-0.000783 0.309660,-0.003258 0.065137,0.000021 0.065347,0.000851 0.066177,-0.001892 0.309650,0.003936 0.066212,0.001910 0.310497,0.001616 0.065512,-0.001047 0.310018,0.002368 0.065670,-0.001355 0.065141,-0.000118 0.066112,0.001832 0.311118,0.000295 0.065465,-0.001062 0.065745,0.001447 0.065330,0.000814
-15 4 -9 1.142008,0.000462 0.427324,0.002076 0.425416,-0.005946 0.428876,0.003091 0.428417,0.003130 0.425750,-0.004872 0.429335,0.000986 0.315800,0.000754 0.317951,0.001589 0.316950,0.002145 0.318681,0.004441 0.316388,0.000022 0.319178,0.005350 0.317799,0.000652 0.067236,0.001638 0.066658,0.000756 0.066897,-0.001203 0.317026,-0.000846 0.066683,0.000816 0.067306,-0.001714 0.066588,-0.000564 0.316931,-0.001329 0.067179,0.001573 0.066504,-0.000107 0.067436,-0.001848 0.316867,-0.000480 0.066952,0.001202 0.316976,0.001188 0.067424,0.001835 0.066529,-0.000318 0.067198,-0.001595 0.317140,-0.001721 0.066960,0.001214 0.316422,-0.003774 0.067623,-0.002011 0.316238,-0.004207 0.067680,-0.002074 0.066804,0.001052 0.066520,0.000265 0.316911,-0.000474 0.066657,0.000754 0.067145,0.001533 0.066611,-0.000633
-15 4 -8 1.181128,0.000487 0.444737,0.002101 0.442708,-0.006596 0.446193,0.003690 0.446007,0.003201 0.443142,-0.005156 0.446712,0.001255 0.329382,0.000911 0.332569,0.001562 0.331364,0.002430 0.333018,0.004756 0.329984,0.000238 0.333738,0.006094 0.331883,0.001044 0.070260,0.001931 0.069493,0.000760 0.069821,-0.001388 0.330909,-0.000979 0.069521,0.000832 0.070303,-0.001976 0.069431,-0.000570 0.331093,-0.000853 0.070199,0.001865 0.069361,-0.000185 0.070371,-0.002046 0.330859,-0.000684 0.069812,0.001281 0.331098,0.000679 0.070357,0.002031 0.069373,-0.000288 0.070222,-0.001890 0.331327,-0.001810 0.069933,0.001473 0.330458,-0.004142 0.070646,-0.002298 0.330170,-0.005036 0.070734,-0.002382 0.069681,0.001162 0.069394,0.000415 0.330785,-0.000526 0.069495,0.000766 0.070129,0.001787 0.069452,-0.000640
-15 4 -7 1.217879,0.000499 0.461262,0.002078 0.459163,-0.007219 0.462575,0.004343 0.462717,0.003217 0.459696,-0.005376 0.463151,0.001574 0.342268,0.001044 0.346710,0.001395 0.345280,0.002644 0.346796,0.004925 0.342869,0.000478 0.347782,0.006765 0.345349,0.001555 0.073171,0.002246 0.072188,0.000736 0.072615,-0.001580 0.344174,-0.001085 0.072216,0.000820 0.073174,-0.002248 0.072137,-0.000554 0.344689,-0.000173 0.073110,0.002183 0.072087,-0.000283 0.073156,-0.002231 0.344242,-0.000884 0.072525,0.001336 0.344640,-0.000036 0.073139,0.002213 0.072082,-0.000237 0.073136,-0.002210 0.344949,-0.001807 0.072795,0.001761 0.343955,-0.004421 0.073535,-0.002591 0.343559,-0.005884 0.073662,-0.002701 0.072418,0.001262 0.072148,0.000599 0.344043,-0.000562 0.072193,0.000752 0.072992,0.002055 0.072155,-0.000623
-15 4 -6 1.251587,0.000496 0.476553,0.001999 0.474452,-0.007788 0.477675,0.005037 0.478198,0.003173 0.475077,-0.005515 0.478306,0.001943 0.354153,0.001133 0.360045,0.001049 0.358375,0.002740 0.359697,0.004900 0.354734,0.000719 0.360986,0.007294 0.357882,0.002190 0.075908,0.002575 0.074685,0.000676 0.075217,-0.001773 0.356526,-0.001148 0.074713,0.000774 0.075853,-0.002521 0.074647,-0.000514 0.357393,0.000716 0.075850,0.002518 0.074626,-0.000400 0.075725,-0.002389 0.356703,-0.001060 0.075030,0.001356 0.357282,-0.000958 0.075705,0.002368 0.074599,-0.000162 0.075878,-0.002546 0.357686,-0.001682 0.075486,0.002072 0.356616,-0.004569 0.076224,-0.002876 0.356116,-0.006695 0.076397,-0.003016 0.074953,0.001347 0.074726,0.000817 0.356392,-0.000575 0.074693,0.000706 0.075670,0.002330 0.074661,-0.000579
-15 4 -5 1.281571,0.000476 0.490257,0.001860 0.488235,-0.008271 0.491142,0.005752 0.492090,0.003062 0.488938,-0.005562 0.491823,0.002357 0.364728,0.001158 0.372215,0.000496 0.370300,0.002670 0.371382,0.004645 0.365269,0.000938 0.373003,0.007609 0.369156,0.002935 0.078400,0.002905 0.076926,0.000578 0.077562,-0.001957 0.367658,-0.001150 0.076952,0.000689 0.078273,-0.002781 0.076901,-0.000446 0.368865,0.001792 0.078350,0.002856 0.076917,-0.000535 0.078011,-0.002510 0.367917,-0.001188 0.077267,0.001334 0.368682,-0.002065 0.077989,0.002485 0.076866,-0.000061 0.078381,-0.002886 0.369196,-0.001409 0.077941,0.002396 0.368127,-0.004549 0.078640,-0.003139 0.367533,-0.007398 0.078864,-0.003315 0.077226,0.001408 0.077072,0.001066 0.367527,-0.000558 0.076936,0.000624 0.078095,0.002600 0.076911,-0.000503
-15 4 -4 1.307171,0.000439 0.502029,0.001659 0.500176,-0.008642 0.502637,0.006461 0.504042,0.002885 0.500937,-0.005508 0.503360,0.002809 0.373706,0.001104 0.382848,-0.000275 0.380699,0.002394 0.381509,0.004144 0.374188,0.001105 0.383475,0.007650 0.378856,0.003762 0.080579,0.003219 0.078856,0.000440 0.079587,-0.002123 0.377277,-0.001081 0.078877,0.000565 0.080362,-0.003014 0.078844,-0.000349 0.378759,0.003010 0.080540,0.003183 0.078902,-0.000683 0.079951,-0.002580 0.377565,-0.001248 0.079178,0.001265 0.378503,-0.003307 0.079926,0.002551 0.078824,0.000065 0.080572,-0.003213 0.379141,-0.000976 0.080094,0.002718 0.378165,-0.004334 0.080714,-0.003362 0.377496,-0.007915 0.080992,-0.003578 0.079175,0.001440 0.079126,0.001337 0.377155,-0.000509 0.078866,0.000504 0.080199,0.002850 0.078850,-0.000395
-15 4 -3 1.327786,0.000385 0.511550,0.001399 0.509960,-0.008874 0.511853,0.007136 0.513727,0.002645 0.510753,-0.005351 0.512607,0.003286 0.380837,0.000965 0.391583,-0.001247 0.389229,0.001891 0.389747,0.003409 0.381243,0.001197 0.392055,0.007375 0.386694,0.004623 0.082373,0.003500 0.080424,0.000265 0.081229,-0.002259 0.385110,-0.000935 0.080439,0.000402 0.082056,-0.003204 0.080421,-0.000224 0.386760,0.004295 0.082351,0.003480 0.080526,-0.000840 0.081486,-0.002590 0.385355,-0.001223 0.080713,0.001147 0.386435,-0.004607 0.081461,0.002559 0.080420,0.000212 0.082384,-0.003510 0.387201,-0.000383 0.081881,0.003022 0.386422,-0.003915 0.082378,-0.003530 0.385703,-0.008175 0.082709,-0.003788 0.080744,0.001438 0.080833,0.001620 0.385005,-0.000429 0.080432,0.000348 0.081917,0.003065 0.080423,-0.000257
-15 4 -2 1.342901,0.000316 0.518548,0.001088 0.517312,-0.008949 0.518529,0.007743 0.520864,0.002348 0.518108,-0.005095 0.519303,0.003769 0.385929,0.000749 0.398100,-0.002374 0.395591,0.001164 0.395808,0.002486 0.386242,0.001198 0.398432,0.006778 0.392431,0.005457 0.083721,0.003729 0.081586,0.000060 0.082438,-0.002355 0.390924,-0.000718 0.081592,0.000207 0.083297,-0.003338 0.081587,-0.000077 0.392597,0.005553 0.083719,0.003727 0.081738,-0.000996 0.082573,-0.002536 0.391043,-0.001108 0.081830,0.000983 0.392214,-0.005868 0.082547,0.002501 0.081607,0.000372 0.083753,-0.003756 0.393105,0.000346 0.083239,0.003288 0.392618,-0.003308 0.083576,-0.003628 0.391875,-0.008122 0.083957,-0.003930 0.081886,0.001398 0.082140,0.001900 0.390846,-0.000322 0.081590,0.000163 0.083189,0.003231 0.081587,-0.000093
-15 4 -1 1.352125,0.000236 0.522813,0.000736 0.522012,-0.008860 0.522471,0.008251 0.525238,0.002005 0.522780,-0.004752 0.523252,0.004239 0.388851,0.000475 0.402147,-0.003578 0.399551,0.000250 0.399462,0.001445 0.389061,0.001105 0.402356,0.005889 0.395890,0.006192 0.084572,0.003890 0.082309,-0.000165 0.083171,-0.002405 0.394540,-0.000446 0.082305,-0.000010 0.084042,-0.003405 0.082306,0.000086 0.396072,0.006682 0.084593,0.003909 0.082501,-0.001142 0.083180,-0.002416 0.394448,-0.000910 0.082496,0.000780 0.395649,-0.006986 0.083153,0.002379 0.082349,0.000539 0.084626,-0.003936 0.396647,0.001167 0.084120,0.003499 0.396528,-0.002548 0.084268,-0.003648 0.395783,-0.007728 0.084691,-0.003991 0.082567,0.001322 0.083004,0.002160 0.394497,-0.000197 0.082305,-0.000043 0.083972,0.003336 0.082306,0.000088
[truncated: 15,895,456 more chars]
