# Supplementary material for: On the structure refinement of metal complexes against 3D electron diffraction data using multipolar scattering factors
Source: IUCrJ. 2024 Aug 15;11(Pt 5):878–90. doi: 10.1107/S2052252524006730 (PMC11364031; doi:10.1107/S2052252524006730)
Supplement: Supplementary file 3 [file m-11-00878-sup3.txt]

TITLE: X-ray form factors for FeAcAc23 generated with discamb2tsc
AD: FALSE
SYMM: expanded
SCATTERERS: Fe01 O001 O002 O003 O004 O005 O006 C001 C002 C003 C004 C005 C006 C007 H00a H00b H00c C008 H00d H00e H00f C009 H00g H00h H00i C010 H010 C011 H01a H01b H01c C012 H012 C013 H013 C014 H01d H01e H01f C015 H01g H01h H01i
FORM FACTORS SOURCE:
    SOFTWARE - discamb2tsc
    SCATTERING MODEL - TAAM
    TAAM DATABANK - MATTS (Kumar, P., Gruza, B., Bojarowski, S. A. & Dominiak, P. M. (2019). Acta Cryst. A75, 398-408.)
DATA:
-18 -2 -3 9.609193,-0.000128 1.910216,0.000277 1.966139,0.068836 1.960520,-0.056913 1.879318,-0.015491 1.964336,0.063725 1.956911,-0.049543 1.546681,-0.010654 1.526519,0.032943 1.529854,0.027017 1.518172,-0.047399 1.535223,-0.022984 1.514664,-0.054356 1.543069,-0.033951 0.048284,-0.023644 0.060743,0.000098 0.059555,0.007304 1.545888,0.055038 0.059713,-0.006799 0.046496,0.025283 0.059915,-0.006099 1.535294,-0.033428 0.048383,-0.023549 0.060737,-0.000566 0.055086,0.015933 1.533790,0.018636 0.059004,-0.005806 1.531679,0.024298 0.057018,-0.012929 0.060293,0.004499 0.049678,0.022282 1.532053,-0.021521 0.051303,-0.019975 1.536551,0.042362 0.048481,0.023083 1.539163,0.040470 0.047868,0.024035 0.060741,0.000349 0.057783,-0.011524 1.542066,-0.045394 0.060708,0.001257 0.047369,-0.024497 0.058461,0.010119
-18 -2 -2 9.665109,0.000529 1.922039,0.001870 1.976722,0.069061 1.973238,-0.059793 1.889665,-0.014355 1.974565,0.061653 1.970222,-0.053512 1.553589,-0.006186 1.528258,0.038160 1.531322,0.032626 1.524994,-0.044285 1.542679,-0.019187 1.520005,-0.053374 1.549062,-0.040303 0.048704,-0.024661 0.061958,0.001327 0.060771,0.007488 1.550958,0.055675 0.061264,-0.005790 0.047419,0.025825 0.060862,-0.007206 1.541625,-0.039051 0.048908,-0.024471 0.061997,-0.000012 0.056915,0.015247 1.539742,0.015269 0.060493,-0.004741 1.538795,0.027311 0.058777,-0.012137 0.061676,0.003831 0.050303,0.023130 1.537281,-0.026271 0.051703,-0.021163 1.540311,0.039895 0.049857,0.023177 1.542318,0.039176 0.049006,0.024378 0.061976,0.000977 0.058334,-0.012946 1.548710,-0.049576 0.061862,0.002488 0.047962,-0.025340 0.060041,0.009458
-18 -2 -1 9.699743,0.001218 1.929853,0.003619 1.982543,0.068527 1.981403,-0.062167 1.896212,-0.013166 1.980152,0.059036 1.979022,-0.057229 1.558300,-0.001477 1.528481,0.042978 1.531119,0.038161 1.530419,-0.040263 1.548063,-0.014626 1.523982,-0.051178 1.552958,-0.046095 0.048807,-0.025421 0.062622,0.002597 0.061524,0.007588 1.553556,0.054999 0.062298,-0.004660 0.048081,0.026074 0.061287,-0.008277 1.546196,-0.043751 0.049121,-0.025134 0.062760,0.000569 0.058325,0.014340 1.543766,0.011387 0.061463,-0.003564 1.544138,0.029593 0.060078,-0.011157 0.062562,0.003084 0.050601,0.023732 1.540892,-0.030927 0.051715,-0.022140 1.542180,0.036583 0.050940,0.022981 1.543458,0.036610 0.049868,0.024437 0.062710,0.001623 0.058365,-0.014276 1.553042,-0.052836 0.062464,0.003747 0.048266,-0.025910 0.061152,0.008648
-18 -2 0 9.712270,0.001911 1.933420,0.005496 1.983402,0.067242 1.984757,-0.063964 1.898748,-0.011937 1.980904,0.055947 1.983040,-0.060593 1.560630,0.003175 1.527228,0.047128 1.529289,0.043330 1.534340,-0.035548 1.551179,-0.009571 1.526557,-0.047865 1.554610,-0.050995 0.048599,-0.025895 0.062705,0.003868 0.061785,0.007599 1.553618,0.053027 0.062772,-0.003447 0.048465,0.026016 0.061177,-0.009275 1.548833,-0.047270 0.049024,-0.025511 0.062999,0.001156 0.059256,0.013239 1.545728,0.007203 0.061871,-0.002313 1.547483,0.031019 0.060867,-0.010019 0.062915,0.002281 0.050567,0.024064 1.542777,-0.035260 0.051347,-0.022868 1.542189,0.032582 0.051690,0.022496 1.542659,0.032837 0.050424,0.024203 0.062917,0.002265 0.057881,-0.015466 1.554894,-0.054962 0.062491,0.004991 0.048277,-0.026182 0.061747,0.007715
-18 -2 1 9.702365,0.002582 1.932636,0.007466 1.979260,0.065244 1.983198,-0.065132 1.897193,-0.010677 1.976786,0.052474 1.982153,-0.063508 1.560471,0.007471 1.524541,0.050372 1.525893,0.047847 1.536654,-0.030401 1.551902,-0.004340 1.527695,-0.043616 1.553936,-0.054723 0.048094,-0.026063 0.062207,0.005092 0.061546,0.007521 1.551170,0.049867 0.062663,-0.002194 0.048555,0.025650 0.060536,-0.010162 1.549388,-0.049434 0.048625,-0.025587 0.062703,0.001730 0.059666,0.011981 1.545545,0.002955 0.061700,-0.001035 1.548637,0.031524 0.061109,-0.008763 0.062722,0.001452 0.050208,0.024112 1.542841,-0.039049 0.050622,-0.023318 1.540405,0.028095 0.052075,0.021738 1.540036,0.028017 0.050651,0.023683 0.062588,0.002880 0.056906,-0.016473 1.554187,-0.055817 0.061943,0.006176 0.048000,-0.026146 0.061800,0.006691
-18 -2 2 9.670220,0.003204 1.927539,0.009487 1.970241,0.062596 1.976780,-0.065643 1.891599,-0.009397 1.967922,0.048714 1.976401,-0.065889 1.557803,0.011150 1.520460,0.052533 1.521002,0.051463 1.537273,-0.025103 1.550190,0.000738 1.527359,-0.038676 1.550924,-0.057081 0.047311,-0.025921 0.061149,0.006228 0.060814,0.007356 1.546334,0.045710 0.061977,-0.000944 0.048345,0.024992 0.059395,-0.010910 1.547762,-0.050174 0.047938,-0.025361 0.061884,0.002271 0.059535,0.010613 1.543191,-0.001115 0.060957,0.000226 1.547470,0.031119 0.060789,-0.007433 0.061988,0.000625 0.049537,0.023876 1.541012,-0.042103 0.049569,-0.023476 1.536913,0.023351 0.052073,0.020736 1.535725,0.022394 0.050537,0.022897 0.061737,0.003447 0.055483,-0.017263 1.550936,-0.055353 0.060845,0.007261 0.047444,-0.025803 0.061308,0.005612
-18 -2 3 9.616541,0.003753 1.918305,0.011511 1.956626,0.059382 1.965718,-0.065489 1.882151,-0.008104 1.954585,0.044767 1.965981,-0.067669 1.552696,0.014014 1.515025,0.053514 1.514702,0.053990 1.536122,-0.019923 1.546091,0.005359 1.525515,-0.033324 1.545638,-0.057972 0.046274,-0.025479 0.059576,0.007238 0.059616,0.007112 1.539310,0.040808 0.060742,0.000259 0.047832,0.024068 0.057798,-0.011495 1.543916,-0.049527 0.046985,-0.024846 0.060574,0.002759 0.058865,0.009181 1.538704,-0.004791 0.059672,0.001424 1.543931,0.029878 0.059921,-0.006077 0.060743,-0.000171 0.048572,0.023368 1.537255,-0.044282 0.048228,-0.023342 1.531812,0.018582 0.051674,0.019529 1.529866,0.016267 0.050076,0.021877 0.060396,0.003947 0.053671,-0.017814 1.545254,-0.053617 0.059241,0.008210 0.046621,-0.025172 0.060289,0.004517
-18 -1 -4 9.584046,-0.000438 1.909963,-0.003194 1.961500,0.071830 1.952591,-0.056489 1.880975,-0.017375 1.959421,0.064972 1.946979,-0.044199 1.547255,-0.014070 1.523962,0.028028 1.528758,0.019481 1.513797,-0.050826 1.535263,-0.024627 1.510079,-0.059033 1.537573,-0.029653 0.048311,-0.022913 0.060064,-0.001675 0.058440,0.008659 1.542950,0.049892 0.058955,-0.007216 0.046428,0.024671 0.059753,-0.004079 1.532959,-0.030658 0.048026,-0.023188 0.060125,0.000287 0.053819,0.016742 1.531454,0.020737 0.057969,-0.007298 1.528901,0.025416 0.055564,-0.014239 0.059775,0.003953 0.048994,0.022240 1.529159,-0.016087 0.051257,-0.019195 1.535731,0.046098 0.047436,0.023407 1.539641,0.046684 0.046773,0.024358 0.060067,-0.001631 0.057707,-0.010370 1.537747,-0.037331 0.060120,-0.000569 0.047630,-0.023563 0.057939,0.009860
-18 -1 -3 9.661617,0.000194 1.925850,-0.001611 1.976532,0.072678 1.970109,-0.060102 1.895231,-0.016063 1.974040,0.063372 1.964978,-0.048349 1.556771,-0.010545 1.527368,0.033971 1.532198,0.025152 1.521718,-0.048306 1.545091,-0.022241 1.516552,-0.058929 1.545805,-0.036239 0.049058,-0.024182 0.061860,-0.000523 0.060097,0.008987 1.550540,0.051569 0.060994,-0.006310 0.047633,0.025492 0.061280,-0.005173 1.541034,-0.037416 0.048852,-0.024376 0.061849,0.000868 0.056057,0.016285 1.539441,0.018420 0.059987,-0.006373 1.537645,0.029848 0.057779,-0.013660 0.061624,0.003319 0.049920,0.023353 1.536126,-0.021037 0.052045,-0.020594 1.541405,0.044225 0.049097,0.023801 1.545137,0.046592 0.048172,0.025005 0.061840,-0.001083 0.058776,-0.011878 1.546663,-0.041860 0.061858,0.000597 0.048545,-0.024661 0.059966,0.009312
-18 -1 -2 9.718707,0.000879 1.937947,0.000159 1.987031,0.072743 1.983389,-0.063284 1.905875,-0.014668 1.984244,0.061175 1.978811,-0.052373 1.564250,-0.006527 1.529252,0.039857 1.533964,0.031112 1.528305,-0.044682 1.553014,-0.018932 1.521688,-0.057472 1.552133,-0.042603 0.049483,-0.025230 0.063142,0.000720 0.061327,0.009222 1.555756,0.052083 0.062561,-0.005255 0.048590,0.026042 0.062307,-0.006279 1.547475,-0.043529 0.049370,-0.025335 0.063107,0.001479 0.057939,0.015583 1.545642,0.015432 0.061537,-0.005294 1.544792,0.033667 0.059601,-0.012862 0.063009,0.002595 0.050530,0.024245 1.541577,-0.026169 0.052441,-0.021823 1.545136,0.041349 0.050507,0.023907 1.548530,0.045115 0.049327,0.025373 0.063149,-0.000481 0.059331,-0.013342 1.553455,-0.045795 0.063081,0.001840 0.049168,-0.025519 0.061564,0.008604
-18 -1 -1 9.753986,0.001592 1.945887,0.002090 1.992648,0.072011 1.992021,-0.065940 1.912570,-0.013210 1.989696,0.058439 1.988054,-0.056168 1.569423,-0.002261 1.529649,0.045379 1.534071,0.037080 1.533457,-0.040127 1.558758,-0.014871 1.525450,-0.054690 1.556346,-0.048396 0.049585,-0.026014 0.063860,0.002013 0.062089,0.009354 1.558434,0.051366 0.063592,-0.004083 0.049275,0.026293 0.062796,-0.007360 1.552087,-0.048655 0.049574,-0.026023 0.063852,0.002102 0.059390,0.014652 1.549875,0.011920 0.062556,-0.004092 1.550098,0.036652 0.060958,-0.011864 0.063877,0.001804 0.050813,0.024876 1.545388,-0.031250 0.052441,-0.022832 1.546919,0.037586 0.051621,0.023711 1.549834,0.042224 0.050207,0.025443 0.063945,0.000156 0.059353,-0.014711 1.557873,-0.048890 0.063739,0.003120 0.049490,-0.026100 0.062670,0.007754
-18 -1 0 9.766602,0.002305 1.949425,0.004152 1.993183,0.070495 1.995733,-0.067992 1.915100,-0.011710 1.990207,0.055243 1.992420,-0.059628 1.572079,0.001977 1.528590,0.050226 1.532547,0.042742 1.537078,-0.034889 1.562104,-0.010302 1.527809,-0.050714 1.558278,-0.053281 0.049369,-0.026501 0.063981,0.003314 0.062355,0.009375 1.558500,0.049441 0.064043,-0.002834 0.049669,0.026231 0.062729,-0.008378 1.554689,-0.052511 0.049466,-0.026413 0.064057,0.002715 0.060348,0.013522 1.551993,0.008078 0.062999,-0.002810 1.553332,0.038637 0.061793,-0.010699 0.064193,0.000972 0.050767,0.025221 1.547439,-0.036031 0.052054,-0.023582 1.546792,0.033116 0.052398,0.023214 1.549121,0.037998 0.050783,0.025206 0.064199,0.000806 0.058846,-0.015934 1.559740,-0.050944 0.063805,0.004394 0.049506,-0.026378 0.063239,0.006789
-18 -1 1 9.756228,0.002991 1.948455,0.006302 1.988605,0.068240 1.994412,-0.069380 1.913383,-0.010185 1.985744,0.051677 1.991777,-0.062655 1.572089,0.005908 1.526105,0.054123 1.529437,0.047784 1.539086,-0.029260 1.562911,-0.005521 1.528740,-0.045762 1.557826,-0.056978 0.048849,-0.026672 0.063501,0.004575 0.062116,0.009284 1.555983,0.046416 0.063895,-0.001551 0.049757,0.025857 0.062112,-0.009296 1.555130,-0.054906 0.049056,-0.026489 0.063715,0.003295 0.060771,0.012230 1.551900,0.004132 0.062847,-0.001493 1.554306,0.039530 0.062068,-0.009406 0.063945,0.000128 0.050398,0.025266 1.547623,-0.040268 0.051304,-0.024042 1.544828,0.028165 0.052803,0.022433 1.546502,0.032621 0.051031,0.024669 0.063901,0.001447 0.057836,-0.016967 1.558973,-0.051821 0.063277,0.005615 0.049220,-0.026342 0.063245,0.005744
-18 -1 2 9.723074,0.003622 1.943022,0.008495 1.979051,0.065317 1.988109,-0.070067 1.907478,-0.008652 1.976442,0.047842 1.986160,-0.065160 1.569424,0.009286 1.522225,0.056856 1.524795,0.051925 1.539406,-0.023549 1.561135,-0.000840 1.528220,-0.040118 1.554966,-0.059287 0.048045,-0.026524 0.062443,0.005753 0.061381,0.009086 1.551012,0.042476 0.063152,-0.000280 0.049532,0.025185 0.060971,-0.010082 1.553315,-0.055760 0.048357,-0.026248 0.062840,0.003823 0.060638,0.010824 1.549566,0.000312 0.062105,-0.000190 1.552897,0.039323 0.061768,-0.008032 0.063143,-0.000697 0.049720,0.025010 1.545864,-0.043746 0.050221,-0.024200 1.541124,0.022987 0.052814,0.021398 1.542119,0.026364 0.050935,0.023853 0.063063,0.002055 0.056368,-0.017775 1.555592,-0.051472 0.062178,0.006741 0.048642,-0.025995 0.062688,0.004655
-18 -1 3 9.667883,0.004174 1.933311,0.010678 1.964820,0.061820 1.977036,-0.070043 1.897581,-0.007127 1.962589,0.043840 1.975766,-0.067072 1.564154,0.011923 1.516981,0.058298 1.518697,0.054949 1.537981,-0.018044 1.556826,0.003454 1.526220,-0.034100 1.549753,-0.060111 0.046984,-0.026066 0.060851,0.006807 0.060174,0.008789 1.543798,0.037864 0.061846,0.000936 0.048991,0.024245 0.059352,-0.010712 1.549213,-0.055106 0.047392,-0.025707 0.061464,0.004281 0.059949,0.009354 1.545026,-0.003174 0.060805,0.001054 1.549065,0.038089 0.060904,-0.006626 0.061818,-0.001476 0.048752,0.024469 1.542120,-0.046302 0.048847,-0.024053 1.535791,0.017836 0.052420,0.020150 1.536121,0.019564 0.050490,0.022790 0.061716,0.002611 0.054503,-0.018334 1.549718,-0.049934 0.060555,0.007734 0.047786,-0.025354 0.061588,0.003561
-18 -1 4 9.591894,0.004628 1.919639,0.012799 1.946349,0.057859 1.961551,-0.069321 1.884009,-0.005624 1.944607,0.039771 1.960937,-0.068340 1.556443,0.013711 1.510412,0.058416 1.511230,0.056723 1.534769,-0.012990 1.550123,0.007125 1.522715,-0.028023 1.542320,-0.059465 0.045693,-0.025325 0.058790,0.007707 0.058537,0.008406 1.534611,0.032847 0.060032,0.002058 0.048143,0.023075 0.057319,-0.011170 1.542869,-0.053084 0.046183,-0.024891 0.059639,0.004655 0.058733,0.007871 1.538378,-0.006154 0.059001,0.002198 1.542856,0.035968 0.059510,-0.005235 0.060020,-0.002184 0.047519,0.023668 1.536401,-0.047840 0.047225,-0.023618 1.528940,0.012941 0.051626,0.018739 1.528652,0.012579 0.049701,0.021523 0.059911,0.003098 0.052312,-0.018634 1.541558,-0.047325 0.058475,0.008567 0.046672,-0.024450 0.059987,0.002498
-18 0 -4 9.604181,-0.000177 1.918689,-0.005247 1.964620,0.074629 1.954202,-0.058390 1.890524,-0.018016 1.961707,0.063393 1.947270,-0.041949 1.553947,-0.012942 1.521738,0.026804 1.527985,0.015766 1.514934,-0.049751 1.542147,-0.022634 1.509412,-0.061550 1.536834,-0.030508 0.048628,-0.023025 0.060374,-0.002294 0.058175,0.010175 1.544274,0.044641 0.059508,-0.006630 0.047128,0.024438 0.060282,-0.003061 1.535237,-0.033328 0.048046,-0.023584 0.060428,0.001691 0.054162,0.016819 1.534153,0.019501 0.058191,-0.007759 1.532074,0.029541 0.055631,-0.014738 0.060325,0.002728 0.048759,0.022899 1.530187,-0.014105 0.051467,-0.019438 1.537512,0.046418 0.047574,0.023701 1.542118,0.051587 0.046628,0.024891 0.060285,-0.003040 0.058022,-0.010506 1.539328,-0.032368 0.060457,-0.001247 0.048346,-0.023298 0.058718,0.008904
-18 0 -3 9.682578,0.000473 1.934719,-0.003527 1.979420,0.075336 1.972074,-0.062249 1.904982,-0.016487 1.976151,0.061673 1.965562,-0.046049 1.564003,-0.009923 1.525228,0.033131 1.531680,0.021451 1.522583,-0.046757 1.552427,-0.020736 1.515625,-0.061021 1.545257,-0.036905 0.049384,-0.024305 0.062217,-0.001157 0.059815,0.010568 1.551996,0.046004 0.061542,-0.005689 0.048364,0.025250 0.061877,-0.004120 1.543379,-0.040395 0.048861,-0.024794 0.062128,0.002336 0.056421,0.016356 1.542341,0.017590 0.060241,-0.006844 1.540806,0.034710 0.057873,-0.014172 0.062156,0.002036 0.049659,0.024044 1.537304,-0.019200 0.052253,-0.020855 1.543177,0.044186 0.049245,0.024106 1.547845,0.051475 0.048022,0.025559 0.062105,-0.002546 0.059095,-0.012031 1.548299,-0.036416 0.062246,-0.000099 0.049295,-0.024388 0.060743,0.008309
-18 0 -2 9.740223,0.001172 1.946884,-0.001611 1.989641,0.075232 1.985703,-0.065674 1.915748,-0.014858 1.986149,0.059373 1.979692,-0.050052 1.571961,-0.006444 1.527247,0.039482 1.533740,0.027530 1.528857,-0.042662 1.560735,-0.017977 1.520495,-0.059061 1.551803,-0.043084 0.049815,-0.025362 0.063546,0.000078 0.061033,0.010851 1.557324,0.046319 0.063094,-0.004605 0.049344,0.025793 0.062968,-0.005204 1.549850,-0.046792 0.049369,-0.025769 0.063354,0.002997 0.058319,0.015647 1.548732,0.015035 0.061824,-0.005767 1.547887,0.039217 0.059725,-0.013379 0.063512,0.001267 0.050247,0.024959 1.542901,-0.024543 0.052644,-0.022099 1.546866,0.040931 0.050666,0.024217 1.551433,0.049878 0.049177,0.025944 0.063462,-0.001983 0.059650,-0.013510 1.555117,-0.039969 0.063519,0.001135 0.049945,-0.025241 0.062325,0.007563
-18 0 -1 9.775761,0.001895 1.954812,0.000472 1.994938,0.074306 1.994668,-0.068565 1.922482,-0.013158 1.991367,0.056555 1.989229,-0.053854 1.577526,-0.002720 1.527820,0.045531 1.534169,0.033720 1.533668,-0.037668 1.566776,-0.014502 1.523996,-0.055725 1.556243,-0.048707 0.049918,-0.026152 0.064306,0.001372 0.061787,0.011012 1.560084,0.045535 0.064100,-0.003411 0.050043,0.026039 0.063515,-0.006274 1.554450,-0.052162 0.049565,-0.026470 0.064064,0.003653 0.059782,0.014708 1.553133,0.011961 0.062874,-0.004563 1.553073,0.042803 0.061112,-0.012380 0.064341,0.000445 0.050513,0.025607 1.546846,-0.029894 0.052638,-0.023121 1.548573,0.036785 0.051791,0.024022 1.552886,0.046768 0.050061,0.026022 0.064306,-0.001367 0.059667,-0.014893 1.559527,-0.042806 0.064223,0.002414 0.050283,-0.025819 0.063403,0.006685
-18 0 0 9.788330,0.002616 1.958256,0.002684 1.995120,0.072579 1.998688,-0.070837 1.924964,-0.011414 1.991618,0.053302 1.993876,-0.057353 1.580465,0.001003 1.526973,0.050942 1.532978,0.039700 1.536936,-0.032045 1.570312,-0.010525 1.526108,-0.051172 1.558396,-0.053449 0.049700,-0.026643 0.064464,0.002680 0.062053,0.011043 1.560197,0.043683 0.064519,-0.002146 0.050440,0.025974 0.063497,-0.007295 1.556992,-0.056209 0.049451,-0.026865 0.064230,0.004281 0.060748,0.013567 1.555386,0.008544 0.063344,-0.003271 1.556138,0.045271 0.061976,-0.011207 0.064612,-0.000403 0.050457,0.025958 1.549012,-0.034992 0.052243,-0.023878 1.548340,0.031949 0.052578,0.023522 1.552268,0.042232 0.050645,0.025785 0.064604,-0.000720 0.059151,-0.016127 1.561351,-0.044740 0.064329,0.003694 0.050305,-0.026097 0.063931,0.005705
-18 0 1 9.777601,0.003304 1.957113,0.004981 1.990164,0.070102 1.997642,-0.072423 1.923114,-0.009650 1.986878,0.049705 1.993496,-0.060446 1.580630,0.004474 1.524724,0.055407 1.530194,0.045138 1.538595,-0.026112 1.571190,-0.006312 1.526818,-0.045653 1.558143,-0.057035 0.049175,-0.026816 0.064015,0.003956 0.061820,0.010942 1.557691,0.040869 0.064330,-0.000856 0.050522,0.025599 0.062917,-0.008228 1.557328,-0.058733 0.049037,-0.026939 0.063848,0.004857 0.061173,0.012264 1.555387,0.004986 0.063214,-0.001940 1.556901,0.046504 0.062278,-0.009900 0.064313,-0.001246 0.050085,0.026000 1.549286,-0.039577 0.051482,-0.024342 1.546244,0.026669 0.052992,0.022733 1.549688,0.036470 0.050906,0.025241 0.064346,-0.000065 0.058127,-0.017169 1.560504,-0.045646 0.063833,0.004931 0.050015,-0.026064 0.063888,0.004657
-18 0 2 9.743799,0.003933 1.951429,0.007310 1.980216,0.066952 1.991575,-0.073280 1.916995,-0.007891 1.977288,0.045865 1.988117,-0.063044 1.577984,0.007468 1.521094,0.058682 1.525857,0.049729 1.538590,-0.020191 1.569360,-0.002143 1.526112,-0.039483 1.555447,-0.059269 0.048365,-0.026667 0.062979,0.005156 0.061096,0.010714 1.552695,0.037268 0.063543,0.000414 0.050279,0.024929 0.061801,-0.009041 1.555365,-0.059645 0.048337,-0.026691 0.062933,0.005362 0.061035,0.010846 1.553097,0.001501 0.062488,-0.000617 1.555250,0.046478 0.062002,-0.008506 0.063456,-0.002054 0.049411,0.025732 1.547585,-0.043418 0.050390,-0.024498 1.542391,0.021213 0.053010,0.021685 1.545287,0.029774 0.050826,0.024409 0.063539,0.000576 0.056642,-0.017983 1.557012,-0.045469 0.062757,0.006079 0.049423,-0.025721 0.063273,0.003578
-18 0 3 9.687697,0.004479 1.941400,0.009617 1.965587,0.063229 1.980695,-0.073392 1.906811,-0.006158 1.963142,0.041885 1.977931,-0.065072 1.572597,0.009813 1.516103,0.060610 1.520028,0.053231 1.536880,-0.014580 1.564876,0.001716 1.523972,-0.033005 1.550358,-0.060056 0.047293,-0.026206 0.061399,0.006238 0.059906,0.010368 1.545425,0.033100 0.062189,0.001621 0.049713,0.023992 0.060194,-0.009709 1.551081,-0.058980 0.047372,-0.026136 0.061519,0.005779 0.060337,0.009364 1.548549,-0.001715 0.061197,0.000651 1.551157,0.045261 0.061157,-0.007075 0.062076,-0.002800 0.048453,0.025169 1.543870,-0.046332 0.049005,-0.024346 1.536898,0.015848 0.052621,0.020422 1.539220,0.022502 0.050400,0.023325 0.062216,0.001180 0.054759,-0.018544 1.551004,-0.044233 0.061148,0.007102 0.048542,-0.025087 0.062110,0.002507
-18 0 4 9.610569,0.004923 1.927350,0.011847 1.946725,0.059051 1.965355,-0.072770 1.892886,-0.004472 1.944873,0.037864 1.963276,-0.066475 1.564642,0.011409 1.509784,0.061134 1.512785,0.055484 1.533436,-0.009524 1.557886,0.005045 1.520377,-0.026556 1.543007,-0.059405 0.045989,-0.025458 0.059342,0.007170 0.058290,0.009920 1.536159,0.028609 0.060326,0.002725 0.048831,0.022828 0.058158,-0.010214 1.544532,-0.056881 0.046166,-0.025302 0.059660,0.006098 0.059106,0.007870 1.541842,-0.004498 0.059395,0.001822 1.544682,0.043001 0.059776,-0.005656 0.060224,-0.003462 0.047236,0.024339 1.538148,-0.048204 0.047373,-0.023900 1.529889,0.010810 0.051830,0.018991 1.531640,0.015039 0.049631,0.022031 0.060425,0.001729 0.052548,-0.018842 1.542696,-0.042035 0.059071,0.007969 0.047396,-0.024192 0.060443,0.001478
-18 1 -4 9.593028,0.000038 1.920565,-0.007200 1.960339,0.076128 1.948355,-0.059216 1.893752,-0.018452 1.956524,0.060516 1.940318,-0.038766 1.557504,-0.011355 1.516725,0.023967 1.524462,0.010705 1.513421,-0.046259 1.546194,-0.020020 1.506066,-0.061395 1.533121,-0.029813 0.048488,-0.022740 0.059941,-0.002873 0.057142,0.011516 1.542526,0.037750 0.059336,-0.005930 0.047397,0.023782 0.060038,-0.001990 1.534068,-0.034972 0.047620,-0.023573 0.059915,0.003067 0.053922,0.016605 1.534052,0.017730 0.057712,-0.008083 1.532275,0.032790 0.055075,-0.014983 0.060079,0.001457 0.048053,0.023161 1.528369,-0.011054 0.051141,-0.019337 1.536147,0.044777 0.047268,0.023575 1.541212,0.054823 0.046067,0.024994 0.059692,-0.004397 0.057664,-0.010460 1.538120,-0.025978 0.060046,-0.001902 0.048601,-0.022630 0.058760,0.007794
-18 1 -3 9.671379,0.000691 1.936462,-0.005374 1.974645,0.076676 1.966281,-0.063242 1.908170,-0.016740 1.970546,0.058690 1.958596,-0.042735 1.567950,-0.008876 1.520269,0.030419 1.528375,0.016159 1.520730,-0.042812 1.556795,-0.018606 1.511962,-0.060389 1.541590,-0.035814 0.049247,-0.024002 0.061797,-0.001771 0.058731,0.011964 1.550305,0.038704 0.061325,-0.004969 0.048648,0.024566 0.061669,-0.002996 1.542167,-0.042099 0.048419,-0.024778 0.061555,0.003764 0.056159,0.016142 1.542353,0.016233 0.059757,-0.007191 1.540884,0.038506 0.057302,-0.014435 0.061854,0.000719 0.048919,0.024313 1.535537,-0.016103 0.051919,-0.020742 1.541766,0.042200 0.048923,0.023976 1.547076,0.054710 0.047437,0.025667 0.061521,-0.003965 0.058726,-0.011973 1.547005,-0.029415 0.061852,-0.000792 0.049575,-0.023689 0.060743,0.007161
-18 1 -2 9.728936,0.001390 1.948483,-0.003347 1.984401,0.076399 1.980028,-0.066841 1.918878,-0.014916 1.980163,0.056314 1.972785,-0.046640 1.576257,-0.005983 1.522399,0.036989 1.530704,0.022113 1.526637,-0.038324 1.565375,-0.016418 1.516524,-0.057936 1.548221,-0.041620 0.049683,-0.025045 0.063147,-0.000566 0.059911,0.012288 1.555703,0.038759 0.062831,-0.003874 0.049637,0.025088 0.062804,-0.004037 1.548584,-0.048545 0.048916,-0.025749 0.062726,0.004462 0.058037,0.015435 1.548861,0.014135 0.061341,-0.006137 1.547804,0.043525 0.059147,-0.013660 0.063153,-0.000083 0.049480,0.025233 1.541190,-0.021468 0.052306,-0.021974 1.545402,0.038620 0.050331,0.024088 1.550795,0.053062 0.048574,0.026055 0.062898,-0.003450 0.059275,-0.013439 1.553731,-0.032480 0.063150,0.000410 0.050245,-0.024517 0.062277,0.006388
-18 1 -1 9.764340,0.002110 1.956259,-0.001151 1.989274,0.075293 1.989178,-0.069909 1.925537,-0.013012 1.985051,0.053456 1.982453,-0.050382 1.582114,-0.002856 1.523138,0.043343 1.531440,0.028295 1.531066,-0.033017 1.571626,-0.013570 1.519736,-0.054118 1.552780,-0.046914 0.049792,-0.025825 0.063935,0.000705 0.060643,0.012475 1.558544,0.037887 0.063793,-0.002678 0.050339,0.025322 0.063398,-0.005078 1.553117,-0.053953 0.049105,-0.026445 0.063385,0.005139 0.059482,0.014502 1.553377,0.011540 0.062400,-0.004951 1.552799,0.047564 0.060535,-0.012676 0.063928,-0.000922 0.049730,0.025882 1.545193,-0.026911 0.052299,-0.022987 1.547050,0.034189 0.051445,0.023895 1.552364,0.049852 0.049448,0.026137 0.063771,-0.002866 0.059291,-0.014810 1.558044,-0.034983 0.063887,0.001664 0.050597,-0.025080 0.063304,0.005498
-18 1 0 9.776726,0.002824 1.959547,0.001172 1.989086,0.073384 1.993445,-0.072355 1.927931,-0.011061 1.985035,0.050197 1.987304,-0.053858 1.585268,0.000293 1.522504,0.049135 1.530581,0.034389 1.533954,-0.027182 1.575297,-0.010243 1.521589,-0.049121 1.555075,-0.051393 0.049580,-0.026311 0.064128,0.001998 0.060902,0.012515 1.558744,0.036128 0.064170,-0.001420 0.050732,0.025254 0.063431,-0.006082 1.555581,-0.058028 0.048989,-0.026837 0.063509,0.005770 0.060434,0.013371 1.555735,0.008597 0.062887,-0.003673 1.555653,0.050401 0.061410,-0.011516 0.064147,-0.001771 0.049667,0.026233 1.547413,-0.032170 0.051907,-0.023737 1.546751,0.029119 0.052225,0.023399 1.551840,0.045174 0.050029,0.025905 0.064107,-0.002234 0.058779,-0.016034 1.559770,-0.036762 0.064032,0.002929 0.050628,-0.025352 0.063781,0.004520
-18 1 1 9.765771,0.003503 1.958249,0.003572 1.983823,0.070729 1.992702,-0.074108 1.925984,-0.009097 1.980096,0.046631 1.987197,-0.056968 1.585563,0.003245 1.520507,0.054038 1.528138,0.040059 1.535253,-0.021148 1.576226,-0.006665 1.522080,-0.043220 1.554980,-0.054796 0.049061,-0.026484 0.063719,0.003267 0.060680,0.012406 1.556325,0.033586 0.063945,-0.000145 0.050803,0.024886 0.062902,-0.007014 1.555830,-0.060567 0.048578,-0.026910 0.063095,0.006332 0.060849,0.012080 1.555824,0.005485 0.062781,-0.002351 1.556197,0.051900 0.061730,-0.010218 0.063802,-0.002598 0.049298,0.026272 1.547738,-0.036979 0.051154,-0.024197 1.544583,0.023668 0.052637,0.022617 1.549328,0.039233 0.050294,0.025363 0.063893,-0.001575 0.057765,-0.017066 1.558830,-0.037700 0.063579,0.004159 0.050338,-0.025322 0.063687,0.003488
-18 1 2 9.731713,0.004120 1.952414,0.005996 1.973639,0.067410 1.986987,-0.075120 1.919760,-0.007148 1.970378,0.042858 1.982151,-0.059623 1.582952,0.005804 1.517158,0.057783 1.524136,0.044988 1.534924,-0.015241 1.574360,-0.003083 1.521203,-0.036747 1.552448,-0.056937 0.048255,-0.026339 0.062725,0.004467 0.059982,0.012152 1.551413,0.030417 0.063128,0.001101 0.050544,0.024232 0.061833,-0.007841 1.553777,-0.061482 0.047887,-0.026662 0.062159,0.006806 0.060706,0.010676 1.553600,0.002396 0.062084,-0.001033 1.554330,0.052024 0.061479,-0.008829 0.062909,-0.003375 0.048638,0.025999 1.546083,-0.041094 0.050072,-0.024351 1.540656,0.018113 0.052656,0.021579 1.544966,0.032330 0.050227,0.024534 0.063136,-0.000913 0.056294,-0.017873 1.555254,-0.037739 0.062548,0.005311 0.049739,-0.024993 0.063026,0.002439
-18 1 3 9.675339,0.004652 1.942239,0.008387 1.958849,0.063532 1.976497,-0.075371 1.909465,-0.005242 1.956179,0.038978 1.972350,-0.061745 1.577506,0.007817 1.512468,0.060188 1.518625,0.048912 1.532941,-0.009755 1.569751,0.000267 1.518948,-0.030059 1.547523,-0.057721 0.047188,-0.025887 0.061189,0.005559 0.058834,0.011766 1.544222,0.026817 0.061752,0.002277 0.049956,0.023319 0.060270,-0.008536 1.549405,-0.060805 0.046936,-0.026109 0.060738,0.007177 0.060007,0.009211 1.549092,-0.000492 0.060827,0.000236 1.550036,0.050837 0.060666,-0.007400 0.061502,-0.004076 0.047704,0.025428 1.542408,-0.044320 0.048700,-0.024200 1.535091,0.012720 0.052273,0.020326 1.538911,0.024831 0.049820,0.023452 0.061864,-0.000271 0.054427,-0.018429 1.549177,-0.036887 0.060984,0.006346 0.048846,-0.024381 0.061822,0.001409
-18 1 4 9.597944,0.005080 1.928051,0.010688 1.939903,0.059214 1.961576,-0.074865 1.895426,-0.003404 1.937928,0.035085 1.958122,-0.063275 1.569400,0.009192 1.506458,0.061172 1.511671,0.051650 1.529288,-0.004921 1.562555,0.003188 1.515298,-0.023496 1.540328,-0.057152 0.045888,-0.025152 0.059173,0.006509 0.057272,0.011263 1.535026,0.022995 0.059875,0.003345 0.049049,0.022186 0.058271,-0.009081 1.542775,-0.058678 0.045747,-0.025277 0.058883,0.007436 0.058781,0.007733 1.542394,-0.003025 0.059061,0.001413 1.543385,0.048491 0.059323,-0.005978 0.059634,-0.004680 0.046519,0.024589 1.536724,-0.046526 0.047083,-0.023759 1.528016,0.007725 0.051491,0.018907 1.531319,0.017131 0.049076,0.022159 0.060125,0.000331 0.052236,-0.018724 1.540817,-0.035215 0.058949,0.007234 0.047680,-0.023516 0.060123,0.000433
-18 2 -3 9.628358,0.000838 1.931074,-0.007057 1.962432,0.076637 1.952988,-0.063040 1.904719,-0.016811 1.957487,0.054565 1.944391,-0.038566 1.568296,-0.007541 1.512765,0.026071 1.522448,0.009736 1.516218,-0.036829 1.557839,-0.016056 1.505758,-0.057116 1.535077,-0.033035 0.048650,-0.023294 0.060622,-0.002333 0.056916,0.013104 1.545616,0.030215 0.060353,-0.004188 0.048457,0.023479 0.060667,-0.001859 1.537428,-0.042389 0.047547,-0.024332 0.060169,0.005077 0.055282,0.015654 1.539421,0.014489 0.058561,-0.007398 1.537717,0.040964 0.056097,-0.014439 0.060736,-0.000566 0.047743,0.024151 1.530875,-0.011991 0.051059,-0.020262 1.537199,0.038439 0.048146,0.023425 1.542790,0.056052 0.046449,0.025325 0.060126,-0.005266 0.057688,-0.011709 1.542886,-0.021382 0.060697,-0.001448 0.049358,-0.022602 0.059961,0.005927
-18 2 -2 9.685187,0.001523 1.942746,-0.004958 1.971556,0.076192 1.966625,-0.066735 1.915192,-0.014835 1.966564,0.052145 1.958400,-0.042302 1.576794,-0.005237 1.514980,0.032600 1.525002,0.015339 1.521729,-0.032057 1.566555,-0.014417 1.509990,-0.054219 1.541662,-0.038307 0.049090,-0.024300 0.061967,-0.001176 0.058037,0.013460 1.551040,0.029974 0.061787,-0.003101 0.049440,0.023968 0.061821,-0.002840 1.543711,-0.048648 0.048031,-0.025277 0.061262,0.005798 0.057105,0.014960 1.545963,0.012843 0.060116,-0.006382 1.544392,0.046283 0.057900,-0.013691 0.061955,-0.001385 0.048276,0.025054 1.536491,-0.017192 0.051442,-0.021458 1.540774,0.034615 0.049518,0.023529 1.546564,0.054421 0.047553,0.025706 0.061492,-0.004805 0.058225,-0.013136 1.549414,-0.023894 0.061995,-0.000298 0.050040,-0.023389 0.061419,0.005142
-18 2 -1 9.720065,0.002225 1.950237,-0.002691 1.975920,0.074927 1.975805,-0.069913 1.921668,-0.012773 1.971043,0.049288 1.968037,-0.045917 1.582816,-0.002718 1.515864,0.039018 1.526010,0.021290 1.525763,-0.026592 1.572910,-0.012190 1.512905,-0.050031 1.546227,-0.043138 0.049207,-0.025055 0.062767,0.000050 0.058733,0.013667 1.553953,0.029004 0.062687,-0.001923 0.050134,0.024183 0.062450,-0.003833 1.548127,-0.053889 0.048215,-0.025955 0.061860,0.006482 0.058504,0.014048 1.550529,0.010732 0.061163,-0.005235 1.549139,0.050594 0.059262,-0.012739 0.062660,-0.002225 0.048509,0.025691 1.540469,-0.022547 0.051441,-0.022441 1.542381,0.030014 0.050601,0.023339 1.548206,0.051236 0.048402,0.025788 0.062375,-0.004262 0.058245,-0.014469 1.553553,-0.026018 0.062749,0.000912 0.050403,-0.023924 0.062376,0.004255
-18 2 0 9.732140,0.002919 1.953315,-0.000303 1.975359,0.072874 1.980248,-0.072481 1.923940,-0.010665 1.970761,0.046077 1.973008,-0.049312 1.586104,-0.000160 1.515432,0.044981 1.525459,0.027289 1.528273,-0.020733 1.576650,-0.009520 1.514504,-0.044757 1.548581,-0.047254 0.049008,-0.025526 0.062991,0.001305 0.058981,0.013714 1.554268,0.027354 0.063017,-0.000694 0.050516,0.024114 0.062531,-0.004804 1.550499,-0.057827 0.048103,-0.026337 0.061941,0.007105 0.059422,0.012945 1.552953,0.008280 0.061656,-0.003994 1.551757,0.053659 0.060127,-0.011610 0.062826,-0.003059 0.048443,0.026035 1.542681,-0.027802 0.051064,-0.023170 1.542057,0.024857 0.051358,0.022856 1.547767,0.046590 0.048968,0.025562 0.062740,-0.003655 0.057751,-0.015660 1.555140,-0.027616 0.062929,0.002139 0.050442,-0.024185 0.062794,0.003296
-18 2 1 9.721100,0.003577 1.951886,0.002154 1.969871,0.070093 1.979825,-0.074363 1.921934,-0.008546 1.965707,0.042604 1.973172,-0.052390 1.586495,0.002256 1.513687,0.050156 1.523348,0.033010 1.529224,-0.014807 1.577607,-0.006596 1.514791,-0.038685 1.548592,-0.050417 0.048504,-0.025696 0.062628,0.002544 0.058772,0.013599 1.552002,0.025121 0.062761,0.000543 0.050573,0.023759 0.062061,-0.005718 1.550687,-0.060270 0.047703,-0.026408 0.061505,0.007644 0.059816,0.011689 1.553119,0.005641 0.061573,-0.002706 1.552092,0.055333 0.060456,-0.010345 0.062446,-0.003857 0.048085,0.026071 1.543015,-0.032693 0.050333,-0.023619 1.539882,0.019406 0.051755,0.022096 1.545347,0.040686 0.049229,0.025034 0.062572,-0.003005 0.056767,-0.016666 1.554103,-0.028586 0.062526,0.003341 0.050159,-0.024160 0.062653,0.002298
-18 2 2 9.687188,0.004172 1.946003,0.004627 1.959616,0.066671 1.974563,-0.075509 1.915718,-0.006452 1.956026,0.038965 1.968542,-0.055063 1.583936,0.004364 1.510630,0.054263 1.519691,0.038135 1.528594,-0.009131 1.575725,-0.003628 1.513767,-0.032154 1.546211,-0.052454 0.047716,-0.025560 0.061694,0.003725 0.058114,0.013328 1.547272,0.022446 0.061930,0.001744 0.050299,0.023134 0.061061,-0.006544 1.548607,-0.061133 0.047030,-0.026167 0.060570,0.008080 0.059666,0.010326 1.550978,0.002978 0.060917,-0.001415 1.550056,0.055570 0.060231,-0.008987 0.061536,-0.004591 0.047447,0.025800 1.541390,-0.036975 0.049280,-0.023771 1.535961,0.013932 0.051769,0.021087 1.541081,0.033821 0.049169,0.024225 0.061878,-0.002335 0.055339,-0.017453 1.550477,-0.028865 0.061559,0.004475 0.049562,-0.023852 0.061960,0.001296
-18 2 3 9.631196,0.004682 1.935859,0.007056 1.944904,0.062714 1.964644,-0.075894 1.905492,-0.004414 1.942009,0.035256 1.959287,-0.057252 1.578494,0.006031 1.506266,0.057099 1.514523,0.042390 1.526370,-0.003982 1.571054,-0.000819 1.511427,-0.025515 1.541472,-0.053269 0.046669,-0.025129 0.060228,0.004808 0.057028,0.012911 1.540279,0.019490 0.060560,0.002870 0.049695,0.022264 0.059571,-0.007255 1.544246,-0.060447 0.046104,-0.025629 0.059170,0.008402 0.058977,0.008903 1.546553,0.000454 0.059714,-0.000168 1.545644,0.054429 0.059461,-0.007586 0.060132,-0.005237 0.046547,0.025237 1.537768,-0.040444 0.047944,-0.023629 1.530418,0.008697 0.051390,0.019871 1.535120,0.026355 0.048781,0.023167 0.060682,-0.001668 0.053524,-0.017998 1.544398,-0.028445 0.060068,0.005505 0.048668,-0.023277 0.060741,0.000325
-17 -5 -2 9.777861,-0.000943 1.924283,0.007355 1.995126,0.057923 1.991085,-0.048791 1.893363,-0.015406 1.994216,0.062045 1.993199,-0.055313 1.544393,-0.004303 1.545078,0.028300 1.544289,0.031128 1.534615,-0.038132 1.534499,-0.019836 1.533485,-0.037023 1.560725,-0.029331 0.051393,-0.024865 0.064201,0.003237 0.064283,0.002568 1.558529,0.063737 0.063029,-0.008128 0.048695,0.027320 0.062023,-0.010669 1.543950,-0.025019 0.052558,-0.023728 0.063925,-0.004853 0.059303,0.015586 1.544743,0.014153 0.063115,-0.003534 1.543829,0.008002 0.061885,-0.010972 0.063004,0.008203 0.054704,0.021475 1.546025,-0.021471 0.054723,-0.020838 1.547448,0.031205 0.052888,0.022944 1.545334,0.021486 0.053004,0.023277 0.063748,0.005653 0.061058,-0.012635 1.556747,-0.057346 0.063970,0.004631 0.049204,-0.026874 0.060807,0.013097
-17 -5 -1 9.813925,-0.000316 1.932559,0.008723 2.002400,0.057986 1.998677,-0.050342 1.900325,-0.014877 2.001081,0.059632 2.001473,-0.058910 1.548127,0.002540 1.544535,0.031095 1.542852,0.035467 1.541504,-0.035334 1.539422,-0.012964 1.538517,-0.036386 1.563714,-0.035546 0.051533,-0.025656 0.064794,0.004614 0.065099,0.002579 1.561256,0.062920 0.064225,-0.006973 0.049387,0.027592 0.062309,-0.011859 1.548875,-0.028430 0.052843,-0.024399 0.064848,-0.004327 0.060786,0.014623 1.548541,0.008602 0.064073,-0.002261 1.549818,0.008008 0.063194,-0.009906 0.064070,0.007489 0.055100,0.022067 1.549191,-0.024881 0.054789,-0.021851 1.549798,0.029022 0.054032,0.022715 1.545867,0.020090 0.053932,0.023302 0.064379,0.006420 0.061142,-0.014026 1.560990,-0.061391 0.064488,0.005999 0.049507,-0.027487 0.062087,0.012301
-17 -5 0 9.827338,0.000334 1.936511,0.010222 2.004500,0.057379 2.001237,-0.051393 1.903185,-0.014297 2.002877,0.056719 2.004689,-0.062111 1.549658,0.009198 1.542391,0.033288 1.539685,0.039370 1.546882,-0.031888 1.542237,-0.005596 1.542106,-0.034878 1.564435,-0.040920 0.051330,-0.026152 0.064774,0.005968 0.065377,0.002559 1.561490,0.060489 0.064838,-0.005705 0.049793,0.027533 0.062044,-0.012933 1.552017,-0.030830 0.052772,-0.024788 0.065223,-0.003736 0.061758,0.013457 1.550261,0.002824 0.064430,-0.000929 1.553868,0.007518 0.063946,-0.008693 0.064591,0.006667 0.055106,0.022402 1.550618,-0.027974 0.054436,-0.022614 1.550318,0.026250 0.054805,0.022194 1.544577,0.017780 0.054503,0.023042 0.064460,0.007127 0.060672,-0.015279 1.562783,-0.064003 0.064400,0.007327 0.049511,-0.027779 0.062849,0.011335
-17 -5 1 9.817747,0.000981 1.936025,0.011831 2.001354,0.056119 1.998679,-0.051914 1.901850,-0.013655 1.999542,0.053391 2.002743,-0.064824 1.548922,0.015251 1.538729,0.034745 1.534918,0.042612 1.550571,-0.027990 1.542836,0.001812 1.544169,-0.032587 1.562865,-0.045140 0.050799,-0.026334 0.064143,0.007250 0.065106,0.002508 1.559251,0.056572 0.064840,-0.004367 0.049898,0.027144 0.061243,-0.013852 1.553203,-0.032100 0.052352,-0.024878 0.065037,-0.003100 0.062174,0.012130 1.549836,-0.002857 0.064170,0.000416 1.555747,0.006570 0.064105,-0.007376 0.064545,0.005765 0.054728,0.022468 1.550234,-0.030586 0.053687,-0.023097 1.549049,0.023032 0.055173,0.021399 1.541606,0.014644 0.054692,0.022505 0.063987,0.007748 0.059673,-0.016348 1.562052,-0.065014 0.063710,0.008566 0.049221,-0.027736 0.063058,0.010233
-17 -5 2 9.785324,0.001600 1.931137,0.013519 1.993063,0.054247 1.991085,-0.051895 1.896368,-0.012941 1.991183,0.049739 1.995703,-0.066972 1.545932,0.020340 1.533633,0.035382 1.528692,0.045009 1.552409,-0.023858 1.541192,0.008806 1.544625,-0.029655 1.559043,-0.047981 0.049961,-0.026196 0.062930,0.008415 0.064297,0.002429 1.554642,0.051409 0.064231,-0.003009 0.049693,0.026438 0.059941,-0.014583 1.552297,-0.032216 0.051599,-0.024669 0.064296,-0.002442 0.062014,0.010689 1.547258,-0.008125 0.063305,0.001722 1.555282,0.005242 0.063663,-0.006002 0.063933,0.004815 0.053977,0.022263 1.547985,-0.032580 0.052574,-0.023285 1.546052,0.019543 0.055114,0.020360 1.537105,0.010844 0.054488,0.021712 0.062983,0.008263 0.058191,-0.017196 1.558817,-0.064371 0.062450,0.009674 0.048644,-0.027363 0.062702,0.009034
-17 -4 -4 9.793921,-0.001736 1.932441,0.003276 2.000600,0.062829 1.995253,-0.049798 1.903164,-0.017743 2.000492,0.069091 1.994377,-0.049358 1.548364,-0.018550 1.551733,0.026468 1.553168,0.024902 1.528899,-0.049722 1.535364,-0.032384 1.530320,-0.046706 1.561444,-0.021346 0.052428,-0.024315 0.064814,-0.000014 0.064435,0.004252 1.560893,0.064052 0.062692,-0.010065 0.048962,0.027508 0.063596,-0.007625 1.544716,-0.020784 0.053070,-0.023676 0.064378,-0.004563 0.057939,0.018115 1.545238,0.025182 0.062877,-0.006655 1.540662,0.011701 0.060715,-0.013988 0.063267,0.008593 0.054878,0.021778 1.547621,-0.016947 0.055944,-0.019869 1.551528,0.040839 0.051833,0.024547 1.553514,0.030121 0.052112,0.024624 0.064644,0.002846 0.062506,-0.010495 1.555513,-0.048753 0.064774,0.001386 0.050277,-0.026342 0.060643,0.014111
-17 -4 -3 9.876751,-0.001163 1.949810,0.004589 2.018323,0.064148 2.013609,-0.052671 1.918769,-0.016995 2.017638,0.067713 2.013401,-0.053732 1.556999,-0.012671 1.554797,0.031093 1.555760,0.030365 1.538476,-0.048235 1.544777,-0.027844 1.538116,-0.047728 1.569418,-0.028815 0.053289,-0.025717 0.066722,0.001348 0.066365,0.004399 1.568790,0.066594 0.065053,-0.009154 0.050256,0.028466 0.065115,-0.008985 1.553148,-0.026678 0.054083,-0.024948 0.066413,-0.004126 0.060443,0.017610 1.553308,0.021122 0.065090,-0.005566 1.550207,0.013731 0.063164,-0.013286 0.065432,0.008073 0.056053,0.022928 1.554489,-0.021273 0.056886,-0.021398 1.557724,0.039812 0.053714,0.024958 1.558419,0.030407 0.053747,0.025277 0.066487,0.003655 0.063753,-0.012149 1.564830,-0.055086 0.066603,0.002773 0.051234,-0.027610 0.062963,0.013652
-17 -4 -2 9.937894,-0.000519 1.963142,0.006071 2.031151,0.064759 2.027261,-0.055117 1.930517,-0.016191 2.029978,0.065676 2.027750,-0.057919 1.563622,-0.006101 1.556083,0.035492 1.556398,0.035924 1.546823,-0.045649 1.552357,-0.022015 1.544570,-0.047639 1.575272,-0.036146 0.053786,-0.026878 0.068046,0.002795 0.067799,0.004498 1.574239,0.067532 0.066909,-0.008049 0.051291,0.029111 0.066075,-0.010326 1.560054,-0.031948 0.054735,-0.025978 0.067944,-0.003601 0.062550,0.016829 1.559503,0.016214 0.066768,-0.004315 1.558259,0.015238 0.065158,-0.012350 0.067108,0.007406 0.056847,0.023854 1.559751,-0.025669 0.057381,-0.022748 1.561967,0.037864 0.055306,0.025055 1.561180,0.029580 0.055085,0.025638 0.067802,0.004477 0.064422,-0.013764 1.571950,-0.060548 0.067846,0.004227 0.051879,-0.028601 0.064843,0.012974
-17 -4 -1 9.975925,0.000170 1.972019,0.007712 2.038652,0.064631 2.035762,-0.057061 1.938022,-0.015332 2.037097,0.063036 2.036958,-0.061804 1.567996,0.000762 1.555656,0.039410 1.555149,0.041296 1.553769,-0.042086 1.557836,-0.015203 1.549602,-0.046400 1.578826,-0.042916 0.053914,-0.027748 0.068730,0.004278 0.068683,0.004544 1.577062,0.066746 0.068183,-0.006785 0.052039,0.029412 0.066438,-0.011600 1.565229,-0.036276 0.055014,-0.026724 0.068913,-0.003002 0.064176,0.015791 1.563637,0.010708 0.067840,-0.002942 1.564530,0.016113 0.066614,-0.011208 0.068230,0.006608 0.057242,0.024518 1.563297,-0.029921 0.057420,-0.023864 1.564239,0.035068 0.056554,0.024821 1.561857,0.027582 0.056087,0.025685 0.068541,0.005282 0.064487,-0.015282 1.576608,-0.064783 0.068450,0.005699 0.052203,-0.029271 0.066207,0.012094
-17 -4 0 9.989920,0.000879 1.976161,0.009490 2.040565,0.063758 2.038828,-0.058443 1.941031,-0.014419 2.038747,0.059866 2.040723,-0.065278 1.569948,0.007475 1.553589,0.042607 1.552110,0.046181 1.559135,-0.037740 1.561006,-0.007817 1.553137,-0.044060 1.579956,-0.048718 0.053680,-0.028290 0.068743,0.005744 0.068987,0.004533 1.577178,0.064246 0.068817,-0.005404 0.052481,0.029350 0.066194,-0.012760 1.568465,-0.039408 0.054920,-0.027151 0.069282,-0.002350 0.065248,0.014527 1.565566,0.004912 0.068258,-0.001495 1.568732,0.016301 0.067468,-0.009896 0.068751,0.005707 0.057230,0.024889 1.565018,-0.033807 0.057012,-0.024699 1.564564,0.031561 0.057411,0.024259 1.560565,0.024445 0.056717,0.025410 0.068674,0.006040 0.063952,-0.016645 1.578617,-0.067506 0.068390,0.007137 0.052205,-0.029589 0.066998,0.011040
-17 -4 1 9.979508,0.001578 1.975446,0.011377 2.036817,0.062166 2.036355,-0.059225 1.939445,-0.013448 2.034864,0.056257 2.038921,-0.068240 1.569387,0.013601 1.549958,0.044885 1.547399,0.050293 1.562751,-0.032865 1.561738,-0.000330 1.555100,-0.040754 1.578610,-0.053206 0.053099,-0.028484 0.068086,0.007140 0.068697,0.004466 1.574613,0.060170 0.068782,-0.003956 0.052599,0.028925 0.065357,-0.013763 1.569576,-0.041187 0.054461,-0.027243 0.069035,-0.001669 0.065716,0.013085 1.565207,-0.000838 0.068001,-0.000029 1.570613,0.015807 0.067679,-0.008461 0.068648,0.004736 0.056817,0.024953 1.564820,-0.037119 0.056183,-0.025220 1.562999,0.027528 0.057837,0.023389 1.557456,0.020302 0.056948,0.024820 0.068199,0.006724 0.062843,-0.017803 1.577887,-0.068534 0.067671,0.008486 0.051889,-0.029541 0.067179,0.009848
-17 -4 2 9.944885,0.002239 1.969916,0.013334 2.027530,0.059908 2.028429,-0.059388 1.933322,-0.012419 2.025574,0.052313 2.031621,-0.070603 1.566316,0.018760 1.544840,0.046112 1.541148,0.053395 1.564461,-0.027741 1.559997,0.006781 1.555421,-0.036688 1.574813,-0.056133 0.052195,-0.028322 0.066790,0.008414 0.067825,0.004347 1.569496,0.054773 0.068078,-0.002495 0.052383,0.028155 0.063965,-0.014572 1.568420,-0.041564 0.053657,-0.026998 0.068183,-0.000984 0.065556,0.011516 1.562548,-0.006212 0.067081,0.001401 1.569992,0.014692 0.067236,-0.006958 0.067925,0.003730 0.056019,0.024709 1.562637,-0.039681 0.054969,-0.025410 1.559624,0.023187 0.057807,0.022245 1.552695,0.015370 0.056765,0.023940 0.067136,0.007309 0.061214,-0.018713 1.574439,-0.067811 0.066325,0.009699 0.051267,-0.029132 0.066738,0.008566
-17 -4 3 9.886813,0.002836 1.959776,0.015313 2.013014,0.057060 2.015317,-0.058937 1.922877,-0.011329 2.011182,0.048142 2.019078,-0.072299 1.560834,0.022679 1.538313,0.046241 1.533499,0.055322 1.564135,-0.022644 1.555842,0.013092 1.554031,-0.032112 1.568670,-0.057381 0.050998,-0.027818 0.064913,0.009522 0.066404,0.004179 1.562044,0.048396 0.066736,-0.001073 0.051830,0.027075 0.062077,-0.015162 1.564923,-0.040604 0.052530,-0.026432 0.066757,-0.000320 0.064771,0.009881 1.557646,-0.010925 0.065540,0.002742 1.566779,0.013068 0.066156,-0.005441 0.066608,0.002727 0.054860,0.024172 1.558439,-0.041371 0.053417,-0.025267 1.554533,0.018766 0.057311,0.020875 1.546444,0.009927 0.056166,0.022807 0.065528,0.007775 0.059134,-0.019349 1.568400,-0.065412 0.064413,0.010733 0.050353,-0.028382 0.065692,0.007238
-17 -4 4 9.806579,0.003347 1.945376,0.017263 1.993739,0.053718 1.997451,-0.057897 1.908462,-0.010181 1.992154,0.043850 2.001711,-0.073286 1.553119,0.025210 1.530457,0.045304 1.524600,0.056002 1.561681,-0.017816 1.549415,0.018275 1.550871,-0.027296 1.560349,-0.056963 0.049541,-0.027001 0.062534,0.010433 0.064484,0.003970 1.552538,0.041428 0.064813,0.000262 0.050944,0.025730 0.059767,-0.015521 1.559085,-0.038471 0.051113,-0.025573 0.064812,0.000301 0.063393,0.008236 1.550625,-0.014761 0.063445,0.003951 1.560990,0.011081 0.064485,-0.003962 0.064749,0.001759 0.053374,0.023368 1.552244,-0.042131 0.051579,-0.024808 1.547823,0.014476 0.056359,0.019334 1.538843,0.004288 0.055160,0.021467 0.063436,0.008111 0.056686,-0.019697 1.559984,-0.061532 0.062015,0.011559 0.049167,-0.027329 0.064081,0.005914
-17 -3 -6 9.685655,-0.002385 1.916619,-0.001331 1.979104,0.064722 1.970615,-0.047116 1.890385,-0.020881 1.979875,0.072737 1.966962,-0.041071 1.539999,-0.027439 1.547248,0.019426 1.550018,0.015210 1.516073,-0.056850 1.525399,-0.036966 1.519188,-0.052075 1.548461,-0.011659 0.051526,-0.022249 0.062086,-0.003111 0.061617,0.005587 1.549600,0.056165 0.059532,-0.011272 0.047653,0.025942 0.061905,-0.004240 1.535888,-0.011391 0.051645,-0.022125 0.061948,-0.003998 0.054127,0.019377 1.534837,0.030500 0.059517,-0.009192 1.529001,0.009968 0.056743,-0.015976 0.060754,0.008420 0.052986,0.020686 1.538829,-0.009632 0.054846,-0.017653 1.544818,0.046925 0.048935,0.024474 1.548988,0.035365 0.049401,0.024345 0.062296,-0.000010 0.060976,-0.007790 1.541362,-0.035635 0.062226,-0.001794 0.049592,-0.024164 0.057920,0.014182
-17 -3 -5 9.811447,-0.001948 1.942001,-0.000179 2.006063,0.067346 1.998347,-0.051059 1.913690,-0.020024 2.006133,0.072664 1.995189,-0.045689 1.552926,-0.024074 1.554166,0.024746 1.556912,0.020403 1.527840,-0.057526 1.538573,-0.035799 1.529533,-0.055229 1.560696,-0.018801 0.053122,-0.024094 0.065129,-0.002004 0.064481,0.005930 1.562247,0.061295 0.062814,-0.010733 0.049491,0.027475 0.064578,-0.005523 1.547409,-0.018526 0.053353,-0.023863 0.064935,-0.003656 0.057339,0.019443 1.546573,0.028892 0.062731,-0.008495 1.541258,0.013780 0.060018,-0.015794 0.063837,0.008129 0.054867,0.022287 1.549069,-0.013866 0.056668,-0.019506 1.555049,0.047690 0.051341,0.025522 1.558759,0.037749 0.051568,0.025596 0.065204,0.000653 0.063342,-0.009478 1.554835,-0.042622 0.065205,-0.000633 0.051214,-0.025925 0.061067,0.014109
-17 -3 -4 9.918845,-0.001408 1.964268,0.001170 2.029136,0.069326 2.022459,-0.054752 1.933991,-0.019060 2.028564,0.071858 2.019875,-0.050349 1.564365,-0.019502 1.559243,0.030424 1.561830,0.026253 1.538615,-0.056911 1.550466,-0.033138 1.538657,-0.057330 1.571291,-0.026549 0.054379,-0.025807 0.067743,-0.000725 0.066975,0.006226 1.572905,0.065330 0.065761,-0.009961 0.051116,0.028784 0.066801,-0.006886 1.557697,-0.025773 0.054739,-0.025457 0.067546,-0.003213 0.060334,0.019221 1.556844,0.026182 0.065587,-0.007571 1.552471,0.017419 0.063024,-0.015346 0.066570,0.007676 0.056424,0.023753 1.557914,-0.018603 0.058084,-0.021294 1.563393,0.047416 0.053568,0.026303 1.566383,0.039149 0.053529,0.026615 0.067714,0.001391 0.065218,-0.011237 1.566716,-0.049510 0.067744,0.000686 0.052550,-0.027515 0.063923,0.013811
-17 -3 -3 10.005494,-0.000777 1.982770,0.002716 2.047610,0.070581 2.042229,-0.058088 1.950677,-0.018004 2.046477,0.070328 2.040284,-0.054945 1.573992,-0.013903 1.562501,0.036215 1.564761,0.032564 1.548249,-0.054956 1.560745,-0.028991 1.546466,-0.058173 1.579979,-0.034546 0.055268,-0.027321 0.069822,0.000696 0.069017,0.006462 1.581244,0.067958 0.068264,-0.008965 0.052495,0.029809 0.068492,-0.008288 1.566571,-0.032741 0.055770,-0.026847 0.069692,-0.002679 0.063012,0.018697 1.565413,0.022428 0.067976,-0.006436 1.562398,0.020659 0.065656,-0.014630 0.068858,0.007064 0.057615,0.025024 1.565249,-0.023678 0.059052,-0.022952 1.569734,0.046043 0.055558,0.026773 1.571761,0.039341 0.055235,0.027352 0.069739,0.002185 0.066528,-0.013014 1.576644,-0.055922 0.069743,0.002132 0.053572,-0.028868 0.066390,0.013281
-17 -3 -2 10.069412,-0.000077 1.996933,0.004451 2.060877,0.071053 2.057031,-0.060968 1.963211,-0.016869 2.059286,0.068110 2.055773,-0.059364 1.581482,-0.007576 1.563978,0.041818 1.565727,0.039063 1.556576,-0.051714 1.569067,-0.023511 1.552875,-0.057633 1.586501,-0.042365 0.055773,-0.028575 0.071281,0.002217 0.070536,0.006627 1.586978,0.068948 0.070222,-0.007768 0.053599,0.030501 0.069583,-0.009684 1.573813,-0.039021 0.056425,-0.027972 0.071294,-0.002066 0.065271,0.017873 1.572041,0.017783 0.069800,-0.005119 1.570750,0.023290 0.067812,-0.013656 0.070615,0.006308 0.058411,0.026047 1.570947,-0.028878 0.059545,-0.024414 1.574002,0.043587 0.057251,0.026898 1.574866,0.038168 0.056641,0.027768 0.071202,0.003009 0.067219,-0.014748 1.584266,-0.061461 0.071119,0.003659 0.054261,-0.029927 0.068377,0.012527
-17 -3 -1 10.109082,0.000668 2.006303,0.006357 2.068479,0.070712 2.066375,-0.063303 1.971174,-0.015669 2.066550,0.065262 2.065833,-0.063485 1.586546,-0.000916 1.563731,0.046912 1.564777,0.045418 1.563429,-0.047340 1.575118,-0.016989 1.557808,-0.055688 1.590630,-0.049550 0.055890,-0.029514 0.072055,0.003787 0.071475,0.006713 1.589904,0.068177 0.071551,-0.006406 0.054398,0.030824 0.070032,-0.011024 1.579191,-0.044234 0.056693,-0.028784 0.072289,-0.001394 0.067019,0.016770 1.576514,0.012484 0.070979,-0.003662 1.577208,0.025137 0.069400,-0.012451 0.071769,0.005429 0.058796,0.026777 1.574871,-0.033949 0.059557,-0.025620 1.576178,0.040145 0.058590,0.026662 1.575742,0.035574 0.057704,0.027837 0.072048,0.003837 0.067266,-0.016375 1.589278,-0.065763 0.071812,0.005217 0.054607,-0.030644 0.069801,0.011567
-17 -3 0 10.123524,0.001426 2.010575,0.008408 2.070141,0.069561 2.069944,-0.065022 1.974292,-0.014410 2.068008,0.061866 2.070128,-0.067191 1.588963,0.005635 1.561821,0.051186 1.561989,0.051271 1.568637,-0.042081 1.578651,-0.009828 1.561197,-0.052423 1.592201,-0.055660 0.055628,-0.030096 0.072109,0.005349 0.071799,0.006714 1.589928,0.065654 0.072190,-0.004927 0.054871,0.030758 0.069824,-0.012256 1.582472,-0.048073 0.056576,-0.029246 0.072637,-0.000687 0.068177,0.015423 1.578664,0.006836 0.071457,-0.002117 1.581465,0.026091 0.070350,-0.011054 0.072273,0.004458 0.058765,0.027181 1.576889,-0.038625 0.059099,-0.026518 1.576294,0.035886 0.059520,0.026065 1.574499,0.031615 0.058386,0.027549 0.072242,0.004636 0.066671,-0.017834 1.591460,-0.068531 0.071791,0.006747 0.054609,-0.030984 0.070601,0.010434
-17 -3 1 10.112349,0.002168 2.009619,0.010564 2.065792,0.067633 2.067618,-0.066074 1.972459,-0.013100 2.063596,0.058022 2.068518,-0.070373 1.588610,0.011636 1.558312,0.054375 1.557462,0.056275 1.572043,-0.036248 1.579513,-0.002503 1.562982,-0.048030 1.591129,-0.060324 0.055004,-0.030299 0.071442,0.006843 0.071496,0.006630 1.587082,0.061524 0.072109,-0.003386 0.054998,0.030304 0.068971,-0.013334 1.583460,-0.050340 0.056085,-0.029338 0.072325,0.000029 0.068690,0.013881 1.578392,0.001177 0.071212,-0.000546 1.583255,0.026113 0.070616,-0.009518 0.072103,0.003431 0.058323,0.027242 1.576886,-0.042651 0.058199,-0.027071 1.574423,0.031041 0.059999,0.025130 1.571295,0.026464 0.058658,0.026914 0.071780,0.005377 0.065466,-0.019067 1.590709,-0.069576 0.071059,0.008192 0.054272,-0.030932 0.070739,0.009170
-17 -3 2 10.075781,0.002863 2.003487,0.012781 2.055577,0.064992 2.059482,-0.066434 1.965743,-0.011747 2.053459,0.053840 2.061070,-0.072937 1.585480,0.016703 1.553271,0.056296 1.551314,0.060136 1.573505,-0.030179 1.577663,0.004504 1.563102,-0.042779 1.587423,-0.063282 0.054044,-0.030116 0.070086,0.008214 0.070576,0.006466 1.581520,0.056052 0.071310,-0.001840 0.054768,0.029481 0.067513,-0.014217 1.582012,-0.050964 0.055238,-0.029061 0.071365,0.000727 0.068530,0.012203 1.575677,-0.004159 0.070254,0.000993 1.582394,0.025246 0.070182,-0.007901 0.071266,0.002386 0.057487,0.026959 1.574781,-0.045814 0.056898,-0.027261 1.570665,0.025873 0.059998,0.023894 1.566310,0.020397 0.058502,0.025956 0.070680,0.006032 0.063709,-0.020030 1.587047,-0.068837 0.069651,0.009499 0.053607,-0.030494 0.070206,0.007821
-17 -3 3 10.014644,0.003483 1.992407,0.015003 2.039837,0.061727 2.045819,-0.066101 1.954383,-0.010356 2.037934,0.049436 2.048051,-0.074808 1.579677,0.020557 1.546768,0.056860 1.543680,0.062645 1.572908,-0.024206 1.573171,0.010758 1.561504,-0.036996 1.581184,-0.064410 0.052781,-0.029562 0.068103,0.009414 0.069075,0.006227 1.573495,0.049591 0.069830,-0.000347 0.054178,0.028325 0.065514,-0.014877 1.578067,-0.050008 0.054063,-0.028429 0.069795,0.001381 0.067700,0.010453 1.570581,-0.008878 0.068628,0.002441 1.578804,0.023600 0.069067,-0.006263 0.069796,0.001362 0.056285,0.026350 1.570537,-0.047960 0.055249,-0.027086 1.565139,0.020652 0.059504,0.022410 1.559724,0.013760 0.057912,0.024718 0.068988,0.006578 0.061477,-0.020693 1.580622,-0.066390 0.067631,0.010621 0.052631,-0.029692 0.069023,0.006440
-17 -3 4 9.930331,0.004005 1.976767,0.017175 2.019091,0.057947 2.027092,-0.065097 1.938771,-0.008936 2.017530,0.044923 2.029911,-0.075938 1.571406,0.023047 1.538879,0.056089 1.534706,0.063700 1.570173,-0.018613 1.566207,0.015922 1.558137,-0.031014 1.572597,-0.063731 0.051249,-0.028669 0.065578,0.010407 0.067048,0.005926 1.563332,0.042540 0.067731,0.001043 0.053233,0.026890 0.063053,-0.015299 1.571651,-0.047652 0.052590,-0.027479 0.067675,0.001970 0.066235,0.008695 1.563240,-0.012755 0.066406,0.003750 1.572520,0.021343 0.067317,-0.004663 0.067750,0.000394 0.054750,0.025447 1.564176,-0.049009 0.053305,-0.026566 1.557964,0.015631 0.058526,0.020739 1.551702,0.006933 0.056897,0.023251 0.066769,0.007001 0.058861,-0.021043 1.571682,-0.062435 0.065085,0.011527 0.051365,-0.028567 0.067236,0.005076
-17 -3 5 9.824729,0.004413 1.957082,0.019236 1.993997,0.053774 2.003902,-0.063472 1.919415,-0.007497 1.992887,0.040409 2.007241,-0.076302 1.560946,0.024162 1.529691,0.054098 1.524540,0.063310 1.565265,-0.013618 1.557012,0.019788 1.552968,-0.025144 1.561906,-0.061400 0.049484,-0.027481 0.062614,0.011170 0.064566,0.005575 1.551384,0.035302 0.065104,0.002290 0.051951,0.025234 0.060222,-0.015480 1.562878,-0.044162 0.050857,-0.026255 0.065085,0.002479 0.064197,0.006986 1.553847,-0.015655 0.063681,0.004882 1.563687,0.018668 0.065006,-0.003150 0.065208,-0.000489 0.052923,0.024292 1.555771,-0.048963 0.051126,-0.025735 1.549258,0.011016 0.057091,0.018946 1.542378,0.000287 0.055483,0.021615 0.064106,0.007292 0.055956,-0.021083 1.560546,-0.057266 0.062115,0.012196 0.049838,-0.027170 0.064917,0.003772
-17 -3 6 9.700137,0.004698 1.933959,0.021130 1.965305,0.049335 1.976955,-0.061289 1.896908,-0.006054 1.964738,0.035991 1.980741,-0.075908 1.548611,0.024011 1.519296,0.051080 1.513327,0.061587 1.558195,-0.009356 1.545868,0.022285 1.545982,-0.019646 1.549390,-0.057680 0.047526,-0.026055 0.059320,0.011695 0.061710,0.005188 1.537999,0.028242 0.062050,0.003364 0.050359,0.023423 0.057116,-0.015430 1.551935,-0.039857 0.048900,-0.024813 0.062114,0.002896 0.061667,0.005376 1.542631,-0.017532 0.060559,0.005815 1.552539,0.015780 0.062228,-0.001766 0.062261,-0.001265 0.050847,0.022939 1.545448,-0.047897 0.048766,-0.024641 1.539126,0.006960 0.055243,0.017097 1.531853,-0.005850 0.053705,0.019871 0.061088,0.007451 0.052854,-0.020832 1.547562,-0.051235 0.058829,0.012623 0.048078,-0.025563 0.062153,0.002564
-17 -2 -7 9.624921,-0.002505 1.910829,-0.005120 1.967838,0.067155 1.955655,-0.045987 1.886405,-0.023510 1.968695,0.073777 1.950103,-0.036152 1.536787,-0.028407 1.542174,0.014763 1.545751,0.009157 1.510475,-0.060647 1.521944,-0.034976 1.513196,-0.056834 1.539503,-0.008794 0.050963,-0.021144 0.060387,-0.004816 0.059845,0.006897 1.542477,0.049344 0.057994,-0.011438 0.047157,0.024866 0.060801,-0.002138 1.531982,-0.006884 0.050722,-0.021399 0.060701,-0.003011 0.052171,0.019818 1.529516,0.029990 0.057555,-0.010500 1.524372,0.008574 0.054484,-0.016992 0.059598,0.007662 0.051729,0.020314 1.533559,-0.005178 0.054090,-0.016583 1.541018,0.050658 0.047401,0.024353 1.545483,0.040112 0.047825,0.024253 0.060812,-0.002021 0.059953,-0.006536 1.533266,-0.028051 0.060618,-0.003579 0.049340,-0.022805 0.056782,0.013615
-17 -2 -6 9.771297,-0.002138 1.940004,-0.004031 1.998900,0.070420 1.987697,-0.050497 1.913417,-0.022578 1.999011,0.074337 1.982465,-0.040706 1.551926,-0.026670 1.551019,0.020176 1.554834,0.013791 1.523234,-0.062443 1.537024,-0.035572 1.524696,-0.061155 1.553589,-0.015377 0.052922,-0.023163 0.063933,-0.003911 0.063095,0.007412 1.557306,0.055093 0.061665,-0.011076 0.049276,0.026630 0.064028,-0.003284 1.545090,-0.014388 0.052748,-0.023341 0.064108,-0.002651 0.055654,0.020180 1.542964,0.029805 0.061183,-0.010053 1.537912,0.013454 0.058072,-0.017109 0.063090,0.007429 0.053910,0.022131 1.545475,-0.009118 0.056331,-0.018554 1.553325,0.052372 0.050013,0.025708 1.557881,0.043709 0.050197,0.025799 0.064206,-0.001532 0.062838,-0.008194 1.548512,-0.034563 0.064112,-0.002609 0.051320,-0.024747 0.060297,0.013690
-17 -2 -5 9.901420,-0.001656 1.966631,-0.002719 2.026709,0.073079 2.016831,-0.054873 1.937951,-0.021481 2.026119,0.074155 2.012020,-0.045416 1.565906,-0.023716 1.558067,0.026289 1.562033,0.019336 1.535068,-0.062913 1.551136,-0.034857 1.535033,-0.064477 1.566361,-0.022839 0.054570,-0.025111 0.067153,-0.002801 0.066055,0.007885 1.570473,0.060107 0.065095,-0.010475 0.051211,0.028228 0.066893,-0.004552 1.557089,-0.022426 0.054483,-0.025197 0.067215,-0.002191 0.059014,0.020265 1.555181,0.028588 0.064563,-0.009363 1.550562,0.018474 0.061497,-0.016963 0.066311,0.007039 0.055805,0.023863 1.556121,-0.013773 0.058207,-0.020520 1.563837,0.053028 0.052502,0.026840 1.568270,0.046436 0.052409,0.027157 0.067294,-0.000943 0.065303,-0.009972 1.562519,-0.041322 0.067270,-0.001446 0.053036,-0.026579 0.063602,0.013550
-17 -2 -4 10.012539,-0.001068 1.989979,-0.001178 2.050453,0.075028 2.042242,-0.059001 1.959315,-0.020241 2.049236,0.073216 2.037944,-0.050191 1.578387,-0.019586 1.563308,0.032908 1.567298,0.025686 1.545837,-0.061913 1.563945,-0.032697 1.544103,-0.066514 1.577548,-0.030908 0.055864,-0.026920 0.069931,-0.001504 0.068635,0.008296 1.581601,0.064041 0.068169,-0.009633 0.052924,0.029592 0.069295,-0.005913 1.567812,-0.030619 0.055884,-0.026901 0.069923,-0.001638 0.062152,0.020044 1.565932,0.026290 0.067577,-0.008430 1.562121,0.023368 0.064652,-0.016534 0.069156,0.006488 0.057365,0.025448 1.565386,-0.019035 0.059658,-0.022419 1.572383,0.052497 0.054812,0.027689 1.576457,0.047989 0.054416,0.028268 0.069974,-0.000262 0.067253,-0.011825 1.574921,-0.048007 0.069975,-0.000109 0.054451,-0.028236 0.066593,0.013180
-17 -2 -3 10.102178,-0.000390 2.009352,0.000585 2.069383,0.076185 2.063164,-0.062763 1.976857,-0.018881 2.067636,0.071533 2.059460,-0.054923 1.588996,-0.014443 1.566758,0.039752 1.570607,0.032637 1.555382,-0.059404 1.575067,-0.029079 1.551806,-0.067047 1.586851,-0.039212 0.056775,-0.028520 0.072157,-0.000049 0.070749,0.008628 1.590320,0.066591 0.070771,-0.008560 0.054378,0.030662 0.071141,-0.007329 1.577049,-0.038528 0.056920,-0.028385 0.072138,-0.001002 0.064963,0.019505 1.574954,0.022951 0.070109,-0.007267 1.572327,0.027849 0.067427,-0.015815 0.071524,0.005783 0.058552,0.026822 1.573138,-0.024731 0.060641,-0.024179 1.578830,0.050719 0.056884,0.028207 1.582312,0.048112 0.056168,0.029077 0.072152,0.000493 0.068609,-0.013697 1.585319,-0.054250 0.072121,0.001369 0.055535,-0.029647 0.069165,0.012577
-17 -2 -2 10.168254,0.000357 2.024141,0.002556 2.082863,0.076493 2.078926,-0.066048 1.990006,-0.017420 2.080707,0.069145 2.075881,-0.059497 1.597353,-0.008565 1.568451,0.046478 1.571966,0.039894 1.563541,-0.055462 1.584112,-0.024131 1.558060,-0.065951 1.593970,-0.047308 0.057286,-0.029845 0.073734,0.001522 0.072323,0.008864 1.596311,0.067529 0.072795,-0.007283 0.055541,0.031385 0.072359,-0.008754 1.584556,-0.045692 0.057570,-0.029587 0.073776,-0.000303 0.067339,0.018648 1.581984,0.018704 0.072054,-0.005905 1.580866,0.031636 0.069713,-0.014817 0.073325,0.004942 0.059337,0.027928 1.579228,-0.030620 0.061128,-0.025730 1.583099,0.047726 0.058654,0.028356 1.585780,0.046634 0.057621,0.029541 0.073746,0.001301 0.069316,-0.015524 1.593322,-0.059664 0.073617,0.002943 0.056267,-0.030753 0.071221,0.011750
-17 -2 -1 10.209171,0.001145 2.033860,0.004711 2.090418,0.075926 2.089003,-0.068754 1.998314,-0.015881 2.087988,0.066119 2.086665,-0.063787 1.603112,-0.002327 1.568430,0.052702 1.571403,0.047087 1.570153,-0.050284 1.590720,-0.018117 1.562795,-0.063227 1.598636,-0.054717 0.057395,-0.030837 0.074594,0.003154 0.073298,0.008993 1.599346,0.066741 0.074152,-0.005840 0.056383,0.031721 0.072898,-0.010135 1.590074,-0.051679 0.057825,-0.030453 0.074772,0.000438 0.069181,0.017495 1.586782,0.013767 0.073324,-0.004386 1.587401,0.034489 0.071411,-0.013567 0.074485,0.003989 0.059706,0.028714 1.583497,-0.036418 0.061116,-0.027007 1.585171,0.043639 0.060062,0.028119 1.586888,0.043500 0.058728,0.029630 0.074692,0.002134 0.069345,-0.017237 1.598590,-0.063889 0.074395,0.004561 0.056637,-0.031502 0.072675,0.010721
-17 -2 0 10.223906,0.001942 2.038190,0.007013 2.091766,0.074495 2.093050,-0.070799 2.001492,-0.014280 2.089209,0.062542 2.091448,-0.067671 1.606008,0.003845 1.566744,0.058047 1.568970,0.053811 1.575064,-0.044165 1.594606,-0.011422 1.565956,-0.059003 1.600643,-0.060984 0.057111,-0.031450 0.074696,0.004787 0.073636,0.009007 1.599322,0.064240 0.074779,-0.004284 0.056880,0.031652 0.072740,-0.011419 1.593353,-0.056135 0.057688,-0.030942 0.075087,0.001191 0.070405,0.016083 1.589155,0.008432 0.073859,-0.002768 1.591610,0.036239 0.072445,-0.012107 0.074953,0.002960 0.059654,0.029144 1.585791,-0.041820 0.060616,-0.027954 1.585083,0.038664 0.061050,0.027496 1.585738,0.038788 0.059452,0.029334 0.074953,0.002961 0.068702,-0.018769 1.600881,-0.066630 0.074422,0.006161 0.056642,-0.031858 0.073462,0.009525
-17 -2 1 10.212058,0.002715 2.036993,0.009419 2.086844,0.072241 2.090933,-0.072121 1.999428,-0.012635 2.084313,0.058519 2.090075,-0.071035 1.605885,0.009523 1.563442,0.062183 1.564744,0.059664 1.578136,-0.037473 1.595593,-0.004500 1.567496,-0.053529 1.599872,-0.065720 0.056454,-0.031661 0.074037,0.006359 0.073326,0.008906 1.596272,0.060174 0.074645,-0.002672 0.057010,0.031176 0.071894,-0.012557 1.594188,-0.058825 0.057171,-0.031034 0.074708,0.001930 0.070951,0.014465 1.588987,0.003026 0.073634,-0.001114 1.593221,0.036803 0.072764,-0.010491 0.074710,0.001893 0.059189,0.029201 1.585974,-0.046530 0.059660,-0.028531 1.582922,0.033070 0.061572,0.026510 1.582487,0.032712 0.059760,0.028662 0.074519,0.003749 0.067421,-0.020060 1.600078,-0.067696 0.073697,0.007682 0.056286,-0.031805 0.073545,0.008206
-17 -2 2 10.173874,0.003432 2.030329,0.011874 2.075811,0.069239 2.082734,-0.072687 1.992201,-0.010962 2.073458,0.054168 2.082609,-0.073777 1.602720,0.014332 1.558576,0.064866 1.558823,0.064297 1.579248,-0.030601 1.593632,0.002174 1.567372,-0.047143 1.596314,-0.068657 0.055452,-0.031462 0.072648,0.007809 0.072378,0.008694 1.590370,0.054810 0.073756,-0.001067 0.056763,0.030315 0.070400,-0.013506 1.592439,-0.059659 0.056295,-0.030729 0.073650,0.002625 0.070790,0.012703 1.586249,-0.002123 0.072657,0.000512 1.592056,0.036200 0.072349,-0.008783 0.073765,0.000829 0.058331,0.028884 1.583953,-0.050295 0.058294,-0.028718 1.578808,0.027165 0.061597,0.025202 1.577327,0.025600 0.059632,0.027641 0.073407,0.004470 0.065564,-0.021062 1.596211,-0.067023 0.072256,0.009066 0.055584,-0.031348 0.072917,0.006816
-17 -2 3 10.110239,0.004065 2.018449,0.014318 2.059041,0.065589 2.068746,-0.072488 1.980070,-0.009276 2.057008,0.049607 2.069326,-0.075818 1.596623,0.017996 1.552207,0.065968 1.551330,0.067454 1.578306,-0.023923 1.588804,0.008174 1.565543,-0.040238 1.590065,-0.069668 0.054137,-0.030869 0.070595,0.009088 0.070828,0.008381 1.581899,0.048497 0.072153,0.000471 0.056135,0.029108 0.068325,-0.014234 1.588060,-0.058697 0.055087,-0.030044 0.071957,0.003252 0.069924,0.010866 1.581005,-0.006720 0.070975,0.002049 1.588050,0.034540 0.071218,-0.007047 0.072156,-0.000193 0.057105,0.028213 1.579686,-0.052929 0.056570,-0.028517 1.572883,0.021258 0.061110,0.023627 1.570457,0.017859 0.059060,0.026316 0.071665,0.005098 0.063215,-0.021745 1.589444,-0.064680 0.070164,0.010265 0.054553,-0.030511 0.071604,0.005408
-17 -2 4 10.022631,0.004591 2.001769,0.016689 2.037091,0.061413 2.049451,-0.071547 1.963458,-0.007592 2.035506,0.044957 2.050692,-0.077101 1.587826,0.020368 1.544405,0.065487 1.542404,0.068997 1.575248,-0.017757 1.581305,0.013162 1.561973,-0.033207 1.581321,-0.068781 0.052547,-0.029917 0.067968,0.010155 0.068735,0.007982 1.571221,0.041630 0.069906,0.001892 0.055133,0.027609 0.065754,-0.014724 1.581104,-0.056132 0.053579,-0.029017 0.069696,0.003791 0.068391,0.009021 1.573400,-0.010538 0.068663,0.003442 1.581263,0.032006 0.069419,-0.005345 0.069950,-0.001138 0.055546,0.027222 1.573196,-0.054330 0.054549,-0.027947 1.565289,0.015631 0.060117,0.021853 1.562063,0.009933 0.058052,0.024745 0.069362,0.005613 0.060470,-0.022094 1.580057,-0.060859 0.067514,0.011243 0.053216,-0.029337 0.069659,0.004032
-17 -2 5 9.913049,0.004993 1.980847,0.018926 2.010662,0.056843 2.025482,-0.069910 1.942913,-0.005926 2.009634,0.040327 2.027330,-0.077599 1.576644,0.021432 1.535253,0.063539 1.532198,0.068918 1.570052,-0.012335 1.571413,0.016928 1.556633,-0.026408 1.570348,-0.066166 0.050720,-0.028655 0.064874,0.010984 0.066171,0.007513 1.558730,0.034603 0.067111,0.003152 0.053775,0.025882 0.062783,-0.014970 1.571717,-0.052259 0.051807,-0.027700 0.066951,0.004228 0.066256,0.007230 1.563646,-0.013434 0.065821,0.004652 1.571871,0.028831 0.067030,-0.003733 0.067233,-0.001978 0.053693,0.025961 1.564568,-0.054489 0.052289,-0.027047 1.556163,0.010515 0.058647,0.019950 1.552304,0.002249 0.056631,0.022991 0.066583,0.006004 0.057430,-0.022114 1.568405,-0.055847 0.064413,0.011978 0.051602,-0.027882 0.067161,0.002733
-17 -2 6 9.783919,0.005262 1.956333,0.020968 1.980552,0.052018 1.997581,-0.067645 1.919071,-0.004296 1.980166,0.035815 1.999970,-0.077314 1.563442,0.021294 1.524851,0.060335 1.520866,0.067327 1.562734,-0.007794 1.559456,0.019393 1.549515,-0.020132 1.557457,-0.062101 0.048695,-0.027142 0.061430,0.011567 0.063222,0.006995 1.544807,0.027770 0.063879,0.004224 0.052092,0.023997 0.059515,-0.014981 1.560123,-0.047434 0.049810,-0.026151 0.063817,0.004556 0.063607,0.005545 1.551997,-0.015356 0.062562,0.005654 1.560138,0.025265 0.064149,-0.002255 0.064103,-0.002695 0.051591,0.024486 1.553946,-0.053481 0.049848,-0.025869 1.545629,0.006073 0.056744,0.017988 1.541306,-0.004822 0.054832,0.021122 0.063426,0.006268 0.054192,-0.021827 1.554875,-0.049987 0.060975,0.012463 0.049745,-0.026210 0.064206,0.001545
-17 -2 7 9.637983,0.005398 1.928930,0.022766 1.947604,0.047071 1.966546,-0.064838 1.892615,-0.002719 1.947921,0.031502 1.969406,-0.076274 1.548593,0.020148 1.513300,0.056149 1.508555,0.064429 1.553355,-0.004180 1.545771,0.020605 1.540629,-0.014580 1.542963,-0.056936 0.046510,-0.025443 0.057751,0.011907 0.059979,0.006446 1.529791,0.021420 0.060326,0.005093 0.050122,0.022020 0.056048,-0.014777 1.546593,-0.042026 0.047628,-0.024435 0.060396,0.004776 0.060546,0.004005 1.538717,-0.016335 0.059002,0.006434 1.546383,0.021546 0.060883,-0.000942 0.060664,-0.003277 0.049286,0.022858 1.541513,-0.051450 0.047282,-0.024470 1.533792,0.002394 0.054470,0.016029 1.529161,-0.010993 0.052707,0.019200 0.059990,0.006407 0.050848,-0.021266 1.539845,-0.043642 0.057314,0.012705 0.047682,-0.024386 0.060898,0.000493
-17 -1 -7 9.675520,-0.002284 1.926794,-0.008019 1.979727,0.071831 1.964171,-0.048228 1.902540,-0.025175 1.979732,0.074011 1.957238,-0.034822 1.545412,-0.026189 1.542484,0.013645 1.547098,0.006211 1.515127,-0.063872 1.530737,-0.032003 1.515958,-0.063725 1.540979,-0.011576 0.051820,-0.021617 0.061351,-0.005571 0.060423,0.008574 1.546507,0.046463 0.059352,-0.011070 0.048307,0.025062 0.062003,-0.001103 1.537646,-0.009114 0.051291,-0.022170 0.061971,-0.001637 0.053050,0.020274 1.534643,0.027977 0.058400,-0.011198 1.530600,0.010965 0.055082,-0.017832 0.061089,0.006561 0.052084,0.021335 1.537039,-0.003477 0.054943,-0.017111 1.546183,0.054346 0.047971,0.025107 1.550704,0.047142 0.048122,0.025231 0.061758,-0.003521 0.061032,-0.006757 1.537297,-0.025688 0.061612,-0.004371 0.050549,-0.022924 0.058395,0.012898
-17 -1 -6 9.825195,-0.001882 1.956886,-0.006822 2.011279,0.075131 1.997173,-0.053084 1.930501,-0.024057 2.010536,0.074443 1.990469,-0.039341 1.561479,-0.024831 1.551336,0.019461 1.556373,0.010789 1.527886,-0.065424 1.546661,-0.032930 1.527349,-0.068184 1.555337,-0.018238 0.053824,-0.023698 0.065019,-0.004694 0.063709,0.009229 1.561708,0.051800 0.063122,-0.010652 0.050513,0.026855 0.065376,-0.002193 1.551112,-0.017260 0.053329,-0.024196 0.065449,-0.001152 0.056626,0.020654 1.548456,0.028125 0.062135,-0.010780 1.544454,0.016885 0.058756,-0.017997 0.064673,0.006222 0.054256,0.023255 1.549235,-0.007548 0.057224,-0.019155 1.558722,0.055947 0.050629,0.026526 1.563627,0.051176 0.050505,0.026862 0.065272,-0.003137 0.063988,-0.008469 1.552875,-0.031670 0.065232,-0.003433 0.052618,-0.024895 0.062025,0.012896
-17 -1 -5 9.958293,-0.001364 1.984339,-0.005368 2.039474,0.077770 2.027251,-0.057822 1.955888,-0.022736 2.038045,0.074121 2.020884,-0.044040 1.576417,-0.022348 1.558444,0.026129 1.563832,0.016400 1.539651,-0.065512 1.561629,-0.032659 1.537539,-0.071463 1.568461,-0.025766 0.055508,-0.025708 0.068362,-0.003603 0.066702,0.009832 1.575247,0.056430 0.066639,-0.009990 0.052529,0.028479 0.068388,-0.003416 1.563454,-0.025994 0.055070,-0.026134 0.068613,-0.000573 0.060079,0.020748 1.561058,0.027312 0.065622,-0.010109 1.557379,0.023038 0.062272,-0.017886 0.067969,0.005727 0.056135,0.025086 1.560189,-0.012430 0.059129,-0.021196 1.569424,0.056376 0.053167,0.027713 1.574535,0.054211 0.052731,0.028299 0.068481,-0.002641 0.066513,-0.010305 1.567224,-0.037905 0.068515,-0.002292 0.054415,-0.026758 0.065430,0.012680
-17 -1 -4 10.071964,-0.000740 2.008389,-0.003658 2.063477,0.079643 2.053559,-0.062318 1.977982,-0.021238 2.061453,0.073034 2.047633,-0.048829 1.589851,-0.018765 1.563800,0.033449 1.569424,0.022952 1.550270,-0.064002 1.575268,-0.031043 1.546420,-0.073257 1.580066,-0.033887 0.056828,-0.027576 0.071259,-0.002312 0.069311,0.010358 1.586720,0.060031 0.069784,-0.009085 0.054314,0.029866 0.070931,-0.004746 1.574483,-0.034911 0.056471,-0.027913 0.071361,0.000092 0.063308,0.020527 1.572198,0.025473 0.068741,-0.009182 1.569158,0.029111 0.065522,-0.017480 0.070868,0.005077 0.057675,0.026761 1.569779,-0.018022 0.060598,-0.023166 1.578099,0.055501 0.055526,0.028609 1.583209,0.055909 0.054754,0.029478 0.071282,-0.002038 0.068508,-0.012219 1.579954,-0.044103 0.071343,-0.000964 0.055900,-0.028442 0.068500,0.012235
-17 -1 -3 10.163642,-0.000026 2.028313,-0.001703 2.082523,0.080668 2.075301,-0.066447 1.996102,-0.019591 2.080019,0.071200 2.069909,-0.053603 1.601362,-0.014221 1.567418,0.041126 1.573117,0.030251 1.559585,-0.060870 1.587156,-0.028048 1.553896,-0.073341 1.589829,-0.042229 0.057755,-0.029229 0.073594,-0.000850 0.071449,0.010786 1.595732,0.062320 0.072435,-0.007948 0.055829,0.030954 0.072907,-0.006145 1.583968,-0.043537 0.057501,-0.029463 0.073595,0.000826 0.066203,0.019976 1.581598,0.022629 0.071372,-0.008012 1.579511,0.034759 0.068390,-0.016769 0.073267,0.004283 0.058839,0.028212 1.577859,-0.024142 0.061586,-0.024993 1.584603,0.053274 0.057647,0.029159 1.589490,0.055992 0.056526,0.030342 0.073574,-0.001341 0.069891,-0.014153 1.590640,-0.049922 0.073602,0.000518 0.057041,-0.029880 0.071128,0.011561
-17 -1 -2 10.231166,0.000754 2.043477,0.000477 2.095963,0.080793 2.091778,-0.070087 2.009653,-0.017824 2.093115,0.068664 2.087001,-0.058243 1.610519,-0.008965 1.569324,0.048781 1.574897,0.037994 1.567438,-0.056225 1.596857,-0.023774 1.559888,-0.071605 1.597420,-0.050346 0.058273,-0.030598 0.075267,0.000740 0.073041,0.011094 1.601937,0.063092 0.074484,-0.006608 0.057040,0.031688 0.074236,-0.007568 1.591642,-0.051371 0.058140,-0.030717 0.075230,0.001606 0.068652,0.019098 1.588972,0.018888 0.073403,-0.006628 1.588108,0.039639 0.070764,-0.015763 0.075071,0.003364 0.059601,0.029378 1.584262,-0.030540 0.062066,-0.026603 1.588850,0.049743 0.059464,0.029327 1.593298,0.054274 0.058000,0.030842 0.075271,-0.000569 0.070604,-0.016040 1.598865,-0.055003 0.075196,0.002110 0.057815,-0.031007 0.073210,0.010668
-17 -1 -1 10.272887,0.001571 2.053378,0.002849 2.103312,0.079996 2.102439,-0.073125 2.018169,-0.015965 2.100273,0.065496 2.098341,-0.062626 1.616929,-0.003340 1.569551,0.055985 1.574771,0.045794 1.573680,-0.050305 1.603971,-0.018451 1.564338,-0.068077 1.602533,-0.057760 0.058378,-0.031622 0.076202,0.002404 0.074029,0.011267 1.605088,0.062247 0.075838,-0.005107 0.057914,0.032028 0.074865,-0.008963 1.597226,-0.057943 0.058381,-0.031619 0.076202,0.002406 0.070553,0.017913 1.594057,0.014445 0.074743,-0.005076 1.594602,0.043448 0.072542,-0.014489 0.076206,0.002351 0.059948,0.030205 1.588810,-0.036908 0.062035,-0.027925 1.590817,0.045055 0.060916,0.029090 1.594642,0.050703 0.059134,0.030948 0.076304,0.000251 0.070620,-0.017807 1.604265,-0.059005 0.076052,0.003758 0.058208,-0.031771 0.074659,0.009583
-17 -1 0 10.287749,0.002391 2.057684,0.005372 2.104291,0.078295 2.106920,-0.075469 2.021352,-0.014042 2.101221,0.061790 2.103546,-0.066626 1.620281,0.002261 1.568135,0.062303 1.572766,0.053209 1.578181,-0.043454 1.608178,-0.012427 1.567204,-0.062933 1.604927,-0.064010 0.058081,-0.032255 0.076356,0.004080 0.074375,0.011296 1.605070,0.059808 0.076434,-0.003499 0.058425,0.031955 0.074768,-0.010277 1.600461,-0.062862 0.058228,-0.032127 0.076471,0.003195 0.071817,0.016460 1.596642,0.009567 0.075328,-0.003413 1.598664,0.045957 0.073641,-0.012990 0.076624,0.001281 0.059878,0.030655 1.591330,-0.042912 0.061507,-0.028903 1.590548,0.039451 0.061942,0.028452 1.593612,0.045377 0.059885,0.030648 0.076632,0.001090 0.069944,-0.019386 1.606584,-0.061648 0.076133,0.005399 0.058219,-0.032135 0.075410,0.008343
-17 -1 1 10.275346,0.003182 2.056256,0.007994 2.098845,0.075740 2.105071,-0.077048 2.019087,-0.012082 2.095907,0.057656 2.102449,-0.070123 1.620389,0.007438 1.565109,0.067346 1.568933,0.059796 1.580823,-0.036087 1.609279,-0.006127 1.568456,-0.056478 1.604457,-0.068707 0.057403,-0.032470 0.075722,0.005703 0.074065,0.011178 1.601918,0.055924 0.076244,-0.001846 0.058553,0.031467 0.073952,-0.011457 1.601135,-0.065868 0.057696,-0.032218 0.076027,0.003942 0.072382,0.014793 1.596592,0.004561 0.075129,-0.001704 1.600028,0.047044 0.074007,-0.011322 0.076305,0.000193 0.059400,0.030707 1.591674,-0.048222 0.060516,-0.029495 1.588140,0.033235 0.062494,0.027433 1.590364,0.038540 0.060222,0.029951 0.076240,0.001914 0.068613,-0.020713 1.605700,-0.062744 0.075434,0.006970 0.057851,-0.032083 0.075428,0.006995
-17 -1 2 10.235947,0.003910 2.049162,0.010653 2.087149,0.072417 2.096971,-0.077819 2.011462,-0.010109 2.084502,0.053214 2.095107,-0.073013 1.617216,0.011837 1.560509,0.070814 1.563346,0.065159 1.581515,-0.028636 1.607217,0.000008 1.568068,-0.049112 1.601090,-0.071579 0.056374,-0.032261 0.074332,0.007211 0.073111,0.010919 1.595816,0.050853 0.075276,-0.000211 0.058285,0.030587 0.072457,-0.012459 1.599115,-0.066854 0.056804,-0.031892 0.074889,0.004619 0.072217,0.012979 1.593870,-0.000261 0.074154,-0.000018 1.598524,0.046701 0.073620,-0.009552 0.075263,-0.000869 0.058533,0.030363 1.589735,-0.052551 0.059107,-0.029681 1.583732,0.026750 0.062539,0.026077 1.585095,0.030566 0.060122,0.028886 0.075145,0.002692 0.066693,-0.021740 1.601646,-0.062225 0.073992,0.008412 0.057119,-0.031619 0.074709,0.005591
-17 -1 3 10.170484,0.004546 2.036667,0.013287 2.069600,0.068434 2.082915,-0.077770 1.998751,-0.008147 2.067388,0.048587 2.081798,-0.075210 1.610876,0.015199 1.554382,0.072536 1.556112,0.068996 1.580185,-0.021509 1.602081,0.005568 1.566014,-0.041282 1.594919,-0.072499 0.055026,-0.031646 0.072251,0.008550 0.071549,0.010532 1.587068,0.044928 0.073574,0.001344 0.057619,0.029355 0.070350,-0.013250 1.594369,-0.065877 0.055580,-0.031170 0.073105,0.005203 0.071326,0.011088 1.588538,-0.004613 0.072449,0.001581 1.594107,0.045035 0.072494,-0.007747 0.073543,-0.001866 0.057303,0.029643 1.585469,-0.055681 0.057338,-0.029461 1.577481,0.020334 0.062060,0.024444 1.578020,0.021913 0.059574,0.027501 0.073393,0.003397 0.064269,-0.022434 1.594605,-0.060148 0.071872,0.009672 0.056041,-0.030769 0.073282,0.004185
-17 -1 4 10.080503,0.005068 2.019211,0.015828 2.046781,0.063924 2.063396,-0.076916 1.981398,-0.006218 2.045132,0.043894 2.062997,-0.076652 1.601618,0.017380 1.546790,0.072480 1.547360,0.071130 1.576791,-0.015038 1.594089,0.010229 1.562268,-0.033430 1.586142,-0.071497 0.053398,-0.030658 0.069571,0.009678 0.069437,0.010035 1.576062,0.038521 0.071215,0.002768 0.056563,0.027826 0.067717,-0.013808 1.586973,-0.063142 0.054058,-0.030090 0.070746,0.005675 0.069747,0.009190 1.580747,-0.008272 0.070092,0.003038 1.586860,0.042247 0.070679,-0.005972 0.071215,-0.002765 0.055745,0.028585 1.578902,-0.057489 0.055269,-0.028857 1.569550,0.014292 0.061063,0.022602 1.569342,0.013072 0.058585,0.025855 0.071055,0.004005 0.061443,-0.022781 1.584879,-0.056683 0.069168,0.010712 0.054644,-0.029576 0.071208,0.002827
-17 -1 5 9.968091,0.005458 1.997378,0.018211 2.019424,0.059028 2.039061,-0.075305 1.959980,-0.004345 2.018444,0.039246 2.039338,-0.077308 1.589796,0.018364 1.537811,0.070749 1.537243,0.071526 1.571322,-0.009458 1.583554,0.013783 1.556810,-0.025946 1.575041,-0.068743 0.051529,-0.029351 0.066404,0.010567 0.066848,0.009450 1.563219,0.032000 0.068299,0.004018 0.055138,0.026068 0.064661,-0.014126 1.577100,-0.058963 0.052271,-0.028706 0.067899,0.006026 0.067548,0.007349 1.570725,-0.011090 0.067186,0.004310 1.576983,0.038601 0.068255,-0.004287 0.068371,-0.003541 0.053896,0.027242 1.570128,-0.057948 0.052961,-0.027911 1.560095,0.008865 0.059575,0.020626 1.559242,0.004519 0.057176,0.024017 0.068218,0.004501 0.058318,-0.022787 1.572851,-0.052093 0.065992,0.011507 0.052958,-0.028097 0.068571,0.001561
-17 -1 6 9.835770,0.005709 1.971851,0.020377 1.988359,0.053892 2.010674,-0.073005 1.935164,-0.002546 1.988124,0.034739 2.011573,-0.077173 1.575817,0.018243 1.527541,0.067561 1.525920,0.070279 1.563802,-0.004896 1.570842,0.016149 1.549631,-0.019136 1.561949,-0.064523 0.049458,-0.027786 0.062871,0.011206 0.063869,0.008800 1.548946,0.025692 0.064943,0.005067 0.053376,0.024150 0.061287,-0.014210 1.565002,-0.053723 0.050258,-0.027083 0.064665,0.006251 0.064821,0.005619 1.558741,-0.013009 0.063846,0.005368 1.564767,0.034391 0.065321,-0.002737 0.065114,-0.004178 0.051799,0.025675 1.559304,-0.057127 0.050474,-0.026675 1.549252,0.004220 0.057643,0.018588 1.547866,-0.003340 0.055382,0.022057 0.064983,0.004876 0.054997,-0.022474 1.558937,-0.046697 0.062463,0.012050 0.051018,-0.026398 0.065472,0.000420
-17 -1 7 9.686385,0.005820 1.943366,0.022275 1.954456,0.048656 1.979055,-0.070106 1.907663,-0.000843 1.955018,0.030452 1.980514,-0.076272 1.560100,0.017198 1.516088,0.063212 1.513551,0.067591 1.554292,-0.001374 1.556334,0.017361 1.540741,-0.013205 1.547207,-0.059189 0.047227,-0.026030 0.059091,0.011597 0.060592,0.008111 1.533603,0.019857 0.061269,0.005901 0.051319,0.022141 0.057700,-0.014078 1.550980,-0.047822 0.048059,-0.025287 0.061147,0.006356 0.061673,0.004040 1.545082,-0.014049 0.060196,0.006200 1.550554,0.029906 0.061989,-0.001356 0.061553,-0.004669 0.049500,0.023948 1.546628,-0.055172 0.047861,-0.025212 1.537138,0.000439 0.055330,0.016555 1.535328,-0.010193 0.053253,0.020043 0.061454,0.005131 0.051571,-0.021879 1.543538,-0.040830 0.058699,0.012346 0.048866,-0.024546 0.062022,-0.000573
-17 0 -7 9.694280,-0.002060 1.936010,-0.010852 1.984125,0.075351 1.965111,-0.049627 1.912422,-0.026531 1.983101,0.072747 1.956978,-0.032625 1.551387,-0.023065 1.539518,0.011250 1.545292,0.002064 1.517192,-0.064266 1.537234,-0.028064 1.515913,-0.068092 1.539392,-0.013405 0.052168,-0.021717 0.061563,-0.006252 0.060171,0.010158 1.547373,0.041749 0.060022,-0.010489 0.049037,0.024815 0.062412,-0.000011 1.539944,-0.011212 0.051348,-0.022570 0.062411,-0.000186 0.053390,0.020381 1.537072,0.025149 0.058552,-0.011714 1.534200,0.013194 0.055073,-0.018382 0.061801,0.005302 0.051890,0.022010 1.537647,-0.000935 0.055196,-0.017341 1.548115,0.055925 0.048099,0.025424 1.552637,0.052756 0.047967,0.025789 0.061866,-0.005012 0.061388,-0.006865 1.538729,-0.021851 0.061844,-0.005113 0.051285,-0.022634 0.059325,0.011922
-17 0 -6 9.845606,-0.001633 1.966513,-0.009566 2.015620,0.078614 1.998516,-0.054736 1.940872,-0.025250 2.013861,0.073008 1.990520,-0.037008 1.568217,-0.022077 1.548281,0.017186 1.554678,0.006305 1.529812,-0.065355 1.553861,-0.029247 1.527047,-0.072418 1.553817,-0.019889 0.054194,-0.023815 0.065285,-0.005419 0.063421,0.010942 1.562759,0.046406 0.063822,-0.010015 0.051307,0.026592 0.065869,-0.001022 1.553587,-0.019754 0.053374,-0.024636 0.065887,0.000422 0.057000,0.020763 1.551124,0.025591 0.062324,-0.011329 1.548226,0.019996 0.058768,-0.018584 0.065404,0.004856 0.054020,0.023991 1.549999,-0.004935 0.057485,-0.019415 1.560753,0.057258 0.050768,0.026869 1.565911,0.057120 0.050330,0.027468 0.065427,-0.004743 0.064366,-0.008597 1.554436,-0.027038 0.065522,-0.004224 0.053422,-0.024589 0.063001,0.011836
-17 0 -5 9.980196,-0.001091 1.994316,-0.007996 2.043697,0.081174 2.029019,-0.059743 1.966686,-0.023732 2.041283,0.072519 2.021275,-0.041591 1.583946,-0.020092 1.555367,0.024100 1.562332,0.011666 1.541365,-0.064894 1.569535,-0.029377 1.536947,-0.075416 1.567083,-0.027199 0.055897,-0.025842 0.068688,-0.004367 0.066381,0.011666 1.576497,0.050400 0.067359,-0.009299 0.053382,0.028201 0.068971,-0.002174 1.566094,-0.028908 0.055100,-0.026611 0.069039,0.001117 0.060487,0.020857 1.563984,0.025166 0.065852,-0.010686 1.561276,0.027109 0.062311,-0.018506 0.068706,0.004259 0.055857,0.025880 1.561133,-0.009823 0.059394,-0.021485 1.571528,0.057341 0.053317,0.028081 1.577180,0.060390 0.052539,0.028949 0.068690,-0.004352 0.066908,-0.010456 1.568911,-0.032482 0.068871,-0.003126 0.055283,-0.026437 0.066439,0.011538
-17 0 -4 10.095139,-0.000444 2.018642,-0.006146 2.067520,0.082926 2.055767,-0.064522 1.989129,-0.022006 2.064560,0.071275 2.048383,-0.046291 1.598168,-0.017119 1.560771,0.031804 1.568201,0.018087 1.551699,-0.062768 1.583857,-0.028304 1.545510,-0.076778 1.578898,-0.035076 0.057233,-0.027726 0.071649,-0.003107 0.068959,0.012300 1.588172,0.053446 0.070511,-0.008341 0.055220,0.029575 0.071607,-0.003443 1.577265,-0.038253 0.056486,-0.028426 0.071765,0.001887 0.063747,0.020633 1.575395,0.023801 0.069016,-0.009781 1.573120,0.034183 0.065593,-0.018125 0.071597,0.003516 0.057357,0.027608 1.570922,-0.015508 0.060864,-0.023484 1.580245,0.056049 0.055690,0.028996 1.586206,0.062205 0.054548,0.030167 0.071552,-0.003842 0.068915,-0.012393 1.581753,-0.037935 0.071768,-0.001833 0.056826,-0.028109 0.069526,0.011019
-17 0 -3 10.187814,0.000290 2.038757,-0.004031 2.086321,0.083791 2.077950,-0.068938 2.007510,-0.020105 2.082947,0.069298 2.071029,-0.051006 1.610426,-0.013270 1.564509,0.040000 1.572243,0.025393 1.560656,-0.058982 1.596372,-0.025976 1.552645,-0.076290 1.588926,-0.043163 0.058171,-0.029393 0.074049,-0.001666 0.071072,0.012817 1.597371,0.055302 0.073156,-0.007157 0.056779,0.030652 0.073677,-0.004795 1.586852,-0.047296 0.057501,-0.030006 0.073965,0.002709 0.066670,0.020076 1.585067,0.021495 0.071693,-0.008624 1.583468,0.040824 0.068499,-0.017431 0.073972,0.002641 0.058483,0.029104 1.579209,-0.021814 0.061848,-0.025336 1.586748,0.053350 0.057824,0.029562 1.592809,0.062272 0.056312,0.031061 0.073909,-0.003219 0.070304,-0.014351 1.592523,-0.043099 0.074098,-0.000376 0.058015,-0.029537 0.072153,0.010279
-17 0 -2 10.256016,0.001087 2.054018,-0.001680 2.099453,0.083719 2.094856,-0.072864 2.021222,-0.018064 2.095819,0.066639 2.088491,-0.055621 1.620251,-0.008761 1.566603,0.048295 1.574433,0.033293 1.568089,-0.053683 1.606611,-0.022461 1.558284,-0.073866 1.596819,-0.051030 0.058696,-0.030775 0.075786,-0.000087 0.072646,0.013192 1.603735,0.055797 0.075185,-0.005776 0.058021,0.031376 0.075096,-0.006187 1.594576,-0.055516 0.058125,-0.031284 0.075558,0.003558 0.069143,0.019188 1.592699,0.018333 0.073770,-0.007246 1.591984,0.046636 0.070913,-0.016433 0.075737,0.001659 0.059214,0.030305 1.585814,-0.028489 0.062322,-0.026968 1.590947,0.049314 0.059657,0.029738 1.596891,0.060397 0.057785,0.031584 0.075674,-0.002501 0.071016,-0.016259 1.600793,-0.047657 0.075761,0.001202 0.058825,-0.030658 0.074215,0.009333
-17 0 -1 10.298063,0.001916 2.063915,0.000870 2.106438,0.082698 2.105921,-0.076178 2.029796,-0.015920 2.102711,0.063374 2.100189,-0.060013 1.627210,-0.003888 1.567076,0.056230 1.574754,0.041398 1.573866,-0.047146 1.614141,-0.017952 1.562382,-0.069570 1.602247,-0.058215 0.058803,-0.031808 0.076781,0.001577 0.073624,0.013406 1.607002,0.054855 0.076505,-0.004243 0.058914,0.031710 0.075806,-0.007567 1.600150,-0.062420 0.058355,-0.032202 0.076480,0.004404 0.071061,0.017990 1.598013,0.014478 0.075154,-0.005690 1.598321,0.051263 0.072733,-0.015158 0.076819,0.000602 0.059537,0.031154 1.590547,-0.035216 0.062281,-0.028308 1.592819,0.044114 0.061123,0.029504 1.598443,0.056532 0.058924,0.031702 0.076773,-0.001711 0.071025,-0.018046 1.606190,-0.051304 0.076681,0.002848 0.059242,-0.031418 0.075625,0.008210
-17 0 0 10.312881,0.002745 2.068113,0.003571 2.107004,0.080750 2.110770,-0.078779 2.032926,-0.013710 2.103357,0.059600 2.105732,-0.064058 1.630957,0.000997 1.565951,0.063332 1.573211,0.049256 1.577879,-0.039757 1.618614,-0.012752 1.564912,-0.063623 1.604944,-0.064271 0.058504,-0.032447 0.076988,0.003264 0.073969,0.013449 1.607049,0.052512 0.077056,-0.002614 0.059431,0.031632 0.075777,-0.008884 1.603307,-0.067601 0.058193,-0.032717 0.076695,0.005213 0.072335,0.016522 1.600781,0.010168 0.075777,-0.004014 1.602155,0.054428 0.073873,-0.013648 0.077172,-0.000491 0.059452,0.031613 1.593223,-0.041644 0.061740,-0.029297 1.592410,0.038020 0.062164,0.028860 1.597544,0.050786 0.059688,0.031402 0.077163,-0.000877 0.070335,-0.019641 1.608452,-0.053783 0.076818,0.004499 0.059262,-0.031782 0.076320,0.006948
-17 0 1 10.300067,0.003539 2.066477,0.006364 2.101107,0.077936 2.109243,-0.080589 2.030503,-0.011470 2.097710,0.055428 2.104942,-0.067634 1.631280,0.005536 1.563247,0.069166 1.569825,0.056397 1.580038,-0.031965 1.619812,-0.007236 1.565859,-0.056379 1.604742,-0.068820 0.057820,-0.032665 0.076397,0.004908 0.073667,0.013317 1.603908,0.048915 0.076810,-0.000950 0.059549,0.031143 0.075014,-0.010085 1.603834,-0.070782 0.057654,-0.032807 0.076194,0.005955 0.072903,0.014840 1.600856,0.005678 0.075608,-0.002284 1.603230,0.055972 0.074277,-0.011961 0.076781,-0.001577 0.058969,0.031661 1.593684,-0.047422 0.060735,-0.029894 1.589824,0.031363 0.062730,0.027830 1.594344,0.043427 0.060043,0.030695 0.076826,-0.000032 0.068985,-0.020980 1.607458,-0.054920 0.076165,0.006092 0.058888,-0.031733 0.076268,0.005596
-17 0 2 10.259907,0.004265 2.059076,0.009185 2.088936,0.074347 2.101410,-0.081557 2.022616,-0.009231 2.085952,0.050981 2.097869,-0.070634 1.628126,0.009410 1.558984,0.073384 1.564652,0.062389 1.580278,-0.024227 1.617671,-0.001806 1.565214,-0.048284 1.601593,-0.071594 0.056779,-0.032454 0.075037,0.006447 0.072730,0.013016 1.597765,0.044305 0.075778,0.000683 0.059258,0.030265 0.073553,-0.011125 1.601608,-0.071847 0.056761,-0.032470 0.075000,0.006601 0.072733,0.013009 1.598190,0.001299 0.074656,-0.000570 1.601393,0.055866 0.073923,-0.010163 0.075663,-0.002615 0.058108,0.031299 1.591820,-0.052235 0.059313,-0.030077 1.585210,0.024508 0.062786,0.026456 1.589045,0.034856 0.059966,0.029609 0.075775,0.000792 0.067041,-0.022014 1.603249,-0.054639 0.074754,0.007565 0.058135,-0.031275 0.075467,0.004206
-17 0 3 10.193367,0.004895 2.046187,0.011965 2.070900,0.070101 2.087562,-0.081664 2.009551,-0.007027 2.068475,0.046380 2.084786,-0.072968 1.621613,0.012381 1.553195,0.075772 1.557775,0.066890 1.578553,-0.016961 1.612284,0.003163 1.562963,-0.039823 1.595577,-0.072469 0.055417,-0.031833 0.072972,0.007825 0.071192,0.012561 1.588933,0.038986 0.074009,0.002225 0.058556,0.029037 0.071460,-0.011968 1.596606,-0.070853 0.055539,-0.031729 0.073164,0.007128 0.071828,0.011102 1.592840,-0.002703 0.072963,0.001064 1.596616,0.054210 0.072823,-0.008323 0.073866,-0.003567 0.056895,0.030549 1.587582,-0.055841 0.057530,-0.029848 1.578740,0.017812 0.062315,0.024800 1.581867,0.025567 0.059446,0.028193 0.074055,0.001564 0.064592,-0.022710 1.596019,-0.052977 0.072651,0.008865 0.057023,-0.030434 0.073953,0.002832
-17 0 4 10.102040,0.005404 2.028262,0.014635 2.047598,0.065337 2.068187,-0.080923 1.991762,-0.004885 2.045856,0.041744 2.066164,-0.074569 1.612004,0.014314 1.545928,0.076261 1.549314,0.069685 1.574840,-0.010499 1.603886,0.007371 1.559091,-0.031467 1.586893,-0.071468 0.053772,-0.030837 0.070295,0.008997 0.069109,0.011973 1.577810,0.033291 0.071583,0.003624 0.057453,0.027516 0.068821,-0.012591 1.588921,-0.068007 0.054022,-0.030623 0.070757,0.007522 0.070229,0.009188 1.584961,-0.006113 0.070609,0.002558 1.589002,0.051216 0.071028,-0.006509 0.071464,-0.004401 0.055361,0.029450 1.581000,-0.058089 0.055447,-0.029230 1.570590,0.011587 0.061323,0.022931 1.573027,0.016083 0.058485,0.026509 0.071735,0.002258 0.061737,-0.023055 1.586085,-0.050074 0.069951,0.009953 0.055580,-0.029253 0.071788,0.001522
-17 0 5 9.988070,0.005778 2.005900,0.017129 2.019775,0.060203 2.043935,-0.079377 1.969840,-0.002831 2.018813,0.037179 2.042637,-0.075400 1.599678,0.015190 1.537254,0.074934 1.539416,0.070702 1.569140,-0.005063 1.592814,0.010617 1.553582,-0.023619 1.575829,-0.068754 0.051884,-0.029518 0.067118,0.009935 0.066555,0.011280 1.564832,0.027545 0.068602,0.004839 0.055972,0.025768 0.065740,-0.012983 1.578747,-0.063635 0.052243,-0.029208 0.067871,0.007777 0.068004,0.007333 1.574785,-0.008785 0.067696,0.003870 1.578771,0.047177 0.068613,-0.004780 0.068552,-0.005096 0.053543,0.028057 1.572174,-0.058935 0.053126,-0.028264 1.560927,0.006077 0.059835,0.020926 1.562721,0.006910 0.057105,0.024627 0.068903,0.002855 0.058585,-0.023054 1.573847,-0.046154 0.066763,0.010801 0.053838,-0.027788 0.069062,0.000316
-17 0 6 9.854041,0.006009 1.979799,0.019387 1.988273,0.054849 2.015571,-0.077095 1.944469,-0.000891 1.988160,0.032779 2.014957,-0.075451 1.585076,0.015089 1.527262,0.072000 1.528240,0.070008 1.561483,-0.000755 1.579468,0.012817 1.546426,-0.016586 1.562728,-0.064601 0.049792,-0.027939 0.063562,0.010625 0.063613,0.010509 1.550420,0.022031 0.065186,0.005846 0.054148,0.023862 0.062325,-0.013148 1.566352,-0.058133 0.050239,-0.027549 0.064606,0.007893 0.065246,0.005591 1.562594,-0.010652 0.064341,0.004969 1.566228,0.042421 0.065681,-0.003185 0.065235,-0.005639 0.051481,0.026433 1.561267,-0.058432 0.050627,-0.027005 1.549898,0.001439 0.057900,0.018858 1.551112,-0.001520 0.055339,0.022620 0.065660,0.003343 0.055236,-0.022730 1.559734,-0.041492 0.063210,0.011400 0.051836,-0.026105 0.065879,-0.000753
-17 0 7 9.702860,0.006098 1.950712,0.021360 1.953973,0.049418 1.983921,-0.074167 1.916377,0.000917 1.954747,0.028617 1.983939,-0.074740 1.568655,0.014169 1.516055,0.067756 1.515951,0.067787 1.551925,0.002427 1.564261,0.013993 1.537629,-0.010563 1.547946,-0.059351 0.047538,-0.026169 0.059751,0.011068 0.060372,0.009690 1.534941,0.016972 0.061456,0.006632 0.052025,0.021868 0.058684,-0.013100 1.552054,-0.051920 0.048050,-0.025714 0.061063,0.007879 0.062064,0.004004 1.548689,-0.011724 0.060669,0.005842 1.551726,0.037281 0.062344,-0.001760 0.061623,-0.006027 0.049219,0.024645 1.548489,-0.056720 0.048003,-0.025516 1.537627,-0.002254 0.055579,0.016794 1.538327,-0.008879 0.053235,0.020555 0.062112,0.003717 0.051784,-0.022121 1.544161,-0.036382 0.059412,0.011753 0.049617,-0.024271 0.062351,-0.001668
-17 1 -7 9.680608,-0.001847 1.938102,-0.013477 1.980814,0.077539 1.958379,-0.050109 1.915641,-0.027517 1.978629,0.070027 1.949287,-0.029653 1.554379,-0.019322 1.533511,0.007707 1.540514,-0.002992 1.516542,-0.061730 1.541060,-0.023492 1.513084,-0.069513 1.534990,-0.014066 0.051990,-0.021437 0.061012,-0.006823 0.059108,0.011563 1.545178,0.035505 0.059963,-0.009725 0.049306,0.024133 0.062004,0.001082 1.538715,-0.012990 0.050897,-0.022574 0.061994,0.001270 0.053176,0.020130 1.536702,0.021738 0.058007,-0.012019 1.534856,0.015086 0.054463,-0.018610 0.061688,0.003951 0.051166,0.022298 1.535386,0.002299 0.054838,-0.017258 1.546704,0.055229 0.047787,0.025283 1.551148,0.056481 0.047380,0.025895 0.061130,-0.006414 0.061004,-0.006852 1.537608,-0.016775 0.061303,-0.005765 0.051506,-0.021947 0.059510,0.010738
-17 1 -6 9.831866,-0.001407 1.968483,-0.012124 2.011701,0.080696 1.991605,-0.055363 1.944092,-0.026102 2.008808,0.070081 1.982565,-0.033802 1.571750,-0.018677 1.542095,0.013462 1.549923,0.000655 1.528886,-0.062166 1.558188,-0.024846 1.523826,-0.073426 1.549284,-0.020112 0.054015,-0.023503 0.064717,-0.006047 0.062256,0.012458 1.560556,0.039265 0.063721,-0.009198 0.051611,0.025851 0.065476,0.000167 1.552331,-0.021642 0.052888,-0.024632 0.065394,0.001989 0.056758,0.020498 1.550846,0.022420 0.061744,-0.011669 1.548884,0.022541 0.058114,-0.018837 0.065236,0.003402 0.053229,0.024296 1.547752,-0.001433 0.057103,-0.019315 1.559293,0.056153 0.050430,0.026716 1.564558,0.061030 0.049694,0.027580 0.064662,-0.006263 0.063952,-0.008571 1.553240,-0.020963 0.064970,-0.004939 0.053684,-0.023840 0.063161,0.010563
-17 1 -5 9.966398,-0.000854 1.996138,-0.010465 2.039155,0.083119 2.021995,-0.060534 1.969878,-0.024421 2.035652,0.069406 2.013120,-0.038171 1.588035,-0.017183 1.549075,0.020289 1.557690,0.005475 1.540098,-0.061026 1.574360,-0.025311 1.533311,-0.075911 1.562478,-0.026926 0.055719,-0.025500 0.068114,-0.005050 0.065118,0.013285 1.574314,0.042419 0.067208,-0.008436 0.053720,0.027405 0.068604,-0.000892 1.564806,-0.030895 0.054582,-0.026600 0.068466,0.002787 0.060215,0.020582 1.563818,0.022348 0.065244,-0.011061 1.561883,0.030360 0.061619,-0.018785 0.068474,0.002712 0.055002,0.026199 1.558922,-0.006102 0.058993,-0.021368 1.570017,0.055790 0.052954,0.027918 1.575987,0.064430 0.051857,0.029067 0.067909,-0.005984 0.066468,-0.010415 1.567625,-0.025410 0.068318,-0.003902 0.055588,-0.025629 0.066562,0.010184
-17 1 -4 10.081276,-0.000199 2.020295,-0.008509 2.062355,0.084708 2.048701,-0.065493 1.992270,-0.022507 2.058371,0.068002 2.040104,-0.042682 1.602811,-0.014838 1.554458,0.028019 1.563761,0.011439 1.550028,-0.058225 1.589158,-0.024740 1.541444,-0.076675 1.574284,-0.034271 0.057059,-0.027356 0.071079,-0.003843 0.067610,0.014011 1.586036,0.044735 0.070303,-0.007441 0.055586,0.028730 0.071279,-0.002076 1.575933,-0.040326 0.055940,-0.028406 0.071107,0.003645 0.063445,0.020352 1.575358,0.021440 0.068389,-0.010191 1.573619,0.038168 0.064870,-0.018430 0.071293,0.001888 0.056444,0.027938 1.568764,-0.011634 0.060446,-0.023348 1.578678,0.054034 0.055303,0.028825 1.585188,0.066315 0.053826,0.030290 0.070767,-0.005574 0.068453,-0.012335 1.580361,-0.029918 0.071225,-0.002668 0.057170,-0.027249 0.069601,0.009596
-17 1 -3 10.173862,0.000539 2.040228,-0.006276 2.080553,0.085388 2.070922,-0.070103 2.010578,-0.020395 2.076237,0.065899 2.062710,-0.047241 1.615598,-0.011727 1.558258,0.036369 1.568091,0.018406 1.558526,-0.053808 1.602108,-0.023067 1.548149,-0.075530 1.584366,-0.041819 0.058004,-0.028999 0.073496,-0.002450 0.069650,0.014604 1.595307,0.046021 0.072887,-0.006229 0.057167,0.029766 0.073399,-0.003354 1.585464,-0.049442 0.056932,-0.029979 0.073225,0.004540 0.066338,0.019793 1.585173,0.019678 0.071057,-0.009068 1.583802,0.045538 0.067754,-0.017762 0.073591,0.000949 0.057523,0.029443 1.577115,-0.017869 0.061419,-0.025183 1.585120,0.050874 0.057415,0.029386 1.591972,0.066384 0.055556,0.031190 0.073137,-0.005037 0.069827,-0.014275 1.591013,-0.034248 0.073578,-0.001263 0.058395,-0.028633 0.072170,0.008801
-17 1 -2 10.241939,0.001335 2.055298,-0.003797 2.093119,0.085116 2.087949,-0.074230 2.024202,-0.018127 2.088641,0.063151 2.080222,-0.051739 1.625900,-0.008025 1.560496,0.044950 1.570642,0.026115 1.565459,-0.047956 1.612720,-0.020335 1.553369,-0.072423 1.592370,-0.049176 0.058536,-0.030360 0.075262,-0.000912 0.071171,0.015036 1.601764,0.046150 0.074852,-0.004833 0.058424,0.030462 0.074878,-0.004686 1.593116,-0.057723 0.057541,-0.031250 0.074739,0.005442 0.068783,0.018909 1.592957,0.017123 0.073136,-0.007720 1.592101,0.052039 0.070158,-0.016788 0.075277,-0.000079 0.058216,0.030649 1.583791,-0.024564 0.061887,-0.026799 1.589249,0.046403 0.059229,0.029561 1.596227,0.064444 0.057004,0.031718 0.074927,-0.004386 0.070531,-0.016165 1.599154,-0.038136 0.075275,0.000271 0.059235,-0.029719 0.074166,0.007819
-17 1 -1 10.283817,0.002161 2.065003,-0.001118 2.099593,0.083886 2.099220,-0.077749 2.032675,-0.015748 2.095133,0.059837 2.092066,-0.056057 1.633258,-0.003982 1.561192,0.053299 1.571381,0.034198 1.570715,-0.040982 1.620539,-0.016693 1.557073,-0.067458 1.597956,-0.055911 0.058652,-0.031379 0.076296,0.000719 0.072116,0.015286 1.605140,0.045078 0.076110,-0.003297 0.059322,0.030778 0.075655,-0.006025 1.598601,-0.064674 0.057760,-0.032162 0.075590,0.006316 0.070676,0.017719 1.598422,0.013907 0.074532,-0.006190 1.598178,0.057275 0.071979,-0.015534 0.076281,-0.001159 0.058515,0.031501 1.588597,-0.031408 0.061846,-0.028126 1.591042,0.040821 0.060680,0.029329 1.597934,0.060449 0.058128,0.031842 0.076068,-0.003640 0.070538,-0.017935 1.604416,-0.041325 0.076242,0.001883 0.059673,-0.030458 0.075506,0.006678
-17 1 0 10.298424,0.002982 2.069013,0.001710 2.099718,0.081727 2.104356,-0.080554 2.035699,-0.013301 2.095458,0.056058 2.097847,-0.060074 1.637303,0.000104 1.560355,0.060925 1.570289,0.042207 1.574206,-0.033300 1.625201,-0.012394 1.559251,-0.060896 1.600845,-0.061610 0.058361,-0.032011 0.076551,0.002384 0.072452,0.015341 1.605306,0.042857 0.076603,-0.001678 0.059832,0.030696 0.075697,-0.007319 1.601654,-0.069888 0.057597,-0.032673 0.075745,0.007131 0.071930,0.016265 1.601331,0.010229 0.075179,-0.004534 1.601725,0.060936 0.073133,-0.014042 0.076562,-0.002253 0.058420,0.031959 1.591344,-0.038048 0.061311,-0.029105 1.590544,0.034415 0.061711,0.028692 1.597160,0.054514 0.058886,0.031548 0.076510,-0.002827 0.069855,-0.019514 1.606544,-0.043592 0.076433,0.003512 0.059704,-0.030813 0.076129,0.005419
-17 1 1 10.285362,0.003764 2.067197,0.004623 2.093463,0.078705 2.103192,-0.082557 2.033166,-0.010828 2.089579,0.051925 2.097383,-0.063670 1.637805,0.003925 1.557993,0.067364 1.567370,0.049669 1.575871,-0.025374 1.626474,-0.007759 1.559902,-0.053126 1.600855,-0.065915 0.057685,-0.032227 0.076016,0.004018 0.072165,0.015197 1.602286,0.039629 0.076305,-0.000036 0.059936,0.030217 0.075005,-0.008518 1.602067,-0.073087 0.057063,-0.032761 0.075200,0.007852 0.072484,0.014600 1.601527,0.006333 0.075044,-0.002818 1.602502,0.062835 0.073563,-0.012368 0.076108,-0.003317 0.057943,0.032003 1.591871,-0.044123 0.060315,-0.029696 1.587865,0.027534 0.062273,0.027672 1.594050,0.046918 0.059248,0.030845 0.076235,-0.001978 0.068518,-0.020841 1.605423,-0.044775 0.075840,0.005095 0.059331,-0.030770 0.076006,0.004089
-17 1 2 10.244931,0.004476 2.059630,0.007552 2.081025,0.074920 2.095786,-0.083705 2.025170,-0.008372 2.077682,0.047558 2.090715,-0.066736 1.634701,0.007204 1.554113,0.072236 1.562654,0.056133 1.575669,-0.017669 1.624285,-0.003136 1.559028,-0.044622 1.597926,-0.068572 0.056651,-0.032024 0.074716,0.005559 0.071265,0.014862 1.596261,0.035610 0.075232,0.001564 0.059620,0.029361 0.073611,-0.009577 1.599722,-0.074155 0.056182,-0.032424 0.073978,0.008455 0.072306,0.012790 1.598953,0.002477 0.074133,-0.001110 1.600376,0.062924 0.073245,-0.010578 0.074939,-0.004312 0.057102,0.031634 1.590067,-0.049303 0.058907,-0.029877 1.583155,0.020553 0.062330,0.026311 1.588802,0.038073 0.059188,0.029763 0.075254,-0.001124 0.066594,-0.021865 1.601102,-0.044796 0.074492,0.006573 0.058568,-0.030331 0.075140,0.002741
-17 1 3 10.178115,0.005088 2.046588,0.010428 2.062818,0.070494 2.082417,-0.083971 2.011996,-0.005969 2.060159,0.043076 2.078105,-0.069181 1.628105,0.009730 1.548733,0.075284 1.556207,0.061227 1.573578,-0.010591 1.618730,0.001143 1.556628,-0.035886 1.592128,-0.069456 0.055295,-0.031415 0.072711,0.006950 0.069786,0.014350 1.587538,0.031067 0.073433,0.003063 0.058886,0.028167 0.071578,-0.010459 1.594606,-0.073145 0.054979,-0.031685 0.072132,0.008917 0.071401,0.010904 1.593660,-0.001098 0.072488,0.000525 1.595334,0.061298 0.072190,-0.008740 0.073106,-0.005200 0.055922,0.030873 1.585885,-0.053327 0.057142,-0.029651 1.576593,0.013829 0.061866,0.024670 1.581639,0.028484 0.058695,0.028350 0.073606,-0.000299 0.064168,-0.022555 1.593780,-0.043667 0.072452,0.007891 0.057437,-0.029521 0.073570,0.001425
-17 1 4 10.086531,0.005579 2.028528,0.013179 2.039441,0.065570 2.063558,-0.083364 1.994100,-0.003654 2.037584,0.038593 2.060007,-0.070933 1.618287,0.011381 1.541887,0.076405 1.548135,0.064699 1.569591,-0.004456 1.610049,0.004807 1.552691,-0.027393 1.583651,-0.068581 0.053655,-0.030438 0.070093,0.008147 0.067781,0.013687 1.576513,0.026280 0.070989,0.004412 0.057747,0.026690 0.068990,-0.011138 1.586819,-0.070264 0.053486,-0.030583 0.069734,0.009228 0.069808,0.009014 1.585797,-0.004189 0.070184,0.002029 1.587493,0.058175 0.070445,-0.006923 0.070683,-0.005955 0.054432,0.029762 1.579354,-0.056020 0.055080,-0.029039 1.568361,0.007672 0.060886,0.022818 1.572782,0.018690 0.057770,0.026667 0.071357,0.000469 0.061342,-0.022897 1.583781,-0.041487 0.069810,0.009008 0.055966,-0.028382 0.071360,0.000188
-17 1 5 9.972345,0.005934 2.006045,0.015741 2.011638,0.060298 2.039844,-0.081922 1.972074,-0.001457 2.010669,0.034210 2.037042,-0.071949 1.605640,0.012133 1.533632,0.075648 1.538573,0.066435 1.563721,0.000545 1.598598,0.007671 1.547203,-0.019541 1.572781,-0.066090 0.051770,-0.029142 0.066969,0.009120 0.065317,0.012903 1.563620,0.021518 0.068004,0.005572 0.056226,0.024994 0.065949,-0.011601 1.576561,-0.065836 0.051735,-0.029173 0.066872,0.009385 0.067596,0.007183 1.575598,-0.006656 0.067322,0.003357 1.577081,0.053862 0.068086,-0.005185 0.067767,-0.006557 0.052669,0.028355 1.570577,-0.057315 0.052782,-0.028082 1.558632,0.002314 0.059417,0.020830 1.562435,0.009206 0.056432,0.024785 0.068593,0.001158 0.058219,-0.022896 1.571506,-0.038430 0.066676,0.009897 0.054190,-0.026969 0.068602,-0.000935
-17 1 6 9.838166,0.006145 1.979839,0.018055 1.980241,0.054830 2.012022,-0.079712 1.946598,0.000594 1.980218,0.030013 2.009941,-0.072213 1.590628,0.012051 1.524046,0.073198 1.527678,0.066465 1.555998,0.004339 1.584795,0.009651 1.540153,-0.012620 1.559858,-0.062233 0.049682,-0.027591 0.063462,0.009853 0.062474,0.012029 1.549278,0.017011 0.064594,0.006520 0.054361,0.023145 0.062563,-0.011850 1.564108,-0.060259 0.049764,-0.027519 0.063646,0.009393 0.064857,0.005463 1.563347,-0.008429 0.064018,0.004479 1.564407,0.048715 0.065211,-0.003577 0.064460,-0.006998 0.050668,0.026715 1.559721,-0.057245 0.050306,-0.026835 1.547559,-0.002103 0.057504,0.018779 1.550767,0.000474 0.054714,0.022775 0.065413,0.001750 0.054901,-0.022577 1.557388,-0.034715 0.063169,0.010544 0.052151,-0.025343 0.065400,-0.001914
-17 1 7 9.686921,0.006214 1.950661,0.020073 1.946124,0.049309 1.980904,-0.076824 1.918401,0.002479 1.947071,0.026071 1.979506,-0.071736 1.573730,0.011266 1.513223,0.069338 1.515611,0.064940 1.546477,0.006964 1.569077,0.010755 1.531538,-0.006803 1.545241,-0.057325 0.047431,-0.025850 0.059691,0.010345 0.059338,0.011100 1.533857,0.012930 0.060882,0.007247 0.052199,0.021212 0.058939,-0.011893 1.549778,-0.053951 0.047610,-0.025691 0.060155,0.009264 0.061698,0.003897 1.549350,-0.009501 0.060393,0.005379 1.549824,0.043092 0.061930,-0.002133 0.060872,-0.007279 0.048472,0.024911 1.546995,-0.055933 0.047706,-0.025360 1.535268,-0.005524 0.055208,0.016731 1.537916,-0.007170 0.052662,0.020707 0.061920,0.002238 0.051480,-0.021974 1.541838,-0.030584 0.059409,0.010953 0.049892,-0.023570 0.061866,-0.002733
-17 2 -7 9.634964,-0.001656 1.933049,-0.015766 1.969965,0.078299 1.944267,-0.049652 1.912116,-0.028087 1.966538,0.065983 1.934497,-0.026045 1.554139,-0.015306 1.524816,0.003307 1.533036,-0.008528 1.513158,-0.056516 1.541897,-0.018678 1.507618,-0.067911 1.528095,-0.013495 0.051290,-0.020793 0.059732,-0.007256 0.057307,0.012718 1.540118,0.028198 0.059174,-0.008817 0.049086,0.023055 0.060803,0.002118 1.533996,-0.014290 0.049960,-0.022185 0.060747,0.002653 0.052415,0.019539 1.533504,0.018028 0.056795,-0.012098 1.532354,0.016498 0.053289,-0.018506 0.060755,0.002577 0.049956,0.022190 1.530338,0.005977 0.053887,-0.016871 1.541985,0.052344 0.047048,0.024696 1.546256,0.058046 0.046392,0.025548 0.059599,-0.007657 0.059899,-0.006721 1.534006,-0.010845 0.060022,-0.006294 0.051189,-0.020903 0.058935,0.009408
-17 2 -6 9.784433,-0.001214 1.962785,-0.014370 1.999723,0.081281 1.976752,-0.054938 1.940084,-0.026572 1.995628,0.065806 1.966957,-0.029877 1.571783,-0.014963 1.533148,0.008606 1.542383,-0.005664 1.525105,-0.056173 1.559283,-0.020116 1.517864,-0.071168 1.542084,-0.018876 0.053290,-0.022784 0.063351,-0.006545 0.060292,0.013698 1.555308,0.030923 0.062820,-0.008246 0.051395,0.024675 0.064220,0.001312 1.547384,-0.022756 0.051896,-0.024190 0.064002,0.003465 0.055909,0.019878 1.547587,0.018890 0.060430,-0.011783 1.546201,0.024325 0.056833,-0.018745 0.064176,0.001939 0.051929,0.024157 1.542579,0.002682 0.056099,-0.018865 1.554380,0.052749 0.049630,0.026079 1.559573,0.062612 0.048632,0.027196 0.063030,-0.007618 0.062768,-0.008393 1.549376,-0.013914 0.063607,-0.005541 0.053378,-0.022693 0.062489,0.009146
-17 2 -5 9.917356,-0.000665 1.989806,-0.012652 2.026079,0.083516 2.006500,-0.060161 1.965397,-0.024770 2.021434,0.064935 1.996791,-0.033945 1.588345,-0.013927 1.539957,0.015029 1.550176,-0.001619 1.535868,-0.054289 1.575700,-0.020835 1.526840,-0.072952 1.555013,-0.024952 0.054978,-0.024706 0.066674,-0.005617 0.063002,0.014604 1.568914,0.033110 0.066190,-0.007450 0.053507,0.026138 0.067309,0.000360 1.559630,-0.031778 0.053542,-0.026104 0.066930,0.004345 0.059276,0.019942 1.560514,0.019116 0.063836,-0.011215 1.558967,0.032542 0.060237,-0.018712 0.067284,0.001171 0.053622,0.026028 1.553637,-0.001568 0.057944,-0.020854 1.564929,0.051877 0.052092,0.027237 1.570945,0.066021 0.050725,0.028651 0.066191,-0.007447 0.065216,-0.010185 1.563473,-0.017243 0.066888,-0.004580 0.055297,-0.024384 0.065785,0.008694
-17 2 -4 10.030830,-0.000018 2.013364,-0.010627 2.048247,0.084907 2.032693,-0.065190 1.987343,-0.022714 2.043198,0.063379 2.023181,-0.038179 1.603396,-0.012186 1.545253,0.022437 1.556364,0.003617 1.545304,-0.050821 1.590725,-0.020693 1.534466,-0.073005 1.566606,-0.031518 0.056310,-0.026492 0.069585,-0.004481 0.065358,0.015399 1.580533,0.034587 0.069169,-0.006435 0.055375,0.027383 0.069965,-0.000720 1.570534,-0.040947 0.054862,-0.027860 0.069434,0.005272 0.062416,0.019703 1.572031,0.018621 0.066899,-0.010391 1.570423,0.040761 0.063396,-0.018382 0.069974,0.000285 0.054995,0.027737 1.563381,-0.006722 0.059365,-0.022772 1.573439,0.049649 0.054382,0.028109 1.580128,0.067914 0.052629,0.029847 0.068983,-0.007138 0.067148,-0.012050 1.575908,-0.020692 0.069747,-0.003422 0.056898,-0.025915 0.068715,0.008047
-17 2 -3 10.122242,0.000707 2.032753,-0.008318 2.065513,0.085387 2.054554,-0.069889 2.005252,-0.020445 2.060228,0.061171 2.045347,-0.042494 1.616447,-0.009801 1.549058,0.030572 1.560900,0.009946 1.553277,-0.045853 1.603877,-0.019620 1.540681,-0.071175 1.576540,-0.038288 0.057254,-0.028073 0.071968,-0.003159 0.067286,0.016049 1.589759,0.035221 0.071642,-0.005219 0.056954,0.028354 0.072088,-0.001904 1.579854,-0.049789 0.055826,-0.029387 0.071426,0.006218 0.065223,0.019148 1.581849,0.017376 0.069503,-0.009319 1.580287,0.048542 0.066202,-0.017746 0.072148,-0.000698 0.056017,0.029214 1.571650,-0.012642 0.060320,-0.024548 1.579760,0.046077 0.056439,0.028646 1.586932,0.067996 0.054302,0.030727 0.071310,-0.006691 0.068486,-0.013933 1.586260,-0.024082 0.072074,-0.002093 0.058143,-0.027223 0.071173,0.007213
-17 2 -2 10.189394,0.001487 2.047357,-0.005761 2.077282,0.084919 2.071396,-0.074125 2.018544,-0.018008 2.071942,0.058371 2.062596,-0.046790 1.626994,-0.006907 1.551392,0.039072 1.563738,0.017146 1.559668,-0.039605 1.614661,-0.017633 1.545447,-0.067451 1.584464,-0.044916 0.057793,-0.029383 0.073725,-0.001689 0.068722,0.016525 1.596238,0.034933 0.073505,-0.003834 0.058205,0.029002 0.073593,-0.003153 1.587316,-0.057801 0.056417,-0.030622 0.072831,0.007150 0.067591,0.018280 1.589663,0.015415 0.071540,-0.008025 1.588246,0.055433 0.068545,-0.016810 0.073721,-0.001749 0.056671,0.030397 1.578262,-0.019106 0.060784,-0.026112 1.583799,0.041278 0.058201,0.028811 1.591243,0.066081 0.055704,0.031244 0.073085,-0.006115 0.069175,-0.015767 1.594118,-0.027214 0.073770,-0.000630 0.059002,-0.028250 0.073063,0.006213
-17 2 -1 10.230617,0.002291 2.056691,-0.003006 2.083121,0.083504 2.082670,-0.077770 2.026768,-0.015452 2.077918,0.055062 2.074369,-0.050956 1.634568,-0.003703 1.552272,0.047488 1.564833,0.024887 1.564385,-0.032413 1.622617,-0.014842 1.548746,-0.061974 1.590045,-0.051019 0.057922,-0.030366 0.074775,-0.000120 0.069615,0.016802 1.599706,0.033716 0.074677,-0.002324 0.059093,0.029292 0.074418,-0.004425 1.592641,-0.064513 0.056631,-0.031507 0.073596,0.008035 0.069419,0.017120 1.595187,0.012840 0.072918,-0.006549 1.593982,0.061023 0.070328,-0.015599 0.074629,-0.002831 0.056948,0.031231 1.583024,-0.025822 0.060752,-0.027396 1.585533,0.035471 0.059610,0.028583 1.593035,0.062125 0.056792,0.031367 0.074237,-0.005426 0.069188,-0.017485 1.599135,-0.029883 0.074760,0.000918 0.059456,-0.028950 0.074305,0.005076
-17 2 0 10.244854,0.003089 2.060441,-0.000108 2.082796,0.081178 2.088004,-0.080714 2.029636,-0.012827 2.077917,0.051341 2.080282,-0.054874 1.638791,-0.000431 1.551701,0.055336 1.564153,0.032750 1.567363,-0.024705 1.627373,-0.011448 1.550581,-0.055036 1.593004,-0.056225 0.057649,-0.030976 0.075072,0.001492 0.069935,0.016867 1.600029,0.031635 0.075103,-0.000745 0.059588,0.029207 0.074527,-0.005673 1.595572,-0.069533 0.056472,-0.032003 0.073691,0.008838 0.070624,0.015705 1.598182,0.009815 0.073572,-0.004945 1.597209,0.064983 0.071468,-0.014152 0.074835,-0.003905 0.056850,0.031678 1.585753,-0.032447 0.060238,-0.028345 1.585006,0.028954 0.060607,0.027963 1.592370,0.056242 0.057530,0.031082 0.074720,-0.004649 0.068530,-0.019018 1.601068,-0.031904 0.075000,0.002495 0.059499,-0.029290 0.074844,0.003843
-17 2 1 10.231718,0.003846 2.058482,0.002866 2.076287,0.078012 2.087228,-0.082867 2.027048,-0.010182 2.071913,0.047320 2.080151,-0.058431 1.639424,0.002654 1.549678,0.062146 1.561682,0.040276 1.568561,-0.016943 1.628691,-0.007714 1.550964,-0.047044 1.593155,-0.060210 0.056995,-0.031189 0.074602,0.003085 0.069668,0.016716 1.597223,0.028827 0.074763,0.000844 0.059671,0.028747 0.073919,-0.006847 1.595911,-0.072596 0.055955,-0.032089 0.073116,0.009528 0.071147,0.014089 1.598486,0.006543 0.073470,-0.003276 1.597711,0.067109 0.071909,-0.012523 0.074332,-0.004928 0.056387,0.031718 1.586291,-0.038627 0.059276,-0.028920 1.582323,0.022081 0.061146,0.026974 1.589385,0.048708 0.057886,0.030398 0.074510,-0.003811 0.067238,-0.020308 1.599817,-0.033135 0.074477,0.004039 0.059134,-0.029253 0.074656,0.002561
-17 2 2 10.191519,0.004531 2.050892,0.005847 2.063798,0.074109 2.080390,-0.084169 2.019096,-0.007563 2.060090,0.043114 2.074007,-0.061517 1.636397,0.005319 1.546198,0.067517 1.557434,0.047012 1.567961,-0.009577 1.626492,-0.003931 1.549904,-0.038480 1.590431,-0.062737 0.055986,-0.031000 0.073386,0.004598 0.068825,0.016355 1.591454,0.025479 0.073672,0.002382 0.059333,0.027932 0.072620,-0.007905 1.593545,-0.073593 0.055099,-0.031763 0.071897,0.010078 0.070961,0.012335 1.596033,0.003248 0.072616,-0.001607 1.595370,0.067343 0.071627,-0.010776 0.073141,-0.005862 0.055577,0.031353 1.584531,-0.044030 0.057910,-0.029100 1.577634,0.015220 0.061194,0.025656 1.584269,0.039929 0.057835,0.029344 0.073617,-0.002947 0.065373,-0.021306 1.595435,-0.033493 0.073219,0.005493 0.058373,-0.028845 0.073747,0.001279
-17 2 3 10.125243,0.005118 2.037942,0.008763 2.045737,0.069594 2.067748,-0.084589 2.006062,-0.005015 2.042834,0.038837 2.062093,-0.064040 1.629818,0.007385 1.541267,0.071164 1.551459,0.052570 1.565559,-0.002988 1.620867,-0.000383 1.547407,-0.029838 1.584890,-0.063683 0.054656,-0.030421 0.071481,0.005977 0.067435,0.015803 1.583015,0.021813 0.071882,0.003813 0.058576,0.026799 0.070690,-0.008809 1.588463,-0.072576 0.053930,-0.031046 0.070083,0.010472 0.070068,0.010509 1.590865,0.000145 0.071049,-0.000003 1.590189,0.065771 0.070633,-0.008978 0.071314,-0.006675 0.054445,0.030604 1.580428,-0.048379 0.056193,-0.028886 1.571114,0.008719 0.060736,0.024067 1.577240,0.030400 0.057367,0.027966 0.072075,-0.002087 0.063020,-0.021981 1.588124,-0.032963 0.071281,0.006804 0.057240,-0.028086 0.072157,0.000044
-17 2 4 10.034503,0.005584 2.020079,0.011545 2.022691,0.064610 2.049750,-0.084131 1.988390,-0.002575 2.020701,0.034595 2.044839,-0.065926 1.619956,0.008743 1.534904,0.072947 1.543846,0.056668 1.561362,0.002546 1.612058,0.002694 1.543466,-0.021576 1.576712,-0.063046 0.053043,-0.029488 0.068972,0.007178 0.065545,0.015084 1.572283,0.018050 0.069471,0.005089 0.057413,0.025399 0.068206,-0.009531 1.580764,-0.069743 0.052478,-0.029976 0.067746,0.010700 0.068509,0.008679 1.583126,-0.002584 0.068840,0.001481 1.582288,0.062611 0.068968,-0.007193 0.068926,-0.007341 0.053017,0.029511 1.574014,-0.051484 0.054184,-0.028300 1.562944,0.002867 0.059777,0.022274 1.568516,0.020651 0.056482,0.026324 0.069944,-0.001263 0.060275,-0.022320 1.578201,-0.031601 0.068751,0.007931 0.055762,-0.027017 0.069952,-0.001101
-17 2 5 9.921456,0.005917 1.997884,0.014127 1.995383,0.059307 2.026998,-0.082829 1.966656,-0.000278 1.994383,0.030481 2.022834,-0.067127 1.607206,0.009367 1.527150,0.072877 1.534717,0.059151 1.555391,0.006869 1.600421,0.005135 1.538065,-0.014068 1.566168,-0.060943 0.051186,-0.028249 0.065964,0.008168 0.063219,0.014232 1.559675,0.014398 0.066541,0.006177 0.055873,0.023792 0.065268,-0.010058 1.570645,-0.065407 0.050775,-0.028607 0.064971,0.010764 0.066348,0.006907 1.573037,-0.004806 0.066084,0.002800 1.571893,0.058175 0.066705,-0.005481 0.066068,-0.007846 0.051327,0.028126 1.565387,-0.053254 0.051943,-0.027381 1.553296,-0.002124 0.058342,0.020347 1.558298,0.011189 0.055197,0.024485 0.067307,-0.000500 0.057238,-0.022328 1.566060,-0.029522 0.065731,0.008844 0.053978,-0.025687 0.067221,-0.002123
-17 2 6 9.788694,0.006110 1.972039,0.016456 1.964620,0.053835 2.000208,-0.080744 1.941526,0.001848 1.964652,0.026574 1.996778,-0.067618 1.592034,0.009303 1.518069,0.071101 1.524216,0.060005 1.547677,0.009949 1.586381,0.006856 1.531188,-0.007573 1.553588,-0.057585 0.049126,-0.026763 0.062570,0.008932 0.060530,0.013281 1.545599,0.011021 0.063205,0.007055 0.053994,0.022041 0.061978,-0.010386 1.558373,-0.059949 0.048857,-0.027000 0.061850,0.010672 0.063675,0.005243 1.560880,-0.006447 0.062892,0.003924 1.559303,0.052826 0.063936,-0.003891 0.062841,-0.008185 0.049409,0.026512 1.554711,-0.053695 0.049525,-0.026180 1.542323,-0.006133 0.056475,0.018359 1.546758,0.002451 0.053544,0.022519 0.064255,0.000182 0.054007,-0.022027 1.552118,-0.026884 0.062337,0.009531 0.051930,-0.024156 0.064066,-0.002999
-17 2 7 9.639121,0.006164 1.943277,0.018485 1.931248,0.048333 1.970159,-0.077962 1.913708,0.003781 1.932322,0.022931 1.967436,-0.067405 1.574930,0.008656 1.507737,0.067870 1.512497,0.059334 1.538269,0.011856 1.570385,0.007855 1.522825,-0.002233 1.539317,-0.053247 0.046905,-0.025092 0.058910,0.009467 0.057557,0.012267 1.530416,0.008041 0.059580,0.007714 0.051823,0.020209 0.058442,-0.010521 1.544257,-0.053773 0.046760,-0.025221 0.058480,0.010439 0.060594,0.003726 1.546955,-0.007491 0.059381,0.004836 1.544859,0.046939 0.060769,-0.002457 0.059349,-0.008361 0.047301,0.024734 1.542187,-0.052904 0.046984,-0.024757 1.530150,-0.009126 0.054237,0.016371 1.534031,-0.005231 0.051565,0.020494 0.060890,0.000771 0.050672,-0.021451 1.536775,-0.023867 0.058684,0.009990 0.049664,-0.022484 0.060596,-0.003714
-17 3 -6 9.704856,-0.001063 1.949793,-0.016197 1.980285,0.080370 1.954663,-0.053498 1.929138,-0.026639 1.974978,0.060406 1.944425,-0.025432 1.568164,-0.011274 1.521891,0.003083 1.532396,-0.012067 1.518589,-0.048020 1.556915,-0.015447 1.509449,-0.065994 1.532592,-0.016337 0.052046,-0.021705 0.061263,-0.006891 0.057654,0.014607 1.547293,0.022033 0.061165,-0.007211 0.050649,0.023136 0.062176,0.002354 1.538997,-0.023014 0.050441,-0.023343 0.061800,0.004777 0.054489,0.018943 1.541404,0.015287 0.058454,-0.011670 1.540122,0.025240 0.054991,-0.018323 0.062290,0.000542 0.050185,0.023593 1.534652,0.007056 0.054517,-0.018099 1.546202,0.047411 0.048394,0.025005 1.551142,0.061830 0.047189,0.026350 0.060633,-0.008743 0.060877,-0.008077 1.542955,-0.006466 0.061512,-0.006002 0.052502,-0.021217 0.061019,0.007663
-17 3 -5 9.834685,-0.000530 1.975741,-0.014452 2.005132,0.082372 1.983292,-0.058658 1.953567,-0.024761 1.999346,0.059342 1.973069,-0.029128 1.584704,-0.010642 1.528483,0.008846 1.540135,-0.008938 1.528828,-0.045409 1.573303,-0.016333 1.517865,-0.066965 1.545101,-0.021498 0.053698,-0.023513 0.064453,-0.006041 0.060170,0.015561 1.560596,0.023216 0.064361,-0.006397 0.052732,0.024479 0.065165,0.001518 1.550846,-0.031504 0.052025,-0.025163 0.064533,0.005714 0.057710,0.018981 1.554134,0.015749 0.061707,-0.011146 1.552487,0.033528 0.058238,-0.018300 0.065211,-0.000283 0.051785,0.025391 1.545463,0.003376 0.056297,-0.019983 1.556467,0.046018 0.050764,0.026090 1.562253,0.065126 0.049189,0.027737 0.063647,-0.008671 0.063219,-0.009784 1.556600,-0.008654 0.064666,-0.005125 0.054406,-0.022779 0.064149,0.007148
-17 3 -4 9.945473,0.000094 1.998309,-0.012395 2.025919,0.083539 2.008542,-0.063648 1.974706,-0.022616 2.019816,0.057649 1.998441,-0.033014 1.599732,-0.009449 1.533648,0.015635 1.546356,-0.004612 1.537715,-0.041352 1.588285,-0.016531 1.524948,-0.066265 1.556314,-0.027107 0.055007,-0.025193 0.067253,-0.004989 0.062353,0.016399 1.571974,0.023828 0.067172,-0.005382 0.054573,0.025619 0.067747,0.000552 1.561373,-0.040096 0.053297,-0.026831 0.066856,0.006683 0.060707,0.018732 1.565477,0.015606 0.064633,-0.010376 1.563507,0.041818 0.061252,-0.017993 0.067724,-0.001209 0.053080,0.027031 1.554972,-0.001221 0.057672,-0.021799 1.564745,0.043352 0.052962,0.026905 1.571233,0.066963 0.051008,0.028877 0.066317,-0.008457 0.065070,-0.011560 1.568574,-0.011019 0.067423,-0.004058 0.056001,-0.024191 0.066916,0.006458
-17 3 -3 10.034672,0.000791 2.016829,-0.010056 2.041979,0.083812 2.029679,-0.068333 1.991921,-0.020248 2.035740,0.055366 2.019804,-0.037013 1.612765,-0.007733 1.537412,0.023233 1.551010,0.000857 1.545130,-0.035974 1.601389,-0.015968 1.530655,-0.063790 1.565924,-0.032930 0.055943,-0.026681 0.069557,-0.003757 0.064137,0.017084 1.581047,0.023793 0.069490,-0.004183 0.056126,0.026505 0.069827,-0.000522 1.570350,-0.048350 0.054227,-0.028281 0.068688,0.007655 0.063379,0.018186 1.575155,0.014820 0.067124,-0.009369 1.572923,0.049671 0.063929,-0.017394 0.069736,-0.002213 0.054043,0.028447 1.563024,-0.006623 0.058601,-0.023480 1.570895,0.039453 0.054932,0.027402 1.577904,0.067063 0.052606,0.029714 0.068552,-0.008099 0.066354,-0.013351 1.578480,-0.013449 0.069676,-0.002823 0.057246,-0.025398 0.069219,0.005603
-17 3 -2 10.100139,0.001538 2.030722,-0.007472 2.052763,0.083162 2.046050,-0.072582 2.004663,-0.017704 2.046582,0.052555 2.036501,-0.041035 1.623310,-0.005592 1.539797,0.031313 1.554049,0.007299 1.550973,-0.029521 1.612130,-0.014640 1.534964,-0.059571 1.573603,-0.038674 0.056487,-0.027914 0.071267,-0.002377 0.065465,0.017587 1.587475,0.023082 0.071222,-0.002834 0.057351,0.027092 0.071322,-0.001672 1.577521,-0.055803 0.054801,-0.029452 0.069963,0.008597 0.065625,0.017347 1.582877,0.013405 0.069077,-0.008147 1.580444,0.056640 0.066168,-0.016508 0.071172,-0.003264 0.054657,0.029579 1.569448,-0.012639 0.059061,-0.024960 1.574829,0.034460 0.056615,0.027548 1.582157,0.065252 0.053942,0.030205 0.070271,-0.007601 0.067021,-0.015096 1.585937,-0.015804 0.071335,-0.001453 0.058111,-0.026347 0.070970,0.004605
-17 3 -1 10.140246,0.002306 2.039531,-0.004696 2.057876,0.081595 2.057133,-0.076270 2.012504,-0.015037 2.051951,0.049300 2.048003,-0.044978 1.630904,-0.003175 1.540819,0.039466 1.555424,0.014430 1.555169,-0.022346 1.620057,-0.012625 1.537872,-0.053780 1.579032,-0.044017 0.056632,-0.028840 0.072310,-0.000894 0.066292,0.017882 1.591005,0.021722 0.072290,-0.001378 0.058212,0.027349 0.072171,-0.002858 1.582626,-0.062021 0.055012,-0.030292 0.070632,0.009472 0.067353,0.016233 1.588365,0.011435 0.070408,-0.006750 1.585783,0.062314 0.067875,-0.015357 0.071972,-0.004325 0.054915,0.030377 1.574060,-0.019004 0.059045,-0.026176 1.576524,0.028601 0.057955,0.027324 1.583967,0.061487 0.054979,0.030320 0.071407,-0.006976 0.067044,-0.016730 1.590627,-0.017935 0.072325,0.000007 0.058576,-0.026994 0.072095,0.003494
-17 3 0 10.153968,0.003065 2.042962,-0.001787 2.057109,0.079153 2.062569,-0.079284 2.015177,-0.012301 2.051633,0.045699 2.053940,-0.048734 1.635175,-0.000674 1.540480,0.047231 1.555091,0.021877 1.557672,-0.014871 1.624803,-0.010073 1.539394,-0.046727 1.581945,-0.048637 0.056386,-0.029418 0.072639,0.000638 0.066590,0.017954 1.591503,0.019793 0.072646,0.000133 0.058682,0.027262 0.072340,-0.004039 1.585423,-0.066648 0.054865,-0.030763 0.070673,0.010249 0.068485,0.014883 1.591383,0.009036 0.071053,-0.005226 1.588683,0.066364 0.068975,-0.013979 0.072107,-0.005359 0.054818,0.030804 1.576688,-0.025401 0.058568,-0.027078 1.576022,0.022176 0.058898,0.026732 1.583390,0.055880 0.055682,0.030049 0.071913,-0.006245 0.066429,-0.018191 1.592330,-0.019698 0.072604,0.001505 0.058632,-0.027311 0.072546,0.002310
-17 3 1 10.140937,0.003784 2.040901,0.001189 2.050458,0.075910 2.062189,-0.081535 2.012588,-0.009549 2.045610,0.041856 2.054134,-0.052193 1.635885,0.001711 1.538772,0.054154 1.553025,0.029211 1.558459,-0.007543 1.626130,-0.007193 1.539547,-0.038821 1.582162,-0.052249 0.055765,-0.029625 0.072237,0.002161 0.066348,0.017799 1.588977,0.017423 0.072274,0.001643 0.058743,0.026830 0.071822,-0.005168 1.585725,-0.069443 0.054372,-0.030846 0.070086,0.010895 0.068966,0.013344 1.591770,0.006376 0.070983,-0.003634 1.588951,0.068584 0.069413,-0.012425 0.071571,-0.006324 0.054378,0.030842 1.577185,-0.031494 0.057658,-0.027627 1.573421,0.015531 0.059400,0.025792 1.580555,0.048689 0.056020,0.029397 0.071768,-0.005436 0.065208,-0.019422 1.590961,-0.020969 0.072158,0.002983 0.058280,-0.027283 0.072303,0.001097
-17 3 2 10.101464,0.004433 2.033426,0.004162 2.038127,0.071971 2.056030,-0.082959 2.004828,-0.006831 2.034063,0.037883 2.048605,-0.055250 1.632960,0.003792 1.535684,0.059831 1.549229,0.035998 1.557526,-0.000775 1.623958,-0.004220 1.538348,-0.030529 1.579612,-0.054639 0.054797,-0.029455 0.071125,0.003620 0.065573,0.017425 1.583572,0.014770 0.071192,0.003094 0.058387,0.026071 0.070640,-0.006204 1.583425,-0.070309 0.053553,-0.030540 0.068897,0.011389 0.068770,0.011676 1.589456,0.003642 0.070197,-0.002036 1.586489,0.068907 0.069166,-0.010753 0.070388,-0.007186 0.053610,0.030492 1.575453,-0.036957 0.056358,-0.027806 1.568860,0.009015 0.059432,0.024543 1.575642,0.040296 0.055971,0.028393 0.070974,-0.004579 0.063440,-0.020378 1.586578,-0.021663 0.071007,0.004387 0.057535,-0.026913 0.071375,-0.000100
-17 3 3 10.036520,0.004987 2.020798,0.007062 2.020510,0.067460 2.044323,-0.083523 1.992165,-0.004196 2.017361,0.033884 2.037573,-0.057815 1.626501,0.005418 1.531209,0.063960 1.543737,0.041846 1.554884,0.005092 1.618368,-0.001387 1.535803,-0.022319 1.574347,-0.055685 0.053512,-0.028922 0.069352,0.004962 0.064293,0.016849 1.575554,0.012007 0.069448,0.004435 0.057617,0.025021 0.068845,-0.007111 1.578509,-0.069296 0.052432,-0.029864 0.067154,0.011715 0.067903,0.009943 1.584473,0.001019 0.068733,-0.000492 1.581304,0.067414 0.068242,-0.009027 0.068610,-0.007915 0.052536,0.029774 1.571451,-0.041513 0.054718,-0.027614 1.562507,0.002952 0.058979,0.023038 1.568854,0.031168 0.055525,0.027079 0.069564,-0.003705 0.061203,-0.021030 1.579378,-0.021740 0.069205,0.005667 0.056417,-0.026222 0.069802,-0.001237
-17 3 4 9.947691,0.005425 2.003442,0.009821 1.998169,0.062517 2.027480,-0.083223 1.975024,-0.001684 1.996033,0.029956 2.021434,-0.059811 1.616767,0.006497 1.525354,0.066371 1.536621,0.046454 1.550549,0.009824 1.609594,0.001107 1.531905,-0.014612 1.566530,-0.055368 0.051947,-0.028055 0.066995,0.006143 0.062549,0.016099 1.565273,0.009297 0.067118,0.005623 0.056450,0.023725 0.066512,-0.007862 1.571069,-0.066590 0.051037,-0.028852 0.064925,0.011867 0.066401,0.008206 1.576950,-0.001332 0.066655,0.000945 1.573514,0.064315 0.066680,-0.007310 0.066306,-0.008490 0.051184,0.028725 1.565208,-0.044960 0.052792,-0.027071 1.554533,-0.002397 0.058047,0.021340 1.560400,0.021805 0.054682,0.025513 0.067590,-0.002847 0.058586,-0.021366 1.569662,-0.021212 0.066830,0.006782 0.054957,-0.025243 0.067649,-0.002277
-17 3 5 9.837091,0.005734 1.981913,0.012377 1.971790,0.057289 2.006060,-0.082088 1.953953,0.000668 1.970732,0.026183 2.000733,-0.061184 1.604139,0.006999 1.518143,0.067034 1.527988,0.049632 1.544547,0.013311 1.597980,0.003116 1.526638,-0.007739 1.556411,-0.053772 0.050142,-0.026900 0.064153,0.007133 0.060397,0.015206 1.553117,0.006780 0.064299,0.006626 0.054913,0.022238 0.063730,-0.008439 1.561285,-0.062481 0.049399,-0.027555 0.062289,0.011848 0.064327,0.006523 1.567098,-0.003286 0.064052,0.002231 1.563331,0.059912 0.064547,-0.005656 0.063563,-0.008900 0.049581,0.027396 1.556820,-0.047183 0.050638,-0.026213 1.545102,-0.006849 0.056661,0.019515 1.550470,0.012687 0.053459,0.023756 0.065127,-0.002032 0.055685,-0.021389 1.557804,-0.020136 0.063977,0.007704 0.053193,-0.024024 0.065001,-0.003189
-17 3 6 9.707254,0.005910 1.956861,0.014679 1.942141,0.051919 1.980731,-0.080175 1.929585,0.002830 1.942188,0.022633 1.976124,-0.061906 1.589073,0.006954 1.509620,0.066049 1.517967,0.051318 1.536909,0.015558 1.583945,0.004563 1.519978,-0.001923 1.544298,-0.051064 0.048136,-0.025511 0.060933,0.007915 0.057904,0.014208 1.539471,0.004564 0.061097,0.007425 0.053048,0.020617 0.060597,-0.008836 1.549406,-0.057323 0.047553,-0.026031 0.059332,0.011671 0.061765,0.004943 1.555180,-0.004771 0.061026,0.003336 1.551036,0.054565 0.061928,-0.004113 0.060478,-0.009142 0.047762,0.025846 1.546436,-0.048162 0.048310,-0.025087 1.534361,-0.010309 0.054863,0.017629 1.539227,0.004231 0.051884,0.021876 0.062260,-0.001281 0.052592,-0.021119 1.544198,-0.018608 0.060755,0.008416 0.051167,-0.022616 0.061956,-0.003955
-17 4 -4 9.827979,0.000137 1.975975,-0.013740 1.996475,0.080713 1.977425,-0.060977 1.955091,-0.022216 1.989373,0.051114 1.967064,-0.027450 1.591852,-0.006884 1.520158,0.008314 1.534120,-0.012468 1.527548,-0.030807 1.581781,-0.012584 1.513329,-0.057284 1.543849,-0.021514 0.053198,-0.023547 0.064215,-0.005349 0.058773,0.016981 1.560708,0.013286 0.064421,-0.004334 0.053197,0.023548 0.064755,0.001681 1.548947,-0.037913 0.051303,-0.025395 0.063533,0.007820 0.058396,0.017503 1.555865,0.012639 0.061712,-0.010158 1.553064,0.041361 0.058544,-0.017300 0.064681,-0.002524 0.050782,0.025881 1.543825,0.004368 0.055440,-0.020500 1.552953,0.035780 0.051093,0.025298 1.558911,0.063699 0.049024,0.027454 0.062932,-0.009477 0.062325,-0.010900 1.558562,-0.001664 0.064380,-0.004551 0.054505,-0.022183 0.064309,0.004911
-17 4 -3 9.914019,0.000792 1.993361,-0.011414 2.011123,0.080782 1.997527,-0.065549 1.971364,-0.019809 2.003989,0.048789 1.987318,-0.031078 1.604599,-0.005747 1.523852,0.015130 1.538813,-0.007978 1.534408,-0.025199 1.594594,-0.012421 1.518545,-0.054267 1.553006,-0.026302 0.054115,-0.024916 0.066397,-0.004218 0.060394,0.017679 1.569530,0.012628 0.066554,-0.003175 0.054698,0.024335 0.066749,0.000724 1.557483,-0.045334 0.052196,-0.026741 0.065185,0.008793 0.060893,0.016972 1.565276,0.012238 0.064049,-0.009225 1.561934,0.048972 0.061051,-0.016741 0.066506,-0.003524 0.051683,0.027207 1.551553,-0.000375 0.056336,-0.022057 1.558894,0.031669 0.052950,0.025743 1.565324,0.063816 0.050529,0.028229 0.065035,-0.009201 0.063541,-0.012571 1.567922,-0.003188 0.066521,-0.003421 0.055730,-0.023271 0.066425,0.004054
-17 4 -2 9.977107,0.001493 2.006344,-0.008853 2.020790,0.079970 2.013182,-0.069720 1.983374,-0.017222 2.013825,0.046010 2.003218,-0.034770 1.614906,-0.004263 1.526256,0.022524 1.541970,-0.002453 1.539726,-0.018751 1.605082,-0.011638 1.522425,-0.049715 1.560310,-0.031086 0.054659,-0.026052 0.068029,-0.002944 0.061599,0.018190 1.575837,0.011531 0.068131,-0.001885 0.055877,0.024852 0.068200,-0.000315 1.564289,-0.052001 0.052750,-0.027827 0.066317,0.009720 0.062984,0.016171 1.572791,0.011296 0.065886,-0.008092 1.568953,0.055727 0.063149,-0.015913 0.067789,-0.004553 0.052258,0.028267 1.557688,-0.005779 0.056790,-0.023428 1.562713,0.026628 0.054530,0.025864 1.569425,0.062170 0.051785,0.028682 0.066664,-0.008779 0.064179,-0.014199 1.574903,-0.004808 0.068109,-0.002159 0.056586,-0.024127 0.068013,0.003078
-17 4 -1 10.015683,0.002212 2.014505,-0.006111 2.025123,0.078290 2.023900,-0.073368 1.990726,-0.014512 2.018529,0.042858 2.014272,-0.038434 1.622333,-0.002540 1.527383,0.030134 1.543543,0.003877 1.543445,-0.011818 1.612817,-0.010283 1.524979,-0.043826 1.565470,-0.035604 0.054821,-0.026907 0.069042,-0.001568 0.062351,0.018492 1.579391,0.010051 0.069085,-0.000505 0.056699,0.025073 0.069052,-0.001403 1.569129,-0.057533 0.052960,-0.028607 0.066889,0.010568 0.064584,0.015121 1.578148,0.009862 0.067144,-0.006791 1.573868,0.061234 0.064751,-0.014837 0.068478,-0.005574 0.052499,0.029013 1.562064,-0.011616 0.056796,-0.024557 1.564389,0.020887 0.055780,0.025646 1.571195,0.058723 0.052758,0.028786 0.067758,-0.008222 0.064216,-0.015725 1.579220,-0.006426 0.069078,-0.000806 0.057052,-0.024714 0.069011,0.002013
-17 4 0 10.028767,0.002921 2.017576,-0.003246 2.023944,0.075786 2.029344,-0.076385 1.993175,-0.011733 2.017914,0.039428 2.020134,-0.041972 1.626527,-0.000719 1.527237,0.037544 1.543486,0.010693 1.545532,-0.004804 1.617448,-0.008464 1.526227,-0.036911 1.568241,-0.039589 0.054606,-0.027444 0.069390,-0.000138 0.062623,0.018568 1.580062,0.008281 0.069374,0.000915 0.057137,0.024984 0.069268,-0.002499 1.571782,-0.061616 0.052829,-0.029046 0.066882,0.011304 0.065623,0.013853 1.581125,0.008031 0.067766,-0.005368 1.576452,0.065181 0.065787,-0.013548 0.068548,-0.006550 0.052409,0.029413 1.564525,-0.017604 0.056366,-0.025396 1.563957,0.014740 0.056652,0.025089 1.570689,0.053574 0.053413,0.028530 0.068272,-0.007547 0.063656,-0.017091 1.580683,-0.007934 0.069383,0.000591 0.057119,-0.025003 0.069375,0.000895
-17 4 1 10.016012,0.003592 2.015455,-0.000326 2.017263,0.072535 2.029352,-0.078681 1.990636,-0.008940 2.011972,0.035821 2.020633,-0.045282 1.627259,0.001046 1.525809,0.044329 1.541770,0.017611 1.545976,0.001881 1.618748,-0.006339 1.526194,-0.029367 1.568455,-0.042800 0.054030,-0.027642 0.069057,0.001294 0.062407,0.018415 1.577847,0.006338 0.068984,0.002324 0.057176,0.024586 0.068840,-0.003566 1.572075,-0.064044 0.052369,-0.029127 0.066299,0.011901 0.066053,0.012414 1.581565,0.005935 0.067721,-0.003878 1.576541,0.067367 0.066209,-0.012091 0.067998,-0.007446 0.051997,0.029449 1.564940,-0.023432 0.055524,-0.025913 1.561507,0.008511 0.057107,0.024214 1.568024,0.046956 0.053724,0.027921 0.068184,-0.006779 0.062528,-0.018246 1.579222,-0.009230 0.069013,0.001981 0.056787,-0.024984 0.069089,-0.000233
-17 4 2 9.977725,0.004196 2.008219,0.002583 2.005278,0.068640 2.023945,-0.080193 1.983196,-0.006188 2.000877,0.032137 2.015779,-0.048266 1.624458,0.002607 1.523081,0.050101 1.538386,0.024228 1.544786,0.007867 1.616633,-0.004093 1.524896,-0.021627 1.566045,-0.045047 0.053115,-0.027496 0.068060,0.002675 0.061709,0.018039 1.572872,0.004351 0.067934,0.003670 0.056807,0.023896 0.067787,-0.004562 1.569905,-0.064736 0.051596,-0.028847 0.065165,0.012336 0.065849,0.010858 1.579396,0.003727 0.067012,-0.002376 1.574048,0.067728 0.065994,-0.010521 0.066851,-0.008228 0.051278,0.029122 1.563221,-0.028795 0.054310,-0.026089 1.557164,0.002521 0.057116,0.023055 1.563367,0.039216 0.053672,0.026984 0.067496,-0.005947 0.060885,-0.019148 1.574899,-0.010226 0.067983,0.003312 0.056069,-0.024658 0.068167,-0.001331
-17 4 3 9.914849,0.004711 1.996112,0.005412 1.988364,0.064221 2.013327,-0.080881 1.971106,-0.003525 1.984974,0.028473 2.005764,-0.050832 1.618214,0.003843 1.519040,0.054556 1.533361,0.030167 1.541977,0.012863 1.611177,-0.001912 1.522340,-0.014116 1.561055,-0.046209 0.051893,-0.027017 0.066441,0.003956 0.060552,0.017458 1.565369,0.002446 0.066269,0.004906 0.056038,0.022944 0.066154,-0.005454 1.565256,-0.063741 0.050534,-0.028225 0.063526,0.012599 0.065019,0.009243 1.574640,0.001562 0.065669,-0.000917 1.568986,0.066337 0.065148,-0.008896 0.065156,-0.008871 0.050273,0.028451 1.559334,-0.033425 0.052768,-0.025926 1.551079,-0.002942 0.056670,0.021659 1.556905,0.030774 0.053245,0.025759 0.066233,-0.005081 0.058798,-0.019771 1.567898,-0.010863 0.066340,0.004539 0.054985,-0.024044 0.066646,-0.002360
-17 4 4 9.828917,0.005117 1.979531,0.008097 1.967047,0.059414 1.997865,-0.080741 1.954761,-0.000995 1.964754,0.024915 1.990945,-0.052906 1.608766,0.004675 1.513679,0.057498 1.526751,0.035116 1.537573,0.016688 1.602593,0.000040 1.518516,-0.007204 1.553630,-0.046254 0.050397,-0.026233 0.064270,0.005098 0.058972,0.016699 1.555651,0.000731 0.064062,0.005993 0.054885,0.021771 0.064005,-0.006215 1.558202,-0.061228 0.049210,-0.027292 0.061443,0.012685 0.063596,0.007625 1.567411,-0.000418 0.063750,0.000447 1.561459,0.063386 0.063706,-0.007274 0.062980,-0.009358 0.049005,0.027470 1.553306,-0.037110 0.050952,-0.025438 1.543410,-0.007649 0.055773,0.020085 1.548829,0.022087 0.052447,0.024297 0.064442,-0.004212 0.056349,-0.020102 1.558500,-0.011112 0.064152,0.005622 0.053567,-0.023170 0.064588,-0.003287
-17 5 -2 9.824216,0.001365 1.975483,-0.009856 1.982867,0.075547 1.974344,-0.065729 1.955798,-0.016576 1.975203,0.039065 1.964286,-0.028303 1.602099,-0.003069 1.511269,0.013585 1.527904,-0.011252 1.526321,-0.008310 1.593730,-0.008859 1.508314,-0.038937 1.545056,-0.022879 0.052371,-0.023914 0.064182,-0.003375 0.057333,0.018341 1.561685,0.001079 0.064399,-0.001027 0.053836,0.022413 0.064406,0.000863 1.548283,-0.046832 0.050332,-0.025858 0.062102,0.010493 0.059789,0.014828 1.559698,0.009264 0.062130,-0.007874 1.554219,0.052974 0.059632,-0.015076 0.063767,-0.005573 0.049558,0.026559 1.543387,0.000870 0.054062,-0.021619 1.547912,0.018502 0.052021,0.023874 1.553652,0.057267 0.049305,0.026784 0.062473,-0.009618 0.060786,-0.013136 1.561312,0.005010 0.064265,-0.002726 0.054481,-0.021720 0.064361,0.001696
-17 5 -1 9.860906,0.002025 1.982911,-0.007197 1.986407,0.073794 1.984554,-0.069263 1.962584,-0.013886 1.979218,0.036060 1.974750,-0.031648 1.609200,-0.001920 1.512474,0.020451 1.529604,-0.005826 1.529619,-0.001812 1.601129,-0.008028 1.510563,-0.033158 1.549868,-0.026569 0.052548,-0.024688 0.065144,-0.002118 0.058004,0.018639 1.565218,-0.000480 0.065236,0.000257 0.054607,0.022596 0.065237,-0.000118 1.552830,-0.051556 0.050542,-0.026568 0.062580,0.011297 0.061243,0.013851 1.564845,0.008279 0.063296,-0.006683 1.558706,0.058108 0.061107,-0.014085 0.064348,-0.006537 0.049786,0.027242 1.547469,-0.004319 0.054092,-0.022647 1.549582,0.013033 0.053167,0.023663 1.555345,0.054223 0.050202,0.026873 0.063503,-0.009128 0.060838,-0.014536 1.565244,0.003851 0.065191,-0.001492 0.054940,-0.022240 0.065227,0.000693
-17 5 0 9.873252,0.002676 1.985599,-0.004428 1.984863,0.071282 1.989922,-0.072219 1.964792,-0.011129 1.978339,0.032846 1.980449,-0.034926 1.613209,-0.000664 1.512485,0.027290 1.529754,0.000216 1.531357,0.004571 1.605552,-0.006806 1.511585,-0.026603 1.552427,-0.029915 0.052367,-0.025178 0.065499,-0.000804 0.058249,0.018716 1.566041,-0.002089 0.065462,0.001570 0.055008,0.022507 0.065487,-0.001121 1.555330,-0.055005 0.050430,-0.026969 0.062535,0.011983 0.062178,0.012681 1.567722,0.006934 0.063881,-0.005377 1.561001,0.061791 0.062063,-0.012898 0.064364,-0.007444 0.049706,0.027609 1.549719,-0.009761 0.053715,-0.023415 1.549255,0.007315 0.053958,0.023148 1.554896,0.049660 0.050802,0.026635 0.064009,-0.008515 0.060341,-0.015792 1.566478,0.002580 0.065512,-0.000210 0.055015,-0.022500 0.065510,-0.000343
-17 5 1 9.860930,0.003290 1.983460,-0.001615 1.978256,0.068088 1.990291,-0.074509 1.962347,-0.008361 1.972567,0.029518 1.981220,-0.038044 1.613917,0.000585 1.511294,0.033721 1.528325,0.006544 1.531530,0.010474 1.606787,-0.005308 1.511405,-0.019638 1.552585,-0.032719 0.051842,-0.025365 0.065232,0.000518 0.058059,0.018568 1.564142,-0.003640 0.065067,0.002863 0.055025,0.022148 0.065145,-0.002110 1.555627,-0.057008 0.050008,-0.027046 0.061972,0.012525 0.062552,0.011358 1.568181,0.005330 0.063858,-0.004006 1.560963,0.063840 0.062458,-0.011555 0.063817,-0.008261 0.049327,0.027644 1.550024,-0.015181 0.052952,-0.023893 1.547004,0.001642 0.054357,0.022347 1.552415,0.043780 0.051080,0.026076 0.063971,-0.007800 0.059321,-0.016858 1.564961,0.001281 0.065213,0.001075 0.054708,-0.022489 0.065198,-0.001375
-17 5 2 9.824238,0.003844 1.976564,0.001177 1.966777,0.064310 1.985670,-0.076070 1.955331,-0.005636 1.962066,0.026165 1.977065,-0.040910 1.611255,0.001713 1.508881,0.039385 1.525305,0.012798 1.530153,0.015578 1.604752,-0.003675 1.510040,-0.012652 1.550282,-0.034814 0.050992,-0.025245 0.064353,0.001804 0.057441,0.018202 1.559622,-0.005032 0.064069,0.004092 0.054652,0.021532 0.064226,-0.003051 1.553623,-0.057504 0.049289,-0.026798 0.060913,0.012904 0.062343,0.009931 1.566151,0.003589 0.063228,-0.002618 1.558519,0.064195 0.062270,-0.010106 0.062730,-0.008961 0.048663,0.027347 1.548308,-0.020301 0.051837,-0.024066 1.542940,-0.003700 0.054343,0.021291 1.548050,0.036882 0.051020,0.025219 0.063387,-0.007008 0.057822,-0.017697 1.560754,0.000041 0.064309,0.002317 0.054028,-0.022210 0.064304,-0.002367
-16 -7 -2 9.818397,-0.002054 1.916692,0.010733 1.994715,0.046862 1.989876,-0.038182 1.890115,-0.016066 1.993792,0.057310 1.995311,-0.051721 1.535242,-0.000939 1.551777,0.014560 1.549142,0.021382 1.537184,-0.024479 1.527294,-0.017375 1.538055,-0.017580 1.561867,-0.016261 0.053138,-0.023932 0.064670,0.004476 0.065057,-0.001215 1.557366,0.059961 0.063177,-0.009570 0.049579,0.027263 0.061691,-0.012759 1.541023,-0.013384 0.054860,-0.022140 0.063658,-0.008280 0.060261,0.015209 1.545176,0.010842 0.063900,-0.002523 1.545774,-0.005351 0.063136,-0.009672 0.062497,0.011143 0.057312,0.019305 1.548311,-0.012124 0.056414,-0.019656 1.548326,0.018239 0.054676,0.021784 1.544350,0.007626 0.055476,0.021463 0.063444,0.008877 0.062175,-0.011815 1.556542,-0.053422 0.064340,0.005986 0.050041,-0.026854 0.060213,0.015285
-16 -7 -1 9.854974,-0.001511 1.925055,0.011799 2.002818,0.047322 1.996843,-0.039065 1.897216,-0.015994 2.001417,0.055118 2.002924,-0.055029 1.538212,0.007196 1.550689,0.015470 1.546881,0.024220 1.544953,-0.022739 1.531858,-0.009060 1.543751,-0.018054 1.563962,-0.022314 0.053326,-0.024713 0.065200,0.005896 0.065883,-0.001273 1.560275,0.058888 0.064454,-0.008422 0.050288,0.027533 0.061874,-0.014003 1.546126,-0.015320 0.055211,-0.022788 0.064660,-0.007808 0.061747,0.014222 1.548807,0.004284 0.064819,-0.001211 1.552016,-0.007203 0.064404,-0.008565 0.063656,0.010472 0.057784,0.019862 1.551038,-0.014189 0.056544,-0.020658 1.551090,0.016996 0.055832,0.021525 1.544514,0.007494 0.056430,0.021451 0.063972,0.009713 0.062319,-0.013210 1.560375,-0.057729 0.064788,0.007398 0.050359,-0.027471 0.061573,0.014515
-16 -7 0 9.868765,-0.000931 1.929138,0.012997 2.005740,0.047206 1.998764,-0.039531 1.900222,-0.015859 2.003956,0.052456 2.005426,-0.057955 1.539115,0.015025 1.547940,0.015956 1.542836,0.026719 1.551220,-0.020558 1.534427,-0.000313 1.548007,-0.017996 1.563857,-0.027668 0.053148,-0.025209 0.065109,0.007277 0.066160,-0.001317 1.560840,0.056161 0.065148,-0.007143 0.050700,0.027472 0.061511,-0.015105 1.549590,-0.016422 0.055173,-0.023171 0.065123,-0.007229 0.062707,0.013036 1.550367,-0.002401 0.065125,0.000149 1.556352,-0.009279 0.065094,-0.007325 0.064282,0.009655 0.057829,0.020187 1.552025,-0.016036 0.056231,-0.021424 1.552065,0.015355 0.056590,0.020988 1.542944,0.006719 0.056990,0.021175 0.063954,0.010450 0.061894,-0.014476 1.561871,-0.060577 0.064623,0.008754 0.050368,-0.027765 0.062428,0.013547
-16 -7 1 9.859405,-0.000338 1.928826,0.014317 2.003387,0.046518 1.995568,-0.039571 1.899037,-0.015639 2.001324,0.049398 2.002731,-0.060416 1.537925,0.022061 1.543647,0.015974 1.537186,0.028730 1.555760,-0.018062 1.534909,0.008330 1.550709,-0.017416 1.561586,-0.032008 0.052615,-0.025401 0.064402,0.008571 0.065879,-0.001346 1.559058,0.051923 0.065228,-0.005778 0.050801,0.027078 0.060622,-0.016025 1.551230,-0.016640 0.054750,-0.023274 0.065029,-0.006562 0.063098,0.011692 1.549802,-0.008840 0.064804,0.001507 1.558536,-0.011454 0.065175,-0.005997 0.064348,0.008721 0.057447,0.020269 1.551224,-0.017561 0.055495,-0.021924 1.551268,0.013408 0.056916,0.020189 1.539796,0.005315 0.057132,0.020643 0.063394,0.011061 0.060921,-0.015566 1.560983,-0.061778 0.063853,0.010003 0.050071,-0.027724 0.062739,0.012416
-16 -7 2 9.827053,0.000244 1.924152,0.015734 1.995840,0.045280 1.987355,-0.039188 1.893705,-0.015308 1.993612,0.046030 1.994929,-0.062341 1.534682,0.027889 1.537926,0.015519 1.530118,0.030134 1.558359,-0.015398 1.533284,0.016347 1.551741,-0.016362 1.557229,-0.035103 0.051750,-0.025283 0.063112,0.009731 0.065050,-0.001357 1.555000,0.046432 0.064689,-0.004375 0.050580,0.026369 0.059248,-0.016730 1.550885,-0.016000 0.053959,-0.023094 0.064378,-0.005833 0.062900,0.010240 1.547113,-0.014681 0.063870,0.002813 1.558382,-0.013591 0.064641,-0.004629 0.063849,0.007706 0.056654,0.020105 1.548605,-0.018681 0.054367,-0.022141 1.548734,0.011264 0.056792,0.019161 1.535222,0.003354 0.056845,0.019875 0.062317,0.011525 0.059446,-0.016444 1.557737,-0.061274 0.062516,0.011103 0.049480,-0.027350 0.062488,0.011162
-16 -6 -5 9.799798,-0.003155 1.917388,0.006913 1.991401,0.050139 1.989209,-0.039064 1.893038,-0.018180 1.992496,0.067017 1.991165,-0.044005 1.535761,-0.025968 1.562077,0.015078 1.562432,0.016520 1.523622,-0.037285 1.522277,-0.039554 1.529894,-0.024792 1.562743,-0.001998 0.053928,-0.022608 0.064660,-0.000135 0.064655,0.000487 1.556885,0.060773 0.061313,-0.012626 0.049151,0.027178 0.063133,-0.008529 1.537442,-0.006839 0.055010,-0.021437 0.063151,-0.008477 0.057332,0.018682 1.541854,0.029900 0.062657,-0.006898 1.535697,0.000931 0.060695,-0.013741 0.061531,0.012207 0.057048,0.019041 1.548710,-0.008704 0.057389,-0.017699 1.549385,0.027990 0.052542,0.023615 1.552502,0.012299 0.053750,0.022794 0.064072,0.005290 0.063208,-0.008316 1.552132,-0.040311 0.064620,0.001388 0.050776,-0.025714 0.058550,0.017059
-16 -6 -4 9.905836,-0.002768 1.938965,0.007843 2.015036,0.052243 2.011961,-0.041519 1.912774,-0.017904 2.015432,0.066449 2.014649,-0.048332 1.545294,-0.019531 1.566794,0.017893 1.566558,0.020532 1.535244,-0.037270 1.532786,-0.035050 1.539746,-0.026879 1.572087,-0.008985 0.055283,-0.024227 0.067137,0.001232 0.067163,0.000478 1.567002,0.064933 0.064265,-0.011974 0.050761,0.028466 0.065125,-0.010045 1.547161,-0.011571 0.056561,-0.022887 0.065769,-0.008312 0.060291,0.018428 1.551638,0.025661 0.065426,-0.005898 1.546834,0.001073 0.063644,-0.013192 0.064256,0.011992 0.058811,0.020316 1.556901,-0.011621 0.058924,-0.019370 1.557837,0.028165 0.054821,0.024289 1.559044,0.013746 0.055838,0.023655 0.066370,0.006279 0.065146,-0.009992 1.563137,-0.047858 0.067009,0.002804 0.052095,-0.027284 0.061360,0.016936
-16 -6 -3 9.991471,-0.002285 1.956965,0.008915 2.034262,0.053806 2.030388,-0.043646 1.929060,-0.017595 2.034013,0.065212 2.033819,-0.052563 1.553072,-0.011897 1.569490,0.020597 1.568456,0.024757 1.545943,-0.036392 1.541797,-0.028804 1.548407,-0.028393 1.579363,-0.016379 0.056263,-0.025662 0.069074,0.002721 0.069216,0.000460 1.574980,0.067578 0.066803,-0.011083 0.052127,0.029474 0.066585,-0.011571 1.555663,-0.015988 0.057740,-0.024155 0.067957,-0.008010 0.062928,0.017883 1.559707,0.020273 0.067719,-0.004705 1.556813,0.000795 0.066197,-0.012395 0.066581,0.011581 0.060185,0.021429 1.563502,-0.014709 0.060007,-0.020928 1.564448,0.027663 0.056840,0.024672 1.563414,0.014588 0.057637,0.024263 0.068177,0.007279 0.066529,-0.011695 1.572218,-0.054916 0.068852,0.004325 0.053103,-0.028620 0.063827,0.016556
-16 -6 -2 10.054783,-0.001721 1.970834,0.010136 2.048462,0.054762 2.043899,-0.045378 1.941376,-0.017248 2.047639,0.063331 2.048063,-0.056591 1.558860,-0.003469 1.570232,0.023022 1.568191,0.028998 1.555519,-0.034661 1.549031,-0.021066 1.555771,-0.029207 1.584399,-0.023775 0.056845,-0.026854 0.070389,0.004287 0.070739,0.000434 1.580583,0.068453 0.068827,-0.009970 0.053219,0.030155 0.067458,-0.013056 1.562776,-0.019801 0.058517,-0.025188 0.069637,-0.007574 0.065141,0.017049 1.565848,0.013967 0.069440,-0.003350 1.565361,0.000061 0.068253,-0.011367 0.068420,0.010979 0.061132,0.022332 1.568422,-0.017825 0.060606,-0.022312 1.569149,0.026474 0.058537,0.024734 1.565645,0.014677 0.059097,0.024583 0.069430,0.008255 0.067298,-0.013369 1.579091,-0.061046 0.070071,0.005903 0.053783,-0.029666 0.065860,0.015918
-16 -6 -1 10.094298,-0.001097 1.980133,0.011509 2.057159,0.055071 2.052038,-0.046661 1.949310,-0.016849 2.055855,0.060855 2.056905,-0.060306 1.562460,0.005239 1.569114,0.025002 1.565875,0.033028 1.563744,-0.032159 1.554236,-0.012246 1.561726,-0.029243 1.587070,-0.030731 0.057023,-0.027753 0.071023,0.005877 0.071678,0.000402 1.583636,0.067423 0.070251,-0.008669 0.054010,0.030472 0.067710,-0.014445 1.568300,-0.022756 0.058874,-0.025941 0.070744,-0.007016 0.066841,0.015947 1.569877,0.007068 0.070513,-0.001878 1.572166,-0.001121 0.069726,-0.010135 0.069700,0.010202 0.061626,0.022986 1.571570,-0.020810 0.060709,-0.023465 1.571908,0.024639 0.059851,0.024463 1.565832,0.013917 0.060169,0.024595 0.070080,0.009172 0.067426,-0.014952 1.583519,-0.065838 0.070615,0.007484 0.054125,-0.030373 0.067378,0.015037
-16 -6 0 10.109055,-0.000439 1.984565,0.013023 2.060052,0.054713 2.054521,-0.047455 1.952591,-0.016383 2.058374,0.057853 2.060039,-0.063602 1.563740,0.013665 1.566250,0.026397 1.561664,0.036610 1.570377,-0.029025 1.557215,-0.002877 1.566159,-0.028484 1.587315,-0.036819 0.056800,-0.028319 0.070951,0.007432 0.071995,0.000364 1.584048,0.064499 0.071009,-0.007223 0.054476,0.030407 0.067336,-0.015683 1.572016,-0.024668 0.058809,-0.026381 0.071232,-0.006353 0.067951,0.014613 1.571658,-0.000034 0.070889,-0.000343 1.576914,-0.002692 0.070549,-0.008743 0.070368,0.009273 0.061654,0.023363 1.572858,-0.023497 0.060321,-0.024338 1.572727,0.022249 0.060731,0.023862 1.564125,0.012283 0.060815,0.024292 0.070104,0.009995 0.066910,-0.016384 1.585336,-0.068960 0.070459,0.009010 0.054127,-0.030709 0.068314,0.013941
-16 -6 1 10.098658,0.000227 1.984001,0.014658 2.057041,0.053699 2.051256,-0.047738 1.951108,-0.015833 2.055107,0.054411 2.057358,-0.066383 1.562649,0.021260 1.561757,0.027107 1.555740,0.039526 1.575174,-0.025447 1.557851,0.006442 1.568953,-0.026979 1.585139,-0.041668 0.056192,-0.028529 0.070175,0.008894 0.071679,0.000321 1.581828,0.059840 0.071065,-0.005687 0.054600,0.029959 0.066358,-0.016724 1.573711,-0.025440 0.058328,-0.026489 0.071082,-0.005611 0.068418,0.013095 1.571119,-0.006928 0.070550,0.001197 1.579319,-0.004553 0.070683,-0.007240 0.070392,0.008228 0.061220,0.023445 1.572217,-0.025735 0.059468,-0.024897 1.571640,0.019439 0.061136,0.022951 1.560698,0.009828 0.061007,0.023683 0.069505,0.010693 0.065779,-0.017610 1.584468,-0.070201 0.069614,0.010422 0.053794,-0.030658 0.068626,0.012670
-16 -6 2 10.063293,0.000872 1.978483,0.016383 2.048232,0.052062 2.042352,-0.047509 1.944919,-0.015181 2.046168,0.050628 2.048955,-0.068566 1.559224,0.027557 1.555755,0.027086 1.548302,0.041603 1.577914,-0.021638 1.556118,0.015123 1.569991,-0.024836 1.580620,-0.045010 0.055225,-0.028376 0.068735,0.010208 0.070741,0.000275 1.577077,0.053743 0.070416,-0.004117 0.054370,0.029148 0.064820,-0.017531 1.573209,-0.025079 0.057451,-0.026263 0.070296,-0.004817 0.068216,0.011450 1.568260,-0.013220 0.069513,0.002682 1.579168,-0.006570 0.070120,-0.005684 0.069770,0.007106 0.060341,0.023233 1.569601,-0.027399 0.058187,-0.025121 1.568700,0.016367 0.061040,0.021769 1.555733,0.006685 0.060730,0.022794 0.068309,0.011239 0.064087,-0.018585 1.580946,-0.069497 0.068119,0.011669 0.053137,-0.030225 0.068294,0.011272
-16 -6 3 10.003727,0.001470 1.968226,0.018157 2.033929,0.049863 2.028109,-0.046783 1.934248,-0.014416 2.031861,0.046607 2.035123,-0.070092 1.553585,0.032226 1.548358,0.026348 1.539549,0.042730 1.578409,-0.017812 1.552080,0.022652 1.569165,-0.022208 1.573896,-0.046708 0.053932,-0.027875 0.066694,0.011330 0.069219,0.000228 1.569985,0.046599 0.069090,-0.002573 0.053784,0.028010 0.062790,-0.018078 1.570391,-0.023686 0.056206,-0.025718 0.068905,-0.004001 0.067352,0.009742 1.563156,-0.018582 0.067824,0.004058 1.576341,-0.008595 0.068884,-0.004133 0.068523,0.005950 0.059047,0.022739 1.564997,-0.028410 0.056530,-0.025008 1.563977,0.013204 0.060438,0.020364 1.549392,0.003046 0.059988,0.021661 0.066564,0.011617 0.061907,-0.019278 1.574895,-0.066932 0.066042,0.012708 0.052174,-0.029434 0.067330,0.009801
-16 -6 4 9.921273,0.001998 1.953594,0.019930 2.014614,0.047179 2.008996,-0.045594 1.919463,-0.013529 2.012666,0.042455 2.016326,-0.070920 1.545922,0.035105 1.539675,0.024966 1.529673,0.042870 1.576530,-0.014159 1.545879,0.028653 1.566384,-0.019276 1.565154,-0.046763 0.052349,-0.027053 0.064141,0.012226 0.067167,0.000181 1.560798,0.038856 0.067143,-0.001106 0.052846,0.026595 0.060347,-0.018354 1.565213,-0.021441 0.054630,-0.024883 0.066962,-0.003193 0.065862,0.008032 1.555941,-0.022780 0.065559,0.005279 1.570832,-0.010483 0.067027,-0.002640 0.066701,0.004800 0.057377,0.021989 1.558436,-0.028736 0.054554,-0.024575 1.557547,0.010112 0.059343,0.018795 1.541803,-0.000856 0.058797,0.020333 0.064339,0.011820 0.059329,-0.019676 1.566521,-0.062731 0.063472,0.013510 0.050925,-0.028323 0.065770,0.008309
-16 -6 5 9.817727,0.002440 1.935073,0.021649 1.990906,0.044105 1.985618,-0.043991 1.901049,-0.012520 1.989194,0.038272 1.993169,-0.071039 1.536466,0.036203 1.529812,0.023055 1.518845,0.042061 1.572210,-0.010832 1.537709,0.032912 1.561586,-0.016223 1.554609,-0.045305 0.050517,-0.025953 0.061177,0.012880 0.064660,0.000136 1.549800,0.030961 0.064659,0.000240 0.051575,0.024963 0.057579,-0.018364 1.557715,-0.018575 0.052766,-0.023800 0.064537,-0.002417 0.063807,0.006376 1.546800,-0.025692 0.062810,0.006313 1.562742,-0.012106 0.064627,-0.001251 0.064374,0.003694 0.055382,0.021021 1.549987,-0.028396 0.052320,-0.023851 1.549490,0.007232 0.057788,0.017121 1.533058,-0.004778 0.057190,0.018861 0.061712,0.011849 0.056446,-0.019779 1.556083,-0.057221 0.060508,0.014061 0.049416,-0.026944 0.063676,0.006847
-16 -5 -6 9.863932,-0.003318 1.936665,0.003993 2.007326,0.055378 2.003990,-0.041506 1.912289,-0.020779 2.009171,0.072701 2.003711,-0.042184 1.543478,-0.033861 1.570355,0.016185 1.571724,0.015475 1.525864,-0.048013 1.527759,-0.045129 1.533172,-0.034746 1.567774,-0.000153 0.055370,-0.022917 0.066062,-0.002171 0.066061,0.002178 1.563147,0.060768 0.062337,-0.013639 0.050279,0.027803 0.065264,-0.006599 1.544536,-0.004253 0.056098,-0.022129 0.064911,-0.007792 0.057527,0.020498 1.546890,0.035436 0.063535,-0.008952 1.539171,0.002960 0.060954,-0.015917 0.063169,0.012063 0.057942,0.019999 1.554781,-0.008015 0.058979,-0.017751 1.556960,0.036546 0.052782,0.025194 1.561819,0.019205 0.054003,0.024325 0.065948,0.003203 0.065015,-0.007460 1.555891,-0.036624 0.066150,-0.000640 0.052368,-0.025909 0.059868,0.017499
-16 -5 -5 9.996898,-0.002974 1.963809,0.005014 2.037044,0.058130 2.033255,-0.044794 1.937351,-0.020272 2.038127,0.072785 2.033645,-0.046890 1.555811,-0.029008 1.577461,0.020192 1.578512,0.020152 1.538816,-0.049038 1.540680,-0.042824 1.544580,-0.037887 1.580063,-0.007336 0.057188,-0.024887 0.069336,-0.000884 0.069248,0.002292 1.576156,0.066773 0.065946,-0.013168 0.052261,0.029499 0.068048,-0.008147 1.556159,-0.010320 0.058100,-0.023935 0.068197,-0.007666 0.061043,0.020568 1.558977,0.032745 0.067037,-0.008131 1.551979,0.004625 0.064543,-0.015647 0.066540,0.011964 0.060177,0.021614 1.565161,-0.011481 0.061069,-0.019709 1.567739,0.037525 0.055471,0.026285 1.571290,0.021443 0.056492,0.025588 0.069013,0.004151 0.067672,-0.009248 1.569686,-0.044903 0.069341,0.000717 0.054115,-0.027854 0.063274,0.017592
-16 -5 -4 10.110518,-0.002516 1.987696,0.006196 2.062720,0.060336 2.058599,-0.047818 1.959259,-0.019696 2.063078,0.072128 2.059708,-0.051616 1.566607,-0.022560 1.582462,0.024366 1.583004,0.025351 1.550971,-0.048967 1.552357,-0.038560 1.554843,-0.040350 1.590481,-0.015325 0.058632,-0.026721 0.072131,0.000587 0.072030,0.002383 1.587169,0.071511 0.069216,-0.012427 0.054018,0.030950 0.070332,-0.009769 1.566647,-0.016445 0.059741,-0.025599 0.071101,-0.007402 0.064326,0.020321 1.569537,0.028681 0.070141,-0.007065 1.563853,0.005975 0.067828,-0.015093 0.069565,0.011662 0.062045,0.023099 1.574031,-0.015341 0.062714,-0.021609 1.576651,0.037666 0.057959,0.027091 1.578497,0.023026 0.058742,0.026612 0.071634,0.005159 0.069796,-0.011125 1.581826,-0.053122 0.072042,0.002241 0.055550,-0.029612 0.066399,0.017417
-16 -5 -3 10.202292,-0.001957 2.007610,0.007550 2.083546,0.061906 2.079235,-0.050485 1.977334,-0.019057 2.083243,0.070732 2.081096,-0.056253 1.575552,-0.014780 1.585378,0.028494 1.585193,0.030882 1.562145,-0.047733 1.562452,-0.032389 1.563841,-0.041928 1.598767,-0.023739 0.059665,-0.028348 0.074331,0.002205 0.074310,0.002449 1.595849,0.074594 0.072025,-0.011420 0.055511,0.032090 0.072026,-0.011417 1.575837,-0.022261 0.060980,-0.027055 0.073521,-0.006998 0.067263,0.019743 1.578311,0.023353 0.072726,-0.005771 1.574540,0.006874 0.070690,-0.014254 0.072136,0.011152 0.063494,0.024394 1.581277,-0.019452 0.063858,-0.023381 1.583567,0.036899 0.060176,0.027565 1.583368,0.023731 0.060691,0.027344 0.073715,0.006196 0.071300,-0.013034 1.591942,-0.060811 0.074142,0.003893 0.056646,-0.031113 0.069137,0.016962
-16 -5 -2 10.270113,-0.001313 2.022918,0.009079 2.098828,0.062773 2.094484,-0.052714 1.990979,-0.018356 2.097949,0.068627 2.097105,-0.060683 1.582341,-0.006090 1.586269,0.032336 1.585130,0.036488 1.572119,-0.045354 1.570618,-0.024554 1.571456,-0.042470 1.604688,-0.032111 0.060265,-0.029699 0.075841,0.003921 0.076006,0.002485 1.601898,0.075728 0.074258,-0.010170 0.056709,0.032863 0.073064,-0.013034 1.583516,-0.027393 0.061785,-0.028240 0.075366,-0.006462 0.069741,0.018836 1.585044,0.016990 0.074680,-0.004287 1.583719,0.007220 0.073012,-0.013143 0.074157,0.010443 0.064483,0.025444 1.586779,-0.023628 0.064471,-0.024953 1.588403,0.035217 0.062054,0.027671 1.585911,0.023387 0.062285,0.027743 0.075178,0.007228 0.072122,-0.014909 1.599678,-0.067480 0.075549,0.005621 0.057382,-0.032288 0.071384,0.016228
-16 -5 -1 10.312360,-0.000610 2.033114,0.010775 2.108033,0.062896 2.103818,-0.054433 1.999723,-0.017590 2.106684,0.065869 2.107187,-0.064783 1.586710,0.002965 1.585225,0.035642 1.582918,0.041865 1.580650,-0.041942 1.576540,-0.015480 1.577572,-0.041897 1.608058,-0.039931 0.060427,-0.030716 0.076591,0.005675 0.077053,0.002489 1.605101,0.074755 0.075816,-0.008713 0.057581,0.033225 0.073403,-0.014558 1.589442,-0.031507 0.062140,-0.029101 0.076564,-0.005809 0.071654,0.017622 1.589512,0.009928 0.075913,-0.002660 1.591031,0.006958 0.074695,-0.011794 0.075544,0.009552 0.064986,0.026200 1.590412,-0.027653 0.064538,-0.026258 1.591122,0.032682 0.063525,0.027391 1.586216,0.021896 0.063470,0.027784 0.075966,0.008215 0.072228,-0.016680 1.604727,-0.072673 0.076201,0.007364 0.057748,-0.033083 0.073046,0.015233
-16 -5 0 10.327982,0.000124 2.037861,0.012621 2.110828,0.062261 2.106904,-0.055589 2.003255,-0.016751 2.109132,0.062537 2.110988,-0.068434 1.588472,0.011775 1.582352,0.038188 1.578700,0.046694 1.587487,-0.037696 1.579972,-0.005737 1.582073,-0.040224 1.608765,-0.046704 0.060157,-0.031351 0.076549,0.007399 0.077409,0.002460 1.605349,0.071681 0.076625,-0.007103 0.058100,0.033156 0.073035,-0.015928 1.593359,-0.034343 0.062043,-0.029598 0.077064,-0.005062 0.072914,0.016142 1.591546,0.002577 0.076368,-0.000952 1.596113,0.006095 0.075660,-0.010252 0.076237,0.008511 0.064992,0.026629 1.592058,-0.031303 0.064070,-0.027239 1.591736,0.029424 0.064529,0.026727 1.584435,0.019257 0.064202,0.027456 0.076047,0.009119 0.071617,-0.018275 1.606875,-0.076020 0.076068,0.009055 0.057744,-0.033459 0.074050,0.014009
-16 -5 1 10.316551,0.000858 2.037013,0.014588 2.107110,0.060886 2.103629,-0.056150 2.001452,-0.015832 2.105198,0.058728 2.108374,-0.071527 1.587541,0.019743 1.577763,0.039800 1.572654,0.050676 1.592381,-0.032875 1.580768,0.004028 1.584848,-0.037552 1.606780,-0.052006 0.059475,-0.031577 0.075717,0.009027 0.077061,0.002398 1.602661,0.066683 0.076645,-0.005400 0.058247,0.032655 0.071981,-0.017091 1.595029,-0.035753 0.061505,-0.029710 0.076843,-0.004248 0.073458,0.014452 1.591053,-0.004618 0.076021,0.000768 1.598645,0.004695 0.075858,-0.008577 0.076202,0.007360 0.064507,0.026710 1.591620,-0.034368 0.063098,-0.027855 1.590295,0.025625 0.065017,0.025706 1.580764,0.015578 0.064450,0.026771 0.075423,0.009904 0.070326,-0.019632 1.606024,-0.077287 0.075159,0.010628 0.057375,-0.033400 0.074345,0.012603
-16 -5 2 10.278285,0.001561 2.030626,0.016636 2.097010,0.058819 2.094107,-0.056103 1.994387,-0.014824 2.095021,0.054553 2.099443,-0.073972 1.583948,0.026358 1.571575,0.040379 1.564979,0.053567 1.595106,-0.027772 1.578895,0.013171 1.585787,-0.034066 1.602170,-0.055533 0.058410,-0.031390 0.074137,0.010496 0.076021,0.002308 1.597176,0.060086 0.075875,-0.003670 0.058008,0.031744 0.070292,-0.018003 1.594262,-0.035715 0.060547,-0.029434 0.075909,-0.003401 0.073255,0.012619 1.588031,-0.011232 0.074890,0.002433 1.598390,0.002877 0.075278,-0.006833 0.075439,0.006142 0.063550,0.026444 1.589033,-0.036678 0.061667,-0.028082 1.586881,0.021503 0.064958,0.024368 1.575409,0.011058 0.064195,0.025757 0.074120,0.010541 0.068416,-0.020701 1.602203,-0.076403 0.073519,0.012023 0.056654,-0.032909 0.073915,0.011070
-16 -5 3 10.214046,0.002205 2.018951,0.018713 2.080884,0.056133 2.078673,-0.055462 1.982321,-0.013722 2.078956,0.050129 2.084520,-0.075696 1.577829,0.031260 1.563902,0.039910 1.555880,0.055210 1.595479,-0.022678 1.574438,0.021128 1.584788,-0.030004 1.595083,-0.057139 0.056999,-0.030802 0.071883,0.011754 0.074332,0.002192 1.589139,0.052329 0.074348,-0.001981 0.057378,0.030466 0.068044,-0.018634 1.590947,-0.034331 0.059202,-0.028789 0.074300,-0.002552 0.072313,0.010713 1.582563,-0.016906 0.073028,0.003978 1.595228,0.000797 0.073944,-0.005089 0.073978,0.004906 0.062153,0.025847 1.584278,-0.038119 0.059835,-0.027921 1.581591,0.017289 0.064343,0.022773 1.568563,0.005975 0.063436,0.024458 0.072195,0.011009 0.065975,-0.021446 1.595569,-0.073470 0.071225,0.013191 0.055600,-0.032015 0.072774,0.009469
-16 -5 4 10.125291,0.002764 2.002415,0.020764 2.059288,0.052923 2.057856,-0.054259 1.965685,-0.012525 2.057554,0.045573 2.064124,-0.076656 1.569414,0.034273 1.554862,0.038464 1.545564,0.055544 1.593373,-0.017850 1.567574,0.027483 1.581769,-0.025630 1.585737,-0.056839 0.055282,-0.029851 0.069055,0.012764 0.072057,0.002055 1.578871,0.043908 0.072134,-0.000390 0.056362,0.028878 0.065328,-0.018972 1.585066,-0.031807 0.057508,-0.027810 0.072080,-0.001732 0.070670,0.008807 1.574813,-0.021381 0.070520,0.005352 1.589173,-0.001373 0.071918,-0.003406 0.071879,0.003697 0.060361,0.024952 1.577388,-0.038642 0.057668,-0.027391 1.574531,0.013198 0.063185,0.020988 1.560385,0.000646 0.062190,0.022932 0.069724,0.011296 0.063105,-0.021851 1.586377,-0.068743 0.068377,0.014098 0.054236,-0.030763 0.070968,0.007862
-16 -5 5 10.014012,0.003220 1.981583,0.022728 2.032933,0.049299 2.032338,-0.052547 1.945041,-0.011239 2.031514,0.040996 2.038936,-0.076834 1.558989,0.035407 1.544570,0.036181 1.534222,0.054615 1.588732,-0.013488 1.558553,0.032001 1.576674,-0.021205 1.574395,-0.054798 0.053304,-0.028585 0.065770,0.013503 0.069280,0.001904 1.566725,0.035322 0.069330,0.001054 0.054980,0.027051 0.062247,-0.019020 1.576697,-0.028422 0.055510,-0.026547 0.069333,-0.000967 0.068399,0.006964 1.564998,-0.024518 0.067475,0.006515 1.580363,-0.003470 0.069285,-0.001839 0.069224,0.002553 0.058224,0.023803 1.568453,-0.038267 0.055232,-0.026530 1.565811,0.009413 0.061517,0.019085 1.550994,-0.004607 0.060491,0.021240 0.066798,0.011402 0.059914,-0.021921 1.574955,-0.062591 0.065092,0.014727 0.052591,-0.029214 0.068571,0.006302
-16 -5 6 9.882638,0.003563 1.957119,0.024545 2.002639,0.045380 2.002909,-0.050391 1.921046,-0.009875 2.001639,0.036499 2.009743,-0.076243 1.546868,0.034839 1.533145,0.033251 1.522022,0.052554 1.581573,-0.009723 1.547657,0.034636 1.569490,-0.016953 1.561339,-0.051300 0.051110,-0.027066 0.062151,0.013967 0.066096,0.001743 1.553056,0.027020 0.066049,0.002315 0.053260,0.025057 0.058901,-0.018795 1.566009,-0.024485 0.053258,-0.025059 0.066157,-0.000278 0.065595,0.005238 1.553372,-0.026300 0.064014,0.007444 1.569043,-0.005350 0.066155,-0.000428 0.066112,0.001507 0.055800,0.022455 1.557611,-0.037075 0.052593,-0.025387 1.555534,0.006069 0.059397,0.017134 1.540470,-0.009492 0.058389,0.019448 0.063519,0.011336 0.056507,-0.021676 1.561656,-0.055455 0.061490,0.015076 0.050697,-0.027435 0.065678,0.004836
-16 -4 -7 9.869250,-0.003418 1.944712,0.000364 2.010718,0.059672 2.004974,-0.042417 1.921066,-0.023783 2.013171,0.076676 2.002480,-0.038995 1.546180,-0.038503 1.572658,0.014813 1.574840,0.012280 1.524725,-0.057027 1.529055,-0.046576 1.532379,-0.043772 1.566003,0.001725 0.055873,-0.022534 0.065921,-0.004214 0.065979,0.003864 1.563081,0.057127 0.062110,-0.014269 0.050667,0.027597 0.065889,-0.004396 1.547281,-0.000069 0.056209,-0.022167 0.065325,-0.006843 0.056584,0.021750 1.547090,0.037917 0.062957,-0.010800 1.539099,0.002987 0.059874,-0.017682 0.063553,0.011543 0.057770,0.020378 1.555727,-0.005757 0.059459,-0.017245 1.559527,0.043941 0.052096,0.026035 1.565286,0.025950 0.053300,0.025164 0.066267,0.000941 0.065459,-0.006345 1.553641,-0.031034 0.066133,-0.002721 0.053143,-0.025316 0.060064,0.017417
-16 -4 -6 10.027565,-0.003137 1.976987,0.001410 2.045983,0.063104 2.040151,-0.046452 1.951080,-0.023121 2.047625,0.077490 2.038191,-0.043870 1.561134,-0.035692 1.582208,0.019601 1.584347,0.017080 1.538846,-0.059422 1.544170,-0.046651 1.545243,-0.048230 1.580885,-0.005154 0.058150,-0.024786 0.069906,-0.003104 0.069760,0.004146 1.578791,0.064484 0.066276,-0.014013 0.053006,0.029647 0.069425,-0.005866 1.560776,-0.006984 0.058635,-0.024278 0.069213,-0.006732 0.060530,0.022180 1.561257,0.037010 0.067078,-0.010239 1.553367,0.006096 0.063967,-0.017752 0.067501,0.011549 0.060428,0.022297 1.568193,-0.009403 0.062092,-0.019416 1.572691,0.045970 0.055107,0.027537 1.577838,0.029242 0.056111,0.026818 0.070034,0.001756 0.068799,-0.008160 1.569817,-0.039360 0.070049,-0.001525 0.055325,-0.027562 0.063988,0.017721
-16 -4 -5 10.168449,-0.002730 2.006563,0.002646 2.077829,0.066011 2.072092,-0.050324 1.978460,-0.022334 2.078682,0.077526 2.070751,-0.048889 1.574886,-0.031128 1.589658,0.024917 1.591608,0.022723 1.552275,-0.060597 1.558378,-0.044845 1.557032,-0.051996 1.594233,-0.013191 0.060075,-0.026969 0.073519,-0.001762 0.073216,0.004402 1.592805,0.070975 0.070207,-0.013472 0.055145,0.031510 0.072540,-0.007471 1.573238,-0.014428 0.060730,-0.026306 0.072795,-0.006487 0.064351,0.022293 1.574150,0.034702 0.070918,-0.009399 1.566896,0.009157 0.067875,-0.017525 0.071183,0.011354 0.062761,0.024137 1.579276,-0.013684 0.064313,-0.021598 1.584052,0.047079 0.057983,0.028790 1.588203,0.031917 0.058739,0.028272 0.073444,0.002671 0.071673,-0.010126 1.584726,-0.048065 0.073576,-0.000110 0.057214,-0.029690 0.067717,0.017766
-16 -4 -4 10.288893,-0.002203 2.032596,0.004082 2.105305,0.068282 2.099865,-0.053923 2.002406,-0.021437 2.105419,0.076759 2.099211,-0.053948 1.587082,-0.024884 1.594975,0.030561 1.596550,0.029076 1.564843,-0.060374 1.571321,-0.041000 1.567608,-0.054776 1.605736,-0.022088 0.061595,-0.029006 0.076619,-0.000208 0.076239,0.004620 1.604707,0.076135 0.073768,-0.012636 0.057043,0.033109 0.075118,-0.009171 1.584513,-0.022017 0.062440,-0.028178 0.075955,-0.006102 0.067933,0.022055 1.585496,0.030957 0.074339,-0.008281 1.579479,0.011957 0.071472,-0.016979 0.074480,0.010947 0.064704,0.025831 1.588851,-0.018492 0.066048,-0.023718 1.593414,0.047122 0.060656,0.029728 1.596187,0.033677 0.061122,0.029458 0.076380,0.003667 0.073965,-0.012192 1.597961,-0.056721 0.076580,0.001499 0.058765,-0.031619 0.071135,0.017525
-16 -4 -3 10.386190,-0.001570 2.054282,0.005722 2.127522,0.069825 2.122588,-0.057144 2.022154,-0.020443 2.126974,0.075194 2.122674,-0.058932 1.597335,-0.017212 1.598172,0.036262 1.599149,0.035913 1.576341,-0.058672 1.582590,-0.035139 1.576835,-0.056318 1.615075,-0.031418 0.062672,-0.030814 0.079078,0.001520 0.078720,0.004790 1.614086,0.079541 0.076822,-0.011512 0.058659,0.034368 0.077054,-0.010915 1.594392,-0.029306 0.063719,-0.029817 0.078579,-0.005579 0.071150,0.021448 1.594994,0.025866 0.077204,-0.006904 1.590821,0.014286 0.074623,-0.016109 0.077272,0.010324 0.066201,0.027308 1.596776,-0.023653 0.067241,-0.025694 1.600619,0.046013 0.063052,0.030294 1.601673,0.034255 0.063199,0.030317 0.078733,0.004714 0.075579,-0.014294 1.609079,-0.064827 0.078934,0.003262 0.059948,-0.033268 0.074121,0.016984
-16 -4 -2 10.458054,-0.000851 2.070909,0.007563 2.143716,0.070569 2.139498,-0.059885 2.037036,-0.019361 2.142607,0.072866 2.140354,-0.063711 1.605260,-0.008539 1.599298,0.041698 1.599437,0.042919 1.586539,-0.055522 1.591765,-0.027485 1.584583,-0.056445 1.621947,-0.040656 0.063285,-0.032316 0.080785,0.003367 0.080570,0.004903 1.620585,0.080872 0.079240,-0.010126 0.059958,0.035223 0.078270,-0.012641 1.602618,-0.035835 0.064539,-0.031150 0.080565,-0.004932 0.073876,0.020474 1.602343,0.019644 0.079384,-0.005304 1.600557,0.015958 0.077201,-0.014929 0.079449,0.009498 0.067213,0.028504 1.602898,-0.028933 0.067856,-0.027447 1.605566,0.043754 0.065096,0.030445 1.604638,0.033451 0.064908,0.030798 0.080411,0.005779 0.076443,-0.016359 1.617650,-0.071858 0.080533,0.005120 0.060741,-0.034561 0.076559,0.016149
-16 -4 -1 10.502729,-0.000074 2.081915,0.009588 2.153304,0.070474 2.149998,-0.062061 2.046523,-0.018198 2.151754,0.069838 2.151632,-0.068153 1.610516,0.000576 1.598431,0.046528 1.597496,0.049713 1.595186,-0.051081 1.598461,-0.018463 1.590733,-0.055089 1.626099,-0.049230 0.063428,-0.033444 0.081660,0.005268 0.081713,0.004953 1.623944,0.079953 0.080910,-0.008520 0.060907,0.035627 0.078714,-0.014282 1.608905,-0.041176 0.064884,-0.032115 0.081832,-0.004179 0.075989,0.019157 1.607276,0.012627 0.080779,-0.003536 1.608281,0.016839 0.079089,-0.013474 0.080918,0.008493 0.067713,0.029361 1.607056,-0.034060 0.067882,-0.028897 1.608213,0.040430 0.066713,0.030159 1.605155,0.031168 0.066195,0.030869 0.081346,0.006819 0.076523,-0.018305 1.623298,-0.077322 0.081303,0.007009 0.061133,-0.035436 0.078343,0.015039
-16 -4 0 10.519080,0.000730 2.086922,0.011771 2.155925,0.069535 2.153708,-0.063602 2.050268,-0.016958 2.154072,0.066199 2.156107,-0.072127 1.612853,0.009496 1.595667,0.050428 1.593450,0.055887 1.602030,-0.045609 1.602379,-0.008659 1.595178,-0.052303 1.627360,-0.056585 0.063112,-0.034144 0.081661,0.007148 0.082106,0.004937 1.624037,0.076788 0.081752,-0.006754 0.061476,0.035554 0.078371,-0.015773 1.612960,-0.044994 0.064754,-0.032667 0.082325,-0.003348 0.077390,0.017542 1.609590,0.005236 0.081318,-0.001669 1.613588,0.016866 0.080196,-0.011794 0.081614,0.007343 0.067693,0.029840 1.609097,-0.038748 0.067335,-0.029979 1.608581,0.036215 0.067835,0.029439 1.603375,0.027436 0.067010,0.030520 0.081500,0.007795 0.075819,-0.020053 1.625758,-0.080823 0.081207,0.008852 0.061124,-0.035850 0.079391,0.013693
-16 -4 1 10.506654,0.001525 2.085769,0.014073 2.151474,0.067778 2.150491,-0.064464 2.048138,-0.015642 2.149466,0.062057 2.153619,-0.075515 1.612146,0.017594 1.591105,0.053137 1.587460,0.061051 1.606830,-0.039451 1.603339,0.001253 1.597815,-0.048261 1.625659,-0.062249 0.062360,-0.034386 0.080790,0.008932 0.081730,0.004854 1.620891,0.071564 0.081723,-0.004898 0.061643,0.035004 0.077263,-0.017052 1.614522,-0.047082 0.064162,-0.032780 0.082021,-0.002472 0.078008,0.015692 1.609169,-0.002068 0.080974,0.000221 1.616126,0.016057 0.080466,-0.009957 0.081503,0.006096 0.067161,0.029919 1.608895,-0.042724 0.066249,-0.030647 1.606742,0.031350 0.068407,0.028312 1.599508,0.022418 0.067317,0.029762 0.080868,0.008666 0.074373,-0.021533 1.624905,-0.082106 0.080254,0.010577 0.060721,-0.035783 0.079650,0.012164
-16 -4 2 10.465702,0.002278 2.078524,0.016445 2.140108,0.065263 2.140467,-0.064625 2.040217,-0.014253 2.138096,0.057534 2.144270,-0.078213 1.608408,0.024331 1.584852,0.054487 1.579714,0.064884 1.609369,-0.032988 1.601301,0.010591 1.598548,-0.043237 1.621044,-0.065889 0.061205,-0.034163 0.079091,0.010550 0.080601,0.004709 1.614684,0.064633 0.080822,-0.003025 0.061391,0.034001 0.075446,-0.018069 1.613395,-0.047386 0.063134,-0.032454 0.080934,-0.001587 0.077806,0.013682 1.606004,-0.008838 0.079764,0.002057 1.615647,0.014509 0.079883,-0.008035 0.080587,0.004800 0.066137,0.029597 1.606363,-0.045764 0.064677,-0.030875 1.602805,0.026116 0.068391,0.026826 1.593784,0.016397 0.067094,0.028627 0.079480,0.009399 0.072258,-0.022686 1.620772,-0.081098 0.078490,0.012115 0.059938,-0.035240 0.079105,0.010513
-16 -4 3 10.397172,0.002959 2.065478,0.018827 2.122236,0.062081 2.124000,-0.064094 2.026808,-0.012795 2.120369,0.052758 2.128412,-0.080142 1.601794,0.029324 1.577020,0.054422 1.570416,0.067169 1.609476,-0.026592 1.596368,0.018756 1.597290,-0.037567 1.613669,-0.067350 0.059688,-0.033493 0.076647,0.011943 0.078766,0.004509 1.605723,0.056468 0.079093,-0.001209 0.060716,0.032595 0.073001,-0.018792 1.609483,-0.046007 0.061703,-0.031709 0.079109,-0.000726 0.076790,0.011592 1.600188,-0.014691 0.077748,0.003766 1.612036,0.012381 0.078472,-0.006105 0.078905,0.003507 0.064657,0.028894 1.601474,-0.047714 0.062686,-0.030663 1.596903,0.020806 0.067774,0.025049 1.586427,0.009740 0.066335,0.027167 0.077397,0.009967 0.069573,-0.023475 1.613546,-0.077909 0.076003,0.013411 0.058796,-0.034253 0.077775,0.008806
-16 -4 4 10.302666,0.003540 2.047115,0.021155 2.098484,0.058341 2.101674,-0.062900 2.008399,-0.011274 2.096902,0.047857 2.106614,-0.081250 1.592575,0.032388 1.567727,0.053005 1.559780,0.067817 1.607036,-0.020588 1.588762,0.025301 1.593972,-0.031612 1.603782,-0.066664 0.057852,-0.032418 0.073571,0.013066 0.076295,0.004262 1.594399,0.047601 0.076616,0.000486 0.059622,0.030851 0.070034,-0.019203 1.602800,-0.043178 0.059911,-0.030588 0.076620,0.000079 0.075007,0.009503 1.591910,-0.019347 0.075021,0.005289 1.605334,0.009873 0.076299,-0.004239 0.076528,0.002264 0.062767,0.027851 1.594268,-0.048504 0.060347,-0.030037 1.589176,0.015693 0.066566,0.023058 1.577632,0.002860 0.065055,0.025447 0.074704,0.010356 0.066433,-0.023884 1.603538,-0.072816 0.072904,0.014425 0.057320,-0.032874 0.075717,0.007109
-16 -4 5 10.184357,0.004004 2.024079,0.023362 2.069651,0.054172 2.074244,-0.061099 1.985629,-0.009702 2.068478,0.042951 2.079625,-0.081518 1.581100,0.033533 1.557101,0.050399 1.548015,0.066871 1.602006,-0.015222 1.578790,0.029975 1.588549,-0.025712 1.591694,-0.064030 0.055745,-0.030994 0.069992,0.013896 0.073282,0.003979 1.581143,0.038567 0.073501,0.002006 0.058130,0.028846 0.066658,-0.019305 1.593473,-0.039226 0.057804,-0.029149 0.073564,0.000804 0.072536,0.007487 1.581425,-0.022653 0.071705,0.006580 1.595724,0.007196 0.073460,-0.002498 0.073553,0.001112 0.060521,0.026520 1.584854,-0.048153 0.057732,-0.029039 1.579763,0.011001 0.064805,0.020936 1.567551,-0.003836 0.063290,0.023540 0.071505,0.010562 0.062958,-0.023918 1.591142,-0.066221 0.069323,0.015137 0.055542,-0.031170 0.073019,0.005480
-16 -4 6 10.044889,0.004339 1.997119,0.025384 2.036651,0.049706 2.042582,-0.058764 1.959236,-0.008096 2.035992,0.038147 2.048315,-0.080955 1.567755,0.032947 1.545277,0.046840 1.535315,0.064490 1.594418,-0.010649 1.566800,0.032723 1.581014,-0.020152 1.577748,-0.059780 0.053413,-0.029292 0.066048,0.014426 0.069832,0.003673 1.566376,0.029841 0.069880,0.003316 0.056271,0.026664 0.062990,-0.019115 1.581727,-0.034523 0.055434,-0.027461 0.070054,0.001430 0.069483,0.005604 1.569028,-0.024583 0.067936,0.007614 1.583505,0.004551 0.070077,-0.000928 0.070094,0.000082 0.057977,0.024965 1.573399,-0.046759 0.054911,-0.027730 1.568796,0.006895 0.062550,0.018761 1.556293,-0.009990 0.061090,0.021521 0.067914,0.010590 0.059265,-0.023601 1.576785,-0.058599 0.065396,0.015545 0.053496,-0.029219 0.069788,0.003967
-16 -4 7 9.887255,0.004541 1.967044,0.027163 2.000450,0.045078 2.007619,-0.055980 1.930010,-0.006475 2.000386,0.033537 2.013616,-0.079601 1.552918,0.030939 1.532390,0.042608 1.521849,0.060920 1.584373,-0.006930 1.553143,0.033668 1.571406,-0.015145 1.562279,-0.054327 0.050905,-0.027387 0.061875,0.014665 0.066054,0.003355 1.550473,0.021805 0.065889,0.004394 0.054091,0.024385 0.059141,-0.018665 1.567854,-0.029441 0.052852,-0.025595 0.066207,0.001948 0.065973,0.003898 1.555021,-0.025225 0.063854,0.008383 1.569048,0.002101 0.066281,0.000437 0.066272,-0.000806 0.055199,0.023251 1.560116,-0.044479 0.051952,-0.026178 1.556397,0.003467 0.059878,0.016606 1.543930,-0.015324 0.058520,0.019459 0.064043,0.010456 0.055461,-0.022975 1.560884,-0.050438 0.061254,0.015664 0.051225,-0.027100 0.066146,0.002603
-16 -3 -8 9.815204,-0.003443 1.941063,-0.003754 2.001343,0.062707 1.992058,-0.041762 1.918831,-0.026967 2.004218,0.078645 1.987557,-0.034703 1.543704,-0.039244 1.568705,0.011246 1.571502,0.007514 1.520159,-0.063073 1.526112,-0.043730 1.527429,-0.050614 1.557805,0.003329 0.055382,-0.021491 0.064255,-0.006082 0.064420,0.005393 1.556682,0.050445 0.060660,-0.014460 0.050276,0.026577 0.064934,-0.002117 1.545168,0.005060 0.055333,-0.021545 0.064346,-0.005713 0.054618,0.022325 1.542510,0.037028 0.060995,-0.012272 1.535439,0.001025 0.057584,-0.018879 0.062640,0.010693 0.056554,0.020142 1.551458,-0.002311 0.058775,-0.016224 1.556647,0.049232 0.050573,0.026060 1.562349,0.031504 0.051728,0.025235 0.064992,-0.001293 0.064491,-0.005069 1.545887,-0.024330 0.064572,-0.004670 0.053014,-0.023985 0.059119,0.016820
-16 -3 -7 9.995755,-0.003240 1.977592,-0.002766 2.041145,0.066796 2.032017,-0.046379 1.953005,-0.026262 2.043177,0.080199 2.027861,-0.039513 1.560895,-0.038512 1.580553,0.016191 1.583546,0.011811 1.535292,-0.066933 1.543062,-0.045888 1.541571,-0.056440 1.574676,-0.002790 0.058082,-0.023922 0.068788,-0.005228 0.068648,0.005872 1.574631,0.058423 0.065236,-0.014426 0.052936,0.028882 0.069097,-0.003407 1.560401,-0.002051 0.058128,-0.023873 0.068711,-0.005592 0.058834,0.023108 1.558414,0.037814 0.065558,-0.012021 1.550977,0.005212 0.061999,-0.019310 0.067043,0.010778 0.059560,0.022294 1.565786,-0.005691 0.061890,-0.018509 1.572073,0.052398 0.053802,0.027916 1.577819,0.035957 0.054766,0.027222 0.069316,-0.000693 0.068411,-0.006821 1.563842,-0.031997 0.069053,-0.003718 0.055609,-0.026422 0.063441,0.017306
-16 -3 -6 10.161535,-0.002905 2.012156,-0.001558 2.078351,0.070414 2.069639,-0.050960 1.985236,-0.025364 2.079544,0.080977 2.065932,-0.044580 1.577275,-0.036137 1.590397,0.022014 1.593506,0.017182 1.549822,-0.069593 1.559471,-0.046512 1.554736,-0.061681 1.590411,-0.010300 0.060471,-0.026361 0.073085,-0.004113 0.072654,0.006330 1.591289,0.066000 0.069694,-0.014113 0.055432,0.031076 0.072957,-0.004876 1.574720,-0.010164 0.060639,-0.026190 0.072869,-0.005342 0.063037,0.023600 1.573324,0.037365 0.069977,-0.011484 1.565921,0.009724 0.066356,-0.019457 0.071279,0.010675 0.062296,0.024430 1.578888,-0.009902 0.064656,-0.020875 1.585863,0.054666 0.056962,0.029584 1.591351,0.039940 0.057678,0.029069 0.073400,0.000035 0.071966,-0.008777 1.580955,-0.040396 0.073282,-0.002516 0.057947,-0.028819 0.067666,0.017555
-16 -3 -5 10.309157,-0.002439 2.043844,-0.000117 2.111926,0.073430 2.103910,-0.055390 2.014657,-0.024291 2.112316,0.080928 2.100751,-0.049818 1.592507,-0.032012 1.598155,0.028587 1.601252,0.023602 1.563592,-0.070767 1.575011,-0.045286 1.566772,-0.065963 1.604709,-0.019026 0.062485,-0.028729 0.076998,-0.002740 0.076323,0.006750 1.606217,0.072703 0.073900,-0.013494 0.057717,0.033076 0.076382,-0.006501 1.587985,-0.018950 0.062799,-0.028419 0.076696,-0.004954 0.067121,0.023752 1.586983,0.035522 0.074112,-0.010642 1.580122,0.014329 0.070535,-0.019280 0.075225,0.010365 0.064688,0.026481 1.590640,-0.014902 0.066981,-0.023256 1.597759,0.055812 0.059990,0.030985 1.602649,0.043098 0.060406,0.030700 0.077118,0.000882 0.075024,-0.010898 1.596845,-0.049200 0.077111,-0.001069 0.059972,-0.031097 0.071677,0.017532
-16 -3 -4 10.435411,-0.001848 2.071732,0.001564 2.140844,0.075724 2.133812,-0.059546 2.040390,-0.023065 2.140495,0.080028 2.131290,-0.055122 1.606175,-0.026186 1.603786,0.035682 1.606696,0.030941 1.576408,-0.070248 1.589264,-0.042017 1.577521,-0.068930 1.617221,-0.028643 0.064067,-0.030942 0.080376,-0.001130 0.079535,0.007115 1.618936,0.078048 0.077706,-0.012562 0.059747,0.034795 0.079239,-0.008241 1.600005,-0.027967 0.064552,-0.030479 0.080063,-0.004430 0.070960,0.023522 1.599082,0.032226 0.077812,-0.009492 1.593339,0.018746 0.074400,-0.018752 0.078748,0.009835 0.066669,0.028370 1.600897,-0.020573 0.068787,-0.025570 1.607528,0.055663 0.062816,0.032044 1.611466,0.045072 0.062888,0.032039 0.080341,0.001831 0.077458,-0.013129 1.611047,-0.057974 0.080392,0.000596 0.061636,-0.033165 0.075347,0.017208
-16 -3 -3 10.537402,-0.001148 2.094940,0.003482 2.164149,0.077201 2.158386,-0.063305 2.061601,-0.021705 2.163153,0.078286 2.156571,-0.060369 1.617814,-0.018890 1.607294,0.042975 1.609798,0.038946 1.588045,-0.067948 1.601747,-0.036693 1.586831,-0.070286 1.627569,-0.038687 0.065179,-0.032909 0.083075,0.000679 0.082176,0.007407 1.628969,0.081597 0.080962,-0.011324 0.061477,0.036151 0.081414,-0.010046 1.610524,-0.036695 0.065854,-0.032282 0.082847,-0.003775 0.074419,0.022892 1.609283,0.027541 0.080926,-0.008051 1.605240,0.022680 0.077806,-0.017866 0.081717,0.009090 0.068187,0.030017 1.609487,-0.026716 0.070012,-0.027729 1.614986,0.054128 0.065361,0.032694 1.617638,0.045545 0.065061,0.033017 0.082947,0.002858 0.079161,-0.015402 1.623052,-0.066207 0.082984,0.002439 0.062906,-0.034936 0.078541,0.016574
-16 -3 -2 10.612687,-0.000362 2.112691,0.005626 2.181017,0.077789 2.176792,-0.066553 2.077556,-0.020230 2.179493,0.075743 2.175736,-0.065424 1.626956,-0.010536 1.608718,0.050065 1.610566,0.047255 1.598262,-0.063922 1.611966,-0.029508 1.594567,-0.069840 1.635383,-0.048591 0.065799,-0.034542 0.084970,0.002629 0.084146,0.007611 1.635898,0.083016 0.083527,-0.009810 0.062869,0.037073 0.082813,-0.011850 1.619241,-0.044587 0.066675,-0.033749 0.084936,-0.003008 0.077359,0.021861 1.617240,0.021664 0.083313,-0.006359 1.615417,0.025851 0.080610,-0.016634 0.084010,0.008143 0.069200,0.031349 1.616223,-0.033057 0.070621,-0.029641 1.620011,0.051218 0.067546,0.032889 1.621104,0.044292 0.066863,0.033576 0.084833,0.003928 0.080058,-0.017632 1.632357,-0.073361 0.084769,0.004400 0.063756,-0.036326 0.081132,0.015635
-16 -3 -1 10.659392,0.000480 2.124368,0.007972 2.190824,0.077452 2.188371,-0.069185 2.087675,-0.018658 2.188910,0.072469 2.188105,-0.070147 1.633178,-0.001680 1.608121,0.056513 1.609054,0.055415 1.606811,-0.058375 1.619464,-0.020868 1.600613,-0.067542 1.640342,-0.057733 0.065924,-0.035766 0.085971,0.004652 0.085367,0.007716 1.639420,0.082126 0.085278,-0.008070 0.063888,0.037510 0.083375,-0.013583 1.625824,-0.051129 0.067002,-0.034808 0.086242,-0.002155 0.079646,0.020455 1.622645,0.014916 0.084858,-0.004474 1.623424,0.028033 0.082686,-0.015092 0.085529,0.007026 0.069685,0.032300 1.620908,-0.039269 0.070606,-0.031219 1.622559,0.047050 0.069289,0.032601 1.621912,0.041217 0.068234,0.033680 0.085917,0.005002 0.080110,-0.019732 1.638524,-0.078926 0.085662,0.006408 0.064176,-0.037267 0.083003,0.014416
-16 -3 0 10.676309,0.001342 2.129558,0.010482 2.193188,0.076191 2.192699,-0.071118 2.091581,-0.017004 2.191038,0.068561 2.193230,-0.074397 1.636160,0.007039 1.605578,0.061893 1.605357,0.062933 1.613452,-0.051641 1.623883,-0.011350 1.604870,-0.063497 1.642208,-0.065511 0.065567,-0.036523 0.086029,0.006665 0.085789,0.007716 1.639390,0.078930 0.086130,-0.006167 0.064500,0.037432 0.083080,-0.015174 1.629948,-0.055906 0.066839,-0.035408 0.086709,-0.001247 0.081171,0.018723 1.625257,0.007712 0.085483,-0.002469 1.628821,0.029084 0.083929,-0.013295 0.086204,0.005778 0.069636,0.032825 1.623354,-0.045002 0.069984,-0.032391 1.622659,0.041846 0.070516,0.031833 1.620207,0.036381 0.069123,0.033314 0.086156,0.006035 0.079321,-0.021613 1.641239,-0.082491 0.085619,0.008381 0.064166,-0.037713 0.084068,0.012961
-16 -3 1 10.662964,0.002188 2.128091,0.013109 2.188006,0.074045 2.189618,-0.072294 2.089130,-0.015281 2.185783,0.064138 2.190932,-0.078046 1.635727,0.014988 1.601173,0.065844 1.599608,0.069327 1.617961,-0.044152 1.625007,-0.001634 1.607254,-0.057961 1.640867,-0.071417 0.064754,-0.036778 0.085141,0.008587 0.085393,0.007610 1.635844,0.073626 0.086038,-0.004180 0.064681,0.036840 0.081946,-0.016557 1.631333,-0.058654 0.066202,-0.035522 0.086315,-0.000322 0.081852,0.016734 1.624937,0.000516 0.085154,-0.000430 1.631235,0.028961 0.084275,-0.011315 0.086000,0.004452 0.069063,0.032899 1.623403,-0.049921 0.068797,-0.033103 1.620404,0.035906 0.071165,0.030613 1.616203,0.030008 0.069488,0.032491 0.085539,0.006985 0.077738,-0.023198 1.640354,-0.083790 0.084645,0.010239 0.063732,-0.037639 0.084270,0.011328
-16 -3 2 10.619640,0.002981 2.120046,0.015793 2.175462,0.071086 2.179248,-0.072682 2.080423,-0.013502 2.173329,0.059331 2.181310,-0.080981 1.631878,0.021617 1.594995,0.068118 1.591973,0.074192 1.620144,-0.036378 1.622789,0.007586 1.607690,-0.051307 1.636338,-0.075095 0.063523,-0.036524 0.083355,0.010339 0.084196,0.007403 1.628996,0.066580 0.085005,-0.002189 0.064413,0.035762 0.080032,-0.017676 1.629784,-0.059287 0.065116,-0.035148 0.085077,0.000582 0.081651,0.014571 1.621665,-0.006217 0.083889,0.001559 1.630414,0.027734 0.083704,-0.009235 0.084927,0.003100 0.067989,0.032522 1.620947,-0.053745 0.067105,-0.033328 1.615934,0.029577 0.071194,0.028996 1.610154,0.022462 0.069303,0.031246 0.084095,0.007814 0.075442,-0.024423 1.635907,-0.082746 0.082791,0.011908 0.062892,-0.037055 0.083597,0.009585
-16 -3 3 10.547369,0.003689 2.105749,0.018466 2.156010,0.067419 2.161981,-0.072283 2.065795,-0.011681 2.154125,0.054277 2.164737,-0.083115 1.624780,0.026536 1.587146,0.068609 1.582647,0.077244 1.619852,-0.028771 1.617350,0.015697 1.606111,-0.043977 1.628778,-0.076384 0.061916,-0.035782 0.080759,0.011856 0.082248,0.007105 1.619208,0.058281 0.083081,-0.000274 0.063690,0.034249 0.077428,-0.018493 1.625223,-0.057903 0.063620,-0.034312 0.083049,0.001430 0.080572,0.012322 1.615542,-0.012090 0.081750,0.003417 1.626261,0.025562 0.082240,-0.007138 0.083030,0.001778 0.066451,0.031718 1.615951,-0.056275 0.064979,-0.033070 1.609418,0.023215 0.070582,0.027057 1.602315,0.014208 0.068560,0.029639 0.081890,0.008491 0.072545,-0.025247 1.628116,-0.079469 0.080148,0.013324 0.061667,-0.035992 0.082076,0.007803
-16 -3 4 10.447880,0.004284 2.085737,0.021059 2.130342,0.063172 2.138443,-0.071126 2.045790,-0.009834 2.128850,0.049111 2.141827,-0.084389 1.614745,0.029553 1.577743,0.067359 1.571845,0.078357 1.616991,-0.021717 1.608956,0.022235 1.602463,-0.036430 1.618462,-0.075330 0.059981,-0.034597 0.077475,0.013090 0.079625,0.006731 1.606941,0.049280 0.080360,0.001495 0.062519,0.032376 0.074248,-0.018988 1.617705,-0.054761 0.061754,-0.033060 0.080316,0.002192 0.078666,0.010076 1.606780,-0.016810 0.078842,0.005076 1.618847,0.022675 0.079953,-0.005105 0.080393,0.000534 0.064495,0.030534 1.608463,-0.057417 0.062496,-0.032354 1.601030,0.017144 0.069342,0.024883 1.592915,0.005754 0.067270,0.027742 0.079017,0.008998 0.069171,-0.025655 1.617347,-0.074246 0.076840,0.014443 0.060085,-0.034509 0.079774,0.006050
-16 -3 5 10.323512,0.004748 2.060723,0.023497 2.099335,0.058485 2.109449,-0.069267 2.021112,-0.007979 2.098359,0.043961 2.113384,-0.084777 1.602188,0.030679 1.566922,0.064549 1.559791,0.077562 1.611534,-0.015500 1.597975,0.026935 1.596716,-0.029084 1.605745,-0.072162 0.057765,-0.033035 0.073648,0.014011 0.076427,0.006298 1.592697,0.040124 0.076965,0.003065 0.060919,0.030226 0.070616,-0.019161 1.607409,-0.050234 0.059568,-0.031460 0.076988,0.002845 0.076021,0.007912 1.595669,-0.020210 0.075298,0.006488 1.608404,0.019337 0.076949,-0.003203 0.077125,-0.000593 0.062177,0.029030 1.598611,-0.057182 0.059733,-0.031232 1.590944,0.011630 0.067509,0.022565 1.582144,-0.002407 0.065467,0.025638 0.075589,0.009324 0.065454,-0.025653 1.604057,-0.067492 0.073008,0.015243 0.058180,-0.032680 0.076790,0.004388
-16 -3 6 10.177101,0.005068 2.031536,0.025713 2.063982,0.053509 2.075943,-0.066783 1.992578,-0.006136 2.063627,0.038939 2.080347,-0.084288 1.587571,0.030101 1.554832,0.060459 1.546702,0.075035 1.603525,-0.010287 1.584824,0.029735 1.588871,-0.022278 1.591028,-0.067252 0.055319,-0.031174 0.069427,0.014612 0.072768,0.005825 1.576961,0.031299 0.073040,0.004398 0.058927,0.027891 0.066664,-0.019028 1.594619,-0.044755 0.057111,-0.029589 0.073187,0.003377 0.072753,0.005895 1.582545,-0.022256 0.071268,0.007623 1.595284,0.015814 0.073359,-0.001486 0.073354,-0.001573 0.059555,0.027279 1.586594,-0.055680 0.056766,-0.029773 1.579318,0.006856 0.065147,0.020192 1.570146,-0.009849 0.063203,0.023411 0.071731,0.009472 0.061519,-0.025270 1.588743,-0.059695 0.068803,0.015718 0.055991,-0.030589 0.073247,0.002863
-16 -3 7 10.011846,0.005244 1.999062,0.027649 2.025335,0.048387 2.038933,-0.063770 1.961052,-0.004329 2.025675,0.034138 2.043719,-0.082960 1.571352,0.028134 1.541628,0.055430 1.532776,0.071062 1.593075,-0.006131 1.569926,0.030754 1.578972,-0.016254 1.574707,-0.061058 0.052691,-0.029097 0.064961,0.014903 0.068767,0.005329 1.560158,0.023191 0.068736,0.005474 0.056593,0.025457 0.062512,-0.018621 1.579685,-0.038763 0.054437,-0.027528 0.069044,0.003782 0.068999,0.004072 1.567754,-0.023027 0.066905,0.008471 1.579912,0.012342 0.069325,0.000010 0.069213,-0.002390 0.056692,0.025357 1.572660,-0.053095 0.053661,-0.028052 1.566294,0.002924 0.062338,0.017843 1.557022,-0.016251 0.060546,0.021139 0.067569,0.009453 0.057480,-0.024554 1.571882,-0.051359 0.064367,0.015885 0.053563,-0.028324 0.069280,0.001510
-16 -3 8 9.831167,0.005281 1.964194,0.029254 1.984435,0.043257 1.999430,-0.060331 1.927398,-0.002583 1.985516,0.029633 2.004513,-0.080860 1.553943,0.025158 1.527460,0.049818 1.518175,0.065992 1.580357,-0.002993 1.553663,0.030244 1.567104,-0.011143 1.557147,-0.054063 0.049930,-0.026887 0.060384,0.014910 0.064541,0.004827 1.542622,0.016063 0.064201,0.006292 0.053975,0.023005 0.058274,-0.017983 1.562982,-0.032659 0.051600,-0.025356 0.064683,0.004062 0.064899,0.002475 1.551619,-0.022692 0.062353,0.009042 1.562733,0.009109 0.064994,0.001269 0.064835,-0.003039 0.053654,0.023337 1.557082,-0.049662 0.050481,-0.026149 1.551997,-0.000146 0.059176,0.015583 1.542845,-0.021414 0.057574,0.018892 0.063226,0.009286 0.053435,-0.023560 1.553895,-0.042951 0.059832,0.015772 0.050944,-0.025969 0.065025,0.000348
-16 -2 -9 9.704761,-0.003387 1.926222,-0.008067 1.980005,0.064263 1.966319,-0.039673 1.905951,-0.030045 1.983088,0.078491 1.960171,-0.029671 1.536212,-0.036281 1.558728,0.006260 1.561967,0.002093 1.512155,-0.065422 1.519049,-0.037328 1.518457,-0.054400 1.544130,0.004420 0.053915,-0.019895 0.061241,-0.007619 0.061544,0.006639 1.544533,0.041809 0.058122,-0.014208 0.049105,0.024851 0.062500,0.000041 1.537966,0.010270 0.053531,-0.020335 0.062060,-0.004506 0.051817,0.022193 1.533424,0.033113 0.057859,-0.013248 1.528092,-0.002443 0.054321,-0.019419 0.060504,0.009594 0.054397,0.019329 1.542180,0.001693 0.056970,-0.014794 1.548248,0.051825 0.048345,0.025290 1.553055,0.035049 0.049424,0.024553 0.062263,-0.003309 0.062196,-0.003745 1.533519,-0.017428 0.061633,-0.006324 0.051954,-0.022050 0.057104,0.015773
-16 -2 -8 9.903120,-0.003269 1.965790,-0.007230 2.022985,0.068936 2.009544,-0.044651 1.943167,-0.029425 2.025208,0.080725 2.003520,-0.034189 1.555125,-0.037265 1.572556,0.010698 1.576182,0.005343 1.528134,-0.070560 1.537398,-0.040900 1.533630,-0.061387 1.562284,-0.000617 0.056963,-0.022385 0.066106,-0.007065 0.066033,0.007316 1.564078,0.049618 0.062929,-0.014377 0.052029,0.027288 0.067097,-0.000992 1.554692,0.003618 0.056612,-0.022769 0.066734,-0.004351 0.056136,0.023279 1.550670,0.035208 0.062650,-0.013318 1.544732,0.002262 0.058858,-0.020189 0.065200,0.009727 0.057650,0.021615 1.558061,-0.001009 0.060463,-0.017081 1.565629,0.056014 0.051687,0.027402 1.570977,0.040551 0.052589,0.026777 0.066938,-0.002972 0.066536,-0.005357 1.552602,-0.023867 0.066466,-0.005667 0.054905,-0.024549 0.061674,0.016391
-16 -2 -7 10.089915,-0.003023 2.004213,-0.006144 2.064288,0.073216 2.051426,-0.049729 1.979216,-0.028543 2.065638,0.082223 2.045641,-0.039054 1.573605,-0.036929 1.584544,0.016251 1.588540,0.009742 1.543585,-0.074658 1.555538,-0.043449 1.547937,-0.067998 1.579669,-0.007117 0.059764,-0.024955 0.070881,-0.006247 0.070409,0.007988 1.582762,0.057448 0.067736,-0.014290 0.054835,0.029692 0.071530,-0.002228 1.570625,-0.004407 0.059471,-0.025262 0.071309,-0.004073 0.060541,0.024125 1.567174,0.036378 0.067433,-0.013120 1.560868,0.007686 0.063456,-0.020711 0.069836,0.009690 0.060699,0.023951 1.572877,-0.004637 0.063692,-0.019512 1.581617,0.059428 0.055019,0.029400 1.587334,0.045827 0.055683,0.028932 0.071505,-0.002503 0.070636,-0.007206 1.571217,-0.031234 0.071195,-0.004752 0.057653,-0.027085 0.066246,0.016806
-16 -2 -6 10.261547,-0.002640 2.040583,-0.004791 2.102875,0.076958 2.090959,-0.054797 2.013233,-0.027416 2.103371,0.082911 2.085526,-0.044202 1.591378,-0.035039 1.594572,0.022906 1.598883,0.015385 1.558369,-0.077346 1.573216,-0.044584 1.561227,-0.073817 1.596047,-0.015036 0.062241,-0.027537 0.075426,-0.005151 0.074561,0.008636 1.600187,0.064883 0.072419,-0.013908 0.057471,0.031984 0.075663,-0.003658 1.585654,-0.013588 0.062032,-0.027747 0.075663,-0.003664 0.064942,0.024665 1.582729,0.036388 0.072081,-0.012619 1.576407,0.013633 0.068009,-0.020933 0.074293,0.009458 0.063465,0.026274 1.586520,-0.009236 0.066555,-0.022033 1.595923,0.061784 0.058286,0.031202 1.601774,0.050497 0.058653,0.030942 0.075840,-0.001895 0.074356,-0.009272 1.589062,-0.039333 0.075675,-0.003570 0.060133,-0.029585 0.070711,0.016977
-16 -2 -5 10.414457,-0.002122 2.073929,-0.003163 2.137658,0.080025 2.127069,-0.059729 2.044291,-0.026066 2.137350,0.082737 2.122101,-0.049549 1.608062,-0.031471 1.602556,0.030543 1.607079,0.022276 1.572304,-0.078302 1.590058,-0.043970 1.573331,-0.078406 1.611102,-0.024191 0.064324,-0.030048 0.079584,-0.003777 0.078365,0.009234 1.615870,0.071454 0.076833,-0.013209 0.059888,0.034076 0.079354,-0.005261 1.599609,-0.023564 0.064228,-0.030141 0.079662,-0.003118 0.069228,0.024845 1.597061,0.035060 0.076446,-0.011790 1.591175,0.019822 0.072393,-0.020809 0.078434,0.009014 0.065874,0.028506 1.598853,-0.014773 0.068954,-0.024572 1.608259,0.062828 0.061424,0.032723 1.613955,0.054142 0.061439,0.032724 0.079806,-0.001149 0.077552,-0.011515 1.605719,-0.047849 0.079752,-0.002123 0.062284,-0.031963 0.074944,0.016865
-16 -2 -4 10.545268,-0.001475 2.103264,-0.001256 2.167554,0.082293 2.158675,-0.064392 2.071451,-0.024517 2.166523,0.081683 2.154273,-0.054990 1.623183,-0.026249 1.608456,0.038917 1.613033,0.030295 1.585174,-0.077306 1.605589,-0.041389 1.584074,-0.081356 1.624453,-0.034243 0.065955,-0.032396 0.083193,-0.002143 0.081698,0.009758 1.629275,0.076683 0.080820,-0.012183 0.062035,0.035876 0.082460,-0.007001 1.612260,-0.033845 0.066000,-0.032354 0.083170,-0.002442 0.073267,0.024623 1.609833,0.032313 0.080369,-0.010629 1.604901,0.025906 0.076464,-0.020309 0.082117,0.008352 0.067859,0.030563 1.609710,-0.021130 0.070806,-0.027042 1.618358,0.062374 0.064361,0.033881 1.623582,0.056346 0.063981,0.034193 0.083267,-0.000279 0.080092,-0.013877 1.620678,-0.056365 0.083265,-0.000435 0.064056,-0.034127 0.078806,0.016447
-16 -2 -3 10.650932,-0.000719 2.127647,0.000920 2.191555,0.083662 2.184752,-0.068650 2.093821,-0.022797 2.189914,0.079761 2.181006,-0.060400 1.636201,-0.019578 1.612269,0.047661 1.616688,0.039185 1.596742,-0.074275 1.619260,-0.036792 1.593296,-0.082338 1.635673,-0.044709 0.067094,-0.034485 0.086096,-0.000287 0.084441,0.010182 1.639870,0.080142 0.084219,-0.010841 0.063868,0.037298 0.084853,-0.008825 1.623312,-0.043845 0.067306,-0.034292 0.086054,-0.001649 0.076913,0.023974 1.620670,0.028181 0.083685,-0.009152 1.617217,0.031502 0.080070,-0.019421 0.085203,0.007479 0.069368,0.032356 1.618894,-0.028090 0.072049,-0.029346 1.626008,0.060328 0.067018,0.034602 1.630444,0.056748 0.066215,0.035273 0.086089,0.000695 0.081861,-0.016283 1.633372,-0.064385 0.086064,0.001452 0.065409,-0.035981 0.082151,0.015714
-16 -2 -2 10.728877,0.000121 2.146248,0.003345 2.208799,0.084065 2.204400,-0.072370 2.110614,-0.020935 2.206683,0.077018 2.201383,-0.065640 1.646563,-0.011838 1.614020,0.056307 1.618026,0.048551 1.606764,-0.069298 1.630499,-0.030339 1.600861,-0.081161 1.644335,-0.054994 0.067720,-0.036220 0.088159,0.001732 0.086489,0.010486 1.647184,0.081503 0.086880,-0.009216 0.065342,0.038265 0.086429,-0.010669 1.632419,-0.052940 0.068117,-0.035867 0.088197,-0.000762 0.080018,0.022898 1.629191,0.022834 0.086244,-0.007397 1.627681,0.036233 0.083058,-0.018157 0.087563,0.006414 0.070363,0.033803 1.626186,-0.035347 0.072648,-0.031385 1.631074,0.056719 0.069310,0.034834 1.634438,0.055096 0.068079,0.035901 0.088159,0.001742 0.082779,-0.018643 1.643239,-0.071378 0.088017,0.003480 0.066318,-0.037439 0.084843,0.014674
-16 -2 -1 10.777129,0.001014 2.158408,0.005987 2.218630,0.083469 2.216912,-0.075436 2.121212,-0.018960 2.216197,0.073532 2.214675,-0.070565 1.653766,-0.003558 1.613756,0.064328 1.617066,0.057887 1.615003,-0.062637 1.638781,-0.022397 1.606659,-0.077804 1.650048,-0.064449 0.067831,-0.037519 0.089281,0.003841 0.087761,0.010652 1.650875,0.080595 0.088673,-0.007363 0.066419,0.038722 0.087117,-0.012461 1.639213,-0.060541 0.068424,-0.037003 0.089508,0.000187 0.082441,0.021423 1.635045,0.016568 0.087920,-0.005425 1.635815,0.039777 0.085289,-0.016552 0.089093,0.005195 0.070823,0.034834 1.631355,-0.042530 0.072595,-0.033065 1.633504,0.051701 0.071151,0.034547 1.635584,0.051296 0.069512,0.036035 0.089385,0.002824 0.082806,-0.020863 1.649789,-0.076846 0.089030,0.005571 0.066769,-0.038428 0.086760,0.013359
-16 -2 0 10.794426,0.001921 2.163690,0.008800 2.220655,0.081884 2.221826,-0.077749 2.125215,-0.016898 2.218076,0.069407 2.220397,-0.075028 1.657418,0.004647 1.611530,0.071196 1.613868,0.066625 1.621240,-0.054704 1.643691,-0.013513 1.610608,-0.072436 1.652518,-0.072446 0.067442,-0.038320 0.089405,0.005955 0.088203,0.010670 1.650779,0.077429 0.089510,-0.005351 0.067065,0.038640 0.086890,-0.014126 1.643339,-0.066163 0.068231,-0.037642 0.089928,0.001160 0.084060,0.019601 1.637959,0.009776 0.088626,-0.003315 1.641157,0.041903 0.086652,-0.014666 0.089719,0.003866 0.070744,0.035397 1.634178,-0.049232 0.071912,-0.034306 1.633337,0.045542 0.072462,0.033742 1.634012,0.045441 0.070460,0.035658 0.089716,0.003895 0.081947,-0.022848 1.652669,-0.080375 0.089053,0.007643 0.066761,-0.038895 0.087809,0.011816
-16 -2 1 10.780275,0.002804 2.161915,0.011725 2.214777,0.079359 2.218963,-0.079239 2.122470,-0.014774 2.212227,0.064770 2.218350,-0.078892 1.657295,0.012160 1.607402,0.076453 1.608529,0.074202 1.625280,-0.046011 1.644976,-0.004342 1.612648,-0.065398 1.651578,-0.078452 0.066583,-0.038585 0.088526,0.007986 0.087797,0.010540 1.646939,0.072207 0.089344,-0.003266 0.067252,0.038017 0.085764,-0.015593 1.644504,-0.069489 0.067558,-0.037755 0.089439,0.002117 0.084790,0.017504 1.637768,0.002909 0.088325,-0.001158 1.643325,0.042509 0.087073,-0.012575 0.089413,0.002484 0.070140,0.035465 1.634469,-0.055060 0.070645,-0.035052 1.630686,0.038603 0.073175,0.032449 1.629939,0.037811 0.070878,0.034783 0.089136,0.004912 0.080255,-0.024514 1.651713,-0.081700 0.088087,0.009607 0.066303,-0.038819 0.087935,0.010107
-16 -2 2 10.734993,0.003625 2.153173,0.014694 2.201202,0.075980 2.208442,-0.079864 2.113092,-0.012614 2.198857,0.059760 2.208630,-0.082038 1.653374,0.018446 1.601441,0.079763 1.601185,0.080130 1.626964,-0.037111 1.642579,0.004437 1.612725,-0.057164 1.647221,-0.082098 0.065292,-0.038307 0.086691,0.009849 0.086560,0.010267 1.639595,0.065298 0.088184,-0.001192 0.066962,0.036884 0.083797,-0.016804 1.642519,-0.070403 0.066432,-0.037341 0.088064,0.003018 0.084587,0.015223 1.634440,-0.003584 0.087030,0.000954 1.642073,0.041627 0.086528,-0.010367 0.088187,0.001105 0.069035,0.035039 1.632102,-0.059678 0.068859,-0.035274 1.625719,0.031292 0.073243,0.030729 1.623634,0.028848 0.070735,0.033449 0.087675,0.005833 0.077817,-0.025793 1.646966,-0.080734 0.086182,0.011384 0.065411,-0.038207 0.087129,0.008305
-16 -2 3 10.659683,0.004349 2.137818,0.017633 2.180427,0.071865 2.190670,-0.079619 2.097445,-0.010441 2.178449,0.054519 2.191624,-0.084370 1.645832,0.023119 1.593736,0.080960 1.592013,0.084056 1.626172,-0.028524 1.636639,0.012216 1.610798,-0.048280 1.639601,-0.083222 0.063616,-0.037508 0.083993,0.011475 0.084542,0.009865 1.629158,0.057187 0.086087,0.000787 0.066189,0.035297 0.081083,-0.017714 1.637330,-0.069003 0.064893,-0.036428 0.085863,0.003828 0.083458,0.012852 1.628080,-0.009306 0.084810,0.002935 1.637326,0.039417 0.085040,-0.008133 0.086096,-0.000215 0.067466,0.034146 1.627037,-0.062841 0.066630,-0.034975 1.618638,0.024019 0.072644,0.028661 1.615381,0.019106 0.070020,0.031719 0.085396,0.006623 0.074754,-0.026643 1.638677,-0.077583 0.083436,0.012906 0.064111,-0.037093 0.085425,0.006485
-16 -2 4 10.556185,0.004948 2.116434,0.020464 2.153195,0.067157 2.166307,-0.078528 2.076117,-0.008280 2.151732,0.049190 2.167974,-0.085823 1.635022,0.025987 1.584395,0.080058 1.581223,0.085802 1.622837,-0.020681 1.627462,0.018533 1.606831,-0.039289 1.629010,-0.081876 0.061603,-0.036239 0.080562,0.012809 0.081825,0.009354 1.616146,0.048419 0.083157,0.002597 0.064940,0.033333 0.077744,-0.018300 1.629030,-0.065566 0.062981,-0.035068 0.082931,0.004520 0.081455,0.010485 1.618917,-0.013960 0.081773,0.004712 1.629195,0.036138 0.082682,-0.005960 0.083235,-0.001427 0.065480,0.032838 1.619326,-0.064424 0.064040,-0.034186 1.609654,0.017154 0.071385,0.026340 1.605443,0.009184 0.068741,0.029675 0.082400,0.007256 0.071201,-0.027047 1.627256,-0.072521 0.079977,0.014124 0.062432,-0.035540 0.082901,0.004716
-16 -2 5 10.426977,0.005404 2.089788,0.023110 2.120444,0.062010 2.136211,-0.076648 2.049867,-0.006155 2.119619,0.043900 2.138529,-0.086365 1.621420,0.027059 1.573557,0.077238 1.569047,0.085379 1.616950,-0.013888 1.615476,0.023115 1.600806,-0.030680 1.615843,-0.078310 0.059305,-0.034571 0.076550,0.013819 0.078511,0.008760 1.601121,0.039529 0.079528,0.004185 0.063238,0.031082 0.073914,-0.018559 1.617851,-0.060508 0.060745,-0.033335 0.079387,0.005075 0.078672,0.008208 1.607271,-0.017368 0.078062,0.006230 1.617954,0.032107 0.079565,-0.003922 0.079722,-0.002495 0.063129,0.031184 1.609117,-0.064425 0.061170,-0.032963 1.598970,0.010990 0.069505,0.023866 1.594047,-0.000347 0.066930,0.027407 0.078806,0.007718 0.067297,-0.027014 1.613219,-0.065955 0.075960,0.015011 0.060411,-0.033626 0.079668,0.003059
-16 -2 6 10.275055,0.005706 2.058773,0.025502 2.083235,0.056585 2.101380,-0.074060 2.019574,-0.004091 2.083143,0.038766 2.104274,-0.086000 1.605564,0.026514 1.561379,0.072815 1.555723,0.082964 1.608568,-0.008310 1.601167,0.025893 1.592734,-0.022833 1.600547,-0.072922 0.056770,-0.032587 0.072119,0.014495 0.074721,0.008106 1.584621,0.030989 0.075357,0.005512 0.061123,0.028642 0.069734,-0.018505 1.604130,-0.054317 0.058236,-0.031314 0.075363,0.005484 0.075237,0.006089 1.593515,-0.019485 0.073837,0.007457 1.604004,0.027658 0.075827,-0.002078 0.075697,-0.003392 0.060474,0.029264 1.596637,-0.062959 0.058095,-0.031382 1.586769,0.005725 0.067068,0.021334 1.581370,-0.009001 0.064638,0.025005 0.074750,0.008006 0.063178,-0.026576 1.597122,-0.058362 0.071541,0.015561 0.058091,-0.031442 0.075861,0.001562
-16 -2 7 10.103789,0.005853 2.024341,0.027578 2.042681,0.051038 2.062879,-0.070865 1.986164,-0.002115 2.043388,0.033880 2.066270,-0.084763 1.587991,0.024656 1.548034,0.067182 1.541474,0.078865 1.597805,-0.003979 1.585026,0.026973 1.582657,-0.016002 1.583575,-0.066199 0.054050,-0.030378 0.067427,0.014846 0.070576,0.007420 1.567112,0.023169 0.070805,0.006562 0.058648,0.026103 0.065337,-0.018170 1.588270,-0.047490 0.055506,-0.029092 0.070995,0.005748 0.071292,0.004179 1.578035,-0.020376 0.069260,0.008381 1.587817,0.023104 0.071621,-0.000467 0.071303,-0.004107 0.057575,0.027161 1.582167,-0.060228 0.054886,-0.029525 1.573212,0.001457 0.064161,0.018830 1.567547,-0.016415 0.061934,0.022558 0.070367,0.008128 0.058962,-0.025786 1.579493,-0.050238 0.066878,0.015788 0.055521,-0.029079 0.071623,0.000255
-16 -2 8 9.916770,0.005853 1.987448,0.029292 1.999883,0.045512 2.021775,-0.067178 1.950563,-0.000250 2.001424,0.029315 2.025580,-0.082721 1.569185,0.021852 1.533688,0.060763 1.526494,0.073470 1.584832,-0.000824 1.567501,0.026594 1.570660,-0.010312 1.565340,-0.058652 0.051195,-0.028032 0.062618,0.014900 0.066201,0.006723 1.548958,0.016317 0.066027,0.007336 0.055879,0.023551 0.060846,-0.017593 1.570692,-0.040483 0.052610,-0.026757 0.066417,0.005877 0.066990,0.002510 1.561190,-0.020199 0.064488,0.009012 1.569875,0.018706 0.067101,0.000892 0.066681,-0.004640 0.054496,0.024957 1.566013,-0.056495 0.051605,-0.027479 1.558437,-0.001806 0.060883,0.016425 1.552675,-0.022373 0.058899,0.020139 0.065789,0.008097 0.054750,-0.024704 1.560793,-0.042041 0.062108,0.015722 0.052752,-0.026625 0.067103,-0.000845
-16 -2 9 9.717664,0.005721 1.949001,0.030611 1.955869,0.040133 1.979082,-0.063117 1.913640,0.001479 1.958250,0.025121 1.983219,-0.079964 1.549547,0.018479 1.518488,0.053960 1.510930,0.067196 1.569858,0.001301 1.548963,0.025073 1.556860,-0.005778 1.546189,-0.050764 0.048251,-0.025630 0.057817,0.014694 0.061709,0.006038 1.530407,0.010561 0.061164,0.007850 0.052885,0.021055 0.056362,-0.016823 1.551791,-0.033676 0.049602,-0.024386 0.061749,0.005884 0.062474,0.001094 1.543291,-0.019164 0.059657,0.009371 1.550626,0.014659 0.062414,0.001995 0.061958,-0.005001 0.051300,0.022724 1.548477,-0.052049 0.048306,-0.025327 1.542559,-0.004129 0.057340,0.014171 1.536826,-0.026799 0.055620,0.017810 0.061134,0.007936 0.050624,-0.023399 1.541383,-0.034154 0.057353,0.015404 0.049841,-0.024159 0.062435,-0.001735
-16 -1 -9 9.754875,-0.003218 1.942761,-0.011650 1.993022,0.069383 1.974614,-0.041509 1.922563,-0.032301 1.995226,0.079084 1.967181,-0.028345 1.544215,-0.032621 1.558795,0.004267 1.562858,-0.001133 1.517447,-0.070034 1.527433,-0.032907 1.521743,-0.062572 1.545011,0.001068 0.054858,-0.020337 0.062140,-0.008475 0.062178,0.008369 1.548101,0.039465 0.059558,-0.013892 0.050312,0.025038 0.063641,0.001176 1.543700,0.009050 0.054191,-0.021092 0.063464,-0.003118 0.052675,0.022716 1.538467,0.029893 0.058650,-0.014041 1.534565,-0.002010 0.054850,-0.020346 0.062132,0.008498 0.054847,0.020349 1.545442,0.003816 0.057918,-0.015280 1.553556,0.056517 0.048924,0.026082 1.557746,0.042417 0.049750,0.025559 0.063159,-0.004899 0.063348,-0.003895 1.537195,-0.016032 0.062561,-0.007218 0.053228,-0.022137 0.058827,0.015077
-16 -1 -8 9.957613,-0.003067 1.983640,-0.010777 2.036876,0.074218 2.019031,-0.046830 1.961127,-0.031568 2.038188,0.081212 2.011611,-0.032782 1.564175,-0.033811 1.572544,0.008856 1.577169,0.001801 1.533626,-0.075238 1.546782,-0.036582 1.536909,-0.070179 1.563307,-0.004121 0.057981,-0.022906 0.067151,-0.007983 0.066721,0.009239 1.568077,0.046759 0.064518,-0.014004 0.053358,0.027514 0.068418,0.000237 1.560908,0.001794 0.057305,-0.023636 0.068263,-0.002799 0.057106,0.023846 1.556120,0.032191 0.063565,-0.014174 1.551684,0.003653 0.059479,-0.021199 0.066983,0.008497 0.058103,0.022772 1.561613,0.001168 0.061486,-0.017656 1.571332,0.060859 0.052321,0.028290 1.576310,0.048715 0.052927,0.027906 0.067976,-0.004720 0.067804,-0.005561 1.556644,-0.021866 0.067546,-0.006627 0.056309,-0.024672 0.063575,0.015605
-16 -1 -7 10.148654,-0.002783 2.023341,-0.009612 2.078991,0.078607 2.062154,-0.052282 1.998489,-0.030524 2.079412,0.082583 2.054861,-0.037584 1.583819,-0.033824 1.584507,0.014729 1.589708,0.005974 1.549219,-0.079243 1.566011,-0.039391 1.551173,-0.077259 1.580948,-0.010752 0.060851,-0.025560 0.072085,-0.007219 0.071150,0.010107 1.587251,0.054052 0.069474,-0.013851 0.056286,0.029959 0.073044,-0.000911 1.577348,-0.006957 0.060188,-0.026245 0.072956,-0.002353 0.061632,0.024728 1.573080,0.033677 0.068484,-0.014032 1.568297,0.010242 0.064179,-0.021798 0.071766,0.008320 0.061145,0.025249 1.576775,-0.002499 0.064781,-0.020184 1.587706,0.064307 0.055710,0.030383 1.593370,0.054719 0.056033,0.030185 0.072697,-0.004403 0.072016,-0.007473 1.575686,-0.028572 0.072437,-0.005770 0.059185,-0.027248 0.068320,0.015925
-16 -1 -6 10.324279,-0.002360 2.060917,-0.008137 2.118296,0.082400 2.102940,-0.057751 2.033747,-0.029186 2.117860,0.083124 2.095897,-0.042693 1.602852,-0.032430 1.594573,0.021903 1.600326,0.011520 1.564066,-0.081653 1.584843,-0.040953 1.564376,-0.083340 1.597703,-0.018784 0.063387,-0.028228 0.076797,-0.006165 0.075352,0.010945 1.605205,0.060951 0.074298,-0.013396 0.059041,0.032292 0.077378,-0.002265 1.592891,-0.016974 0.062765,-0.028846 0.077413,-0.001774 0.066160,0.025297 1.589135,0.034114 0.073277,-0.013573 1.584289,0.017539 0.068848,-0.022087 0.076353,0.007945 0.063896,0.027714 1.590814,-0.007252 0.067698,-0.022808 1.602368,0.066553 0.059038,0.032277 1.608547,0.059998 0.059015,0.032315 0.077195,-0.003939 0.075836,-0.009612 1.594002,-0.035978 0.077089,-0.004633 0.061786,-0.029790 0.072948,0.015995
-16 -1 -5 10.480801,-0.001800 2.095356,-0.006347 2.153669,0.085452 2.140281,-0.063103 2.065931,-0.027577 2.152445,0.082788 2.133607,-0.048029 1.620856,-0.029492 1.602668,0.030274 1.608896,0.018482 1.577963,-0.082134 1.602867,-0.040930 1.576336,-0.087938 1.613252,-0.028031 0.065518,-0.030826 0.081125,-0.004817 0.079202,0.011723 1.621423,0.067016 0.078836,-0.012615 0.061568,0.034423 0.081272,-0.003806 1.607343,-0.027873 0.064966,-0.031354 0.081496,-0.001064 0.070575,0.025493 1.603996,0.033313 0.077792,-0.012773 1.599463,0.025221 0.073356,-0.022015 0.080604,0.007359 0.066280,0.030083 1.603584,-0.013075 0.070137,-0.025451 1.615001,0.067329 0.062240,0.033879 1.621464,0.064081 0.061816,0.034208 0.081330,-0.003323 0.079118,-0.011934 1.611152,-0.043804 0.081341,-0.003218 0.064049,-0.032211 0.077323,0.015781
-16 -1 -4 10.614722,-0.001111 2.125628,-0.004244 2.183994,0.087639 2.173054,-0.068196 2.094063,-0.025727 2.182084,0.081561 2.166864,-0.053488 1.637301,-0.025016 1.608752,0.039600 1.615318,0.026767 1.590678,-0.080466 1.619557,-0.039089 1.586873,-0.090609 1.627192,-0.038157 0.067185,-0.033258 0.084899,-0.003193 0.082576,0.012408 1.635332,0.071801 0.082925,-0.011503 0.063814,0.036257 0.084575,-0.005501 1.620442,-0.039125 0.066736,-0.033673 0.085063,-0.000234 0.074740,0.025272 1.617309,0.031173 0.081861,-0.011623 1.613519,0.032879 0.077558,-0.021549 0.084368,0.006561 0.068235,0.032266 1.614903,-0.019857 0.072013,-0.028024 1.625316,0.066445 0.065243,0.035104 1.631786,0.066504 0.064377,0.035774 0.084958,-0.002560 0.081721,-0.014381 1.626591,-0.051671 0.085025,-0.001544 0.065917,-0.034417 0.081300,0.015260
-16 -1 -3 10.722879,-0.000314 2.150755,-0.001843 2.208238,0.088862 2.200191,-0.072881 2.117208,-0.023672 2.205773,0.079462 2.194589,-0.058947 1.651583,-0.019170 1.612820,0.049489 1.619520,0.036133 1.601967,-0.076593 1.634301,-0.035350 1.595824,-0.091012 1.639064,-0.048678 0.068345,-0.035422 0.087957,-0.001329 0.085353,0.012966 1.646356,0.074910 0.086396,-0.010073 0.065731,0.037706 0.087150,-0.007301 1.631861,-0.050097 0.068030,-0.035704 0.087977,0.000696 0.078505,0.024610 1.628670,0.027700 0.085317,-0.010136 1.626063,0.040049 0.081295,-0.020674 0.087500,0.005562 0.069710,0.034169 1.624552,-0.027376 0.073261,-0.030424 1.633080,0.063819 0.067966,0.035875 1.639258,0.066868 0.066635,0.036932 0.087941,-0.001668 0.083528,-0.016873 1.639712,-0.059121 0.087983,0.000349 0.067349,-0.036309 0.084726,0.014428
-16 -1 -2 10.802604,0.000566 2.169870,0.000829 2.225513,0.089055 2.220753,-0.077016 2.134548,-0.021449 2.222650,0.076543 2.215830,-0.064268 1.663073,-0.012293 1.614887,0.059426 1.621459,0.046176 1.611593,-0.070647 1.646466,-0.029831 1.603058,-0.088970 1.648392,-0.058998 0.068978,-0.037220 0.090155,0.000718 0.087428,0.013371 1.653986,0.076046 0.089093,-0.008361 0.067271,0.038690 0.088884,-0.009143 1.641219,-0.060109 0.068824,-0.037354 0.090118,0.001696 0.081714,0.023505 1.637668,0.023032 0.088000,-0.008352 1.636630,0.046263 0.084408,-0.019399 0.089868,0.004391 0.070670,0.035702 1.632286,-0.035310 0.073847,-0.032546 1.638141,0.059501 0.070324,0.036133 1.643742,0.064903 0.068529,0.037612 0.090156,-0.000672 0.084456,-0.019318 1.649913,-0.065663 0.090074,0.002400 0.068314,-0.037798 0.087458,0.013298
-16 -1 -1 10.851856,0.001493 2.182289,0.003730 2.235153,0.088194 2.233998,-0.080470 2.145438,-0.019096 2.232067,0.072888 2.229822,-0.069303 1.671194,-0.004866 1.614981,0.068815 1.621121,0.056361 1.619335,-0.062951 1.655462,-0.022850 1.608479,-0.084507 1.654734,-0.068463 0.069082,-0.038566 0.091383,0.002872 0.088719,0.013599 1.657848,0.075060 0.090885,-0.006426 0.068393,0.039154 0.089698,-0.010955 1.648120,-0.068513 0.069110,-0.038542 0.091396,0.002728 0.084220,0.021985 1.643919,0.017427 0.089777,-0.006333 1.644723,0.051106 0.086751,-0.017761 0.091364,0.003086 0.071098,0.036792 1.637844,-0.043255 0.073766,-0.034292 1.640448,0.053683 0.072227,0.035848 1.645227,0.060515 0.069997,0.037770 0.091505,0.000391 0.084463,-0.021615 1.656668,-0.070828 0.091198,0.004534 0.068798,-0.038809 0.089371,0.011904
-16 -1 0 10.869328,0.002429 2.187558,0.006804 2.236763,0.086297 2.239436,-0.083132 2.149463,-0.016652 2.233641,0.068611 2.236058,-0.073903 1.675487,0.002547 1.613134,0.077045 1.618524,0.066072 1.625004,-0.053988 1.660821,-0.014899 1.612027,-0.077857 1.657741,-0.076441 0.068674,-0.039394 0.091581,0.005046 0.089172,0.013638 1.657762,0.071978 0.091680,-0.004342 0.069060,0.039066 0.089557,-0.012661 1.652189,-0.074772 0.068894,-0.039207 0.091752,0.003750 0.085897,0.020105 1.647120,0.011246 0.090554,-0.004159 1.649872,0.054266 0.088207,-0.015821 0.091920,0.001699 0.070993,0.037381 1.640979,-0.050763 0.073041,-0.035578 1.640042,0.046683 0.073593,0.035021 1.643825,0.053824 0.070985,0.037388 0.091930,0.001480 0.083558,-0.023666 1.659598,-0.074222 0.091296,0.006664 0.068798,-0.039289 0.090371,0.010299
-16 -1 1 10.854524,0.003333 2.185495,0.009986 2.230254,0.083423 2.236872,-0.084919 2.146469,-0.014155 2.227285,0.063840 2.234318,-0.077926 1.675683,0.009369 1.609382,0.083564 1.613726,0.074679 1.628443,-0.044345 1.662258,-0.006585 1.613662,-0.069449 1.657205,-0.082396 0.067785,-0.039665 0.090737,0.007150 0.088766,0.013484 1.653769,0.067001 0.091435,-0.002197 0.069244,0.038426 0.088473,-0.014188 1.653126,-0.078530 0.068198,-0.039318 0.091172,0.004720 0.086655,0.017941 1.647080,0.004910 0.090290,-0.001925 1.651698,0.055577 0.088696,-0.013656 0.091507,0.000288 0.070369,0.037442 1.641480,-0.057395 0.071722,-0.036345 1.637053,0.038911 0.074351,0.033682 1.639750,0.045157 0.071444,0.036478 0.091410,0.002547 0.081793,-0.025383 1.658528,-0.075587 0.090367,0.008700 0.068322,-0.039213 0.090406,0.008548
-16 -1 2 10.807783,0.004166 2.176200,0.013199 2.215855,0.079669 2.226419,-0.085782 2.136578,-0.011640 2.213220,0.058721 2.224695,-0.081246 1.671733,0.015097 1.603772,0.087956 1.606829,0.081623 1.629530,-0.034635 1.659703,0.001455 1.613360,-0.059845 1.653090,-0.085956 0.066456,-0.039373 0.088898,0.009094 0.087520,0.013145 1.646131,0.060487 0.090162,-0.000081 0.068926,0.037265 0.086501,-0.015474 1.650751,-0.079649 0.067052,-0.038875 0.089684,0.005596 0.086448,0.015585 1.643756,-0.001155 0.088997,0.000274 1.649971,0.055037 0.088189,-0.011361 0.090144,-0.001088 0.069253,0.036977 1.639208,-0.062762 0.069877,-0.036563 1.631675,0.030824 0.074449,0.031893 1.633284,0.035021 0.071342,0.035081 0.089970,0.003549 0.079264,-0.026696 1.653513,-0.074829 0.088458,0.010557 0.067389,-0.038590 0.089471,0.006726
-16 -1 3 10.730271,0.004894 2.160047,0.016363 2.194090,0.075167 2.208490,-0.085706 2.120178,-0.009142 2.191957,0.053400 2.207581,-0.083762 1.663824,0.019367 1.596371,0.089988 1.597985,0.086483 1.628185,-0.025424 1.653309,0.008642 1.611100,-0.049677 1.645540,-0.086956 0.064735,-0.038540 0.086158,0.010804 0.085484,0.012639 1.635286,0.052898 0.087927,0.001921 0.068101,0.035641 0.083738,-0.016470 1.645032,-0.078223 0.065492,-0.037907 0.087354,0.006345 0.085283,0.013138 1.637252,-0.006563 0.086742,0.002344 1.644645,0.052801 0.086708,-0.009030 0.087896,-0.002373 0.067682,0.036015 1.634117,-0.066578 0.067585,-0.036236 1.624137,0.022876 0.073864,0.029740 1.624728,0.024043 0.070663,0.033265 0.087675,0.004446 0.076096,-0.027560 1.644826,-0.072033 0.085669,0.012163 0.066025,-0.037456 0.087607,0.004908
-16 -1 4 10.623911,0.005488 2.137654,0.019395 2.165742,0.070070 2.183760,-0.084712 2.097886,-0.006694 2.164256,0.048018 2.183631,-0.085401 1.652341,0.021993 1.587278,0.089632 1.587393,0.089025 1.624369,-0.017168 1.643417,0.014530 1.606866,-0.039557 1.634857,-0.085451 0.062671,-0.037220 0.082650,0.012221 0.082739,0.011992 1.621796,0.044746 0.084839,0.003735 0.066777,0.033635 0.080309,-0.017151 1.636098,-0.074545 0.063563,-0.036471 0.084285,0.006944 0.083214,0.010697 1.627807,-0.011020 0.083639,0.004209 1.635863,0.049154 0.084326,-0.006755 0.084863,-0.003522 0.065700,0.034612 1.626267,-0.068684 0.064931,-0.035397 1.614677,0.015466 0.072601,0.027322 1.614378,0.012894 0.069413,0.031116 0.084626,0.005208 0.072428,-0.027959 1.632915,-0.067447 0.082133,0.013466 0.064262,-0.035874 0.084902,0.003165
-16 -1 5 10.491290,0.005930 2.109826,0.022215 2.131789,0.064545 2.153114,-0.082855 2.070502,-0.004325 2.131068,0.042706 2.153715,-0.086126 1.637813,0.022977 1.576625,0.087057 1.575287,0.089219 1.618092,-0.010173 1.630507,0.018851 1.600652,-0.030020 1.621463,-0.081694 0.060316,-0.035487 0.078532,0.013312 0.079391,0.011234 1.606262,0.036527 0.081042,0.005306 0.064982,0.031338 0.076356,-0.017507 1.624223,-0.069060 0.061309,-0.034645 0.080599,0.007377 0.080342,0.008351 1.615764,-0.014345 0.079835,0.005811 1.623940,0.044463 0.081157,-0.004616 0.081175,-0.004500 0.063358,0.032842 1.615820,-0.069057 0.061997,-0.034106 1.603526,0.008904 0.070698,0.024744 1.602490,0.002211 0.067621,0.028729 0.080947,0.005814 0.068408,-0.027903 1.618338,-0.061441 0.078007,0.014436 0.062141,-0.033925 0.081475,0.001555
-16 -1 6 10.335524,0.006210 2.077500,0.024752 2.093335,0.058760 2.117578,-0.080217 2.038945,-0.002066 2.093465,0.037577 2.118848,-0.085934 1.620847,0.022483 1.564573,0.082591 1.561916,0.087225 1.609419,-0.004585 1.615128,0.021524 1.592470,-0.021467 1.605841,-0.076090 0.057722,-0.033428 0.073974,0.014063 0.075558,0.010400 1.589262,0.028675 0.076699,0.006600 0.062759,0.028851 0.072025,-0.017552 1.609788,-0.062298 0.058782,-0.032518 0.076436,0.007644 0.076796,0.006170 1.601523,-0.016477 0.075496,0.007115 1.609315,0.039127 0.077342,-0.002674 0.076975,-0.005286 0.060713,0.030792 1.603025,-0.067805 0.058860,-0.032442 1.590889,0.003387 0.068221,0.022107 1.589274,-0.007470 0.065336,0.026202 0.076777,0.006255 0.064174,-0.027429 1.601692,-0.054457 0.073459,0.015064 0.059709,-0.031702 0.077469,0.000124
-16 -1 7 10.160109,0.006328 2.041673,0.026946 2.051534,0.052878 2.078252,-0.076905 2.004186,0.000056 2.052569,0.032721 2.080121,-0.084855 1.602051,0.020790 1.551300,0.076662 1.547527,0.083354 1.598465,-0.000403 1.597834,0.022638 1.582361,-0.014150 1.588483,-0.069134 0.054940,-0.031138 0.069140,0.014482 0.071365,0.009522 1.571293,0.021523 0.071980,0.007601 0.060166,0.026267 0.067459,-0.017312 1.593237,-0.054801 0.056033,-0.030185 0.071937,0.007751 0.072728,0.004208 1.585502,-0.017467 0.070791,0.008107 1.592491,0.033530 0.073042,-0.000972 0.072414,-0.005875 0.057825,0.028552 1.588188,-0.065136 0.055592,-0.030494 1.576941,-0.000994 0.065259,0.019501 1.574893,-0.015755 0.062627,0.023627 0.072262,0.006533 0.059848,-0.026588 1.583543,-0.046955 0.068649,0.015362 0.057017,-0.029299 0.073037,-0.001103
-16 -1 8 9.968763,0.006294 2.003344,0.028752 2.007524,0.047049 2.036238,-0.073040 1.967192,0.002016 2.009483,0.028207 2.038629,-0.082953 1.581977,0.018239 1.536983,0.069742 1.532336,0.078010 1.585390,0.002486 1.579130,0.022409 1.570400,-0.008177 1.569840,-0.061344 0.052021,-0.028710 0.064181,0.014595 0.066937,0.008630 1.552738,0.015289 0.067044,0.008315 0.057270,0.023673 0.062786,-0.016827 1.575021,-0.047069 0.053115,-0.027735 0.067236,0.007714 0.068295,0.002497 1.568093,-0.017454 0.065883,0.008796 1.573978,0.028006 0.068415,0.000470 0.067637,-0.006271 0.054755,0.026207 1.571640,-0.061331 0.052253,-0.028353 1.561828,-0.004253 0.061914,0.016998 1.559468,-0.022413 0.059576,0.021083 0.067537,0.006659 0.055535,-0.025448 1.564378,-0.039363 0.063726,0.015359 0.054123,-0.026806 0.068331,-0.002111
-16 -1 9 9.765267,0.006124 1.963459,0.030141 1.962362,0.041399 1.992582,-0.068748 1.928870,0.003795 1.965235,0.024081 1.995417,-0.080315 1.561083,0.015179 1.521780,0.062290 1.516516,0.071638 1.570392,0.004268 1.559438,0.021125 1.556694,-0.003528 1.550291,-0.053213 0.049013,-0.026227 0.059228,0.014440 0.062391,0.007751 1.533854,0.010080 0.062036,0.008760 0.054148,0.021139 0.058119,-0.016142 1.555561,-0.039519 0.050083,-0.025252 0.062456,0.007551 0.063647,0.001049 1.549632,-0.016629 0.060914,0.009203 1.554237,0.022811 0.063613,0.001646 0.062773,-0.006490 0.051564,0.023836 1.553707,-0.056699 0.048899,-0.026105 1.545669,-0.006479 0.058295,0.014655 1.543089,-0.027367 0.056271,0.018635 0.062729,0.006649 0.051316,-0.024079 1.544575,-0.032043 0.058815,0.015095 0.051085,-0.024303 0.063491,-0.002903
-16 0 -9 9.772071,-0.003028 1.952308,-0.015115 1.998351,0.073384 1.975127,-0.042617 1.932623,-0.034126 1.999439,0.078102 1.966601,-0.026269 1.549632,-0.027874 1.555290,0.001269 1.560305,-0.005298 1.520149,-0.071626 1.533635,-0.027512 1.522172,-0.068259 1.542862,-0.001675 0.055231,-0.020425 0.062273,-0.009207 0.061946,0.010009 1.548528,0.035533 0.060315,-0.013312 0.051066,0.024775 0.063953,0.002331 1.545973,0.007403 0.054284,-0.021492 0.064012,-0.001624 0.053014,0.022844 1.540772,0.025812 0.058747,-0.014601 1.538411,-0.001387 0.054784,-0.020935 0.062968,0.007207 0.054695,0.021036 1.545728,0.006557 0.058207,-0.015499 1.555519,0.059037 0.049053,0.026414 1.559129,0.048368 0.049599,0.026136 0.063185,-0.006458 0.063733,-0.003980 1.538443,-0.013415 0.062708,-0.008013 0.053979,-0.021824 0.059869,0.014080
-16 0 -8 9.976912,-0.002849 1.993801,-0.014222 2.042321,0.078284 2.019971,-0.048176 1.971890,-0.033296 2.042493,0.080040 2.011351,-0.030516 1.570446,-0.029171 1.568776,0.005718 1.574553,-0.002957 1.536338,-0.076508 1.553821,-0.031128 1.537116,-0.076083 1.561057,-0.006774 0.058389,-0.023014 0.067336,-0.008784 0.066443,0.011060 1.568673,0.041964 0.065336,-0.013353 0.054201,0.027229 0.068817,0.001508 1.563417,-0.000258 0.057387,-0.024089 0.068836,-0.001137 0.057488,0.023984 1.558666,0.028210 0.063697,-0.014788 1.555851,0.005098 0.059424,-0.021847 0.067876,0.007060 0.057903,0.023542 1.562025,0.004154 0.061794,-0.017911 1.573467,0.063268 0.052460,0.028662 1.578074,0.055271 0.052745,0.028550 0.068041,-0.006443 0.068227,-0.005667 1.558039,-0.018348 0.067750,-0.007498 0.057153,-0.024334 0.064707,0.014495
-16 0 -7 10.170019,-0.002536 2.034079,-0.012997 2.084493,0.082690 2.063567,-0.053895 2.009921,-0.032111 2.083768,0.081214 2.054971,-0.035140 1.591041,-0.029466 1.580539,0.011567 1.587124,0.000655 1.551871,-0.080053 1.573954,-0.034050 1.551114,-0.083224 1.578684,-0.013245 0.061292,-0.025689 0.072333,-0.008087 0.070824,0.012110 1.588063,0.048351 0.070348,-0.013125 0.057219,0.029653 0.073543,0.000474 1.580108,-0.009474 0.060256,-0.026753 0.073542,-0.000521 0.062059,0.024873 1.575903,0.029926 0.068658,-0.014697 1.572760,0.012680 0.064144,-0.022503 0.072705,0.006734 0.060892,0.026105 1.577356,0.000675 0.065105,-0.020478 1.590010,0.066501 0.055860,0.030796 1.595572,0.061825 0.055820,0.030897 0.072812,-0.006291 0.072473,-0.007605 1.577250,-0.024061 0.072710,-0.006715 0.060124,-0.026886 0.069535,0.014699
-16 0 -6 10.347602,-0.002084 2.072179,-0.011426 2.123788,0.086450 2.104867,-0.059655 2.045792,-0.030588 2.122220,0.081556 2.096416,-0.040089 1.611102,-0.028542 1.590486,0.018869 1.597883,0.005717 1.566570,-0.081861 1.593735,-0.035923 1.564001,-0.089177 1.595524,-0.021048 0.063859,-0.028381 0.077117,-0.007094 0.074976,0.013127 1.606272,0.054342 0.075216,-0.012594 0.060062,0.031965 0.077990,-0.000771 1.595903,-0.020007 0.062816,-0.029409 0.078000,0.000226 0.066633,0.025446 1.592271,0.030729 0.073500,-0.014286 1.589005,0.021123 0.068839,-0.022844 0.077324,0.006211 0.063585,0.028655 1.591607,-0.003968 0.068033,-0.023143 1.604823,0.068420 0.059201,0.032727 1.611229,0.067563 0.058772,0.033094 0.077372,-0.005985 0.076324,-0.009772 1.595750,-0.030417 0.077441,-0.005646 0.062820,-0.029405 0.074231,0.014653
-16 0 -5 10.505901,-0.001496 2.107068,-0.009506 2.159076,0.089418 2.142749,-0.065319 2.078517,-0.028753 2.156754,0.081025 2.134569,-0.045289 1.630181,-0.026263 1.598552,0.027549 1.606713,0.012312 1.580216,-0.081608 1.612724,-0.036423 1.575598,-0.093434 1.611263,-0.030010 0.066017,-0.031002 0.081527,-0.005801 0.078778,0.014072 1.622770,0.059547 0.079785,-0.011738 0.062672,0.034076 0.082007,-0.002213 1.610595,-0.031460 0.064997,-0.031971 0.082069,0.001096 0.071093,0.025643 1.607476,0.030429 0.078071,-0.013526 1.604367,0.030071 0.073383,-0.022818 0.081586,0.005484 0.065910,0.031105 1.604626,-0.009783 0.070477,-0.025828 1.617576,0.068758 0.062417,0.034365 1.624645,0.071979 0.061548,0.035049 0.081581,-0.005516 0.079631,-0.012126 1.613084,-0.037186 0.081781,-0.004291 0.065172,-0.031807 0.078657,0.014327
-16 0 -4 10.641343,-0.000781 2.137702,-0.007243 2.189235,0.091470 2.176075,-0.070739 2.107096,-0.026640 2.186283,0.079613 2.168289,-0.050643 1.647710,-0.022612 1.604709,0.037380 1.613514,0.020393 1.592571,-0.079101 1.630355,-0.035310 1.585726,-0.095543 1.625492,-0.039810 0.067704,-0.033457 0.085389,-0.004220 0.082108,0.014907 1.636964,0.063576 0.083887,-0.010553 0.064993,0.035893 0.085441,-0.003824 1.623903,-0.043285 0.066744,-0.034339 0.085606,0.002071 0.075302,0.025419 1.621152,0.028909 0.082202,-0.012407 1.618530,0.039064 0.077629,-0.022388 0.085342,0.004557 0.067806,0.033362 1.616219,-0.016674 0.072352,-0.028441 1.627966,0.067334 0.065437,0.035619 1.635458,0.074575 0.064087,0.036670 0.085293,-0.004883 0.082251,-0.014605 1.628690,-0.044046 0.085561,-0.002666 0.067121,-0.033996 0.082661,0.013703
-16 0 -3 10.750701,0.000041 2.163085,-0.004658 2.213229,0.092510 2.203763,-0.075759 2.130579,-0.024289 2.209798,0.077346 2.196484,-0.056032 1.663030,-0.017724 1.608949,0.047972 1.618203,0.029750 1.603392,-0.074325 1.645973,-0.032483 1.594232,-0.095176 1.637734,-0.049985 0.068880,-0.035642 0.088539,-0.002386 0.084849,0.015591 1.648256,0.066088 0.087352,-0.009057 0.066971,0.037325 0.088147,-0.005557 1.635476,-0.054819 0.068016,-0.036414 0.088475,0.003125 0.079107,0.024747 1.632881,0.026151 0.085723,-0.010940 1.631083,0.047571 0.081417,-0.021537 0.088443,0.003446 0.069226,0.035328 1.626155,-0.024431 0.073595,-0.030878 1.635747,0.064087 0.068179,0.036411 1.643384,0.074930 0.066333,0.037871 0.088367,-0.004095 0.084067,-0.017129 1.641942,-0.050604 0.088617,-0.000809 0.068621,-0.035875 0.086089,0.012779
-16 0 -2 10.831248,0.000940 2.182338,-0.001787 2.230172,0.092479 2.224854,-0.080226 2.148134,-0.021747 2.226440,0.074283 2.218186,-0.061323 1.675456,-0.011884 1.611281,0.058790 1.620713,0.040000 1.612453,-0.067464 1.658890,-0.028016 1.600996,-0.092190 1.647483,-0.059964 0.069522,-0.037458 0.090827,-0.000355 0.086897,0.016091 1.656113,0.066837 0.090022,-0.007289 0.068556,0.038298 0.090007,-0.007355 1.644918,-0.065355 0.068788,-0.038098 0.090558,0.004222 0.082350,0.023630 1.642230,0.022255 0.088471,-0.009164 1.641553,0.055049 0.084586,-0.020275 0.090756,0.002185 0.070140,0.036911 1.634168,-0.032728 0.074171,-0.033032 1.640759,0.059098 0.070557,0.036683 1.648252,0.072761 0.068223,0.038583 0.090676,-0.003175 0.084993,-0.019604 1.652219,-0.056430 0.090806,0.001223 0.069638,-0.037356 0.088794,0.011575
-16 0 -1 10.880904,0.001882 2.194767,0.001322 2.239402,0.091359 2.238591,-0.084001 2.159107,-0.019063 2.235561,0.070514 2.232618,-0.066369 1.684347,-0.005509 1.611719,0.069197 1.621000,0.050608 1.619558,-0.058902 1.668471,-0.022170 1.605941,-0.086660 1.654263,-0.069118 0.069629,-0.038818 0.092141,0.001799 0.088173,0.016378 1.660140,0.065712 0.091767,-0.005308 0.069706,0.038752 0.090937,-0.009147 1.651812,-0.074213 0.069056,-0.039308 0.091765,0.005319 0.084881,0.022093 1.648793,0.017439 0.090310,-0.007139 1.649438,0.061005 0.086989,-0.018636 0.092179,0.000818 0.070533,0.038032 1.639982,-0.041151 0.074074,-0.034802 1.642945,0.052596 0.072481,0.036401 1.650027,0.067978 0.069698,0.038758 0.092120,-0.002154 0.084989,-0.021929 1.658980,-0.061106 0.092021,0.003354 0.070156,-0.038362 0.090654,0.010127
-16 0 0 10.898342,0.002828 2.199914,0.004604 2.240533,0.089176 2.244467,-0.086962 2.163077,-0.016284 2.236784,0.066155 2.239256,-0.071022 1.689195,0.000904 1.610276,0.078522 1.619045,0.060938 1.624552,-0.049184 1.674205,-0.015367 1.609027,-0.078889 1.657687,-0.076834 0.069218,-0.039654 0.092412,0.003989 0.088624,0.016436 1.660143,0.062756 0.092497,-0.003194 0.070380,0.038658 0.090893,-0.010857 1.655778,-0.080831 0.068827,-0.039984 0.092044,0.006371 0.086573,0.020192 1.652242,0.012019 0.091142,-0.004947 1.654278,0.065056 0.088503,-0.016680 0.092644,-0.000600 0.070407,0.038635 1.643328,-0.049227 0.073331,-0.036105 1.642353,0.044939 0.073868,0.035566 1.648805,0.060717 0.070703,0.038377 0.092632,-0.001072 0.084064,-0.024003 1.661837,-0.064277 0.092199,0.005498 0.070168,-0.038842 0.091575,0.008491
-16 0 1 10.883065,0.003736 2.197598,0.007988 2.233489,0.086000 2.242276,-0.089017 2.159893,-0.013459 2.230031,0.061340 2.237873,-0.075138 1.689687,0.006840 1.606966,0.086146 1.614866,0.070322 1.627317,-0.038946 1.675776,-0.008146 1.610240,-0.069377 1.657513,-0.082592 0.068319,-0.039929 0.091628,0.006122 0.088230,0.016261 1.656161,0.058170 0.092173,-0.001035 0.070551,0.038016 0.089882,-0.012414 1.656513,-0.084828 0.068123,-0.040093 0.091384,0.007332 0.087335,0.018005 1.652368,0.006371 0.090922,-0.002682 1.655710,0.066983 0.089047,-0.014487 0.092129,-0.002009 0.069777,0.038690 1.643985,-0.056485 0.071992,-0.036878 1.639123,0.036576 0.074646,0.034210 1.644794,0.051339 0.071189,0.037452 0.092189,0.000025 0.082272,-0.025737 1.660617,-0.065698 0.091332,0.007564 0.069684,-0.038771 0.091510,0.006735
-16 0 2 10.835435,0.004567 2.187926,0.011390 2.218515,0.081938 2.232121,-0.090107 2.149682,-0.010635 2.215533,0.056214 2.228550,-0.078588 1.685757,0.011847 1.601811,0.091580 1.608530,0.078148 1.627774,-0.028840 1.673104,-0.001078 1.609578,-0.058760 1.653681,-0.086026 0.066975,-0.039634 0.089830,0.008109 0.087008,0.015862 1.648456,0.052285 0.090811,0.001079 0.070200,0.036857 0.087957,-0.013752 1.653847,-0.086055 0.066974,-0.039634 0.089817,0.008164 0.087121,0.015626 1.649113,0.000891 0.089661,-0.000444 1.653524,0.066752 0.088587,-0.012152 0.090658,-0.003351 0.068671,0.038199 1.641804,-0.062500 0.070127,-0.037093 1.633463,0.027999 0.074761,0.032396 1.638276,0.040395 0.071121,0.036026 0.090811,0.001091 0.079710,-0.027060 1.655384,-0.065269 0.089468,0.009466 0.068721,-0.038156 0.090459,0.004933
-16 0 3 10.756658,0.005286 2.171287,0.014725 2.196153,0.077131 2.214409,-0.090210 2.132843,-0.007855 2.193815,0.050924 2.211673,-0.081265 1.677591,0.015592 1.594859,0.094525 1.600164,0.083934 1.625878,-0.019449 1.666349,0.005306 1.607041,-0.047723 1.646322,-0.086973 0.065234,-0.038793 0.087112,0.009873 0.085007,0.015261 1.637483,0.045522 0.088482,0.003061 0.069323,0.035240 0.085212,-0.014823 1.647767,-0.084600 0.065419,-0.038640 0.087414,0.008834 0.085937,0.013156 1.642574,-0.004064 0.087424,0.001675 1.647702,0.064512 0.087143,-0.009772 0.088302,-0.004572 0.067123,0.037194 1.636738,-0.066947 0.067816,-0.036752 1.625621,0.019684 0.074188,0.030210 1.629569,0.028558 0.070481,0.034167 0.088560,0.002083 0.076504,-0.027927 1.646429,-0.063045 0.086702,0.011129 0.067307,-0.037034 0.088472,0.003160
-16 0 4 10.648715,0.005867 2.148311,0.017908 2.167204,0.071740 2.189813,-0.089342 2.110011,-0.005159 2.165651,0.045609 2.187897,-0.083091 1.665599,0.017902 1.586192,0.094902 1.589947,0.087387 1.621621,-0.011225 1.655877,0.010593 1.602628,-0.036922 1.635739,-0.085479 0.063147,-0.037460 0.083606,0.011353 0.082306,0.014487 1.623820,0.038335 0.085299,0.004841 0.067933,0.033243 0.081772,-0.015593 1.638427,-0.080767 0.063498,-0.037167 0.084280,0.009323 0.083840,0.010693 1.632995,-0.008209 0.084323,0.003593 1.638416,0.060566 0.084786,-0.007442 0.085167,-0.005630 0.065177,0.035732 1.628851,-0.069632 0.065143,-0.035891 1.615858,0.012042 0.072933,0.027754 1.618984,0.016549 0.069273,0.031964 0.085534,0.002965 0.072798,-0.028322 1.634224,-0.059227 0.083167,0.012499 0.065479,-0.035468 0.085640,0.001483
-16 0 5 10.514262,0.006289 2.119825,0.020857 2.132667,0.065939 2.159220,-0.087555 2.082003,-0.002584 2.132007,0.040395 2.158090,-0.084021 1.650350,0.018770 1.575929,0.092850 1.578107,0.088424 1.615032,-0.004451 1.642208,0.014524 1.596339,-0.026908 1.622364,-0.081784 0.060765,-0.035710 0.079472,0.012511 0.079006,0.013579 1.608090,0.031158 0.081412,0.006364 0.066060,0.030960 0.077780,-0.016053 1.626129,-0.075015 0.061257,-0.035295 0.080541,0.009622 0.080930,0.008328 1.620729,-0.011361 0.080508,0.005251 1.626009,0.055320 0.081630,-0.005243 0.081384,-0.006494 0.062881,0.033892 1.618314,-0.070505 0.062193,-0.034572 1.604420,0.005383 0.071031,0.025135 1.606802,0.005046 0.067522,0.029515 0.081859,0.003712 0.068739,-0.028256 1.619351,-0.054128 0.079023,0.013541 0.063280,-0.033538 0.082089,-0.000042
-16 0 6 10.356489,0.006546 2.086786,0.023503 2.093660,0.059902 2.123662,-0.084931 2.049759,-0.000164 2.093967,0.035391 2.123273,-0.084044 1.632504,0.018337 1.564225,0.088686 1.564901,0.087168 1.606178,0.000763 1.625939,0.017012 1.588186,-0.018080 1.606698,-0.076278 0.058143,-0.033632 0.074880,0.013332 0.075224,0.012576 1.590890,0.024363 0.076987,0.007599 0.063751,0.028490 0.073389,-0.016208 1.611282,-0.067895 0.058745,-0.033118 0.076336,0.009737 0.077341,0.006131 1.606194,-0.013451 0.076145,0.006612 1.610942,0.049228 0.077817,-0.003240 0.077103,-0.007150 0.060288,0.031763 1.605389,-0.069654 0.059041,-0.032875 1.591529,-0.000106 0.068550,0.022455 1.593257,-0.005381 0.065276,0.026921 0.077675,0.004309 0.064467,-0.027764 1.602429,-0.048129 0.074439,0.014244 0.060761,-0.031336 0.077968,-0.001374
-16 0 7 10.178970,0.006638 2.050214,0.025785 2.051353,0.053797 2.084247,-0.081577 2.014271,0.002074 2.052667,0.030681 2.084539,-0.083187 1.612724,0.016850 1.551253,0.082847 1.550582,0.083903 1.595170,0.004460 1.607677,0.018123 1.578202,-0.010672 1.589255,-0.069438 0.055330,-0.031321 0.070000,0.013821 0.071083,0.011519 1.572732,0.018228 0.072195,0.008533 0.061066,0.025925 0.068744,-0.016083 1.594352,-0.059973 0.056011,-0.030731 0.071807,0.009680 0.073226,0.004157 1.589829,-0.014511 0.071407,0.007660 1.593733,0.042735 0.073507,-0.001477 0.072475,-0.007596 0.057453,0.029439 1.590397,-0.067281 0.055759,-0.030890 1.577369,-0.004354 0.065578,0.019806 1.578533,-0.014315 0.062603,0.024277 0.073128,0.004750 0.060107,-0.026903 1.584042,-0.041631 0.069578,0.014619 0.057977,-0.028956 0.073432,-0.002491
-16 0 8 9.985493,0.006576 2.011127,0.027662 2.006893,0.047773 2.042086,-0.077618 1.976525,0.004106 2.009217,0.026329 2.042991,-0.081504 1.591619,0.014608 1.537192,0.075831 1.535384,0.079026 1.582155,0.006797 1.587974,0.018039 1.566449,-0.004759 1.570509,-0.061770 0.052380,-0.028871 0.064984,0.014003 0.066704,0.010445 1.554011,0.012929 0.067198,0.009173 0.058079,0.023352 0.063979,-0.015714 1.575808,-0.051776 0.053108,-0.028227 0.067087,0.009473 0.068744,0.002437 1.572047,-0.014653 0.066458,0.008401 1.574900,0.036233 0.068862,0.000023 0.067645,-0.007845 0.054437,0.027009 1.573683,-0.063665 0.052409,-0.028710 1.562092,-0.007398 0.062218,0.017263 1.562769,-0.021514 0.059582,0.021664 0.068359,0.005040 0.055762,-0.025739 1.564688,-0.035012 0.064594,0.014692 0.054989,-0.026488 0.068635,-0.003385
-16 0 9 9.779904,0.006376 1.970490,0.029107 1.961347,0.041958 1.998234,-0.073187 1.937446,0.005913 1.964652,0.022375 1.999681,-0.079077 1.569692,0.011923 1.522203,0.068130 1.519497,0.072985 1.567309,0.008002 1.567297,0.017015 1.553017,-0.000289 1.550857,-0.053751 0.049341,-0.026368 0.059968,0.013913 0.062202,0.009386 1.534991,0.008544 0.062139,0.009543 0.054867,0.020842 0.059211,-0.015142 1.556080,-0.043744 0.050089,-0.025689 0.062298,0.009142 0.064048,0.000983 1.553204,-0.014046 0.061443,0.008858 1.554910,0.030037 0.064035,0.001253 0.062741,-0.007915 0.051297,0.024554 1.555583,-0.059125 0.049043,-0.026423 1.545817,-0.009352 0.058581,0.014883 1.546067,-0.026900 0.056301,0.019150 0.063497,0.005193 0.051515,-0.024344 1.544748,-0.028597 0.059614,0.014501 0.051858,-0.024009 0.063719,-0.004060
-16 1 -9 9.755833,-0.002830 1.954470,-0.018292 1.995737,0.076069 1.967777,-0.042936 1.935705,-0.035436 1.995516,0.075571 1.958403,-0.023531 1.552167,-0.022462 1.548490,-0.002552 1.554550,-0.010103 1.520085,-0.069998 1.537290,-0.021604 1.519739,-0.070925 1.537984,-0.003525 0.055019,-0.020150 0.061635,-0.009775 0.060867,0.011471 1.545959,0.030263 0.060344,-0.012495 0.051322,0.024073 0.063418,0.003444 1.544627,0.005478 0.053811,-0.021511 0.063671,-0.000100 0.052819,0.022567 1.540245,0.021202 0.058153,-0.014895 1.539288,-0.000624 0.054136,-0.021153 0.062957,0.005789 0.053959,0.021349 1.543068,0.009746 0.057823,-0.015434 1.554028,0.059148 0.048731,0.026265 1.557123,0.052393 0.048989,0.026249 0.062340,-0.007903 0.063331,-0.003994 1.537328,-0.009725 0.062071,-0.008665 0.054162,-0.021124 0.060161,0.012834
-16 1 -8 9.960409,-0.002630 1.995841,-0.017390 2.039046,0.080928 2.012252,-0.048615 1.974990,-0.034525 2.037897,0.077245 2.002693,-0.027487 1.573577,-0.023778 1.561552,0.001470 1.568585,-0.008583 1.536083,-0.074179 1.558084,-0.025019 1.534255,-0.078515 1.555858,-0.008279 0.058169,-0.022699 0.066652,-0.009424 0.065222,0.012678 1.566013,0.035547 0.065333,-0.012456 0.054507,0.026444 0.068269,0.002751 1.562028,-0.002346 0.056864,-0.024100 0.068413,0.000546 0.057263,0.023681 1.558192,0.023600 0.063044,-0.015123 1.556839,0.006478 0.058708,-0.022094 0.067819,0.005494 0.057074,0.023880 1.559310,0.007762 0.061372,-0.017827 1.571903,0.063000 0.052104,0.028493 1.576146,0.059643 0.052066,0.028670 0.067130,-0.008049 0.067780,-0.005670 1.556853,-0.013526 0.067071,-0.008231 0.057387,-0.023549 0.064995,0.013120
-16 1 -7 10.153309,-0.002298 2.035959,-0.016126 2.080506,0.085256 2.055527,-0.054477 2.013003,-0.033226 2.078468,0.078162 2.045896,-0.031824 1.594829,-0.024282 1.572959,0.006948 1.581039,-0.005816 1.551345,-0.076918 1.578857,-0.027915 1.547772,-0.085275 1.573218,-0.014288 0.061067,-0.025332 0.071612,-0.008802 0.069457,0.013884 1.585342,0.040732 0.070301,-0.012150 0.057576,0.028784 0.072995,0.001851 1.578678,-0.011715 0.059683,-0.026755 0.073027,0.001321 0.061799,0.024547 1.575505,0.025453 0.067949,-0.015076 1.573814,0.014795 0.063361,-0.022781 0.072588,0.005021 0.059969,0.026467 1.574618,0.004688 0.064647,-0.020372 1.588373,0.065773 0.055470,0.030607 1.593765,0.066504 0.055072,0.031025 0.071845,-0.008060 0.071982,-0.007593 1.575977,-0.017989 0.071999,-0.007532 0.060413,-0.026014 0.069806,0.013195
-16 1 -6 10.330727,-0.001830 2.073865,-0.014487 2.119051,0.088897 2.096569,-0.060403 2.048823,-0.031554 2.116200,0.078262 2.086987,-0.036499 1.615596,-0.023779 1.582636,0.013968 1.591797,-0.001586 1.565685,-0.077836 1.599297,-0.029971 1.560132,-0.090691 1.589861,-0.021520 0.063633,-0.027980 0.076370,-0.007886 0.073465,0.015053 1.603525,0.045517 0.075113,-0.011546 0.060470,0.031015 0.077459,0.000738 1.594430,-0.022388 0.062194,-0.029400 0.077382,0.002222 0.066336,0.025099 1.591973,0.026545 0.072742,-0.014712 1.590065,0.024080 0.067993,-0.023156 0.077133,0.004357 0.062568,0.029038 1.588874,0.000413 0.067542,-0.023013 1.603112,0.067162 0.058775,0.032521 1.609586,0.072494 0.057957,0.033228 0.076362,-0.007915 0.075792,-0.009742 1.594370,-0.023022 0.076711,-0.006549 0.063167,-0.028448 0.074470,0.013026
-16 1 -5 10.488885,-0.001229 2.108534,-0.012470 2.153571,0.091712 2.134269,-0.066255 2.081467,-0.029535 2.150017,0.077513 2.124862,-0.041447 1.635414,-0.022138 1.590538,0.022492 1.600752,0.004238 1.578880,-0.076647 1.618947,-0.030889 1.571166,-0.094261 1.605485,-0.029822 0.065794,-0.030560 0.080767,-0.006669 0.077130,0.016141 1.620037,0.049579 0.079615,-0.010626 0.063129,0.033049 0.081510,-0.000576 1.609072,-0.033965 0.064331,-0.031950 0.081339,0.003234 0.070756,0.025281 1.607306,0.026689 0.077272,-0.014001 1.605362,0.033952 0.072482,-0.023165 0.081309,0.003500 0.064804,0.031507 1.601928,-0.005098 0.069959,-0.025672 1.615790,0.066916 0.061957,0.034143 1.623201,0.077090 0.060669,0.035190 0.080543,-0.007600 0.079061,-0.012075 1.611578,-0.028454 0.081046,-0.005278 0.065579,-0.030768 0.078848,0.012588
-16 1 -4 10.624190,-0.000505 2.138927,-0.010090 2.182965,0.093579 2.167505,-0.071881 2.109942,-0.027207 2.178855,0.075913 2.158396,-0.046578 1.653685,-0.019331 1.596645,0.032325 1.607808,0.011660 1.590693,-0.073201 1.637217,-0.030436 1.580710,-0.095555 1.619687,-0.038905 0.067488,-0.032975 0.084633,-0.005161 0.080336,0.017103 1.634284,0.052603 0.083639,-0.009389 0.065492,0.034797 0.084995,-0.002068 1.622318,-0.045896 0.066039,-0.034307 0.084760,0.004334 0.074923,0.025047 1.621137,0.025760 0.081375,-0.012930 1.619381,0.043916 0.076683,-0.022771 0.084966,0.002460 0.066620,0.033779 1.613580,-0.011771 0.071812,-0.028259 1.626101,0.064878 0.064944,0.035385 1.634239,0.079785 0.063152,0.036818 0.084248,-0.007106 0.081651,-0.014530 1.627037,-0.034035 0.084839,-0.003734 0.067586,-0.032883 0.082788,0.011866
-16 1 -3 10.733398,0.000321 2.164059,-0.007371 2.206220,0.094408 2.195201,-0.077123 2.133303,-0.024617 2.201726,0.073497 2.186512,-0.051783 1.669722,-0.015452 1.600956,0.043102 1.612876,0.020520 1.600892,-0.067538 1.653424,-0.028498 1.588627,-0.094282 1.631991,-0.048348 0.068673,-0.035124 0.087804,-0.003394 0.082973,0.017894 1.645666,0.054322 0.087019,-0.007854 0.067503,0.036173 0.087770,-0.003699 1.633814,-0.057520 0.067280,-0.036370 0.087513,0.005490 0.078686,0.024373 1.633044,0.023719 0.084881,-0.011511 1.631711,0.053397 0.080439,-0.021956 0.087960,0.001259 0.067972,0.035757 1.623593,-0.019418 0.073040,-0.030671 1.633795,0.061016 0.067655,0.036169 1.642398,0.080149 0.065350,0.038027 0.087336,-0.006438 0.083445,-0.017030 1.640123,-0.039453 0.087925,-0.001949 0.069138,-0.034699 0.086136,0.010866
-16 1 -2 10.813769,0.001221 2.183059,-0.004357 2.222473,0.094147 2.216410,-0.081824 2.150726,-0.021816 2.217793,0.070329 2.208250,-0.056934 1.682800,-0.010731 1.603477,0.054296 1.615873,0.030481 1.609269,-0.059900 1.666852,-0.025107 1.594817,-0.090348 1.641883,-0.057628 0.069327,-0.036912 0.090132,-0.001421 0.084944,0.018474 1.653645,0.054557 0.089600,-0.006064 0.069110,0.037103 0.089714,-0.005413 1.643158,-0.068128 0.068030,-0.038043 0.089484,0.006660 0.081889,0.023260 1.642586,0.020629 0.087631,-0.009777 1.641883,0.061799 0.083593,-0.020727 0.090162,-0.000066 0.068833,0.037347 1.631696,-0.027731 0.073608,-0.032803 1.638712,0.055447 0.070007,0.036439 1.647494,0.077897 0.067204,0.038747 0.089681,-0.005612 0.084360,-0.019480 1.650221,-0.044360 0.090162,0.000020 0.070199,-0.036131 0.088750,0.009610
-16 1 -1 10.863215,0.002158 2.195243,-0.001102 2.231086,0.092785 2.230372,-0.085835 2.161565,-0.018861 2.226426,0.066504 2.222838,-0.061891 1.692242,-0.005511 1.604213,0.065264 1.616728,0.041039 1.615657,-0.050725 1.676834,-0.020464 1.599223,-0.083886 1.648872,-0.066167 0.069446,-0.038251 0.091501,0.000688 0.086172,0.018811 1.657819,0.053242 0.091257,-0.004079 0.070267,0.037533 0.090738,-0.007145 1.649934,-0.077042 0.068285,-0.039245 0.090591,0.007798 0.084385,0.021735 1.649347,0.016665 0.089487,-0.007789 1.649415,0.068574 0.085997,-0.019118 0.091475,-0.001466 0.069192,0.038471 1.637602,-0.036301 0.073511,-0.034554 1.640793,0.048432 0.071910,0.036161 1.649474,0.072942 0.068657,0.038929 0.091181,-0.004654 0.084355,-0.021780 1.656794,-0.048406 0.091441,0.002104 0.070747,-0.037106 0.090509,0.008137
-16 1 0 10.880410,0.003094 2.200162,0.002325 2.231693,0.090358 2.236582,-0.089030 2.165405,-0.015810 2.227265,0.062140 2.229753,-0.066510 1.697503,-0.000212 1.603162,0.075312 1.615393,0.051571 1.619933,-0.040599 1.682833,-0.014917 1.601828,-0.075260 1.652553,-0.073397 0.069047,-0.039077 0.091841,0.002847 0.086610,0.018887 1.657985,0.050445 0.091904,-0.001979 0.070934,0.037433 0.090794,-0.008824 1.653762,-0.083699 0.068053,-0.039916 0.090786,0.008857 0.086048,0.019853 1.652985,0.012090 0.090353,-0.005626 1.653865,0.073292 0.087530,-0.017186 0.091838,-0.002886 0.069052,0.039073 1.641040,-0.044656 0.072776,-0.035842 1.640085,0.040359 0.073283,0.035335 1.648419,0.065432 0.069655,0.038555 0.091768,-0.003602 0.083439,-0.023833 1.659466,-0.051286 0.091696,0.004216 0.070776,-0.037574 0.091328,0.006505
-16 1 1 10.864865,0.003989 2.197640,0.005844 2.224233,0.086943 2.234824,-0.091309 2.162100,-0.012720 2.220242,0.057372 2.228760,-0.070649 1.698244,0.004729 1.600319,0.083778 1.611853,0.061402 1.622018,-0.030185 1.684512,-0.008919 1.602639,-0.065023 1.652665,-0.078829 0.068160,-0.039351 0.091136,0.004965 0.086238,0.018696 1.654170,0.046360 0.091507,0.000149 0.071083,0.036805 0.089884,-0.010378 1.654346,-0.087717 0.067356,-0.040022 0.090063,0.009790 0.086789,0.017690 1.653276,0.007232 0.090181,-0.003381 1.654895,0.075693 0.088110,-0.015012 0.091234,-0.004264 0.068430,0.039122 1.641784,-0.052310 0.071452,-0.036607 1.636732,0.031702 0.074053,0.033994 1.644527,0.055739 0.070149,0.037637 0.091414,-0.002498 0.081666,-0.025548 1.658073,-0.052776 0.090915,0.006269 0.070292,-0.037510 0.091163,0.004781
-16 1 2 10.816957,0.004802 2.187790,0.009370 2.208961,0.082655 2.225188,-0.092606 2.151779,-0.009647 2.205594,0.052342 2.219931,-0.074176 1.694382,0.008920 1.595689,0.090121 1.606145,0.069891 1.621870,-0.020141 1.681779,-0.002964 1.601671,-0.053851 1.649128,-0.082116 0.066825,-0.039065 0.089423,0.006955 0.085070,0.018248 1.646629,0.041284 0.090087,0.002216 0.070697,0.035678 0.088054,-0.011743 1.651526,-0.088946 0.066225,-0.039564 0.088457,0.010560 0.086564,0.015340 1.650150,0.002440 0.088979,-0.001151 1.652325,0.075715 0.087700,-0.012688 0.089692,-0.005545 0.067352,0.038621 1.639684,-0.058817 0.069607,-0.036820 1.630949,0.022964 0.074169,0.032199 1.638078,0.044431 0.070105,0.036216 0.090133,-0.001391 0.079132,-0.026858 1.652690,-0.052769 0.089140,0.008177 0.069314,-0.036923 0.090021,0.003038
-16 1 3 10.737914,0.005502 2.170999,0.012814 2.186424,0.077640 2.208064,-0.092890 2.134844,-0.006641 2.183846,0.047194 2.203634,-0.076983 1.686100,0.012069 1.589297,0.093983 1.598365,0.076510 1.619481,-0.011036 1.674795,0.002482 1.598940,-0.042454 1.642059,-0.083094 0.065092,-0.038243 0.086789,0.008738 0.083154,0.017566 1.635810,0.035580 0.087716,0.004139 0.069774,0.034109 0.085393,-0.012868 1.645300,-0.087472 0.064696,-0.038572 0.086042,0.011139 0.085379,0.012901 1.643693,-0.001961 0.086809,0.000970 1.646156,0.073501 0.086320,-0.010312 0.087287,-0.006677 0.065852,0.037603 1.634694,-0.063823 0.067321,-0.036483 1.622991,0.014625 0.073606,0.030035 1.629390,0.032201 0.069504,0.034361 0.087983,-0.000324 0.075960,-0.027716 1.643616,-0.051285 0.086461,0.009865 0.067872,-0.035846 0.087956,0.001347
-16 1 4 10.629742,0.006060 2.147900,0.016090 2.157424,0.072065 2.184106,-0.092174 2.111928,-0.003751 2.155767,0.042061 2.180506,-0.078986 1.673817,0.014019 1.581204,0.095232 1.588674,0.080911 1.614865,-0.003290 1.663938,0.007048 1.594453,-0.031493 1.631751,-0.081793 0.063010,-0.036937 0.083365,0.010254 0.080563,0.016687 1.622284,0.029626 0.084511,0.005849 0.068331,0.032174 0.082022,-0.013718 1.635833,-0.083594 0.062809,-0.037105 0.082922,0.011512 0.083292,0.010471 1.634143,-0.005704 0.083780,0.002901 1.636581,0.069363 0.084035,-0.007977 0.084125,-0.007623 0.063969,0.036125 1.626880,-0.067100 0.064678,-0.035632 1.613127,0.007089 0.072368,0.027602 1.618783,0.019785 0.068346,0.032160 0.085057,0.000662 0.072293,-0.028108 1.631330,-0.048462 0.083009,0.011276 0.066003,-0.034340 0.085063,-0.000229
-16 1 5 10.495123,0.006460 2.119319,0.019117 2.122951,0.066107 2.154181,-0.090503 2.083845,-0.001017 2.122311,0.037062 2.151395,-0.080132 1.658127,0.014754 1.571512,0.093956 1.577286,0.082950 1.608066,0.002855 1.649750,0.010494 1.588212,-0.021506 1.618630,-0.078424 0.060633,-0.035220 0.079304,0.011461 0.077391,0.015652 1.606674,0.023776 0.080620,0.007295 0.066401,0.029964 0.078084,-0.014277 1.623436,-0.077771 0.060608,-0.035241 0.079221,0.011675 0.080401,0.008138 1.621852,-0.008612 0.080037,0.004583 1.623951,0.063732 0.080956,-0.005766 0.080340,-0.008358 0.061750,0.034266 1.616416,-0.068568 0.061758,-0.034327 1.601613,0.000647 0.070491,0.025008 1.606549,0.007877 0.066654,0.029712 0.081476,0.001537 0.068276,-0.028044 1.616420,-0.044540 0.078937,0.012375 0.063754,-0.032481 0.081470,-0.001638
-16 1 6 10.337274,0.006693 2.086207,0.021827 2.084115,0.059942 2.119300,-0.087957 2.051531,0.001524 2.084553,0.032297 2.117296,-0.080405 1.639717,0.014388 1.560359,0.090438 1.564449,0.082691 1.599155,0.007339 1.632859,0.012728 1.580226,-0.012868 1.603199,-0.073337 0.058014,-0.033180 0.074777,0.012341 0.073750,0.014507 1.589576,0.018323 0.076207,0.008449 0.064033,0.027573 0.073728,-0.014549 1.608525,-0.070552 0.058139,-0.033073 0.075074,0.011640 0.076838,0.005973 1.607244,-0.010605 0.075743,0.005976 1.608732,0.057097 0.077221,-0.003743 0.076077,-0.008874 0.059242,0.032116 1.603566,-0.068286 0.058638,-0.032647 1.588676,-0.004534 0.068041,0.022351 1.592934,-0.002939 0.064476,0.027116 0.077377,0.002278 0.064047,-0.027559 1.599505,-0.039820 0.074414,0.013148 0.061181,-0.030360 0.077326,-0.002845
-16 1 7 10.159788,0.006763 2.049581,0.024162 2.042072,0.053735 2.080548,-0.084642 2.015976,0.003844 2.043609,0.027845 2.079283,-0.079821 1.619287,0.013126 1.547905,0.085097 1.550419,0.080373 1.588232,0.010253 1.613905,0.013791 1.570515,-0.005778 1.585973,-0.066972 0.055204,-0.030910 0.069950,0.012899 0.069754,0.013299 1.571503,0.013477 0.071442,0.009302 0.061293,0.025092 0.069103,-0.014550 1.591571,-0.062507 0.055453,-0.030695 0.070620,0.011426 0.072756,0.004027 1.590763,-0.011697 0.071070,0.007063 1.591440,0.049946 0.072988,-0.001954 0.071487,-0.009174 0.056498,0.029769 1.588652,-0.066430 0.055389,-0.030682 1.574506,-0.008410 0.065104,0.019725 1.578130,-0.012237 0.061873,0.024467 0.072905,0.002876 0.059729,-0.026708 1.581166,-0.034628 0.069603,0.013600 0.058340,-0.028065 0.072785,-0.003833
-16 1 8 9.966470,0.006679 2.010456,0.026082 1.997953,0.047637 2.039022,-0.080684 1.978163,0.005920 2.000576,0.023759 2.038439,-0.078425 1.597483,0.011222 1.534317,0.078426 1.535432,0.076355 1.575426,0.011799 1.593476,0.013832 1.559124,-0.000273 1.567430,-0.059794 0.052257,-0.028502 0.064977,0.013154 0.065521,0.012069 1.552852,0.009362 0.066484,0.009863 0.058255,0.022603 0.064344,-0.014313 1.573043,-0.054162 0.052599,-0.028199 0.065986,0.011059 0.068311,0.002332 1.572834,-0.011975 0.066179,0.007848 1.572584,0.042716 0.068416,-0.000425 0.066708,-0.009275 0.053575,0.027316 1.572020,-0.063264 0.052071,-0.028524 1.559254,-0.011044 0.061783,0.017202 1.562288,-0.019767 0.058923,0.021847 0.068199,0.003330 0.055424,-0.025557 1.561895,-0.029275 0.064655,0.013755 0.055297,-0.025683 0.067999,-0.004596
-16 1 9 9.761174,0.006460 1.969794,0.027566 1.952809,0.041772 1.995763,-0.076218 1.939012,0.007736 1.956473,0.020071 1.995801,-0.076292 1.574840,0.008941 1.519749,0.070926 1.519686,0.071062 1.560890,0.012242 1.572068,0.013060 1.546123,0.003737 1.547969,-0.052252 0.049221,-0.026040 0.059992,0.013140 0.061161,0.010853 1.533889,0.006020 0.061473,0.010156 0.054998,0.020174 0.059569,-0.013874 1.553367,-0.045965 0.049628,-0.025671 0.061290,0.010569 0.063654,0.000900 1.553825,-0.011577 0.061215,0.008350 1.552620,0.035762 0.063656,0.000838 0.061867,-0.009200 0.050527,0.024836 1.554002,-0.059098 0.048737,-0.026259 1.543038,-0.012571 0.058186,0.014838 1.545515,-0.025450 0.055713,0.019324 0.063388,0.003645 0.051215,-0.024177 1.542069,-0.024034 0.059701,0.013649 0.052113,-0.023290 0.063107,-0.005145
-16 2 -9 9.706741,-0.002632 1.949222,-0.021026 1.985328,0.077321 1.952884,-0.042449 1.931733,-0.036170 1.983663,0.071618 1.942942,-0.020259 1.551603,-0.016870 1.538813,-0.006886 1.545941,-0.015137 1.517197,-0.065338 1.538091,-0.015679 1.514571,-0.070394 1.530731,-0.004327 0.054227,-0.019530 0.060265,-0.010152 0.059012,0.012681 1.540629,0.024050 0.059638,-0.011488 0.051054,0.022972 0.062069,0.004458 1.539710,0.003456 0.052797,-0.021150 0.062459,0.001372 0.052095,0.021902 1.536868,0.016431 0.056900,-0.014908 1.536959,0.000209 0.052943,-0.020991 0.062096,0.004318 0.052682,0.021276 1.537576,0.013141 0.056787,-0.015093 1.549127,0.056880 0.047973,0.025646 1.551789,0.054199 0.047954,0.025896 0.060681,-0.009158 0.062164,-0.003937 1.533912,-0.005247 0.060687,-0.009142 0.053758,-0.020076 0.059678,0.011406
-16 2 -8 9.908696,-0.002421 1.989750,-0.020126 2.027235,0.082033 1.996222,-0.048126 1.970357,-0.035200 2.024645,0.072967 1.986023,-0.023841 1.573301,-0.018137 1.551331,-0.003527 1.559639,-0.014577 1.532813,-0.068510 1.559208,-0.018791 1.528488,-0.077321 1.548113,-0.008501 0.057326,-0.021982 0.065143,-0.009870 0.063142,0.014006 1.560358,0.028007 0.064500,-0.011365 0.054243,0.025207 0.066809,0.003899 1.556796,-0.004271 0.055762,-0.023672 0.067023,0.002158 0.056437,0.022958 1.554680,0.018748 0.061646,-0.015162 1.554384,0.007677 0.057373,-0.021930 0.066812,0.003884 0.055667,0.023771 1.553591,0.011709 0.060244,-0.017413 1.566689,0.060116 0.051269,0.027797 1.570576,0.061500 0.050930,0.028264 0.065308,-0.009450 0.066489,-0.005569 1.553167,-0.007783 0.065552,-0.008788 0.056983,-0.022363 0.064412,0.011555
-16 2 -7 10.099124,-0.002082 2.028988,-0.018841 2.067251,0.086186 2.038408,-0.054001 2.007676,-0.033817 2.063795,0.073581 2.028057,-0.027800 1.594860,-0.018782 1.562262,0.001278 1.571846,-0.012847 1.547610,-0.070180 1.580300,-0.021544 1.541350,-0.083291 1.564996,-0.013779 0.060182,-0.024512 0.069969,-0.009325 0.067148,0.015331 1.579373,0.031801 0.069327,-0.010984 0.057319,0.027408 0.071437,0.003141 1.573118,-0.013464 0.058498,-0.026254 0.071445,0.003070 0.060863,0.023772 1.571860,0.020653 0.066404,-0.015150 1.571170,0.016414 0.061879,-0.022622 0.071420,0.003277 0.058434,0.026318 1.568683,0.009212 0.063434,-0.019877 1.582849,0.062226 0.054556,0.029835 1.587987,0.068391 0.053833,0.030565 0.069865,-0.009612 0.070571,-0.007439 1.571968,-0.010851 0.070351,-0.008177 0.060019,-0.024686 0.069107,0.011499
-16 2 -6 10.274258,-0.001612 2.066001,-0.017160 2.104349,0.089629 2.078444,-0.059960 2.042790,-0.032035 2.100124,0.073410 2.068057,-0.032104 1.615951,-0.018636 1.571552,0.007647 1.582467,-0.009700 1.561403,-0.070016 1.601049,-0.023661 1.553016,-0.087811 1.581197,-0.020140 0.062715,-0.027056 0.074604,-0.008495 0.070930,0.016615 1.597269,0.035195 0.073987,-0.010316 0.060221,0.029502 0.075819,0.002176 1.588536,-0.023886 0.060934,-0.028824 0.075602,0.004099 0.065281,0.024282 1.588207,0.021948 0.071053,-0.014829 1.587163,0.026167 0.066365,-0.023009 0.075793,0.002490 0.060912,0.028846 1.582741,0.005520 0.066255,-0.022431 1.597295,0.062929 0.057781,0.031676 1.603638,0.074394 0.056618,0.032716 0.074237,-0.009619 0.074270,-0.009525 1.589991,-0.014407 0.074947,-0.007291 0.062790,-0.026978 0.073640,0.011210
-16 2 -5 10.430359,-0.001013 2.099795,-0.015085 2.137459,0.092228 2.115262,-0.065866 2.074745,-0.029882 2.132600,0.072431 2.104960,-0.036697 1.636102,-0.017579 1.579176,0.015582 1.591409,-0.004959 1.573978,-0.067783 1.620993,-0.024876 1.563335,-0.090414 1.596431,-0.027460 0.064853,-0.029531 0.078896,-0.007371 0.074382,0.017809 1.613541,0.037943 0.078328,-0.009348 0.062888,0.031409 0.079812,0.001008 1.602845,-0.035145 0.063006,-0.031299 0.079360,0.005224 0.069577,0.024433 1.603441,0.022459 0.075450,-0.014171 1.602130,0.036546 0.070712,-0.023041 0.079789,0.001525 0.063037,0.031270 1.595612,0.000575 0.068611,-0.025000 1.609706,0.062005 0.060881,0.033234 1.617131,0.078995 0.059234,0.034630 0.078295,-0.009451 0.077443,-0.011787 1.606789,-0.018343 0.079185,-0.006123 0.065225,-0.029161 0.077875,0.010667
-16 2 -4 10.563871,-0.000298 2.129364,-0.012633 2.165530,0.093867 2.147776,-0.071570 2.102574,-0.027399 2.160204,0.070652 2.137682,-0.041501 1.654709,-0.015572 1.585125,0.024931 1.598581,0.001432 1.585109,-0.063396 1.639536,-0.024974 1.572168,-0.090718 1.610315,-0.035495 0.066537,-0.031847 0.082682,-0.005960 0.077397,0.018866 1.627616,0.039814 0.082191,-0.008082 0.065257,0.033043 0.083266,-0.000341 1.615767,-0.046709 0.064663,-0.033584 0.082589,0.006419 0.073619,0.024185 1.617203,0.022056 0.079436,-0.013163 1.615752,0.047037 0.074783,-0.022679 0.083266,0.000397 0.064757,0.033498 1.607104,-0.005583 0.070421,-0.027498 1.619786,0.059332 0.063787,0.034424 1.628102,0.081694 0.061629,0.036218 0.081903,-0.009097 0.079958,-0.014166 1.621816,-0.022493 0.082906,-0.004684 0.067260,-0.031151 0.081663,0.009864
-16 2 -3 10.671581,0.000513 2.153755,-0.009835 2.187595,0.094465 2.174951,-0.076912 2.125365,-0.024634 2.181995,0.068113 2.165185,-0.046417 1.671073,-0.012676 1.589408,0.035371 1.603893,0.009377 1.594582,-0.056955 1.655991,-0.023833 1.579401,-0.088489 1.622387,-0.043882 0.067724,-0.033908 0.085803,-0.004291 0.079873,0.019736 1.638910,0.040627 0.085414,-0.006539 0.067269,0.034326 0.086043,-0.001840 1.626959,-0.057943 0.065866,-0.035582 0.085163,0.007646 0.077262,0.023514 1.629082,0.020684 0.082850,-0.011813 1.627635,0.057048 0.078428,-0.021907 0.086085,-0.000865 0.066032,0.035435 1.616980,-0.012794 0.071625,-0.029825 1.627296,0.054917 0.066422,0.035173 1.636253,0.082073 0.063748,0.037398 0.084928,-0.008554 0.081701,-0.016586 1.634473,-0.026635 0.085953,-0.003004 0.068843,-0.032860 0.084857,0.008808
-16 2 -2 10.750784,0.001392 2.172130,-0.006739 2.202838,0.093978 2.195866,-0.081734 2.142321,-0.021645 2.197176,0.064886 2.186540,-0.051328 1.684461,-0.009063 1.592033,0.046416 1.607254,0.018599 1.602213,-0.048758 1.669635,-0.021454 1.584959,-0.083693 1.632147,-0.052167 0.068390,-0.035623 0.088115,-0.002413 0.081723,0.020376 1.646900,0.040274 0.087852,-0.004763 0.068870,0.035189 0.088021,-0.003438 1.636033,-0.068169 0.066593,-0.037203 0.086980,0.008860 0.080355,0.022423 1.638642,0.018376 0.085536,-0.010155 1.637334,0.065957 0.081495,-0.020730 0.088129,-0.002223 0.066839,0.036991 1.624974,-0.020783 0.072188,-0.031882 1.632076,0.048908 0.068702,0.035425 1.641397,0.079854 0.065538,0.038100 0.087248,-0.007832 0.082594,-0.018957 1.644167,-0.030509 0.088186,-0.001133 0.069933,-0.034208 0.087321,0.007526
-16 2 -1 10.799415,0.002305 2.183830,-0.003404 2.210657,0.092404 2.209785,-0.085887 2.152819,-0.018495 2.205155,0.061067 2.201000,-0.056102 1.694183,-0.005002 1.593000,0.057448 1.608576,0.028654 1.607861,-0.039281 1.679794,-0.017980 1.588808,-0.076522 1.639111,-0.059843 0.068529,-0.036910 0.089506,-0.000392 0.082877,0.020751 1.651187,0.038744 0.089386,-0.002816 0.070013,0.035581 0.089111,-0.005077 1.642587,-0.076740 0.066841,-0.038366 0.087964,0.010012 0.082757,0.020938 1.645468,0.015260 0.087365,-0.008244 1.644395,0.073194 0.083843,-0.019180 0.089306,-0.003626 0.067168,0.038089 1.630805,-0.029168 0.072107,-0.033572 1.634070,0.041594 0.070544,0.035151 1.643473,0.074959 0.066943,0.038281 0.088763,-0.006954 0.082598,-0.021184 1.650391,-0.033843 0.089497,0.000861 0.070506,-0.035128 0.088943,0.006059
-16 2 0 10.816169,0.003213 2.188425,0.000097 2.210717,0.089785 2.216211,-0.089241 2.156461,-0.015247 2.205592,0.056774 2.208056,-0.060603 1.699682,-0.000830 1.592300,0.067785 1.607791,0.038962 1.611437,-0.029130 1.685921,-0.013681 1.590950,-0.067382 1.642875,-0.066405 0.068157,-0.037706 0.089905,0.001692 0.083291,0.020841 1.651566,0.036127 0.089939,-0.000772 0.070658,0.035476 0.089263,-0.006690 1.646253,-0.083120 0.066618,-0.039015 0.088075,0.011055 0.084350,0.019112 1.649217,0.011549 0.088241,-0.006155 1.648411,0.078301 0.085355,-0.017313 0.089563,-0.005016 0.067023,0.038675 1.634209,-0.037494 0.071405,-0.034817 1.633324,0.033380 0.071868,0.034351 1.642555,0.067531 0.067910,0.037919 0.089406,-0.005951 0.081719,-0.023171 1.652791,-0.036388 0.089820,0.002899 0.070554,-0.035572 0.089643,0.004464
-16 2 1 10.800573,0.004077 2.185752,0.003680 2.202975,0.086205 2.214925,-0.091690 2.153109,-0.011967 2.198436,0.052141 2.207471,-0.064692 1.700605,0.003096 1.589917,0.076755 1.604859,0.048870 1.612893,-0.018966 1.687671,-0.008926 1.591405,-0.056857 1.643173,-0.071411 0.067301,-0.037975 0.089291,0.003753 0.082948,0.020639 1.648050,0.032610 0.089483,0.001282 0.070778,0.034876 0.088470,-0.008209 1.646750,-0.086948 0.065943,-0.039119 0.087312,0.011942 0.085048,0.017019 1.649659,0.007515 0.088116,-0.003977 1.649079,0.080996 0.085949,-0.015203 0.088890,-0.006337 0.066422,0.038720 1.634967,-0.045282 0.070128,-0.035559 1.629977,0.024744 0.072605,0.033054 1.638829,0.057940 0.068395,0.037028 0.089144,-0.004865 0.080011,-0.024834 1.651224,-0.037951 0.089139,0.004896 0.070080,-0.035520 0.089387,0.002807
-16 2 2 10.753013,0.004859 2.175923,0.007258 2.187690,0.081783 2.206004,-0.093162 2.142893,-0.008717 2.183921,0.047305 2.199305,-0.068241 1.696859,0.006453 1.585838,0.083791 1.599793,0.057738 1.612218,-0.009421 1.684942,-0.004122 1.590204,-0.045631 1.639916,-0.074540 0.066000,-0.037710 0.087698,0.005704 0.081861,0.020157 1.640874,0.028449 0.088040,0.003261 0.070358,0.033808 0.086775,-0.009573 1.643923,-0.088080 0.064847,-0.038677 0.085711,0.012640 0.084810,0.014748 1.646709,0.003459 0.086996,-0.001804 1.646241,0.081203 0.085591,-0.012940 0.087320,-0.007533 0.065388,0.038226 1.632934,-0.052084 0.068343,-0.035771 1.624237,0.016181 0.072707,0.031320 1.632564,0.046742 0.068363,0.035647 0.087987,-0.003742 0.077563,-0.026107 1.645771,-0.038415 0.087490,0.006771 0.069104,-0.034975 0.088185,0.001157
-16 2 3 10.674717,0.005528 2.159319,0.010743 2.165401,0.076669 2.189811,-0.093623 2.126203,-0.005553 2.162560,0.042401 2.183902,-0.071139 1.688618,0.008992 1.580070,0.088490 1.592663,0.065012 1.609430,-0.001023 1.677886,0.000337 1.587370,-0.034401 1.633204,-0.075628 0.064302,-0.036932 0.085205,0.007471 0.080071,0.019419 1.630459,0.023937 0.085684,0.005088 0.069400,0.032325 0.084258,-0.010729 1.637774,-0.086602 0.063364,-0.037718 0.083345,0.013123 0.083643,0.012393 1.640444,-0.000333 0.084937,0.000274 1.639918,0.079053 0.084295,-0.010619 0.084927,-0.008559 0.063954,0.037225 1.628068,-0.057527 0.066125,-0.035454 1.616359,0.008154 0.072149,0.029232 1.624071,0.034614 0.067795,0.033843 0.085987,-0.002626 0.074494,-0.026946 1.636733,-0.037761 0.084956,0.008450 0.067656,-0.033972 0.086094,-0.000421
-16 2 4 10.567682,0.006058 2.136555,0.014048 2.136889,0.071029 2.166962,-0.093077 2.103656,-0.002530 2.135097,0.037554 2.161863,-0.073298 1.676297,0.010572 1.572653,0.090663 1.583609,0.070297 1.604564,0.005861 1.666881,0.004128 1.582911,-0.023800 1.623312,-0.074682 0.062255,-0.035690 0.081935,0.008991 0.077645,0.018463 1.617353,0.019369 0.082528,0.006698 0.067923,0.030499 0.081033,-0.011641 1.628464,-0.082800 0.061533,-0.036298 0.080315,0.013381 0.081603,0.010047 1.631085,-0.003619 0.082043,0.002178 1.630306,0.074856 0.082124,-0.008330 0.081816,-0.009382 0.062157,0.035773 1.620434,-0.061359 0.063555,-0.034642 1.606606,0.001039 0.070938,0.026883 1.613663,0.022278 0.066691,0.031700 0.083228,-0.001562 0.070941,-0.027336 1.624578,-0.036063 0.081659,0.009876 0.065775,-0.032564 0.083211,-0.001868
-16 2 5 10.434574,0.006433 2.108434,0.017097 2.103115,0.065039 2.138281,-0.091564 2.076042,0.000310 2.102455,0.032873 2.133992,-0.074662 1.660491,0.011172 1.563666,0.090343 1.572824,0.073389 1.597672,0.011048 1.652469,0.007036 1.576829,-0.014326 1.610648,-0.071869 0.059914,-0.034054 0.078034,0.010224 0.074669,0.017335 1.602151,0.015009 0.078718,0.008046 0.065963,0.028415 0.077235,-0.012290 1.616296,-0.077114 0.059397,-0.034493 0.076738,0.013417 0.078786,0.007796 1.618973,-0.006232 0.078449,0.003849 1.617749,0.069051 0.079179,-0.006154 0.078117,-0.009984 0.060038,0.033947 1.610202,-0.063463 0.060711,-0.033392 1.595231,-0.004901 0.069108,0.024376 1.601630,0.010416 0.065073,0.029313 0.079823,-0.000584 0.067043,-0.027286 1.609880,-0.033475 0.077747,0.011011 0.063512,-0.030824 0.079660,-0.003139
-16 2 6 10.278583,0.006645 2.075881,0.019820 2.065152,0.058874 2.104734,-0.089160 2.044272,0.002927 2.065668,0.028449 2.101240,-0.075203 1.641892,0.010874 1.553220,0.087756 1.560538,0.074283 1.588824,0.014533 1.635287,0.008968 1.569123,-0.006308 1.595695,-0.067485 0.057331,-0.032106 0.073664,0.011150 0.071243,0.016085 1.585432,0.011060 0.074411,0.009104 0.063574,0.026160 0.073011,-0.012672 1.601673,-0.070069 0.057000,-0.032391 0.072743,0.013246 0.075318,0.005705 1.604520,-0.008085 0.074312,0.005246 1.602695,0.062141 0.075594,-0.004154 0.073970,-0.010360 0.057643,0.031835 1.597627,-0.063862 0.057669,-0.031780 1.582461,-0.009531 0.066722,0.021808 1.588213,-0.000397 0.062983,0.026779 0.075903,0.000282 0.062934,-0.026830 1.593237,-0.030208 0.073379,0.011839 0.060923,-0.028835 0.075586,-0.004205
-16 2 7 10.103268,0.006697 2.039885,0.022168 2.024117,0.052694 2.067362,-0.085966 2.009307,0.005293 2.025814,0.024349 2.064635,-0.074927 1.621211,0.009840 1.541455,0.083276 1.546995,0.073150 1.578110,0.016456 1.615986,0.009944 1.559801,0.000100 1.578953,-0.061909 0.054559,-0.029935 0.068987,0.011769 0.067474,0.014763 1.567695,0.007660 0.069770,0.009868 0.060820,0.023819 0.068504,-0.012801 1.585047,-0.062214 0.054389,-0.030084 0.068459,0.012892 0.071346,0.003826 1.588165,-0.009173 0.069797,0.006352 1.585640,0.054634 0.071517,-0.002377 0.069517,-0.010521 0.055020,0.029528 1.583019,-0.062698 0.054497,-0.029890 1.568482,-0.012838 0.063864,0.019266 1.573608,-0.009739 0.060480,0.024190 0.071605,0.001019 0.058732,-0.026019 1.575209,-0.026502 0.068714,0.012363 0.058069,-0.026680 0.071139,-0.005052
-16 2 8 9.912392,0.006600 2.001434,0.024102 1.981101,0.046645 2.027218,-0.082104 1.972104,0.007385 1.983947,0.020617 2.025217,-0.073871 1.599106,0.008276 1.528517,0.077361 1.532424,0.070293 1.565638,0.017059 1.595171,0.010073 1.548888,0.004903 1.560885,-0.055552 0.051650,-0.027628 0.064152,0.012096 0.063471,0.013414 1.549330,0.004875 0.064947,0.010349 0.057777,0.021469 0.063848,-0.012701 1.566873,-0.054056 0.051614,-0.027660 0.064008,0.012386 0.067020,0.002188 1.570330,-0.009557 0.065058,0.007168 1.567068,0.046991 0.067103,-0.000849 0.064890,-0.010484 0.052221,0.027113 1.566709,-0.060202 0.051254,-0.027811 1.553442,-0.014906 0.060632,0.016821 1.557962,-0.017360 0.057640,0.021626 0.067064,0.001620 0.054537,-0.024917 1.556271,-0.022593 0.063899,0.012602 0.055014,-0.024439 0.066463,-0.005681
-16 2 9 9.709762,0.006372 1.961464,0.025604 1.937115,0.040846 1.985306,-0.077708 1.933562,0.009189 1.941049,0.017278 1.983981,-0.072098 1.576129,0.006398 1.514544,0.070495 1.517020,0.066089 1.551535,0.016631 1.573354,0.009524 1.536431,0.008222 1.541878,-0.048812 0.048654,-0.025266 0.059292,0.012162 0.059335,0.012079 1.530602,0.002707 0.060077,0.010570 0.054525,0.019175 0.059162,-0.012406 1.547560,-0.046025 0.048725,-0.025201 0.059500,0.011762 0.062486,0.000804 1.551385,-0.009346 0.060238,0.007710 1.547412,0.039589 0.062496,0.000423 0.060209,-0.010277 0.049298,0.024671 1.549020,-0.056660 0.047994,-0.025626 1.537454,-0.015894 0.057130,0.014527 1.541382,-0.023172 0.054543,0.019153 0.062406,0.002088 0.050429,-0.023591 1.536780,-0.018696 0.059064,0.012586 0.051825,-0.022185 0.061692,-0.006102
-16 3 -8 9.823523,-0.002231 1.975933,-0.022304 2.007502,0.081573 1.972653,-0.046744 1.958319,-0.035294 2.003418,0.067434 1.962128,-0.019762 1.569481,-0.012734 1.538660,-0.008805 1.548156,-0.020380 1.526627,-0.060158 1.556957,-0.012939 1.520107,-0.072795 1.538229,-0.007489 0.055894,-0.020912 0.062896,-0.010103 0.060338,0.014985 1.552026,0.019945 0.062879,-0.010142 0.053402,0.023593 0.064527,0.004896 1.548010,-0.005862 0.054133,-0.022840 0.064754,0.003618 0.055044,0.021865 1.548207,0.014032 0.059580,-0.014912 1.548408,0.008599 0.055486,-0.021374 0.064915,0.002316 0.053754,0.023234 1.545079,0.015655 0.058466,-0.016699 1.558049,0.054965 0.049985,0.026626 1.561588,0.060805 0.049385,0.027368 0.062690,-0.010579 0.064424,-0.005373 1.547060,-0.001610 0.063281,-0.009144 0.055948,-0.020851 0.062986,0.009887
-16 3 -7 10.009316,-0.001896 2.013635,-0.021014 2.045433,0.085465 2.013060,-0.052507 1.994321,-0.033859 2.040521,0.067718 2.002322,-0.023275 1.590977,-0.013466 1.549047,-0.004886 1.560016,-0.019760 1.540804,-0.060624 1.578020,-0.015467 1.532204,-0.077663 1.554484,-0.011834 0.058670,-0.023288 0.067501,-0.009634 0.064051,0.016384 1.570514,0.022290 0.067479,-0.009694 0.056437,0.025612 0.068965,0.004278 1.563761,-0.014572 0.056757,-0.025292 0.068903,0.004635 0.059288,0.022603 1.565058,0.015916 0.064110,-0.014922 1.564757,0.017420 0.059777,-0.022045 0.069275,0.001597 0.056367,0.025682 1.559786,0.013845 0.061527,-0.019031 1.573694,0.056279 0.053152,0.028538 1.578488,0.067453 0.052158,0.029559 0.067004,-0.010869 0.068319,-0.007155 1.565339,-0.003263 0.067865,-0.008621 0.058943,-0.022987 0.067473,0.009708
-16 3 -6 10.180144,-0.001437 2.049123,-0.019318 2.080474,0.088640 2.051419,-0.058368 2.028133,-0.032011 2.074853,0.067263 2.040576,-0.027132 1.611985,-0.013609 1.557880,0.000556 1.570387,-0.017815 1.553909,-0.059310 1.598700,-0.017542 1.543073,-0.081035 1.570057,-0.017108 0.061137,-0.025673 0.071928,-0.008894 0.067546,0.017737 1.587901,0.024242 0.071900,-0.008977 0.059301,0.027528 0.073176,0.003464 1.578597,-0.024381 0.059094,-0.027730 0.072783,0.005756 0.063513,0.023052 1.581074,0.017333 0.068533,-0.014640 1.580240,0.027247 0.064043,-0.022425 0.073390,0.000713 0.058702,0.028106 1.573460,0.010885 0.064235,-0.021443 1.587654,0.056212 0.056253,0.030261 1.593662,0.073233 0.054815,0.031605 0.071145,-0.011009 0.071846,-0.009139 1.582769,-0.005322 0.072257,-0.007836 0.061685,-0.025092 0.071787,0.009310
-16 3 -5 10.332361,-0.000857 2.081454,-0.017222 2.111621,0.090970 2.086722,-0.064196 2.058843,-0.029779 2.105448,0.066057 2.075887,-0.031290 1.632041,-0.013056 1.565150,0.007559 1.579191,-0.014335 1.565744,-0.056051 1.618543,-0.018934 1.552591,-0.082503 1.584685,-0.023217 0.063228,-0.027991 0.076032,-0.007873 0.070728,0.018996 1.603713,0.025633 0.076001,-0.007981 0.061932,0.029267 0.077025,0.002452 1.592331,-0.034920 0.061083,-0.030073 0.076272,0.006959 0.067610,0.023163 1.595990,0.018122 0.072715,-0.014037 1.594633,0.037690 0.068175,-0.022466 0.077129,-0.000331 0.060702,0.030427 1.585955,0.006694 0.066501,-0.023867 1.599631,0.054587 0.059229,0.031713 1.606737,0.077661 0.057308,0.033423 0.074994,-0.010974 0.074871,-0.011287 1.598924,-0.007746 0.076315,-0.006781 0.064103,-0.027096 0.075794,0.008680
-16 3 -4 10.462500,-0.000169 2.109676,-0.014745 2.137893,0.092350 2.117947,-0.069846 2.085539,-0.027204 2.131353,0.064118 2.107235,-0.035683 1.650552,-0.011762 1.570866,0.016021 1.586346,-0.009211 1.576104,-0.050830 1.636969,-0.019450 1.560649,-0.081751 1.598012,-0.029972 0.064884,-0.030158 0.079660,-0.006576 0.073500,0.020109 1.617415,0.026322 0.079630,-0.006711 0.064266,0.030753 0.080371,0.001259 1.604705,-0.045692 0.062676,-0.032233 0.079248,0.008212 0.071455,0.022898 1.609468,0.018158 0.076507,-0.013101 1.607635,0.048242 0.072042,-0.022133 0.080359,-0.001514 0.062317,0.032557 1.597088,0.001284 0.068248,-0.026220 1.609352,0.051324 0.062012,0.032817 1.617370,0.080266 0.059588,0.034928 0.078427,-0.010749 0.077270,-0.013542 1.613290,-0.010447 0.079889,-0.005465 0.066132,-0.028919 0.079356,0.007816
-16 3 -3 10.567432,0.000609 2.132891,-0.011923 2.158390,0.092709 2.144115,-0.075164 2.107357,-0.024336 2.151694,0.061492 2.133642,-0.040225 1.666834,-0.009757 1.575042,0.025677 1.591764,-0.002477 1.584799,-0.043808 1.653305,-0.018970 1.567163,-0.078618 1.609605,-0.037081 0.066062,-0.032087 0.082664,-0.005030 0.075774,0.021025 1.628457,0.026210 0.082637,-0.005192 0.066244,0.031915 0.083082,-0.000089 1.615402,-0.056110 0.063835,-0.034121 0.081598,0.009474 0.074908,0.022237 1.621115,0.017372 0.079758,-0.011840 1.618882,0.058316 0.075505,-0.021410 0.082952,-0.002805 0.063512,0.034406 1.606633,-0.005227 0.069418,-0.028411 1.616591,0.046469 0.064528,0.033507 1.625284,0.080656 0.061604,0.036045 0.081320,-0.010327 0.078938,-0.015834 1.625306,-0.013294 0.082829,-0.003913 0.067718,-0.030486 0.082334,0.006730
-16 3 -2 10.644523,0.001450 2.150311,-0.008807 2.172360,0.092011 2.164359,-0.079995 2.123546,-0.021237 2.165732,0.058254 2.154233,-0.044810 1.680169,-0.007163 1.577694,0.036098 1.595352,0.005664 1.591673,-0.035326 1.666849,-0.017471 1.572082,-0.073131 1.618995,-0.044170 0.066736,-0.033692 0.084909,-0.003276 0.077471,0.021701 1.636344,0.025264 0.084888,-0.003467 0.067811,0.032690 0.085043,-0.001548 1.624061,-0.065554 0.064541,-0.035651 0.083232,0.010700 0.077830,0.021184 1.630515,0.015771 0.082324,-0.010283 1.627966,0.067297 0.078422,-0.020300 0.084802,-0.004163 0.064265,0.035890 1.614340,-0.012603 0.069979,-0.030347 1.621203,0.040199 0.066697,0.033730 1.630303,0.078574 0.063304,0.036709 0.083558,-0.009712 0.079799,-0.018079 1.634426,-0.016116 0.085006,-0.002172 0.068819,-0.031722 0.084602,0.005451
-16 3 -1 10.691768,0.002320 2.161319,-0.005461 2.179253,0.090263 2.177979,-0.084191 2.133521,-0.017972 2.172924,0.054502 2.168303,-0.049319 1.689884,-0.004177 1.578824,0.046724 1.597018,0.014842 1.596612,-0.025882 1.676942,-0.015045 1.575394,-0.065532 1.625724,-0.050814 0.066901,-0.034899 0.086286,-0.001377 0.078531,0.022099 1.640696,0.023524 0.086276,-0.001594 0.068919,0.033036 0.086166,-0.003068 1.630306,-0.073434 0.064787,-0.036750 0.084082,0.011838 0.080089,0.019764 1.637268,0.013444 0.084083,-0.008482 1.634479,0.074617 0.080662,-0.018834 0.085828,-0.005536 0.064569,0.036935 1.619944,-0.020503 0.069925,-0.031941 1.623132,0.032822 0.068442,0.033460 1.632371,0.073945 0.064637,0.036878 0.085047,-0.008923 0.079819,-0.020189 1.640185,-0.018722 0.086315,-0.000301 0.069408,-0.032568 0.086059,0.004020
-16 3 0 10.707903,0.003183 2.165515,-0.001959 2.178770,0.087512 2.184500,-0.087621 2.136910,-0.014611 2.172962,0.050354 2.175364,-0.053624 1.695430,-0.001057 1.578420,0.056913 1.596681,0.024543 1.599551,-0.016077 1.683048,-0.011893 1.577116,-0.056255 1.629407,-0.056585 0.066567,-0.035649 0.086728,0.000595 0.078914,0.022198 1.641308,0.021102 0.086732,0.000354 0.069530,0.032927 0.086400,-0.004586 1.633795,-0.079264 0.064581,-0.037364 0.084116,0.012843 0.081577,0.018027 1.641040,0.010553 0.084945,-0.006506 1.638055,0.079822 0.082114,-0.017063 0.085985,-0.006870 0.064428,0.037492 1.623200,-0.028510 0.069277,-0.033117 1.622420,0.024742 0.069687,0.032698 1.631555,0.066906 0.065554,0.036534 0.085721,-0.007986 0.079002,-0.022073 1.642265,-0.020920 0.086692,0.001626 0.069474,-0.032981 0.086635,0.002494
-16 3 1 10.692475,0.004002 2.162749,0.001614 2.170887,0.083847 2.183706,-0.090180 2.133585,-0.011223 2.165806,0.045935 2.175188,-0.057595 1.696459,0.001919 1.576458,0.066019 1.594291,0.034166 1.600467,-0.006542 1.684823,-0.008299 1.577281,-0.045882 1.629788,-0.061098 0.065760,-0.035910 0.086212,0.002558 0.078606,0.021993 1.638181,0.018172 0.086232,0.002296 0.069617,0.032366 0.085734,-0.006042 1.634262,-0.082719 0.063942,-0.037464 0.083337,0.013670 0.082213,0.016043 1.641602,0.007319 0.084863,-0.004437 1.638427,0.082625 0.082702,-0.015058 0.085268,-0.008110 0.063858,0.037534 1.623903,-0.036171 0.068076,-0.033824 1.619196,0.016424 0.070369,0.031472 1.628031,0.057802 0.066013,0.035688 0.085549,-0.006940 0.077397,-0.023655 1.640543,-0.022545 0.086118,0.003531 0.069020,-0.032940 0.086302,0.000933
-16 3 2 10.645873,0.004741 2.153132,0.005172 2.155861,0.079389 2.175656,-0.091791 2.123673,-0.007873 2.151688,0.041377 2.167818,-0.061108 1.692872,0.004491 1.572918,0.073471 1.589840,0.043095 1.599373,0.002143 1.682159,-0.004590 1.575922,-0.035073 1.626774,-0.064064 0.064515,-0.035674 0.084764,0.004433 0.077617,0.021493 1.631521,0.014948 0.084803,0.004155 0.069169,0.031379 0.084203,-0.007375 1.631559,-0.083675 0.062897,-0.037051 0.081782,0.014289 0.081962,0.013894 1.638862,0.003991 0.083841,-0.002365 1.635463,0.082943 0.082392,-0.012901 0.083713,-0.009205 0.062882,0.037063 1.621922,-0.043048 0.066384,-0.034035 1.613655,0.008339 0.070444,0.029838 1.622052,0.047153 0.065981,0.034379 0.084533,-0.005827 0.075086,-0.024870 1.635110,-0.023477 0.084622,0.005336 0.068063,-0.032451 0.085076,-0.000599
-16 3 3 10.569303,0.005371 2.137027,0.008628 2.134211,0.074285 2.160678,-0.092415 2.107544,-0.004625 2.131093,0.036804 2.153569,-0.064053 1.684832,0.006455 1.567789,0.078842 1.583380,0.050776 1.596303,0.009512 1.675196,-0.001086 1.573065,-0.024485 1.620453,-0.065317 0.062877,-0.034960 0.082458,0.006148 0.075982,0.020724 1.621709,0.011652 0.082515,0.005857 0.068191,0.030013 0.081878,-0.008537 1.625683,-0.082214 0.061478,-0.036150 0.079520,0.014679 0.080832,0.011668 1.632879,0.000813 0.081929,-0.000372 1.629189,0.080895 0.081196,-0.010682 0.081391,-0.010116 0.061529,0.036107 1.617219,-0.048769 0.064272,-0.033752 1.606035,0.000910 0.069891,0.027870 1.613909,0.035593 0.065441,0.032667 0.082718,-0.004693 0.072180,-0.025680 1.626256,-0.023659 0.082279,0.006971 0.066635,-0.031542 0.083014,-0.002041
-16 3 4 10.464721,0.005867 2.115019,0.011898 2.106680,0.068699 2.139338,-0.092049 2.085782,-0.001534 2.104726,0.032329 2.132990,-0.066341 1.672733,0.007691 1.561092,0.081897 1.575026,0.056781 1.591302,0.015268 1.664293,0.001942 1.568716,-0.014690 1.611076,-0.064840 0.060895,-0.033813 0.079401,0.007644 0.073761,0.019725 1.609247,0.008496 0.079478,0.007346 0.066704,0.028334 0.078862,-0.009488 1.616780,-0.078601 0.059723,-0.034815 0.076645,0.014833 0.078874,0.009452 1.623856,-0.002000 0.079220,0.001467 1.619793,0.076780 0.079170,-0.008486 0.078403,-0.010815 0.059834,0.034721 1.609857,-0.053061 0.061816,-0.033004 1.596586,-0.005524 0.068716,0.025657 1.603899,0.023801 0.064394,0.030631 0.080179,-0.003582 0.068807,-0.026067 1.614426,-0.023100 0.079199,0.008382 0.064775,-0.030263 0.080207,-0.003342
-16 3 5 10.334733,0.006215 2.087869,0.014909 2.074180,0.062802 2.112400,-0.090729 2.059139,0.001354 2.073457,0.028052 2.106828,-0.067907 1.657148,0.008166 1.552877,0.082604 1.564947,0.060853 1.584429,0.019292 1.649974,0.004306 1.562872,-0.006127 1.599018,-0.062748 0.058621,-0.032297 0.075733,0.008878 0.071029,0.018544 1.594691,0.005649 0.075826,0.008579 0.064748,0.026417 0.075282,-0.010208 1.605127,-0.073243 0.057673,-0.033114 0.073266,0.014759 0.076180,0.007324 1.612109,-0.004292 0.075841,0.003093 1.607595,0.071025 0.076407,-0.006390 0.074870,-0.011288 0.057834,0.032977 1.599994,-0.055777 0.059090,-0.031844 1.585549,-0.010743 0.066953,0.023293 1.592294,0.012418 0.062858,0.028361 0.077018,-0.002532 0.065097,-0.026042 1.600158,-0.021871 0.075519,0.009531 0.062536,-0.028679 0.076778,-0.004464
-16 3 6 10.182454,0.006408 2.056456,0.017597 2.037724,0.056762 2.080761,-0.088522 2.028475,0.003999 2.038260,0.024048 2.075968,-0.068717 1.638752,0.007937 1.543230,0.081123 1.553347,0.062919 1.575749,0.021633 1.632859,0.005916 1.555520,0.000935 1.584730,-0.059272 0.056108,-0.030486 0.071602,0.009831 0.067875,0.017232 1.578582,0.003230 0.071709,0.009534 0.062375,0.024342 0.071274,-0.010688 1.591095,-0.066623 0.055371,-0.031129 0.069501,0.014475 0.072868,0.005347 1.598027,-0.005975 0.071936,0.004467 1.593010,0.064125 0.073030,-0.004454 0.070924,-0.011535 0.055571,0.030956 1.587866,-0.056900 0.056168,-0.030341 1.573137,-0.014646 0.064661,0.020869 1.579322,0.001990 0.060874,0.025947 0.073354,-0.001572 0.061176,-0.025633 1.584015,-0.020092 0.071388,0.010398 0.059975,-0.026862 0.072861,-0.005382
-16 3 7 10.011353,0.006448 2.021716,0.019915 1.998366,0.050732 2.045397,-0.085523 1.994705,0.006372 2.000147,0.020374 2.041369,-0.068768 1.618239,0.007122 1.532260,0.077762 1.540447,0.063071 1.565340,0.022476 1.613589,0.006773 1.546654,0.006392 1.568677,-0.054717 0.053408,-0.028463 0.067160,0.010497 0.064395,0.015841 1.561393,0.001301 0.067278,0.010207 0.059653,0.022187 0.066975,-0.010936 1.575104,-0.059245 0.052862,-0.028947 0.065469,0.014008 0.069075,0.003567 1.582030,-0.007026 0.067659,0.005570 1.576494,0.056585 0.069179,-0.002725 0.066695,-0.011571 0.053091,0.028745 1.573761,-0.056528 0.053114,-0.028574 1.559530,-0.017250 0.061920,0.018465 1.565168,-0.007077 0.058497,0.023476 0.069315,-0.000724 0.057156,-0.024888 1.566521,-0.017914 0.066956,0.010982 0.057154,-0.024890 0.068597,-0.006088
-16 3 8 9.825097,0.006347 1.984591,0.021830 1.957134,0.044849 2.007293,-0.081847 1.958738,0.008452 1.960114,0.017065 2.004006,-0.068084 1.596255,0.005880 1.520087,0.072921 1.526459,0.061538 1.553290,0.022088 1.592764,0.006952 1.536282,0.010286 1.551295,-0.049424 0.050573,-0.026308 0.062551,0.010890 0.060686,0.014419 1.543500,-0.000128 0.062676,0.010610 0.056656,0.020021 0.062514,-0.010970 1.557576,-0.051578 0.050194,-0.026651 0.061281,0.013393 0.064943,0.002014 1.564524,-0.007485 0.063157,0.006401 1.558493,0.048866 0.064996,-0.001227 0.062306,-0.011416 0.050441,0.026428 1.557984,-0.054849 0.049986,-0.026625 1.544868,-0.018662 0.058822,0.016150 1.549967,-0.014539 0.055796,0.021024 0.065027,0.000001 0.053134,-0.023864 1.548119,-0.015498 0.062362,0.011298 0.054138,-0.022835 0.064122,-0.006585
-16 4 -7 9.886864,-0.001744 1.990772,-0.022561 2.016156,0.083179 1.980720,-0.050094 1.973713,-0.033359 2.009820,0.060885 1.969920,-0.018480 1.583210,-0.008741 1.533926,-0.010939 1.546035,-0.025909 1.531207,-0.049311 1.571945,-0.010106 1.520775,-0.069187 1.542098,-0.008758 0.056592,-0.021741 0.064346,-0.009724 0.060353,0.017008 1.559137,0.012936 0.064855,-0.008351 0.054952,0.023509 0.065728,0.005214 1.551137,-0.014973 0.054531,-0.023942 0.065560,0.005945 0.057140,0.021118 1.555291,0.011576 0.061189,-0.014421 1.554737,0.017767 0.057154,-0.021102 0.066285,0.000063 0.053861,0.024614 1.548235,0.018175 0.059016,-0.017897 1.561316,0.048585 0.051302,0.026812 1.565688,0.063970 0.050109,0.028087 0.063437,-0.011784 0.065347,-0.006763 1.556200,0.004136 0.064678,-0.008852 0.057224,-0.021021 0.065000,0.007917
-16 4 -6 10.051547,-0.001309 2.024209,-0.020875 2.048659,0.086029 2.016846,-0.055736 2.005718,-0.031489 2.041685,0.060153 2.005889,-0.021842 1.603748,-0.009107 1.542284,-0.006582 1.556077,-0.025152 1.543538,-0.046917 1.592190,-0.012062 1.530819,-0.071299 1.556921,-0.012830 0.058964,-0.023927 0.068494,-0.009072 0.063523,0.018385 1.575842,0.013523 0.068970,-0.007602 0.057731,0.025218 0.069692,0.004544 1.565216,-0.023878 0.056748,-0.026200 0.069108,0.007120 0.061111,0.021496 1.570794,0.013043 0.065320,-0.014170 1.569503,0.027295 0.061143,-0.021457 0.070079,-0.000887 0.056040,0.026886 1.561381,0.016014 0.061579,-0.020124 1.574645,0.047747 0.054244,0.028380 1.580142,0.069326 0.052615,0.029984 0.067281,-0.012029 0.068652,-0.008613 1.572869,0.003466 0.068797,-0.008166 0.059890,-0.022910 0.069021,0.007430
-16 4 -5 10.198219,-0.000762 2.054591,-0.018792 2.077413,0.088052 2.050112,-0.061364 2.034722,-0.029233 2.069976,0.058738 2.039100,-0.025511 1.623303,-0.008966 1.549174,-0.000724 1.564646,-0.022962 1.554569,-0.042770 1.611555,-0.013523 1.539524,-0.071597 1.570796,-0.017617 0.060981,-0.026048 0.072341,-0.008158 0.066399,0.019664 1.591021,0.013642 0.072767,-0.006601 0.060281,0.026763 0.073324,0.003687 1.578201,-0.033377 0.058639,-0.028367 0.072279,0.008361 0.064948,0.021559 1.585203,0.014022 0.069220,-0.013622 1.583127,0.037392 0.064999,-0.021496 0.073504,-0.001975 0.057905,0.029056 1.573347,0.012683 0.063729,-0.022358 1.586065,0.045471 0.057058,0.029696 1.592564,0.073428 0.054964,0.031665 0.070856,-0.012104 0.071486,-0.010611 1.588210,0.002445 0.072606,-0.007228 0.062248,-0.024703 0.072734,0.006735
-16 4 -4 10.323551,-0.000114 2.081038,-0.016334 2.101522,0.089156 2.079574,-0.066839 2.059878,-0.026629 2.093824,0.056668 2.068612,-0.029433 1.641311,-0.008268 1.554618,0.006579 1.571672,-0.019189 1.564124,-0.036918 1.629487,-0.014323 1.546810,-0.069845 1.583397,-0.022983 0.062589,-0.028030 0.075748,-0.006986 0.068899,0.020793 1.604185,0.013231 0.076108,-0.005355 0.062540,0.028078 0.076494,0.002653 1.589867,-0.043026 0.060157,-0.030362 0.074963,0.009633 0.068535,0.021277 1.598206,0.014396 0.072756,-0.012764 1.595339,0.047572 0.068603,-0.021187 0.076439,-0.003178 0.059410,0.031043 1.583963,0.008161 0.065395,-0.024525 1.595329,0.041723 0.059681,0.030690 1.602646,0.075852 0.057108,0.033054 0.074052,-0.011991 0.073737,-0.012705 1.601752,0.001086 0.075967,-0.006044 0.064234,-0.026335 0.076012,0.005835
-16 4 -3 10.424544,0.000615 2.102724,-0.013542 2.120170,0.089278 2.104332,-0.072016 2.080391,-0.023732 2.112436,0.053996 2.093525,-0.033537 1.657125,-0.007022 1.558643,0.015125 1.577074,-0.013810 1.572042,-0.029574 1.645355,-0.014346 1.552624,-0.065954 1.594333,-0.028710 0.063744,-0.029793 0.078579,-0.005577 0.070945,0.021722 1.614834,0.012270 0.078856,-0.003889 0.064449,0.029101 0.079081,0.001465 1.599931,-0.052304 0.061267,-0.032103 0.077062,0.010894 0.071744,0.020634 1.609440,0.014090 0.075789,-0.011604 1.605813,0.057278 0.071829,-0.020515 0.078773,-0.004464 0.060523,0.032765 1.593025,0.002529 0.066522,-0.026540 1.602238,0.036584 0.062043,0.031302 1.610143,0.076246 0.059000,0.034081 0.076756,-0.011678 0.075307,-0.014832 1.612987,-0.000558 0.078746,-0.004636 0.065794,-0.027736 0.078728,0.004746
-16 4 -2 10.498673,0.001401 2.118925,-0.010468 2.132681,0.088394 2.123584,-0.076747 2.095569,-0.020601 2.125144,0.050797 2.113034,-0.037730 1.670067,-0.005300 1.561268,0.024558 1.580763,-0.006953 1.578191,-0.021108 1.658496,-0.013554 1.556942,-0.060012 1.603173,-0.034511 0.064422,-0.031260 0.080710,-0.003970 0.072471,0.022407 1.622512,0.010790 0.080892,-0.002245 0.065954,0.029778 0.080977,0.000157 1.608068,-0.060665 0.061950,-0.033513 0.078497,0.012098 0.074447,0.019633 1.618518,0.013090 0.078188,-0.010168 1.614193,0.065929 0.074546,-0.019484 0.080409,-0.005789 0.061226,0.034145 1.600304,-0.004024 0.067080,-0.028322 1.606659,0.030253 0.064070,0.031488 1.614901,0.074377 0.060591,0.034689 0.078864,-0.011168 0.076130,-0.016915 1.621425,-0.002399 0.080820,-0.003044 0.066884,-0.028842 0.080770,0.003497
-16 4 -1 10.544020,0.002213 2.129079,-0.007176 2.138567,0.086516 2.136681,-0.080890 2.104875,-0.017305 2.131462,0.047171 2.126485,-0.041908 1.679503,-0.003243 1.562501,0.034391 1.582649,0.001092 1.582485,-0.012018 1.668287,-0.011999 1.559769,-0.052293 1.609504,-0.040048 0.064613,-0.032366 0.082041,-0.002218 0.073424,0.022813 1.626867,0.008875 0.082120,-0.000479 0.067008,0.030071 0.082099,-0.001225 1.613942,-0.067594 0.062198,-0.034526 0.079213,0.013197 0.076526,0.018299 1.625068,0.011450 0.079841,-0.008502 1.620119,0.072988 0.076635,-0.018121 0.081280,-0.007105 0.061510,0.035117 1.605562,-0.011207 0.067060,-0.029791 1.608543,0.023043 0.065689,0.031224 1.616876,0.070179 0.061833,0.034840 0.080291,-0.010471 0.076170,-0.018872 1.626655,-0.004319 0.082094,-0.001322 0.067477,-0.029601 0.082048,0.002130
-16 4 0 10.559382,0.003017 2.132822,-0.003742 2.137569,0.083699 2.143180,-0.084316 2.107971,-0.013914 2.131119,0.043230 2.133428,-0.045953 1.684916,-0.001036 1.562333,0.044049 1.582652,0.009891 1.584877,-0.002875 1.674223,-0.009824 1.561133,-0.043238 1.612972,-0.044971 0.064324,-0.033059 0.082509,-0.000388 0.073771,0.022917 1.627703,0.006655 0.082481,0.001341 0.067574,0.029961 0.082396,-0.002627 1.617240,-0.072673 0.062016,-0.035094 0.079182,0.014145 0.077882,0.016678 1.628774,0.009291 0.080667,-0.006669 1.623276,0.078023 0.077996,-0.016473 0.081348,-0.008360 0.061380,0.035635 1.608579,-0.018653 0.066480,-0.030879 1.607925,0.015346 0.066832,0.030511 1.616134,0.063774 0.062684,0.034518 0.080974,-0.009612 0.075433,-0.020625 1.628402,-0.006179 0.082508,0.000466 0.067559,-0.029975 0.082503,0.000697
-16 4 1 10.544332,0.003779 2.130020,-0.000249 2.129683,0.080029 2.142872,-0.086921 2.104740,-0.010501 2.124089,0.039093 2.133641,-0.049746 1.685976,0.001112 1.560739,0.052935 1.580716,0.018913 1.585362,0.005742 1.675972,-0.007239 1.561072,-0.033405 1.613343,-0.048958 0.063579,-0.033308 0.082089,0.001447 0.073499,0.022714 1.625008,0.004290 0.081958,0.003143 0.067628,0.029448 0.081857,-0.003994 1.617716,-0.075625 0.061422,-0.035192 0.078411,0.014903 0.078446,0.014834 1.629415,0.006783 0.080622,-0.004744 1.623432,0.080762 0.078559,-0.014604 0.080614,-0.009503 0.060850,0.035675 1.609174,-0.025949 0.065377,-0.031540 1.604919,0.007597 0.067444,0.029377 1.612839,0.055469 0.063103,0.033733 0.080880,-0.008624 0.073959,-0.022100 1.626568,-0.007844 0.082039,0.002247 0.067132,-0.029947 0.082114,-0.000745
-16 4 2 10.499252,0.004465 2.120781,0.003220 2.115157,0.075629 2.135798,-0.088628 2.095303,-0.007132 2.110593,0.034880 2.127157,-0.053167 1.682586,0.003000 1.557692,0.060502 1.576826,0.027590 1.583964,0.013321 1.673425,-0.004497 1.559620,-0.023403 1.610530,-0.051752 0.062408,-0.033107 0.080802,0.003214 0.072617,0.022214 1.618953,0.001950 0.080577,0.004856 0.067162,0.028556 0.080506,-0.005272 1.615231,-0.076351 0.060440,-0.034817 0.076937,0.015443 0.078184,0.012840 1.626896,0.004128 0.079706,-0.002806 1.620476,0.081122 0.078292,-0.012590 0.079113,-0.010488 0.059941,0.035238 1.607232,-0.032686 0.063806,-0.031750 1.599700,0.000225 0.067484,0.027869 1.607222,0.045728 0.063062,0.032519 0.080012,-0.007548 0.071825,-0.023242 1.621246,-0.009192 0.080713,0.003951 0.066213,-0.029521 0.080899,-0.002139
-16 4 3 10.425308,0.005049 2.105444,0.006580 2.094483,0.070640 2.122245,-0.089394 2.080004,-0.003873 2.091082,0.030704 2.114250,-0.056111 1.674888,0.004465 1.553172,0.066319 1.571016,0.035390 1.580725,0.019474 1.666703,-0.001851 1.556798,-0.013820 1.604606,-0.053194 0.060855,-0.032472 0.078711,0.004846 0.071155,0.021441 1.609873,-0.000205 0.078405,0.006415 0.066183,0.027328 0.078406,-0.006413 1.609770,-0.074928 0.059101,-0.033995 0.074823,0.015747 0.077106,0.010778 1.621262,0.001531 0.077965,-0.000933 1.614434,0.079211 0.077204,-0.010511 0.076913,-0.011282 0.058679,0.034351 1.602721,-0.038500 0.061831,-0.031509 1.592482,-0.006394 0.066936,0.026057 1.599549,0.035121 0.062546,0.030931 0.078403,-0.006426 0.069130,-0.024013 1.612706,-0.010135 0.078591,0.005513 0.064830,-0.028721 0.078914,-0.003433
-16 4 4 10.324385,0.005508 2.084549,0.009753 2.068350,0.065220 2.102720,-0.089212 2.059382,-0.000780 2.066208,0.026667 2.095414,-0.058488 1.663248,0.005403 1.547179,0.070115 1.563378,0.041872 1.575696,0.023976 1.656135,0.000480 1.552608,-0.005154 1.595795,-0.053237 0.058965,-0.031442 0.075914,0.006288 0.069162,0.020435 1.598214,-0.002045 0.075542,0.007767 0.064714,0.025820 0.075647,-0.007379 1.601456,-0.071597 0.057440,-0.032772 0.072154,0.015813 0.075260,0.008726 1.612688,-0.000825 0.075480,0.000806 1.605473,0.075305 0.075345,-0.008448 0.074107,-0.011861 0.057097,0.033063 1.595698,-0.043113 0.059522,-0.030844 1.583492,-0.011974 0.065807,0.024019 1.590089,0.024259 0.061556,0.029043 0.076118,-0.005301 0.065990,-0.024398 1.601360,-0.010623 0.075774,0.006882 0.063026,-0.027590 0.076245,-0.004581
-16 4 5 10.198988,0.005829 2.058802,0.012671 2.037602,0.059530 2.077911,-0.088108 2.034131,0.002099 2.036772,0.022852 2.071323,-0.060230 1.648199,0.005776 1.539740,0.071804 1.554053,0.046741 1.568935,0.026771 1.642208,0.002335 1.547039,0.002232 1.584434,-0.051945 0.056788,-0.030073 0.072532,0.007499 0.066704,0.019241 1.584475,-0.003483 0.072113,0.008877 0.062796,0.024099 0.072344,-0.008147 1.590528,-0.066718 0.055495,-0.031210 0.069029,0.015652 0.072729,0.006754 1.601458,-0.002796 0.072364,0.002357 1.593878,0.069806 0.072799,-0.006469 0.070806,-0.012217 0.055229,0.031439 1.586305,-0.046353 0.056950,-0.029799 1.572948,-0.016336 0.064129,0.021841 1.579088,0.013723 0.060111,0.026933 0.073247,-0.004213 0.062523,-0.024402 1.587699,-0.010655 0.072383,0.008019 0.060850,-0.026183 0.073004,-0.005551
-16 4 6 10.052111,0.006005 2.029018,0.015275 2.003178,0.053728 2.048633,-0.086142 2.005051,0.004724 2.003669,0.019324 2.042780,-0.061295 1.630370,0.005616 1.530910,0.071472 1.543216,0.049859 1.560501,0.027958 1.625504,0.003629 1.540068,0.008131 1.570928,-0.049479 0.054377,-0.028433 0.068703,0.008457 0.063856,0.017912 1.569148,-0.004477 0.068255,0.009726 0.060482,0.022235 0.068621,-0.008705 1.577312,-0.060718 0.053309,-0.029383 0.065553,0.015283 0.069623,0.004920 1.587930,-0.004294 0.068750,0.003682 1.580013,0.063181 0.069677,-0.004633 0.067127,-0.012354 0.053113,0.029554 1.574752,-0.048163 0.054183,-0.028438 1.561047,-0.019419 0.061958,0.019604 1.566751,0.004012 0.058246,0.024687 0.069895,-0.003195 0.058846,-0.024053 1.572234,-0.010267 0.068553,0.008904 0.058361,-0.024566 0.069316,-0.006325
-16 4 7 9.887086,0.006039 1.996066,0.017523 1.966048,0.047959 2.015776,-0.083399 1.972990,0.007066 1.967833,0.016125 2.010660,-0.061670 1.610417,0.005003 1.520768,0.069349 1.531059,0.051245 1.550460,0.027750 1.606633,0.004350 1.531675,0.012489 1.555699,-0.046066 0.051782,-0.026594 0.064566,0.009156 0.060703,0.016499 1.552671,-0.005034 0.064105,0.010312 0.057838,0.020297 0.064604,-0.009055 1.562183,-0.054043 0.050924,-0.027369 0.061832,0.014736 0.066066,0.003266 1.572490,-0.005286 0.064775,0.004762 1.564285,0.055908 0.066103,-0.002983 0.063190,-0.012286 0.050792,0.027487 1.561296,-0.048596 0.051283,-0.026830 1.547955,-0.021265 0.059367,0.017382 1.553240,-0.004497 0.056013,0.022382 0.066179,-0.002270 0.055064,-0.023392 1.555444,-0.009528 0.064422,0.009533 0.055620,-0.022806 0.065310,-0.006897
-16 5 -6 9.892625,-0.001225 1.992565,-0.021789 2.010442,0.081988 1.976360,-0.052230 1.976737,-0.030505 2.002218,0.052446 1.965601,-0.016493 1.591506,-0.005400 1.525354,-0.013098 1.540015,-0.031093 1.530709,-0.034091 1.581691,-0.007510 1.516774,-0.059774 1.542170,-0.007837 0.056280,-0.021929 0.064480,-0.009039 0.059079,0.018564 1.561480,0.003783 0.065353,-0.006261 0.055567,0.022706 0.065564,0.005381 1.549099,-0.022492 0.053986,-0.024342 0.064794,0.008149 0.058178,0.019710 1.557675,0.009323 0.061573,-0.013466 1.555378,0.026402 0.057793,-0.020180 0.066055,-0.002248 0.053030,0.025280 1.546896,0.020477 0.058407,-0.018564 1.558824,0.038376 0.051819,0.026162 1.563682,0.063252 0.050089,0.027968 0.062866,-0.012661 0.064850,-0.007981 1.560461,0.011299 0.064750,-0.008282 0.057479,-0.020556 0.065502,0.005656
-16 5 -5 10.032322,-0.000722 2.020637,-0.019751 2.036513,0.083683 2.007200,-0.057552 2.003685,-0.028275 2.027919,0.050854 1.996338,-0.019645 1.610216,-0.005577 1.531883,-0.008463 1.548289,-0.030093 1.540931,-0.029284 1.600251,-0.008954 1.524716,-0.058995 1.555213,-0.011305 0.058200,-0.023829 0.068021,-0.008231 0.061636,0.019821 1.575902,0.002813 0.068805,-0.005276 0.057996,0.024046 0.068923,0.004669 1.561243,-0.030745 0.055765,-0.026302 0.067621,0.009388 0.061710,0.019726 1.571430,0.010413 0.065147,-0.012969 1.568108,0.035812 0.061331,-0.020208 0.069132,-0.003346 0.054753,0.027264 1.558232,0.018020 0.060420,-0.020580 1.569612,0.035565 0.054442,0.027322 1.575301,0.066918 0.052277,0.029486 0.066124,-0.012819 0.067463,-0.009805 1.574882,0.011470 0.068259,-0.007459 0.059736,-0.022126 0.068876,0.004921
-16 5 -4 10.151616,-0.000127 2.044997,-0.017354 2.058222,0.084505 2.034546,-0.062748 2.027001,-0.025704 2.049474,0.048692 2.023674,-0.023064 1.627379,-0.005348 1.537060,-0.002445 1.555108,-0.027615 1.549698,-0.023068 1.617371,-0.009913 1.531291,-0.056401 1.566993,-0.015294 0.059739,-0.025602 0.071160,-0.007186 0.063852,0.020929 1.588408,0.001473 0.071823,-0.004077 0.060143,0.025181 0.071865,0.003790 1.572112,-0.039062 0.057198,-0.028103 0.069995,0.010641 0.064996,0.019430 1.583809,0.011025 0.068383,-0.012191 1.579426,0.045268 0.064632,-0.019919 0.071748,-0.004536 0.056146,0.029076 1.568229,0.014435 0.061988,-0.022532 1.578364,0.031482 0.056876,0.028191 1.584697,0.069098 0.054269,0.030735 0.069040,-0.012795 0.069541,-0.011715 1.587506,0.011255 0.071360,-0.006410 0.061644,-0.023553 0.071833,0.004012
-16 5 -3 10.247674,0.000541 2.064899,-0.014640 2.074848,0.084405 2.057588,-0.067682 2.045964,-0.022845 2.066179,0.046016 2.046796,-0.026691 1.642403,-0.004704 1.540921,0.004812 1.560401,-0.023588 1.556878,-0.015689 1.632471,-0.010282 1.536474,-0.051970 1.577163,-0.019656 0.060857,-0.027178 0.073776,-0.005922 0.065661,0.021840 1.598551,-0.000191 0.074287,-0.002690 0.061952,0.026058 0.074280,0.002760 1.581465,-0.047000 0.058252,-0.029673 0.071834,0.011867 0.067923,0.018811 1.594485,0.011084 0.071158,-0.011139 1.589054,0.054258 0.067581,-0.019299 0.073806,-0.005783 0.057178,0.030643 1.576708,0.009766 0.063062,-0.024347 1.584907,0.026236 0.059057,0.028716 1.591664,0.069486 0.056021,0.031655 0.071516,-0.012577 0.070999,-0.013650 1.597886,0.010638 0.073933,-0.005152 0.063148,-0.024777 0.074261,0.002946
-16 5 -2 10.318115,0.001261 2.079697,-0.011662 2.085798,0.083367 2.075599,-0.072217 2.059954,-0.019758 2.077446,0.042907 2.064980,-0.030450 1.654669,-0.003683 1.543492,0.013028 1.564090,-0.018076 1.562367,-0.007527 1.644948,-0.010014 1.540262,-0.045837 1.585344,-0.024183 0.061529,-0.028492 0.075757,-0.004473 0.067009,0.022512 1.605928,-0.002097 0.076093,-0.001153 0.063370,0.026633 0.076070,0.001608 1.589021,-0.054096 0.058909,-0.030944 0.073070,0.013021 0.070376,0.017873 1.603110,0.010562 0.073356,-0.009836 1.596689,0.062256 0.070063,-0.018354 0.075224,-0.007048 0.057832,0.031898 1.583467,0.004155 0.063611,-0.025952 1.589128,0.020042 0.060918,0.028861 1.596077,0.067881 0.057488,0.032196 0.073459,-0.012160 0.071774,-0.015546 1.605596,0.009641 0.075868,-0.003720 0.064206,-0.025745 0.076062,0.001753
-16 5 -1 10.361133,0.002003 2.088888,-0.008484 2.090650,0.081408 2.087993,-0.076218 2.068489,-0.016508 2.082850,0.039457 2.077636,-0.034249 1.663603,-0.002375 1.544788,0.021800 1.566093,-0.011290 1.566099,0.000939 1.654236,-0.009132 1.542675,-0.038295 1.591170,-0.028622 0.061742,-0.029484 0.077015,-0.002885 0.067852,0.022910 1.610220,-0.004127 0.077159,0.000481 0.064353,0.026873 0.077160,0.000373 1.594484,-0.059924 0.059158,-0.031859 0.073657,0.014059 0.072251,0.016641 1.609345,0.009487 0.074877,-0.008322 1.602028,0.068774 0.071971,-0.017108 0.075946,-0.008283 0.058100,0.032782 1.588302,-0.002162 0.063628,-0.027278 1.590982,0.013204 0.062392,0.028605 1.597908,0.064223 0.058628,0.032324 0.074794,-0.011555 0.071836,-0.017328 1.610283,0.008322 0.077080,-0.002162 0.064790,-0.026410 0.077159,0.000473
-16 5 0 10.375597,0.002737 2.092148,-0.005181 2.089190,0.078586 2.094364,-0.079564 2.071267,-0.013168 2.082161,0.035775 2.084351,-0.037984 1.668733,-0.000908 1.544802,0.030632 1.566336,-0.003580 1.568043,0.009186 1.659868,-0.007732 1.543747,-0.029769 1.594333,-0.032701 0.061503,-0.030111 0.077490,-0.001217 0.068161,0.023015 1.611245,-0.006142 0.077434,0.002152 0.064867,0.026762 0.077502,-0.000900 1.597578,-0.064139 0.059006,-0.032374 0.073576,0.014936 0.073460,0.015155 1.612903,0.007942 0.075649,-0.006652 1.604804,0.073425 0.073218,-0.015601 0.075942,-0.009441 0.057986,0.033253 1.591023,-0.008872 0.063125,-0.028265 1.590498,0.006089 0.063420,0.027950 1.597224,0.058616 0.059401,0.032026 0.075463,-0.010781 0.071188,-0.018928 1.611717,0.006770 0.077511,-0.000533 0.064885,-0.026743 0.077503,-0.000848
-16 5 1 10.361114,0.003433 2.089364,-0.001831 2.081428,0.074989 2.094513,-0.082155 2.068188,-0.009808 2.075365,0.031970 2.084920,-0.041547 1.669760,0.000567 1.543513,0.038997 1.564767,0.004603 1.568202,0.016704 1.661541,-0.005966 1.543518,-0.020772 1.594625,-0.036158 0.060828,-0.030346 0.077159,0.000467 0.067925,0.022820 1.608980,-0.007998 0.076907,0.003795 0.064891,0.026302 0.077080,-0.002161 1.598081,-0.066519 0.058464,-0.032467 0.072835,0.015619 0.073944,0.013471 1.613578,0.006056 0.075632,-0.004894 1.604820,0.075960 0.073740,-0.013890 0.075216,-0.010476 0.057502,0.033292 1.591475,-0.015613 0.062134,-0.028874 1.587774,-0.000909 0.063952,0.026920 1.594174,0.051321 0.059772,0.031311 0.075436,-0.009866 0.069866,-0.020281 1.609824,0.005098 0.077141,0.001103 0.064491,-0.026727 0.077080,-0.002158
-16 5 2 10.318051,0.004060 2.080637,0.001486 2.067604,0.070732 2.088465,-0.083914 2.059360,-0.006496 2.062669,0.028150 2.079362,-0.044827 1.666589,0.001900 1.540894,0.046391 1.561364,0.012757 1.566604,0.023059 1.659145,-0.004021 1.542018,-0.011846 1.591968,-0.038771 0.059747,-0.030182 0.076037,0.002102 0.067152,0.022335 1.603563,-0.009562 0.075603,0.005346 0.064418,0.025514 0.075914,-0.003361 1.595860,-0.066988 0.057555,-0.032138 0.071468,0.016083 0.073675,0.011656 1.611275,0.003989 0.074826,-0.003116 1.601982,0.076305 0.073510,-0.012044 0.073802,-0.011349 0.056667,0.032898 1.589561,-0.022016 0.060702,-0.029081 1.582960,-0.007413 0.063955,0.025558 1.588968,0.042736 0.059717,0.030209 0.074710,-0.008847 0.067935,-0.021337 1.604695,0.003423 0.075988,0.002682 0.063624,-0.026366 0.075908,-0.003406
-16 5 3 10.247516,0.004593 2.066274,0.004691 2.048168,0.065951 2.076464,-0.084797 2.045096,-0.003296 2.044483,0.024417 2.067910,-0.047722 1.659346,0.002961 1.536916,0.052396 1.556154,0.020386 1.563294,0.027944 1.652781,-0.002094 1.539262,-0.003495 1.586427,-0.040388 0.058297,-0.029633 0.074178,0.003627 0.065867,0.021583 1.595277,-0.010730 0.073583,0.006750 0.063458,0.024434 0.074055,-0.004457 1.590890,-0.065624 0.056308,-0.031407 0.069533,0.016314 0.072663,0.009782 1.606025,0.001909 0.073268,-0.001390 1.596310,0.074556 0.072534,-0.010135 0.071763,-0.012030 0.055504,0.032096 1.585256,-0.027739 0.058887,-0.028888 1.576239,-0.013103 0.063415,0.023924 1.581839,0.033351 0.059222,0.028770 0.073313,-0.007764 0.065483,-0.022062 1.596576,0.001857 0.074104,0.004147 0.062312,-0.025680 0.074040,-0.004546
-16 5 4 10.151297,0.005013 2.046768,0.007713 2.023751,0.060793 2.058950,-0.084790 2.025884,-0.000264 2.021397,0.020856 2.050996,-0.050145 1.648355,0.003662 1.531564,0.056726 1.549205,0.027061 1.558322,0.031202 1.642738,-0.000358 1.535245,0.003868 1.578194,-0.040938 0.056522,-0.028732 0.071666,0.004991 0.064110,0.020601 1.584506,-0.011438 0.070938,0.007960 0.062035,0.023110 0.071583,-0.005413 1.583264,-0.062635 0.054755,-0.030314 0.067105,0.016311 0.070952,0.007916 1.597974,-0.000029 0.071029,0.000225 1.587943,0.070962 0.070855,-0.008232 0.069181,-0.012501 0.054043,0.030929 1.578611,-0.032506 0.056752,-0.028314 1.567809,-0.017745 0.062341,0.022087 1.573023,0.023694 0.058291,0.027055 0.071298,-0.006659 0.062612,-0.022441 1.585834,0.000494 0.071576,0.005448 0.060593,-0.024704 0.071556,-0.005543
-16 5 5 10.031765,0.005307 2.022755,0.010487 1.995118,0.055409 2.036529,-0.083914 2.002352,0.002551 1.994132,0.017537 2.029215,-0.052026 1.634095,0.003962 1.524845,0.059247 1.540632,0.032464 1.551739,0.032833 1.629453,0.001052 1.529948,0.009955 1.567566,-0.040437 0.054469,-0.027528 0.068607,0.006156 0.061935,0.019433 1.571685,-0.011668 0.067780,0.008946 0.060190,0.021598 0.068596,-0.006204 1.573178,-0.058331 0.052932,-0.028914 0.064269,0.016087 0.068616,0.006122 1.587369,-0.001698 0.068208,0.001677 1.577119,0.065883 0.068547,-0.006400 0.066156,-0.012757 0.052315,0.029453 1.569747,-0.036130 0.054362,-0.027401 1.557864,-0.021206 0.060765,0.020123 1.562734,0.014274 0.056941,0.025138 0.068743,-0.005569 0.059428,-0.022478 1.572904,-0.000605 0.068509,0.006551 0.058518,-0.023486 0.068555,-0.006368
-16 5 6 9.891751,0.005469 1.994975,0.012964 1.963117,0.049942 2.009923,-0.082218 1.975222,0.005111 1.963495,0.014512 2.003277,-0.053315 1.617133,0.003871 1.516786,0.059978 1.530578,0.036409 1.543598,0.032970 1.613454,0.002061 1.523339,0.014621 1.554895,-0.038978 0.052189,-0.026077 0.065123,0.007099 0.059407,0.018129 1.557250,-0.011445 0.064229,0.009692 0.057974,0.019960 0.065204,-0.006816 1.560908,-0.053076 0.050880,-0.027272 0.061118,0.015664 0.065752,0.004450 1.574528,-0.003013 0.064922,0.002931 1.564150,0.059746 0.065706,-0.004692 0.062791,-0.012804 0.050355,0.027736 1.558846,-0.038522 0.051780,-0.026200 1.546576,-0.023457 0.058735,0.018102 1.551147,0.005530 0.055205,0.023091 0.065738,-0.004528 0.056038,-0.022196 1.558242,-0.001407 0.065024,0.007433 0.056143,-0.022081 0.065150,-0.007007
-16 6 -5 9.839837,-0.000726 1.981221,-0.020102 1.990754,0.078137 1.959884,-0.052986 1.967241,-0.026956 1.981153,0.042781 1.949449,-0.013957 1.593303,-0.003006 1.513766,-0.015032 1.530553,-0.035263 1.525308,-0.016743 1.585070,-0.005370 1.508656,-0.045978 1.538250,-0.004932 0.054990,-0.021460 0.063279,-0.008110 0.056663,0.019515 1.558727,-0.006263 0.064314,-0.004059 0.055171,0.021258 0.064052,0.005383 1.542219,-0.027338 0.052559,-0.024007 0.062546,0.010035 0.058032,0.017767 1.555072,0.007440 0.060681,-0.012134 1.550205,0.033221 0.057323,-0.018692 0.064251,-0.004412 0.051354,0.025173 1.541053,0.022320 0.056709,-0.018642 1.550889,0.025725 0.051466,0.024738 1.555665,0.058903 0.049325,0.027025 0.061039,-0.013131 0.062989,-0.008920 1.559170,0.018803 0.063483,-0.007487 0.056678,-0.019497 0.064431,0.003306
-16 6 -4 9.952104,-0.000193 2.003304,-0.017801 2.009957,0.078688 1.984889,-0.057819 1.988523,-0.024473 2.000303,0.040570 1.974397,-0.016866 1.609372,-0.003121 1.518712,-0.010295 1.537124,-0.033917 1.533343,-0.010447 1.601138,-0.006386 1.514622,-0.042768 1.549179,-0.007655 0.056443,-0.023015 0.066121,-0.007190 0.058599,0.020571 1.570497,-0.008306 0.066994,-0.002927 0.057175,0.022215 0.066731,0.004646 1.552273,-0.034240 0.053898,-0.025600 0.064611,0.011237 0.060993,0.017463 1.566728,0.008200 0.063592,-0.011436 1.560598,0.041703 0.060298,-0.018420 0.066543,-0.005558 0.052634,0.026792 1.550385,0.019638 0.058167,-0.020367 1.559111,0.021479 0.053692,0.025477 1.564323,0.060803 0.051154,0.028123 0.063654,-0.013174 0.064880,-0.010630 1.570845,0.019478 0.066294,-0.006568 0.058476,-0.020719 0.067050,0.002412
-16 6 -3 10.042430,0.000406 2.021273,-0.015206 2.024496,0.078389 2.006014,-0.062428 2.005786,-0.021713 2.015025,0.037937 1.995541,-0.020003 1.623374,-0.002925 1.522427,-0.004367 1.542252,-0.031125 1.539856,-0.003308 1.615249,-0.006960 1.519272,-0.038047 1.558544,-0.010762 0.057509,-0.024397 0.068494,-0.006072 0.060177,0.021438 1.580060,-0.010485 0.069167,-0.001638 0.058858,0.022949 0.068941,0.003766 1.560895,-0.040766 0.054890,-0.026988 0.066195,0.012399 0.063617,0.016875 1.576748,0.008515 0.066087,-0.010494 1.569368,0.049737 0.062948,-0.017854 0.068326,-0.006741 0.053585,0.028189 1.558236,0.015928 0.059178,-0.021970 1.565281,0.016307 0.055676,0.025913 1.570718,0.061178 0.052756,0.028927 0.065879,-0.013031 0.066213,-0.012362 1.580357,0.019666 0.068633,-0.005460 0.059898,-0.021766 0.069182,0.001393
-16 6 -2 10.108605,0.001050 2.034563,-0.012371 2.033864,0.077232 2.022617,-0.066687 2.018482,-0.018734 2.024816,0.034960 2.012241,-0.023307 1.634763,-0.002430 1.524942,0.002543 1.545872,-0.026898 1.544767,0.004305 1.626870,-0.007044 1.522622,-0.031982 1.566019,-0.014116 0.058164,-0.025549 0.070302,-0.004784 0.061351,0.022076 1.587062,-0.012680 0.070742,-0.000226 0.060170,0.023423 0.070595,0.002766 1.567850,-0.046541 0.055515,-0.028110 0.067241,0.013481 0.065804,0.016009 1.584826,0.008348 0.068064,-0.009328 1.576268,0.056860 0.065175,-0.016998 0.069533,-0.007922 0.054191,0.029307 1.564436,0.011289 0.059713,-0.023388 1.569302,0.010424 0.057356,0.026016 1.574757,0.059859 0.054092,0.029395 0.067636,-0.012697 0.066935,-0.014057 1.587344,0.019339 0.070404,-0.004192 0.060905,-0.022595 0.070741,0.000275
-16 6 -1 10.148953,0.001715 2.042734,-0.009358 2.037707,0.075242 2.034178,-0.070474 2.026188,-0.015602 2.029312,0.031730 2.023976,-0.026699 1.643033,-0.001687 1.526276,0.010112 1.547915,-0.021378 1.548027,0.011951 1.635500,-0.006643 1.524701,-0.024867 1.571293,-0.017539 0.058394,-0.026423 0.071465,-0.003366 0.062084,0.022456 1.591227,-0.014754 0.071650,0.001260 0.061071,0.023612 0.071627,0.001679 1.572886,-0.051226 0.055765,-0.028919 0.067713,0.014440 0.067463,0.014887 1.590665,0.007708 0.069437,-0.007973 1.581047,0.062650 0.066885,-0.015874 0.070119,-0.009060 0.054446,0.030094 1.568814,0.005904 0.059764,-0.024562 1.571137,0.004119 0.058675,0.025770 1.576427,0.056793 0.055121,0.029498 0.068858,-0.012178 0.067018,-0.015653 1.591513,0.018509 0.071531,-0.002802 0.061467,-0.023167 0.071665,-0.000903
-16 6 0 10.162428,0.002374 2.045508,-0.006237 2.035853,0.072475 2.040329,-0.073675 2.028642,-0.012383 2.028324,0.028344 2.030376,-0.030091 1.647772,-0.000781 1.526430,0.017933 1.548318,-0.014834 1.549615,0.019164 1.640727,-0.005816 1.525546,-0.017097 1.574102,-0.020827 0.058203,-0.026980 0.071931,-0.001870 0.062355,0.022557 1.592390,-0.016566 0.071852,0.002769 0.061529,0.023503 0.071992,0.000542 1.575764,-0.054549 0.055642,-0.029378 0.067597,0.015238 0.068520,0.013546 1.594008,0.006651 0.070142,-0.006478 1.583487,0.066769 0.068003,-0.014518 0.070061,-0.010110 0.054351,0.030515 1.571212,0.000031 0.059340,-0.025443 1.570809,-0.002276 0.059580,0.025177 1.575797,0.052064 0.055810,0.029226 0.069495,-0.011491 0.066463,-0.017089 1.592677,0.017228 0.071963,-0.001342 0.061570,-0.023457 0.071914,-0.002100
-16 6 1 10.148672,0.002998 2.042788,-0.003082 2.028327,0.069017 2.040889,-0.076197 2.025757,-0.009146 2.021849,0.024905 2.031255,-0.033384 1.648714,0.000183 1.525387,0.025553 1.547033,-0.007635 1.549538,0.025513 1.642276,-0.004670 1.525195,-0.009126 1.574272,-0.023775 0.057603,-0.027198 0.071678,-0.000350 0.062154,0.022374 1.590519,-0.017985 0.071338,0.004243 0.061527,0.023099 0.071674,-0.000601 1.576289,-0.056342 0.055157,-0.029467 0.066903,0.015844 0.068924,0.012035 1.594672,0.005271 0.070146,-0.004898 1.583424,0.069005 0.068475,-0.012979 0.069364,-0.011033 0.053916,0.030553 1.571505,-0.006025 0.058467,-0.025994 1.568397,-0.008417 0.060030,0.024258 1.573003,0.045885 0.056129,0.028587 0.069519,-0.010658 0.065301,-0.018310 1.590781,0.015585 0.071680,0.000135 0.061214,-0.023452 0.071477,-0.003270
-16 6 2 10.108033,0.003561 2.034668,0.000031 2.015354,0.064976 2.035865,-0.077965 2.017631,-0.005957 2.010077,0.021506 2.026617,-0.036480 1.645774,0.001094 1.523119,0.032528 1.544044,-0.000213 1.547825,0.030643 1.640046,-0.003342 1.523672,-0.001416 1.571737,-0.026195 0.056620,-0.027071 0.070718,0.001137 0.061486,0.021917 1.585724,-0.018914 0.070133,0.005627 0.061060,0.022416 0.070687,-0.001708 1.574335,-0.056558 0.054328,-0.029185 0.065662,0.016238 0.068654,0.010410 1.592565,0.003691 0.069446,-0.003296 1.580776,0.069294 0.068275,-0.011316 0.068062,-0.011795 0.053158,0.030208 1.569613,-0.011939 0.057185,-0.026197 1.564026,-0.013983 0.059997,0.023051 1.568226,0.038582 0.056057,0.027606 0.068925,-0.009713 0.063585,-0.019272 1.585913,0.013692 0.070695,0.001574 0.060411,-0.023154 0.070375,-0.004370
-16 6 3 10.041545,0.004042 2.021423,0.003033 1.997342,0.060479 2.025458,-0.078934 2.004541,-0.002878 1.993375,0.018235 2.016656,-0.039282 1.639059,0.001851 1.519594,0.038469 1.539363,0.006992 1.544515,0.034321 1.634114,-0.001981 1.520986,0.005614 1.566551,-0.027944 0.055288,-0.026610 0.069093,0.002537 0.060372,0.021206 1.578234,-0.019292 0.068291,0.006872 0.060138,0.021484 0.069072,-0.002740 1.569867,-0.055267 0.053182,-0.028551 0.063923,0.016408 0.067719,0.008734 1.587703,0.002048 0.068074,-0.001731 1.575554,0.067721 0.067410,-0.009592 0.066208,-0.012372 0.052098,0.029500 1.565516,-0.017402 0.055543,-0.026051 1.557847,-0.018710 0.059472,0.021606 1.561669,0.030561 0.055584,0.026325 0.067733,-0.008692 0.061393,-0.019945 1.578289,0.011676 0.069052,0.002923 0.059188,-0.022580 0.068654,-0.005362
-16 6 4 9.950878,0.004421 2.003489,0.005857 1.974853,0.055661 2.010041,-0.079088 1.986918,0.000036 1.972264,0.015165 2.001741,-0.041705 1.628845,0.002378 1.514789,0.043090 1.533046,0.013576 1.539653,0.036452 1.624726,-0.000723 1.517126,0.011636 1.558881,-0.028933 0.053647,-0.025841 0.066875,0.003804 0.058845,0.020275 1.568373,-0.019107 0.065891,0.007941 0.058787,0.020345 0.066896,-0.003664 1.562949,-0.052648 0.051747,-0.027597 0.061751,0.016356 0.066157,0.007067 1.580208,0.000471 0.066090,-0.000259 1.567865,0.064503 0.065914,-0.007868 0.063877,-0.012749 0.050762,0.028465 1.559258,-0.022151 0.053599,-0.025572 1.550027,-0.022416 0.058463,0.019982 1.553533,0.022262 0.054714,0.024800 0.065988,-0.007633 0.058812,-0.020315 1.568228,0.009657 0.066821,0.004138 0.057582,-0.021758 0.066386,-0.006215
-16 6 5 9.838241,0.004688 1.981431,0.008447 1.948569,0.050658 1.990134,-0.078438 1.965319,0.002739 1.947381,0.012352 1.982382,-0.043679 1.615547,0.002634 1.508692,0.046224 1.525179,0.019218 1.533284,0.037077 1.612261,0.000324 1.512065,0.016433 1.548976,-0.029138 0.051740,-0.024805 0.064155,0.004904 0.056948,0.019165 1.556509,-0.018391 0.063032,0.008807 0.057045,0.019044 0.064244,-0.004453 1.553734,-0.048957 0.050060,-0.026369 0.059221,0.016095 0.064034,0.005461 1.570287,-0.000928 0.063578,0.001076 1.557902,0.059955 0.063852,-0.006202 0.061153,-0.012924 0.049178,0.027154 1.550941,-0.025992 0.051411,-0.024794 1.540730,-0.025008 0.057000,0.018244 1.543994,0.014112 0.053463,0.023092 0.063753,-0.006572 0.055936,-0.020384 1.556106,0.007743 0.064095,0.005186 0.055639,-0.020727 0.063659,-0.006906
-16 7 -2 9.876410,0.000795 1.985487,-0.012612 1.978988,0.070326 1.966804,-0.060471 1.972980,-0.017566 1.969380,0.027295 1.956922,-0.016587 1.611267,-0.001570 1.505982,-0.006194 1.526527,-0.033045 1.525855,0.013710 1.605084,-0.004720 1.504405,-0.019503 1.545545,-0.005052 0.054449,-0.022580 0.064584,-0.004917 0.055714,0.021195 1.566309,-0.020622 0.065082,0.000520 0.056496,0.020292 0.064814,0.003626 1.545325,-0.038670 0.051873,-0.025166 0.061272,0.013523 0.060921,0.014132 1.564211,0.006526 0.062537,-0.008692 1.553733,0.050395 0.060073,-0.015504 0.063605,-0.008430 0.050404,0.026528 1.543744,0.016962 0.055529,-0.020767 1.547798,0.002034 0.053506,0.023107 1.551762,0.051105 0.050495,0.026446 0.061659,-0.012819 0.061813,-0.012527 1.567033,0.026401 0.064672,-0.004467 0.057128,-0.019532 0.065071,-0.000913
-16 7 -1 9.913846,0.001380 1.992633,-0.009802 1.981890,0.068349 1.977448,-0.063986 1.979842,-0.014607 1.973014,0.024314 1.967663,-0.019564 1.618782,-0.001226 1.507347,0.000147 1.528561,-0.028705 1.528728,0.020419 1.612961,-0.004631 1.506229,-0.013001 1.550265,-0.007586 0.054689,-0.023337 0.065639,-0.003669 0.056346,0.021546 1.570292,-0.022668 0.065846,0.001852 0.057308,0.020435 0.065768,0.002681 1.549938,-0.042259 0.052121,-0.025869 0.061646,0.014393 0.062365,0.013125 1.569603,0.006202 0.063755,-0.007496 1.558002,0.055357 0.061580,-0.014503 0.064072,-0.009459 0.050646,0.027216 1.547670,0.012503 0.055609,-0.021790 1.549621,-0.003629 0.054668,0.022873 1.553284,0.048634 0.051412,0.026525 0.062757,-0.012379 0.061913,-0.013935 1.570734,0.025942 0.065699,-0.003246 0.057658,-0.020015 0.065836,-0.001979
-16 7 0 9.926275,0.001959 1.994937,-0.006904 1.979722,0.065688 1.983309,-0.066990 1.981978,-0.011567 1.971782,0.021251 1.973685,-0.022595 1.623064,-0.000717 1.507609,0.006875 1.529065,-0.023310 1.530040,0.026554 1.617714,-0.004196 1.506904,-0.006124 1.552713,-0.010171 0.054542,-0.023824 0.066083,-0.002345 0.056580,0.021641 1.571535,-0.024279 0.065987,0.003194 0.057710,0.020330 0.066138,0.001680 1.552591,-0.044734 0.052026,-0.026271 0.061510,0.015107 0.063273,0.011933 1.572686,0.005511 0.064387,-0.006175 1.560153,0.058869 0.062564,-0.013300 0.063977,-0.010397 0.050571,0.027586 1.549749,0.007496 0.055261,-0.022563 1.549452,-0.009232 0.055451,0.022344 1.552716,0.044787 0.052016,0.026280 0.063349,-0.011776 0.061449,-0.015205 1.571681,0.024890 0.066118,-0.001955 0.057765,-0.020264 0.066005,-0.003047
-16 7 1 9.913372,0.002509 1.992319,-0.003985 1.972524,0.062424 1.984217,-0.069395 1.979316,-0.008511 1.965693,0.018192 1.974817,-0.025594 1.623887,-0.000117 1.506756,0.013616 1.527999,-0.017153 1.529799,0.031756 1.619103,-0.003489 1.506464,0.000739 1.552743,-0.012647 0.054018,-0.024024 0.065896,-0.000993 0.056410,0.021474 1.570004,-0.025343 0.065500,0.004497 0.057687,0.019980 0.065907,0.000659 1.553116,-0.045977 0.051598,-0.026355 0.060875,0.015639 0.063602,0.010595 1.573298,0.004522 0.064404,-0.004778 1.560052,0.060754 0.062980,-0.011935 0.063326,-0.011209 0.050186,0.027623 1.549883,0.002195 0.054505,-0.023056 1.547354,-0.014481 0.055822,0.021537 1.550178,0.039732 0.052283,0.025717 0.063408,-0.011031 0.060445,-0.016291 1.569835,0.023312 0.065908,-0.000640 0.057448,-0.020268 0.065574,-0.004078
-16 7 2 9.875461,0.003008 1.984865,-0.001113 1.960501,0.058656 1.980169,-0.071132 1.971942,-0.005501 1.954917,0.015223 1.971054,-0.028471 1.621177,0.000494 1.504762,0.019990 1.525348,-0.010591 1.528029,0.035748 1.617034,-0.002610 1.504928,0.007206 1.550304,-0.014861 0.053138,-0.023931 0.065086,0.000338 0.055839,0.021053 1.565778,-0.025787 0.064407,0.005715 0.057237,0.019398 0.065086,-0.000346 1.551397,-0.045961 0.050852,-0.026120 0.059767,0.015970 0.063336,0.009163 1.571356,0.003329 0.063804,-0.003356 1.557626,0.060963 0.062805,-0.010460 0.062150,-0.011867 0.049506,0.027327 1.548009,-0.003126 0.053374,-0.023252 1.543425,-0.019112 0.055759,0.020484 1.545826,0.033726 0.052195,0.024858 0.062930,-0.010171 0.058946,-0.017156 1.565276,0.021315 0.065079,0.000650 0.056718,-0.020028 0.064559,-0.005036
-15 -8 -4 9.847651,-0.003551 1.911880,0.011477 1.990742,0.038372 1.989661,-0.030577 1.891629,-0.016962 1.990625,0.057831 1.995382,-0.042594 1.530557,-0.016604 1.565246,0.005191 1.563901,0.009923 1.528766,-0.016252 1.520238,-0.032427 1.535149,-0.001819 1.564906,0.004963 0.055427,-0.022067 0.065404,0.002392 0.065284,-0.003397 1.555614,0.055356 0.062078,-0.012890 0.050402,0.027006 0.062712,-0.011644 1.536623,-0.003314 0.057121,-0.020130 0.062824,-0.011409 0.059409,0.017172 1.544577,0.022119 0.064041,-0.004611 1.542186,-0.007166 0.062896,-0.011255 0.061212,0.014419 0.059464,0.017094 1.551884,-0.002755 0.058693,-0.017161 1.549636,0.009946 0.055075,0.021894 1.551364,-0.002843 0.056682,0.020650 0.063757,0.009230 0.063980,-0.008627 1.554593,-0.037943 0.065190,0.004004 0.051605,-0.025909 0.058535,0.018358
-15 -8 -3 9.931289,-0.003197 1.929041,0.012209 2.009882,0.040032 2.006627,-0.031806 1.907274,-0.017121 2.009096,0.056764 2.013088,-0.046304 1.537139,-0.007978 1.567574,0.005486 1.565239,0.012034 1.539826,-0.015857 1.528427,-0.025048 1.544121,-0.003445 1.570944,-0.001453 0.056482,-0.023382 0.067197,0.003880 0.067241,-0.003582 1.563174,0.057471 0.064558,-0.012082 0.051762,0.027945 0.063990,-0.013196 1.544781,-0.005618 0.058394,-0.021257 0.064944,-0.011261 0.061940,0.016610 1.552268,0.015858 0.066200,-0.003410 1.552004,-0.009716 0.065313,-0.010416 0.063470,0.014141 0.060935,0.018048 1.557924,-0.004068 0.059855,-0.018584 1.556400,0.009874 0.057067,0.022181 1.555258,-0.001289 0.058502,0.021130 0.065350,0.010329 0.065395,-0.010221 1.562608,-0.044699 0.066885,0.005526 0.052626,-0.027167 0.060919,0.018070
-15 -8 -2 9.993180,-0.002758 1.942309,0.013065 2.024262,0.041232 2.018861,-0.032703 1.919143,-0.017261 2.022869,0.055136 2.026012,-0.049825 1.541828,0.001400 1.567883,0.005515 1.564336,0.014128 1.549868,-0.015054 1.534946,-0.016199 1.551883,-0.004910 1.574768,-0.008006 0.057135,-0.024480 0.068385,0.005428 0.068692,-0.003733 1.568627,0.057917 0.066557,-0.011049 0.052845,0.028575 0.064708,-0.014688 1.551698,-0.007352 0.059254,-0.022180 0.066600,-0.010948 0.064051,0.015779 1.558065,0.008747 0.067799,-0.002067 1.560418,-0.012647 0.067233,-0.009372 0.065289,0.013649 0.061967,0.018830 1.562259,-0.005394 0.060538,-0.019859 1.561384,0.009477 0.058721,0.022181 1.557108,-0.000036 0.059960,0.021359 0.066414,0.011371 0.066219,-0.011797 1.568533,-0.050640 0.067975,0.007089 0.053321,-0.028151 0.062910,0.017515
-15 -8 -1 10.031905,-0.002252 1.951269,0.014059 2.033410,0.041922 2.025947,-0.033238 1.926847,-0.017356 2.031493,0.052986 2.033719,-0.053063 1.544488,0.010967 1.566293,0.005235 1.561339,0.016084 1.558639,-0.013881 1.539582,-0.006350 1.558308,-0.006118 1.576333,-0.014303 0.057374,-0.025314 0.068919,0.006984 0.069582,-0.003842 1.571827,0.056576 0.067990,-0.009819 0.053622,0.028865 0.064839,-0.016063 1.557199,-0.008369 0.059679,-0.022861 0.067730,-0.010477 0.065656,0.014701 1.561804,0.001150 0.068768,-0.000626 1.567139,-0.015833 0.068574,-0.008153 0.066597,0.012955 0.062527,0.019405 1.564826,-0.006652 0.060724,-0.020932 1.564543,0.008765 0.059976,0.021882 1.557031,0.000784 0.061006,0.021321 0.066911,0.012318 0.066421,-0.013300 1.572205,-0.055368 0.068415,0.008638 0.053676,-0.028817 0.064429,0.016703
-15 -8 0 10.046536,-0.001699 1.955644,0.015193 2.037023,0.042075 2.027635,-0.033394 1.930123,-0.017377 2.034677,0.050373 2.035940,-0.055924 1.545042,0.020117 1.562943,0.004631 1.556442,0.017779 1.565862,-0.012405 1.542173,0.003916 1.563257,-0.006995 1.575654,-0.019952 0.057200,-0.025848 0.068775,0.008491 0.069879,-0.003906 1.572684,0.053472 0.068793,-0.008434 0.054071,0.028796 0.064384,-0.017269 1.561082,-0.008589 0.059660,-0.023269 0.068287,-0.009861 0.066683,0.013409 1.563370,-0.006509 0.069065,0.000860 1.571868,-0.019107 0.069277,-0.006799 0.067342,0.012078 0.062601,0.019749 1.565575,-0.007764 0.060414,-0.021761 1.565857,0.007777 0.060784,0.021290 1.555183,0.001077 0.061601,0.021012 0.066826,0.013132 0.065994,-0.014672 1.573516,-0.058557 0.068187,0.010117 0.053690,-0.029135 0.065413,0.015660
-15 -8 1 10.036680,-0.001123 1.955308,0.016458 2.034983,0.041684 2.023854,-0.033169 1.928865,-0.017291 2.032317,0.047372 2.032593,-0.058327 1.543485,0.028267 1.557983,0.003718 1.549870,0.019104 1.571259,-0.010719 1.542625,0.013957 1.566581,-0.007498 1.572801,-0.024611 0.056626,-0.026061 0.067962,0.009893 0.069570,-0.003920 1.571178,0.048772 0.068930,-0.006944 0.054175,0.028370 0.063368,-0.018261 1.563136,-0.008005 0.059202,-0.023389 0.068247,-0.009123 0.067085,0.011951 1.562710,-0.013793 0.068675,0.002335 1.574334,-0.022278 0.069309,-0.005361 0.067488,0.011052 0.062188,0.019847 1.564468,-0.008658 0.059628,-0.022311 1.565328,0.006572 0.061108,0.020426 1.551739,0.000801 0.061721,0.020442 0.066165,0.013783 0.064964,-0.015862 1.572433,-0.059995 0.067304,0.011470 0.053366,-0.029092 0.065814,0.014421
-15 -8 2 10.002504,-0.000549 1.950300,0.017834 2.027369,0.040765 2.014723,-0.032577 1.923123,-0.017069 2.024499,0.044067 2.023788,-0.060201 1.539882,0.034929 1.551559,0.002540 1.541863,0.019975 1.574569,-0.008928 1.540923,0.023154 1.568132,-0.007620 1.567893,-0.028026 0.055674,-0.025947 0.066518,0.011138 0.068669,-0.003887 1.567361,0.042769 0.068390,-0.005405 0.053922,0.027604 0.061838,-0.019002 1.563170,-0.006690 0.058325,-0.023217 0.067610,-0.008290 0.066839,0.010381 1.559833,-0.020298 0.067617,0.003743 1.574326,-0.025152 0.068668,-0.003893 0.067026,0.009915 0.061306,0.019698 1.561489,-0.009281 0.058401,-0.022564 1.562977,0.005228 0.060927,0.019325 1.546869,-0.000030 0.061356,0.019633 0.064959,0.014248 0.063377,-0.016826 1.568995,-0.059609 0.065808,0.012649 0.052715,-0.028690 0.065612,0.013035
-15 -8 3 9.944729,0.000001 1.940816,0.019289 2.014449,0.039354 2.000542,-0.031643 1.913103,-0.016687 2.011496,0.040548 2.009820,-0.061496 1.534362,0.039766 1.543810,0.001168 1.532652,0.020346 1.575575,-0.007138 1.537126,0.030982 1.567770,-0.007390 1.561083,-0.030057 0.054378,-0.025517 0.064508,0.012184 0.067208,-0.003806 1.561350,0.035848 0.067198,-0.003873 0.053313,0.026532 0.059858,-0.019473 1.561037,-0.004781 0.057056,-0.022764 0.066398,-0.007394 0.065954,0.008758 1.554815,-0.025696 0.065939,0.005034 1.571721,-0.027556 0.067379,-0.002446 0.065972,0.008709 0.059984,0.019312 1.556646,-0.009601 0.056783,-0.022517 1.558837,0.003830 0.060240,0.018031 1.540720,-0.001343 0.060513,0.018620 0.063255,0.014514 0.061303,-0.017536 1.563310,-0.057470 0.063765,0.013613 0.051755,-0.027951 0.064810,0.011554
-15 -8 4 9.864599,0.000504 1.927194,0.020779 1.996661,0.037507 1.981765,-0.030406 1.899148,-0.016128 1.993745,0.036906 1.991149,-0.062179 1.527101,0.042621 1.534860,-0.000308 1.522449,0.020209 1.574123,-0.005442 1.531354,0.037067 1.565381,-0.006863 1.552545,-0.030686 0.052777,-0.024794 0.062018,0.013003 0.065242,-0.003683 1.553315,0.028443 0.065403,-0.002401 0.052356,0.025201 0.057506,-0.019664 1.556655,-0.002461 0.055436,-0.022056 0.064655,-0.006468 0.064466,0.007138 1.547787,-0.029765 0.063713,0.006165 1.566498,-0.029351 0.065499,-0.001071 0.064363,0.007478 0.058266,0.018709 1.549980,-0.009610 0.054829,-0.022180 1.552956,0.002460 0.059066,0.016596 1.533400,-0.003023 0.059214,0.017443 0.061117,0.014578 0.058825,-0.017973 1.555543,-0.053784 0.061261,0.014337 0.050507,-0.026912 0.063436,0.010032
-15 -7 -6 9.878568,-0.004024 1.923530,0.009045 1.997742,0.041776 1.999501,-0.032678 1.903864,-0.019311 1.999560,0.065906 2.002544,-0.038890 1.534747,-0.035329 1.577084,0.008097 1.577486,0.009798 1.523261,-0.027293 1.519836,-0.047575 1.533477,-0.008538 1.570211,0.013607 0.056615,-0.021601 0.066177,-0.000952 0.066134,-0.001735 1.559502,0.055243 0.061574,-0.015003 0.050835,0.027352 0.064683,-0.008582 1.539203,0.001610 0.057851,-0.020159 0.063604,-0.011235 0.058072,0.019892 1.545770,0.035748 0.063926,-0.007868 1.538843,-0.002409 0.061920,-0.014431 0.061600,0.014960 0.059933,0.017465 1.556724,-0.002822 0.060022,-0.016229 1.554151,0.018007 0.054272,0.023667 1.560519,-0.000182 0.056138,0.022132 0.065349,0.006422 0.065346,-0.006435 1.555691,-0.029279 0.066186,0.000677 0.052844,-0.025501 0.058344,0.019555
-15 -7 -5 10.011478,-0.003807 1.950249,0.009826 2.027849,0.044407 2.027896,-0.035010 1.928700,-0.019216 2.028881,0.066032 2.031720,-0.043221 1.545836,-0.029185 1.584065,0.009798 1.583936,0.012732 1.536688,-0.028017 1.531899,-0.044021 1.545307,-0.010827 1.581582,0.007398 0.058570,-0.023479 0.069388,0.000421 0.069321,-0.001895 1.571933,0.060957 0.065192,-0.014627 0.052865,0.029017 0.067321,-0.010270 1.550354,-0.002480 0.060039,-0.021828 0.066863,-0.011349 0.061603,0.019919 1.557651,0.031963 0.067402,-0.006968 1.551673,-0.003245 0.065513,-0.014057 0.064938,0.015063 0.062377,0.018904 1.566764,-0.004723 0.062253,-0.018078 1.564998,0.018761 0.057060,0.024648 1.569337,0.001807 0.058787,0.023243 0.068259,0.007596 0.068087,-0.008152 1.568667,-0.037556 0.069303,0.002127 0.054636,-0.027417 0.061703,0.019791
-15 -7 -4 10.125067,-0.003477 1.973800,0.010721 2.054043,0.046634 2.052348,-0.037082 1.950447,-0.019102 2.054317,0.065484 2.056965,-0.047559 1.555352,-0.021261 1.588773,0.011429 1.587879,0.015968 1.549499,-0.028094 1.542745,-0.038270 1.556103,-0.012976 1.590901,0.000277 0.060143,-0.025233 0.072106,0.001969 0.072100,-0.002046 1.582500,0.065392 0.068490,-0.013969 0.054662,0.030440 0.069449,-0.012017 1.560475,-0.006469 0.061854,-0.023371 0.069766,-0.011298 0.064892,0.019634 1.567977,0.026692 0.070467,-0.005830 1.563605,-0.004576 0.068780,-0.013410 0.067960,0.014940 0.064441,0.020232 1.575194,-0.006852 0.064036,-0.019881 1.574094,0.019049 0.059628,0.025357 1.575888,0.003619 0.061172,0.024130 0.070714,0.008804 0.070301,-0.009967 1.579932,-0.045857 0.071916,0.003734 0.056114,-0.029151 0.064810,0.019743
-15 -7 -3 10.216863,-0.003043 1.993474,0.011750 2.075510,0.048371 2.072089,-0.038828 1.968430,-0.018962 2.075078,0.064262 2.077490,-0.051799 1.563030,-0.011887 1.591237,0.012870 1.589321,0.019376 1.561495,-0.027476 1.552071,-0.030433 1.565744,-0.014835 1.597964,-0.007407 0.061291,-0.026793 0.074219,0.003652 0.074377,-0.002182 1.590918,0.068159 0.071348,-0.013031 0.056189,0.031557 0.070985,-0.013768 1.569441,-0.010074 0.063245,-0.024726 0.072215,-0.011072 0.067823,0.019023 1.576496,0.020099 0.072999,-0.004478 1.574395,-0.006419 0.071600,-0.012493 0.070563,0.014579 0.066062,0.021397 1.581917,-0.009122 0.065311,-0.021573 1.581316,0.018817 0.061900,0.025749 1.580136,0.005064 0.063224,0.024749 0.072626,0.010008 0.071898,-0.011824 1.589179,-0.053697 0.073918,0.005455 0.057246,-0.030631 0.067562,0.019394
-15 -7 -2 10.284778,-0.002517 2.008648,0.012927 2.091543,0.049548 2.086459,-0.040190 1.982055,-0.018782 2.090476,0.062389 2.092611,-0.055833 1.568624,-0.001571 1.591538,0.013996 1.588342,0.022786 1.572428,-0.026166 1.559568,-0.020835 1.574094,-0.016266 1.602612,-0.015217 0.061987,-0.028094 0.075636,0.005416 0.076068,-0.002298 1.596934,0.068963 0.073648,-0.011832 0.057410,0.032312 0.071868,-0.015463 1.577076,-0.013023 0.064175,-0.025835 0.074118,-0.010669 0.070284,0.018091 1.582969,0.012477 0.074889,-0.002948 1.583732,-0.008736 0.073859,-0.011324 0.072652,0.013981 0.067192,0.022349 1.586837,-0.011419 0.066037,-0.023085 1.586575,0.018045 0.063803,0.025792 1.582127,0.005965 0.064880,0.025063 0.073923,0.011166 0.072810,-0.013661 1.596119,-0.060569 0.075222,0.007236 0.058010,-0.031791 0.069856,0.018739
-15 -7 -1 10.327204,-0.001921 2.018826,0.014259 2.101592,0.050113 2.094954,-0.041123 1.990851,-0.018543 2.099982,0.059915 2.101799,-0.059550 1.571934,0.009043 1.589798,0.014700 1.585093,0.026003 1.582008,-0.024226 1.564958,-0.009999 1.581010,-0.017158 1.604749,-0.022667 0.062218,-0.029079 0.076290,0.007201 0.077108,-0.002388 1.600353,0.067650 0.075289,-0.010407 0.058295,0.032663 0.072064,-0.017036 1.583159,-0.015093 0.064619,-0.026649 0.075401,-0.010098 0.072169,0.016861 1.587186,0.004231 0.076050,-0.001293 1.591258,-0.011437 0.075459,-0.009937 0.074139,0.013160 0.067794,0.023045 1.589862,-0.013612 0.066197,-0.024353 1.589817,0.016760 0.065268,0.025473 1.581985,0.006184 0.066084,0.025050 0.074557,0.012231 0.073000,-0.015408 1.600515,-0.065997 0.075769,0.009012 0.058396,-0.032576 0.071597,0.017792
-15 -7 0 10.343092,-0.001279 2.023672,0.015740 2.105302,0.050042 2.097262,-0.041599 1.994508,-0.018222 2.103258,0.056909 2.104724,-0.062841 1.572839,0.019248 1.586168,0.014901 1.579779,0.028826 1.589921,-0.021771 1.568026,0.001400 1.586338,-0.017449 1.604350,-0.029277 0.061989,-0.029704 0.076153,0.008936 0.077457,-0.002450 1.601065,0.064237 0.076194,-0.008807 0.058815,0.032590 0.071571,-0.018424 1.587439,-0.016134 0.064571,-0.027130 0.076011,-0.009378 0.073390,0.015375 1.588999,-0.004162 0.076427,0.000426 1.596611,-0.014375 0.076323,-0.008382 0.074961,0.012141 0.067854,0.023453 1.590911,-0.015570 0.065796,-0.025322 1.591027,0.015028 0.066232,0.024796 1.579887,0.005639 0.066790,0.024704 0.074505,0.013162 0.072464,-0.016996 1.602207,-0.069592 0.075536,0.010715 0.058399,-0.032949 0.072708,0.016584
-15 -7 1 10.332007,-0.000619 2.023040,0.017355 2.102546,0.049333 2.093289,-0.041605 1.992896,-0.017794 2.100190,0.053459 2.101275,-0.065610 1.571306,0.028362 1.580805,0.014565 1.572647,0.031072 1.595853,-0.018956 1.568649,0.012616 1.589919,-0.017127 1.601469,-0.034632 0.061316,-0.029941 0.075234,0.010556 0.077100,-0.002479 1.599058,0.058915 0.076318,-0.007091 0.058950,0.032093 0.070418,-0.019571 1.589668,-0.016099 0.064037,-0.027258 0.075918,-0.008536 0.073887,0.013689 1.588333,-0.012200 0.076001,0.002138 1.599460,-0.017371 0.076409,-0.006717 0.075078,0.010965 0.067373,0.023555 1.589924,-0.017170 0.064858,-0.025951 1.590220,0.012953 0.066652,0.023787 1.576041,0.004327 0.066966,0.024037 0.073773,0.013922 0.071231,-0.018363 1.601134,-0.071103 0.074536,0.012279 0.058028,-0.032893 0.073135,0.015159
-15 -7 2 10.294151,0.000032 2.016983,0.019072 2.093430,0.048014 2.083168,-0.041149 1.986085,-0.017234 2.090891,0.049663 2.091575,-0.067774 1.567404,0.035813 1.573870,0.013703 1.563957,0.032599 1.599516,-0.015959 1.566807,0.022922 1.591594,-0.016240 1.596225,-0.038428 0.060228,-0.029785 0.073577,0.011997 0.076052,-0.002475 1.594420,0.052032 0.075653,-0.005328 0.058687,0.031192 0.068661,-0.020436 1.589625,-0.015040 0.063040,-0.027030 0.075124,-0.007605 0.073632,0.011869 1.585199,-0.019416 0.074794,0.003777 1.599554,-0.020223 0.075712,-0.005008 0.074481,0.009677 0.066370,0.023350 1.586868,-0.018320 0.063430,-0.026217 1.587437,0.010664 0.066498,0.022486 1.570653,0.002319 0.066599,0.023075 0.072396,0.014482 0.069363,-0.019457 1.597338,-0.070450 0.072819,0.013644 0.057293,-0.032413 0.072852,0.013575
-15 -7 3 10.230354,0.000644 2.005746,0.020850 2.078283,0.046134 2.067248,-0.040254 1.974328,-0.016526 2.075695,0.045627 2.075966,-0.069272 1.561291,0.041204 1.565514,0.012378 1.553974,0.033322 1.600671,-0.012955 1.562582,0.031700 1.591219,-0.014879 1.588799,-0.040503 0.058764,-0.029249 0.071262,0.013209 0.074355,-0.002440 1.587328,0.044047 0.074228,-0.003584 0.058024,0.029931 0.066378,-0.020991 1.587154,-0.013103 0.061615,-0.026461 0.073659,-0.006621 0.072634,0.009986 1.579691,-0.025431 0.072864,0.005280 1.596754,-0.022739 0.074262,-0.003321 0.073191,0.008328 0.064882,0.022851 1.581746,-0.018960 0.061570,-0.026117 1.582739,0.008300 0.065767,0.020952 1.563905,-0.000242 0.065694,0.021861 0.070431,0.014825 0.066944,-0.020243 1.590962,-0.067730 0.070465,0.014762 0.056215,-0.031534 0.071868,0.011895
-15 -7 4 10.142045,0.001195 1.989745,0.022637 2.057639,0.043766 2.046067,-0.038960 1.958048,-0.015658 2.055133,0.041460 2.054987,-0.070067 1.553189,0.044356 1.555880,0.010688 1.542940,0.033224 1.599154,-0.010105 1.556139,0.038509 1.588673,-0.013172 1.579405,-0.040855 0.056968,-0.028365 0.068391,0.014156 0.072073,-0.002374 1.578027,0.035476 0.072109,-0.001922 0.056967,0.028367 0.063661,-0.021227 1.582184,-0.010505 0.059806,-0.025583 0.071581,-0.005623 0.070936,0.008110 1.571974,-0.029982 0.070297,0.006596 1.591049,-0.024758 0.072124,-0.001714 0.071261,0.006968 0.062957,0.022086 1.574608,-0.019074 0.059344,-0.025669 1.576201,0.005993 0.064477,0.019248 1.555935,-0.003162 0.064275,0.020447 0.067956,0.014946 0.064077,-0.020702 1.582225,-0.063198 0.067578,0.015601 0.054819,-0.030303 0.070220,0.010181
-15 -7 5 10.031177,0.001666 1.969532,0.024377 2.032186,0.040997 2.020315,-0.037319 1.937799,-0.014628 2.029886,0.037262 2.029331,-0.070146 1.543360,0.045307 1.545098,0.008759 1.531068,0.032349 1.594890,-0.007532 1.547699,0.043121 1.583881,-0.011259 1.568280,-0.039621 0.054890,-0.027181 0.065080,0.014820 0.069289,-0.002283 1.566803,0.026835 0.069388,-0.000393 0.055537,0.026567 0.060609,-0.021152 1.574736,-0.007499 0.057664,-0.024442 0.068968,-0.004645 0.068611,0.006304 1.562264,-0.032952 0.067206,0.007690 1.582558,-0.026162 0.069390,-0.000238 0.068766,0.005644 0.060656,0.021095 1.565544,-0.018684 0.056825,-0.024904 1.567904,0.003858 0.062671,0.017442 1.546837,-0.006226 0.062386,0.018891 0.065061,0.014853 0.060870,-0.020835 1.571401,-0.057231 0.064273,0.016148 0.053135,-0.028778 0.067976,0.008493
-15 -7 6 9.900146,0.002044 1.945757,0.026010 2.002725,0.037926 1.990781,-0.035391 1.914227,-0.013446 2.000744,0.033129 1.999794,-0.069525 1.532073,0.044280 1.533290,0.006722 1.518528,0.030799 1.587898,-0.005318 1.537513,0.045524 1.576819,-0.009280 1.555654,-0.037054 0.052579,-0.025753 0.061453,0.015199 0.066099,-0.002170 1.553950,0.018581 0.066177,0.000963 0.053767,0.024604 0.057322,-0.020789 1.564928,-0.004344 0.055247,-0.023092 0.065912,-0.003715 0.065758,0.004619 1.550803,-0.034358 0.063711,0.008542 1.571508,-0.026894 0.066172,0.001069 0.065799,0.004396 0.058046,0.019923 1.554684,-0.017851 0.054084,-0.023871 1.557942,0.001982 0.060409,0.015600 1.536660,-0.009216 0.060085,0.017252 0.061842,0.014562 0.057431,-0.020661 1.558786,-0.050277 0.060670,0.016405 0.051198,-0.027027 0.065223,0.006882
-15 -6 -8 9.780414,-0.004195 1.911233,0.005482 1.977631,0.043371 1.980002,-0.031921 1.893330,-0.022637 1.981435,0.070824 1.980271,-0.033155 1.527931,-0.046318 1.575853,0.007283 1.577170,0.006992 1.511264,-0.036313 1.510217,-0.052493 1.523714,-0.014967 1.561064,0.020513 0.055554,-0.019764 0.063495,-0.004114 0.063855,-0.000021 1.550471,0.047283 0.058364,-0.016075 0.049569,0.025928 0.063306,-0.005080 1.533646,0.010231 0.056270,-0.018892 0.061580,-0.010346 0.054273,0.021235 1.536416,0.042194 0.060595,-0.010484 1.527923,-0.002165 0.058024,-0.016565 0.059374,0.014520 0.057928,0.016700 1.550594,-0.000952 0.058719,-0.014260 1.547912,0.024745 0.051419,0.023812 1.556578,0.003080 0.053439,0.022139 0.063623,0.003303 0.063530,-0.003909 1.543702,-0.017990 0.063714,-0.002573 0.052150,-0.023469 0.055813,0.019453
-15 -6 -7 9.957052,-0.004158 1.945972,0.006270 2.016823,0.046919 2.017978,-0.035168 1.925927,-0.022409 2.019804,0.072384 2.018894,-0.037655 1.542850,-0.044351 1.587919,0.009827 1.589118,0.009967 1.526412,-0.038903 1.525246,-0.053610 1.538103,-0.018256 1.577162,0.015904 0.058352,-0.022003 0.067843,-0.003105 0.068036,-0.000061 1.567243,0.055354 0.062774,-0.016219 0.052181,0.028154 0.067159,-0.006621 1.547656,0.005602 0.059263,-0.020943 0.065755,-0.010678 0.058417,0.021930 1.551757,0.041826 0.065034,-0.010086 1.542945,-0.001309 0.062393,-0.016796 0.063544,0.014985 0.061189,0.018501 1.564445,-0.002901 0.061930,-0.016319 1.562818,0.026809 0.054742,0.025443 1.570676,0.005594 0.056686,0.023821 0.067662,0.004322 0.067428,-0.005513 1.560655,-0.025983 0.067994,-0.001454 0.054689,-0.025832 0.059871,0.020204
-15 -6 -6 10.119122,-0.004000 1.978879,0.007171 2.053649,0.050188 2.053547,-0.038315 1.956707,-0.022105 2.055791,0.073257 2.055179,-0.042362 1.556757,-0.040314 1.597752,0.012681 1.598680,0.013575 1.541221,-0.040842 1.539647,-0.052717 1.551667,-0.021548 1.591742,0.009848 0.060853,-0.024250 0.071932,-0.001849 0.071997,-0.000107 1.582709,0.063018 0.067093,-0.016087 0.054632,0.030271 0.070683,-0.008327 1.560779,0.000377 0.061985,-0.022985 0.069757,-0.010872 0.062536,0.022344 1.566027,0.039917 0.069309,-0.009415 1.557420,-0.000680 0.066676,-0.016757 0.067586,0.015257 0.064193,0.020293 1.576902,-0.005317 0.064811,-0.018458 1.576219,0.028429 0.057985,0.026893 1.582719,0.008141 0.059798,0.025372 0.071434,0.005452 0.070983,-0.007316 1.576566,-0.034836 0.071997,-0.000099 0.056975,-0.028155 0.063863,0.020717
-15 -6 -5 10.263384,-0.003717 2.009096,0.008204 2.087107,0.053066 2.085744,-0.041274 1.984847,-0.021734 2.088419,0.073392 2.088147,-0.047191 1.569376,-0.034129 1.605239,0.015737 1.605692,0.017771 1.555577,-0.041947 1.553157,-0.049504 1.564280,-0.024647 1.604520,0.002479 0.062987,-0.026434 0.075620,-0.000355 0.075622,-0.000159 1.596522,0.069773 0.071194,-0.015649 0.056875,0.032199 0.073754,-0.010164 1.572949,-0.005182 0.064362,-0.024954 0.073472,-0.010905 0.066523,0.022432 1.578983,0.036345 0.073281,-0.008458 1.571235,-0.000407 0.070751,-0.016414 0.071388,0.015302 0.066856,0.022018 1.587845,-0.008165 0.067269,-0.020619 1.587904,0.029462 0.061077,0.028095 1.592477,0.010511 0.062705,0.026727 0.074818,0.006670 0.074064,-0.009283 1.591106,-0.044195 0.075583,0.001480 0.058956,-0.030359 0.067687,0.020948
-15 -6 -4 10.386772,-0.003311 2.035750,0.009389 2.116199,0.055447 2.113607,-0.043958 2.009517,-0.021304 2.116715,0.072763 2.116814,-0.052041 1.580379,-0.025916 1.610332,0.018842 1.610062,0.022445 1.569306,-0.042076 1.565434,-0.043829 1.575803,-0.027339 1.615199,-0.005928 0.064692,-0.028477 0.078762,0.001350 0.078793,-0.000215 1.608305,0.075103 0.074939,-0.014888 0.058866,0.033853 0.076254,-0.012084 1.584054,-0.010741 0.066325,-0.026778 0.076780,-0.010761 0.070258,0.022156 1.590337,0.031112 0.076805,-0.007219 1.584189,-0.000606 0.074480,-0.015750 0.074830,0.015099 0.069098,0.023614 1.597148,-0.011364 0.069219,-0.022729 1.597683,0.029789 0.063942,0.028979 1.599784,0.012467 0.065333,0.027822 0.077696,0.007944 0.076547,-0.011366 1.603894,-0.053587 0.078610,0.003251 0.060586,-0.032359 0.071227,0.020861
-15 -6 -3 10.486521,-0.002792 2.058009,0.010742 2.139984,0.057234 2.136235,-0.046281 2.029922,-0.020814 2.139763,0.071370 2.140255,-0.056797 1.589417,-0.016015 1.613048,0.021807 1.611775,0.027413 1.582175,-0.041154 1.576092,-0.035775 1.586083,-0.029415 1.623501,-0.014956 0.065923,-0.030298 0.081223,0.003224 0.081397,-0.000274 1.617683,0.078543 0.078184,-0.013809 0.060562,0.035157 0.078082,-0.014027 1.593925,-0.015929 0.067820,-0.028381 0.079564,-0.010431 0.073606,0.021500 1.599782,0.024369 0.079734,-0.005719 1.595989,-0.001357 0.077724,-0.014763 0.077788,0.014634 0.070851,0.025013 1.604680,-0.014788 0.070595,-0.024709 1.605394,0.029335 0.066495,0.029491 1.604567,0.013770 0.067609,0.028600 0.079961,0.009234 0.078326,-0.013500 1.614526,-0.062455 0.080948,0.005168 0.061830,-0.034071 0.074359,0.020434
-15 -6 -2 10.560299,-0.002176 2.075139,0.012269 2.157645,0.058353 2.152848,-0.048168 2.045360,-0.020259 2.156771,0.069242 2.157665,-0.061335 1.596156,-0.004979 1.613464,0.024425 1.610898,0.032432 1.593903,-0.039186 1.584734,-0.025673 1.594963,-0.030699 1.629189,-0.024081 0.066652,-0.031817 0.082891,0.005205 0.083336,-0.000334 1.624324,0.079736 0.080790,-0.012432 0.061925,0.036043 0.079160,-0.015921 1.602334,-0.020372 0.068805,-0.029693 0.081717,-0.009917 0.076433,0.020467 1.607018,0.016419 0.081938,-0.004001 1.606261,-0.002691 0.080346,-0.013473 0.080148,0.013911 0.072062,0.026154 1.610307,-0.018268 0.071352,-0.026476 1.610925,0.028078 0.068654,0.029590 1.606848,0.014213 0.069462,0.029014 0.081523,0.010493 0.079321,-0.015611 1.622617,-0.070210 0.082491,0.007167 0.062665,-0.035414 0.076963,0.019666
-15 -6 -1 10.606308,-0.001487 2.086551,0.013971 2.168548,0.058753 2.162842,-0.049557 2.055276,-0.019628 2.167126,0.066436 2.168419,-0.065528 1.600317,0.006476 1.611699,0.026496 1.607575,0.037212 1.604166,-0.036267 1.591002,-0.014090 1.602285,-0.031070 1.632095,-0.032722 0.066866,-0.032963 0.083687,0.007222 0.084532,-0.000392 1.627976,0.078491 0.082638,-0.010800 0.062919,0.036460 0.079445,-0.017692 1.609007,-0.023748 0.069258,-0.030651 0.083149,-0.009232 0.078613,0.019083 1.611784,0.007697 0.083310,-0.002125 1.614579,-0.004572 0.082225,-0.011917 0.081808,0.012949 0.072695,0.026983 1.613900,-0.021613 0.071472,-0.027952 1.614213,0.026065 0.070337,0.029255 1.606750,0.013649 0.070827,0.029034 0.082320,0.011671 0.079489,-0.017614 1.627840,-0.076297 0.083166,0.009174 0.063079,-0.036324 0.078926,0.018572
-15 -6 0 10.623380,-0.000754 2.091854,0.015832 2.172291,0.058410 2.165842,-0.050405 2.059304,-0.018907 2.170444,0.063031 2.172116,-0.069252 1.601713,0.017554 1.607903,0.027849 1.602013,0.041452 1.612621,-0.032572 1.594618,-0.001777 1.607885,-0.030487 1.632142,-0.040303 0.066575,-0.033683 0.083571,0.009194 0.084936,-0.000447 1.628504,0.074814 0.083636,-0.008973 0.063513,0.036382 0.078931,-0.019267 1.613642,-0.025825 0.069172,-0.031210 0.083797,-0.008400 0.080041,0.017395 1.613888,-0.001273 0.083783,-0.000165 1.620508,-0.006903 0.083270,-0.010154 0.082693,0.011780 0.072733,0.027461 1.615340,-0.024621 0.070966,-0.029070 1.615249,0.023401 0.071471,0.028491 1.604467,0.012022 0.071650,0.028652 0.082320,0.012720 0.078829,-0.019429 1.629971,-0.080264 0.082942,0.011109 0.063072,-0.036754 0.080156,0.017191
-15 -6 1 10.611036,-0.000010 2.090879,0.017826 2.168735,0.057333 2.161727,-0.050688 2.057299,-0.018079 2.166600,0.059130 2.168619,-0.072394 1.600279,0.027478 1.602238,0.028375 1.594466,0.044873 1.618928,-0.028341 1.595423,0.010421 1.611600,-0.028992 1.629348,-0.046331 0.065798,-0.033944 0.082552,0.011041 0.084531,-0.000495 1.625908,0.068922 0.083732,-0.007025 0.063682,0.035810 0.077648,-0.020579 1.615949,-0.026492 0.068559,-0.031344 0.083631,-0.007453 0.080642,0.015471 1.613232,-0.009932 0.083330,0.001797 1.623659,-0.009526 0.083427,-0.008252 0.082759,0.010450 0.072179,0.027565 1.614534,-0.027109 0.069866,-0.029779 1.614067,0.020247 0.071999,0.027327 1.600238,0.009380 0.071895,0.027880 0.081529,0.013596 0.077378,-0.020979 1.628914,-0.081824 0.081832,0.012893 0.062651,-0.036685 0.080590,0.015575
-15 -6 2 10.569517,0.000714 2.083694,0.019912 2.158016,0.055562 2.150644,-0.050405 2.049345,-0.017131 2.155737,0.054846 2.158058,-0.074859 1.596079,0.035596 1.594870,0.028032 1.585212,0.047254 1.622780,-0.023846 1.593393,0.021676 1.613271,-0.026711 1.623830,-0.050450 0.064573,-0.033741 0.080684,0.012690 0.083333,-0.000536 1.620320,0.061215 0.082920,-0.005033 0.063411,0.034769 0.075663,-0.021578 1.615685,-0.025777 0.067445,-0.031051 0.082656,-0.006432 0.080383,0.013390 1.609826,-0.017756 0.081976,0.003679 1.623743,-0.012247 0.082686,-0.006290 0.081998,0.009016 0.071059,0.027293 1.611429,-0.028928 0.068227,-0.030053 1.610738,0.016797 0.071887,0.025815 1.594306,0.005875 0.071541,0.026752 0.079984,0.014265 0.075212,-0.022203 1.624716,-0.080888 0.079894,0.014455 0.061831,-0.036122 0.080202,0.013793
-15 -6 3 10.499770,0.001386 2.070598,0.022038 2.140534,0.053162 2.132992,-0.049576 2.035752,-0.016051 2.138258,0.050303 2.140825,-0.076576 1.589300,0.041456 1.585960,0.026860 1.574536,0.048461 1.623926,-0.019356 1.588634,0.031279 1.612753,-0.023827 1.615789,-0.052483 0.062942,-0.033089 0.078057,0.014079 0.081393,-0.000567 1.611993,0.052225 0.081239,-0.003078 0.062694,0.033310 0.073067,-0.022231 1.612692,-0.023831 0.065869,-0.030352 0.080911,-0.005376 0.079270,0.011236 1.603783,-0.024312 0.079789,0.005408 1.620611,-0.014859 0.081080,-0.004345 0.080442,0.007534 0.069412,0.026665 1.606024,-0.029985 0.066120,-0.029891 1.605357,0.013257 0.071125,0.024022 1.586894,0.001741 0.070591,0.025320 0.077754,0.014704 0.072433,-0.023062 1.617558,-0.077580 0.077223,0.015738 0.060634,-0.035097 0.079004,0.011917
-15 -6 4 10.403409,0.001981 2.052090,0.024145 2.116921,0.050224 2.109396,-0.048240 2.017025,-0.014836 2.114789,0.045622 2.117541,-0.077500 1.580222,0.044858 1.575665,0.024966 1.562710,0.048456 1.622199,-0.015110 1.581366,0.038725 1.609932,-0.020565 1.605489,-0.052443 0.060956,-0.032029 0.074794,0.015166 0.078788,-0.000587 1.601264,0.042553 0.078767,-0.001231 0.061537,0.031503 0.069971,-0.022526 1.606921,-0.020906 0.063880,-0.029286 0.078468,-0.004328 0.077356,0.009092 1.595308,-0.029304 0.076873,0.006922 1.614272,-0.017167 0.078686,-0.002490 0.078155,0.006062 0.067294,0.025716 1.598375,-0.030248 0.063623,-0.029314 1.598034,0.009823 0.069732,0.022028 1.578177,-0.002730 0.069070,0.023647 0.074930,0.014906 0.069162,-0.023535 1.607728,-0.072207 0.073941,0.016705 0.059087,-0.033665 0.077048,0.010020
-15 -6 5 10.282636,0.002477 2.028832,0.026165 2.087990,0.046854 2.080655,-0.046455 1.993825,-0.013491 2.086134,0.040920 2.089005,-0.077618 1.569179,0.045848 1.564141,0.022513 1.549981,0.047301 1.617534,-0.011293 1.571878,0.043757 1.604738,-0.017150 1.593230,-0.050517 0.058668,-0.030620 0.071034,0.015929 0.075616,-0.000598 1.588514,0.032795 0.075619,0.000449 0.059962,0.029428 0.066491,-0.022471 1.598441,-0.017314 0.061535,-0.027911 0.075423,-0.003323 0.074728,0.007034 1.584668,-0.032591 0.073360,0.008179 1.604892,-0.019016 0.075611,-0.000785 0.075231,0.004651 0.064771,0.024496 1.588601,-0.029747 0.060816,-0.028367 1.588887,0.006661 0.067753,0.019916 1.568281,-0.007231 0.067024,0.021806 0.071620,0.014876 0.065528,-0.023627 1.595588,-0.065220 0.070187,0.017337 0.057223,-0.031898 0.074415,0.008171
-15 -6 6 10.140135,0.002861 2.001595,0.028034 2.054679,0.043168 2.047687,-0.044289 1.966919,-0.012030 2.053216,0.036303 2.056141,-0.076943 1.556524,0.044688 1.551534,0.019690 1.536556,0.045140 1.609970,-0.008022 1.560497,0.046363 1.597160,-0.013791 1.579318,-0.047026 0.056135,-0.028932 0.066921,0.016366 0.071990,-0.000598 1.574131,0.023478 0.071927,0.001919 0.058005,0.027172 0.062747,-0.022093 1.587430,-0.013385 0.058897,-0.026292 0.071889,-0.002390 0.071500,0.005121 1.572164,-0.034190 0.069395,0.009156 1.592764,-0.020300 0.071987,0.000725 0.071785,0.003342 0.061916,0.023065 1.576869,-0.028565 0.057780,-0.027107 1.578040,0.003891 0.065259,0.017765 1.557279,-0.011474 0.064517,0.019867 0.067940,0.014632 0.061656,-0.023360 1.581524,-0.057146 0.066101,0.017639 0.055082,-0.029876 0.071215,0.006425
-15 -6 7 9.978957,0.003128 1.971210,0.029689 2.017985,0.039286 2.011464,-0.041819 1.937124,-0.010476 2.017012,0.031860 2.019928,-0.075520 1.542586,0.041786 1.537984,0.016692 1.522594,0.042175 1.599643,-0.005350 1.547545,0.046744 1.587250,-0.010657 1.564042,-0.042372 0.053410,-0.027041 0.062595,0.016492 0.068029,-0.000589 1.558466,0.015019 0.067837,0.003154 0.055714,0.024820 0.058848,-0.021432 1.574146,-0.009424 0.056029,-0.024501 0.067988,-0.001552 0.067805,0.003399 1.558096,-0.034248 0.065124,0.009848 1.578264,-0.020976 0.067955,0.002012 0.067942,0.002166 0.058804,0.021483 1.563387,-0.026824 0.054589,-0.025602 1.565617,0.001587 0.062337,0.015644 1.545212,-0.015222 0.061628,0.017898 0.064003,0.014199 0.057660,-0.022776 1.565916,-0.048525 0.061819,0.017629 0.052706,-0.027684 0.067570,0.004827
-15 -6 8 9.802377,0.003278 1.938510,0.031076 1.978907,0.035321 1.972958,-0.039124 1.905254,-0.008858 1.978498,0.027665 1.981349,-0.073413 1.527644,0.037628 1.523614,0.013697 1.508203,0.038637 1.586770,-0.003272 1.533310,0.045252 1.575126,-0.007865 1.547656,-0.036984 0.050550,-0.025022 0.058182,0.016339 0.063848,-0.000573 1.541817,0.007698 0.063490,0.004143 0.053146,0.022448 0.054891,-0.020538 1.558898,-0.005686 0.052995,-0.022606 0.063840,-0.000822 0.063778,0.001895 1.542742,-0.033008 0.060685,0.010266 1.561807,-0.021055 0.063655,0.003064 0.063827,0.001142 0.055513,0.019813 1.548377,-0.024671 0.051312,-0.023923 1.551743,-0.000228 0.059082,0.013612 1.532096,-0.018304 0.058443,0.015958 0.059918,0.013610 0.053640,-0.021924 1.549099,-0.039857 0.057463,0.017344 0.050143,-0.025402 0.063608,0.003405
-15 -5 -9 9.773616,-0.004159 1.917407,0.001813 1.978809,0.047234 1.978851,-0.032456 1.899958,-0.026227 1.983649,0.074869 1.977120,-0.030592 1.528942,-0.049088 1.577478,0.006428 1.579191,0.005327 1.510071,-0.045368 1.509931,-0.051460 1.522758,-0.023532 1.558542,0.021210 0.055791,-0.019277 0.062933,-0.006025 0.063654,0.001566 1.549407,0.043095 0.057850,-0.016582 0.049775,0.025575 0.063519,-0.002965 1.536117,0.015736 0.056172,-0.018808 0.061826,-0.009394 0.053121,0.022294 1.535717,0.042932 0.059675,-0.012167 1.527291,-0.004083 0.056700,-0.018136 0.059561,0.013950 0.057586,0.016951 1.550859,0.000307 0.058885,-0.013686 1.549143,0.031870 0.050618,0.024457 1.557636,0.008754 0.052639,0.022795 0.063678,0.001147 0.063536,-0.002823 1.540419,-0.013807 0.063269,-0.004529 0.052671,-0.022763 0.055801,0.019266
-15 -5 -8 9.974710,-0.004196 1.957035,0.002621 2.023188,0.051395 2.022367,-0.036322 1.937300,-0.025951 2.027197,0.077253 2.021118,-0.035159 1.546106,-0.049520 1.592334,0.009482 1.594113,0.008306 1.526327,-0.049544 1.526701,-0.054933 1.538647,-0.028072 1.577071,0.017374 0.059067,-0.021732 0.067907,-0.005266 0.068401,0.001697 1.568618,0.052038 0.062722,-0.016985 0.052746,0.028110 0.068081,-0.004354 1.552050,0.010947 0.059602,-0.021105 0.066566,-0.009756 0.057591,0.023378 1.552918,0.044453 0.064632,-0.012090 1.543629,-0.002182 0.061468,-0.018749 0.064255,0.014540 0.061276,0.019005 1.566865,-0.001687 0.062642,-0.015885 1.566443,0.035057 0.054223,0.026484 1.574802,0.012006 0.056187,0.024842 0.068380,0.001983 0.068078,-0.004373 1.559422,-0.021337 0.068194,-0.003645 0.055664,-0.025366 0.060306,0.020248
-15 -5 -7 10.164010,-0.004112 1.995614,0.003571 2.066084,0.055329 2.064413,-0.040203 1.973566,-0.025527 2.069223,0.078954 2.063742,-0.040038 1.562628,-0.048036 1.605091,0.013150 1.606842,0.012130 1.542348,-0.053098 1.543183,-0.056799 1.553839,-0.032697 1.594489,0.011916 0.062100,-0.024271 0.072767,-0.004234 0.073040,0.001823 1.586899,0.061081 0.067625,-0.017124 0.055597,0.030615 0.072440,-0.005956 1.567178,0.005112 0.062819,-0.023465 0.071236,-0.009995 0.062152,0.024213 1.569325,0.044625 0.069569,-0.011734 1.559546,-0.000174 0.066284,-0.019107 0.068924,0.014957 0.064777,0.021113 1.581646,-0.004311 0.066145,-0.018234 1.582428,0.037823 0.057818,0.028394 1.590195,0.015378 0.059668,0.026820 0.072939,0.002960 0.072391,-0.006170 1.577810,-0.030067 0.072986,-0.002493 0.058448,-0.028011 0.064846,0.021025
-15 -5 -6 10.337914,-0.003897 2.032229,0.004683 2.106430,0.058911 2.103957,-0.044006 2.007880,-0.024970 2.108686,0.079892 2.103949,-0.045160 1.578252,-0.044353 1.615562,0.017373 1.617140,0.016832 1.558051,-0.055750 1.559160,-0.056581 1.568198,-0.037160 1.610505,0.004836 0.064804,-0.026828 0.077365,-0.002917 0.077449,0.001937 1.603893,0.069728 0.072439,-0.016954 0.058276,0.033005 0.076454,-0.007752 1.581444,-0.001570 0.065738,-0.025824 0.075720,-0.010083 0.066709,0.024736 1.584716,0.043192 0.074350,-0.011068 1.574993,0.001786 0.071033,-0.019159 0.073456,0.015161 0.067996,0.023217 1.595070,-0.007583 0.069284,-0.020683 1.596840,0.039959 0.061340,0.030108 1.603486,0.018638 0.063013,0.028656 0.077223,0.004070 0.076329,-0.008196 1.595283,-0.039756 0.077495,-0.001069 0.060956,-0.030621 0.069321,0.021540
-15 -5 -5 10.492861,-0.003545 2.065894,0.005974 2.143097,0.062014 2.139901,-0.047627 2.039303,-0.024294 2.144483,0.080010 2.140631,-0.050435 1.592640,-0.038348 1.623613,0.022022 1.624820,0.022372 1.573285,-0.057239 1.574308,-0.053898 1.581563,-0.041173 1.624781,-0.003713 0.067101,-0.029321 0.081537,-0.001323 0.081496,0.002034 1.619164,0.077413 0.077018,-0.016442 0.060731,0.035190 0.079980,-0.009709 1.594747,-0.008790 0.068277,-0.028104 0.079883,-0.010000 0.071144,0.024889 1.598807,0.039989 0.078818,-0.010071 1.589832,0.003518 0.075578,-0.018865 0.077720,0.015120 0.070842,0.025247 1.606995,-0.011462 0.071950,-0.023162 1.609415,0.041271 0.064715,0.031541 1.614377,0.021500 0.066147,0.030273 0.081095,0.005292 0.079741,-0.010414 1.611446,-0.050016 0.081560,0.000618 0.063126,-0.033106 0.073611,0.021744
-15 -5 -4 10.625476,-0.003059 2.095608,0.007462 2.174953,0.064520 2.171146,-0.050960 2.066875,-0.023510 2.175513,0.079280 2.172668,-0.055751 1.605383,-0.030112 1.629179,0.026897 1.629760,0.028613 1.587843,-0.057368 1.588207,-0.048551 1.593756,-0.044436 1.636954,-0.013412 0.068926,-0.031659 0.085113,0.000523 0.085046,0.002110 1.632239,0.083553 0.081202,-0.015568 0.062914,0.037073 0.082877,-0.011776 1.606931,-0.016137 0.070364,-0.030220 0.083588,-0.009731 0.075318,0.024629 1.611257,0.034986 0.082804,-0.008743 1.603827,0.004837 0.079767,-0.018199 0.081575,0.014809 0.073230,0.027127 1.617263,-0.015846 0.074051,-0.025588 1.619908,0.041599 0.067860,0.032614 1.622640,0.023656 0.068995,0.031592 0.084415,0.006596 0.082485,-0.012767 1.625831,-0.060325 0.085014,0.002534 0.064910,-0.035368 0.077583,0.021597
-15 -5 -3 10.732714,-0.002453 2.120412,0.009153 2.200933,0.066325 2.196656,-0.053903 2.089681,-0.022628 2.200738,0.077703 2.199000,-0.060983 1.616034,-0.019985 1.632261,0.031731 1.631923,0.035322 1.601456,-0.056029 1.600375,-0.040581 1.604593,-0.046669 1.646659,-0.023776 0.070228,-0.033745 0.087938,0.002573 0.087968,0.002160 1.642640,0.087612 0.084825,-0.014337 0.064779,0.038562 0.085024,-0.013888 1.617773,-0.023137 0.071940,-0.032082 0.086697,-0.009270 0.079081,0.023933 1.621699,0.028314 0.086139,-0.007108 1.616632,0.005578 0.083436,-0.017157 0.084879,0.014217 0.075087,0.028776 1.625706,-0.020567 0.075510,-0.027865 1.628119,0.040842 0.070684,0.033257 1.628147,0.024806 0.071475,0.032542 0.087054,0.007942 0.084436,-0.015181 1.637928,-0.070060 0.087706,0.004631 0.066267,-0.037308 0.081092,0.021077
-15 -5 -2 10.812001,-0.001745 2.139457,0.011050 2.220112,0.067349 2.215526,-0.056359 2.106911,-0.021651 2.219259,0.075313 2.218700,-0.065992 1.624156,-0.008544 1.632925,0.036215 1.631355,0.042168 1.613809,-0.053233 1.610315,-0.030307 1.613897,-0.047652 1.653568,-0.034193 0.070978,-0.035484 0.089875,0.004760 0.090148,0.002180 1.649947,0.089178 0.087727,-0.012775 0.066282,0.039577 0.086325,-0.015966 1.626984,-0.029303 0.072963,-0.033604 0.089085,-0.008623 0.082275,0.022803 1.629767,0.020271 0.088668,-0.005211 1.627805,0.005618 0.086427,-0.015756 0.087497,0.013352 0.076357,0.030119 1.632145,-0.025398 0.076283,-0.029894 1.633905,0.038983 0.073093,0.033419 1.630887,0.024706 0.073511,0.033067 0.088905,0.009281 0.085505,-0.017567 1.647241,-0.078560 0.089507,0.006836 0.067174,-0.038834 0.083996,0.020182
-15 -5 -1 10.861355,-0.000965 2.152066,0.013141 2.231773,0.067541 2.227056,-0.058250 2.117924,-0.020580 2.230384,0.072175 2.231042,-0.070636 1.629369,0.003441 1.631280,0.040032 1.628179,0.048758 1.624556,-0.049120 1.617576,-0.018322 1.621493,-0.047262 1.657427,-0.043985 0.071168,-0.036794 0.090829,0.007003 0.091497,0.002169 1.653843,0.088024 0.089767,-0.010933 0.067385,0.040060 0.086726,-0.017926 1.634229,-0.034196 0.073411,-0.034712 0.090648,-0.007811 0.084753,0.021266 1.635140,0.011309 0.090265,-0.003120 1.636848,0.004907 0.088598,-0.014038 0.089311,0.012237 0.077003,0.031089 1.636402,-0.030073 0.076351,-0.031583 1.637196,0.036090 0.074993,0.033073 1.630967,0.023206 0.075031,0.033127 0.089888,0.010558 0.085643,-0.019828 1.653346,-0.085202 0.090329,0.009067 0.067618,-0.039867 0.086165,0.018934
-15 -5 0 10.879494,-0.000144 2.157787,0.015402 2.235468,0.066885 2.230801,-0.059513 2.122299,-0.019410 2.233682,0.068381 2.235558,-0.074777 1.631409,0.015102 1.627468,0.042895 1.622591,0.054668 1.633334,-0.043943 1.621806,-0.005433 1.627219,-0.045495 1.658083,-0.052484 0.070809,-0.037610 0.090751,0.009208 0.091955,0.002126 1.654166,0.084148 0.090841,-0.008879 0.068053,0.039978 0.086213,-0.019683 1.639151,-0.037484 0.073282,-0.035350 0.091317,-0.006863 0.086391,0.019379 1.637580,0.001985 0.090845,-0.000920 1.643254,0.003474 0.089839,-0.012069 0.090237,0.010914 0.077011,0.031638 1.638314,-0.034311 0.075730,-0.032850 1.637988,0.032320 0.076301,0.032224 1.628589,0.020282 0.075975,0.032712 0.089963,0.011720 0.084851,-0.021869 1.655942,-0.089478 0.090131,0.011231 0.067600,-0.040354 0.087494,0.017377
-15 -5 1 10.865899,0.000680 2.156429,0.017795 2.231049,0.065399 2.226613,-0.060112 2.119873,-0.018137 2.229019,0.064047 2.232075,-0.078286 1.630162,0.025586 1.621642,0.044588 1.614836,0.059504 1.639792,-0.038046 1.622802,0.007436 1.630914,-0.042470 1.655509,-0.059116 0.069929,-0.037894 0.089649,0.011284 0.091504,0.002053 1.650927,0.077788 0.090891,-0.006700 0.068257,0.039332 0.084820,-0.021162 1.641421,-0.038981 0.072589,-0.035489 0.091058,-0.005817 0.087100,0.017218 1.636960,-0.007097 0.090378,0.001293 1.646581,0.001429 0.090082,-0.009929 0.090226,0.009437 0.076387,0.031741 1.637750,-0.037852 0.074463,-0.033638 1.636342,0.027903 0.076948,0.030904 1.624017,0.016050 0.076297,0.031834 0.089131,0.012716 0.083175,-0.023600 1.654897,-0.091063 0.088928,0.013236 0.067129,-0.040272 0.087912,0.015575
-15 -5 2 10.820851,0.001472 2.148081,0.020267 2.218686,0.063136 2.214647,-0.060036 2.110749,-0.016758 2.216572,0.059302 2.220735,-0.081055 1.625681,0.034172 1.613965,0.044998 1.605196,0.062947 1.643619,-0.031816 1.620535,0.019372 1.632430,-0.038417 1.649806,-0.063478 0.068570,-0.037639 0.087581,0.013144 0.090163,0.001954 1.644313,0.069391 0.089913,-0.004488 0.067977,0.038151 0.082619,-0.022303 1.640779,-0.038679 0.071364,-0.035126 0.089881,-0.004720 0.086839,0.014875 1.633284,-0.015364 0.088889,0.003423 1.646507,-0.001050 0.089313,-0.007710 0.089275,0.007868 0.075158,0.031395 1.634631,-0.040482 0.072615,-0.033915 1.632363,0.023112 0.076890,0.029175 1.617536,0.010760 0.075973,0.030533 0.087433,0.013506 0.080706,-0.024951 1.650260,-0.089867 0.086782,0.015000 0.066224,-0.039626 0.087393,0.013604
-15 -5 3 10.745414,0.002197 2.133092,0.022757 2.198849,0.060180 2.195357,-0.059300 2.095292,-0.015271 2.196810,0.054283 2.201976,-0.083003 1.618183,0.040362 1.604601,0.044124 1.593967,0.064795 1.644564,-0.025632 1.615142,0.029588 1.631633,-0.033642 1.641197,-0.065378 0.066780,-0.036867 0.084653,0.014716 0.087989,0.001832 1.634662,0.059557 0.087956,-0.002333 0.067205,0.036496 0.079718,-0.023066 1.637078,-0.036731 0.069651,-0.034287 0.087837,-0.003615 0.085616,0.012451 1.626688,-0.022338 0.086455,0.005384 1.642883,-0.003745 0.087567,-0.005502 0.087425,0.006274 0.073370,0.030624 1.628948,-0.042062 0.070268,-0.033682 1.626191,0.018234 0.076112,0.027117 1.609412,0.004763 0.075000,0.028873 0.084948,0.014062 0.077566,-0.025877 1.642258,-0.086032 0.083805,0.016456 0.064907,-0.038456 0.085955,0.011549
-15 -5 4 10.641388,0.002827 2.112051,0.025193 2.172274,0.056641 2.169449,-0.057944 2.074096,-0.013682 2.170461,0.049129 2.176499,-0.084078 1.608009,0.043937 1.593723,0.042079 1.581446,0.064983 1.642472,-0.019828 1.606901,0.037521 1.628421,-0.028487 1.629993,-0.064852 0.064615,-0.035625 0.081007,0.015951 0.085071,0.001694 1.622416,0.048959 0.085116,-0.000317 0.065947,0.034448 0.076244,-0.023437 1.630306,-0.033429 0.067502,-0.033021 0.085013,-0.002547 0.083489,0.010040 1.617415,-0.027688 0.083197,0.007103 1.635750,-0.006425 0.084932,-0.003392 0.084758,0.004717 0.071083,0.029475 1.620770,-0.042541 0.067510,-0.032967 1.617978,0.013536 0.074633,0.024825 1.599866,-0.001534 0.073402,0.026930 0.081781,0.014371 0.073896,-0.026356 1.631258,-0.079918 0.080137,0.017558 0.063209,-0.036826 0.083662,0.009491
-15 -5 5 10.511218,0.003340 2.085731,0.027503 2.139899,0.052644 2.137835,-0.056028 2.047931,-0.012002 2.138450,0.043967 2.145211,-0.084260 1.595581,0.044952 1.581506,0.039065 1.567914,0.063587 1.637289,-0.014651 1.596186,0.042886 1.622737,-0.023283 1.616568,-0.062139 0.062133,-0.033986 0.076805,0.016823 0.081526,0.001545 1.608063,0.038265 0.081528,0.001496 0.064226,0.032103 0.072336,-0.023423 1.620593,-0.029150 0.064979,-0.031399 0.081525,-0.001551 0.080560,0.007731 1.605790,-0.031255 0.079270,0.008530 1.625332,-0.008879 0.081531,-0.001450 0.081388,0.003251 0.068368,0.028008 1.610246,-0.041953 0.064432,-0.031825 1.607886,0.009239 0.072500,0.022398 1.589061,-0.007717 0.071227,0.024789 0.078060,0.014436 0.069843,-0.026397 1.617717,-0.072037 0.075940,0.018287 0.061166,-0.034821 0.080618,0.007506
-15 -5 6 10.357876,0.003723 2.055029,0.029614 2.102800,0.048326 2.101556,-0.053629 2.017685,-0.010251 2.101834,0.038914 2.109157,-0.083567 1.581349,0.043697 1.568130,0.035339 1.553618,0.060800 1.629078,-0.010258 1.583411,0.045669 1.614586,-0.018317 1.601313,-0.057633 0.059394,-0.032032 0.072213,0.017328 0.077481,0.001391 1.592090,0.028062 0.077350,0.003058 0.062082,0.029561 0.068130,-0.023052 1.608193,-0.024306 0.062146,-0.029499 0.077508,-0.000657 0.076963,0.005593 1.592177,-0.033049 0.074841,0.009639 1.611998,-0.010939 0.077514,0.000271 0.077451,0.001919 0.065302,0.026298 1.597588,-0.040409 0.061121,-0.030326 1.596074,0.005503 0.069792,0.019929 1.577108,-0.013416 0.068544,0.022538 0.073918,0.014272 0.065550,-0.026028 1.602127,-0.062989 0.071376,0.018645 0.058821,-0.032534 0.076951,0.005655
-15 -5 7 10.184723,0.003971 2.020905,0.031460 2.062113,0.043821 2.061720,-0.050836 1.984302,-0.008456 2.061726,0.034069 2.069449,-0.082043 1.565739,0.040624 1.553770,0.031183 1.538758,0.056895 1.618003,-0.006707 1.568985,0.046093 1.604038,-0.013807 1.584601,-0.051821 0.056456,-0.029854 0.067392,0.017486 0.073074,0.001237 1.574928,0.018808 0.072749,0.004346 0.059568,0.026919 0.063756,-0.022370 1.593445,-0.019287 0.059072,-0.027408 0.073102,0.000118 0.072850,0.003676 1.576941,-0.033225 0.070080,0.010424 1.596205,-0.012499 0.073046,0.001738 0.073092,0.000750 0.061966,0.024418 1.583059,-0.038077 0.057658,-0.028553 1.582698,0.002416 0.066605,0.017502 1.564075,-0.018339 0.065439,0.020256 0.069490,0.013906 0.061146,-0.025301 1.584965,-0.053382 0.066602,0.018656 0.056221,-0.030064 0.072806,0.003983
-15 -5 8 9.995357,0.004087 1.984320,0.032987 2.018969,0.039259 2.019425,-0.047742 1.948719,-0.006646 2.019230,0.029510 2.027193,-0.079763 1.549116,0.036264 1.538585,0.026863 1.523483,0.052192 1.604311,-0.003979 1.553272,0.044546 1.591230,-0.009891 1.566767,-0.045212 0.053376,-0.027541 0.062486,0.017330 0.068435,0.001088 1.556931,0.010808 0.067889,0.005352 0.056750,0.024266 0.059325,-0.021432 1.576735,-0.014426 0.055824,-0.025207 0.068447,0.000765 0.068378,0.002011 1.560418,-0.032039 0.065145,0.010900 1.578447,-0.013509 0.068287,0.002937 0.068457,-0.000241 0.058442,0.022444 1.566937,-0.035155 0.054116,-0.026591 1.567906,0.000003 0.063051,0.015183 1.550001,-0.022294 0.062006,0.018014 0.064903,0.013371 0.056739,-0.024277 1.566645,-0.043774 0.061756,0.018359 0.053419,-0.027502 0.068332,0.002518
-15 -5 9 9.793468,0.004082 1.946184,0.034154 1.974430,0.034756 1.975709,-0.044441 1.911819,-0.004858 1.975381,0.025292 1.983435,-0.076819 1.531766,0.031149 1.522707,0.022610 1.507882,0.047011 1.588308,-0.001995 1.536566,0.041502 1.576351,-0.006632 1.548078,-0.038286 0.050211,-0.025172 0.057617,0.016908 0.063687,0.000947 1.538357,0.004216 0.062916,0.006088 0.053701,0.021673 0.054932,-0.020297 1.558450,-0.009977 0.052468,-0.022971 0.063671,0.001284 0.063698,0.000609 1.542889,-0.029807 0.060176,0.011097 1.559192,-0.013978 0.063386,0.003873 0.063682,-0.001051 0.054807,0.020441 1.549498,-0.031852 0.050556,-0.024520 1.551838,-0.001764 0.059242,0.013021 1.534915,-0.025193 0.058345,0.015865 0.060268,0.012704 0.052417,-0.023023 1.547504,-0.034622 0.056956,0.017802 0.050469,-0.024930 0.063671,0.001272
-15 -4 -10 9.708912,-0.004020 1.912607,-0.002420 1.968075,0.050143 1.964625,-0.031763 1.896173,-0.029878 1.973723,0.076966 1.961089,-0.027182 1.525345,-0.047535 1.572478,0.004113 1.574447,0.002646 1.505703,-0.051949 1.506039,-0.046152 1.517774,-0.030774 1.549861,0.020619 0.055012,-0.018246 0.060972,-0.007692 0.062058,0.003050 1.542377,0.036798 0.056270,-0.016588 0.049203,0.024490 0.062245,-0.000840 1.533979,0.021233 0.055066,-0.018178 0.060795,-0.008203 0.051076,0.022666 1.530565,0.040182 0.057510,-0.013425 1.523331,-0.007465 0.054299,-0.019124 0.058585,0.012993 0.056189,0.016699 1.545885,0.002293 0.057887,-0.012724 1.545085,0.037358 0.049020,0.024347 1.552448,0.013978 0.050979,0.022764 0.062240,-0.000966 0.062198,-0.001693 1.532021,-0.009488 0.061401,-0.006283 0.052273,-0.021419 0.054790,0.018524
-15 -4 -9 9.930263,-0.004132 1.956011,-0.001691 2.016358,0.054875 2.012276,-0.036077 1.937234,-0.029683 2.021189,0.080141 2.009010,-0.031608 1.544353,-0.050031 1.589815,0.007172 1.591988,0.005168 1.522922,-0.057718 1.524211,-0.051314 1.534934,-0.036611 1.570141,0.017740 0.058689,-0.020807 0.066366,-0.007240 0.067193,0.003382 1.563462,0.045831 0.061436,-0.017227 0.052480,0.027215 0.067344,-0.001985 1.551733,0.016861 0.058840,-0.020626 0.065948,-0.008551 0.055706,0.024099 1.549271,0.043236 0.062777,-0.013691 1.540878,-0.004950 0.059265,-0.020109 0.063659,0.013659 0.060195,0.018928 1.563770,0.000584 0.062084,-0.014962 1.564523,0.041691 0.052791,0.026686 1.572302,0.018058 0.054715,0.025098 0.067420,-0.000386 0.067228,-0.003115 1.552427,-0.016021 0.066768,-0.005697 0.055668,-0.024138 0.059610,0.019679
-15 -4 -8 10.143175,-0.004130 1.999247,-0.000788 2.064149,0.059455 2.059516,-0.040535 1.978055,-0.029265 2.068101,0.082677 2.056628,-0.036433 1.563078,-0.051019 1.605294,0.011091 1.607635,0.008641 1.539987,-0.063029 1.542396,-0.055470 1.551541,-0.042704 1.589719,0.013225 0.062196,-0.023526 0.071804,-0.006513 0.072341,0.003718 1.584035,0.055431 0.066756,-0.017632 0.055688,0.029994 0.072388,-0.003368 1.568788,0.011081 0.062474,-0.023209 0.071148,-0.008791 0.060531,0.025338 1.567438,0.045303 0.068169,-0.013700 1.558076,-0.001946 0.064404,-0.020881 0.068821,0.014180 0.064091,0.021276 1.580625,-0.001857 0.066125,-0.017414 1.582915,0.045717 0.056619,0.028989 1.590805,0.022413 0.058448,0.027437 0.072599,0.000345 0.072165,-0.004816 1.572611,-0.023937 0.072161,-0.004838 0.058916,-0.026980 0.064567,0.020672
-15 -4 -7 10.343856,-0.003996 2.041416,0.000311 2.110395,0.063747 2.105326,-0.045048 2.017778,-0.028637 2.113432,0.084467 2.102924,-0.041608 1.581339,-0.050085 1.618675,0.015901 1.621109,0.013194 1.556842,-0.067526 1.560463,-0.058078 1.567465,-0.048776 1.608360,0.006941 0.065439,-0.026348 0.077146,-0.005482 0.077386,0.004050 1.603780,0.065182 0.072123,-0.017749 0.058770,0.032749 0.077237,-0.004989 1.585094,0.003971 0.065877,-0.025871 0.076281,-0.008895 0.065474,0.026310 1.584899,0.046046 0.073566,-0.013404 1.574927,0.001426 0.069621,-0.021376 0.073963,0.014512 0.067781,0.023692 1.596325,-0.005112 0.069889,-0.020043 1.599982,0.049176 0.060449,0.031173 1.607581,0.026802 0.062116,0.029710 0.077649,0.001233 0.076861,-0.006795 1.592358,-0.033133 0.077437,-0.003681 0.061940,-0.029878 0.069572,0.021442
-15 -4 -6 10.528413,-0.003720 2.081496,0.001626 2.153919,0.067608 2.148565,-0.049507 2.055426,-0.027813 2.156034,0.085426 2.146752,-0.047063 1.598841,-0.046901 1.629752,0.021560 1.632155,0.018894 1.573363,-0.070838 1.578155,-0.058607 1.582535,-0.054480 1.625752,-0.001111 0.068324,-0.029198 0.082227,-0.004131 0.082194,0.004365 1.622270,0.074553 0.077399,-0.017526 0.061670,0.035389 0.081734,-0.006833 1.600563,-0.004257 0.068957,-0.028539 0.081211,-0.008839 0.070435,0.026938 1.601408,0.045173 0.078820,-0.012760 1.591366,0.004982 0.074795,-0.021533 0.078956,0.014615 0.071166,0.026110 1.610726,-0.009211 0.073254,-0.022791 1.615407,0.051800 0.064215,0.033146 1.622240,0.030913 0.065649,0.031832 0.082425,0.002274 0.081153,-0.009033 1.611330,-0.043360 0.082429,-0.002217 0.064666,-0.032747 0.074509,0.021928
-15 -4 -5 10.692992,-0.003298 2.118385,0.003173 2.193473,0.070900 2.188014,-0.053796 2.089943,-0.026812 2.194688,0.085492 2.186881,-0.052703 1.615183,-0.041300 1.638375,0.027927 1.640565,0.025713 1.589363,-0.072628 1.595086,-0.056618 1.596550,-0.059422 1.641514,-0.010761 0.070765,-0.031985 0.086863,-0.002465 0.086617,0.004652 1.638987,0.082930 0.082424,-0.016927 0.064331,0.037810 0.085714,-0.008868 1.615054,-0.013242 0.071625,-0.031125 0.085788,-0.008602 0.075285,0.027158 1.616640,0.042481 0.083755,-0.011744 1.607229,0.008487 0.079776,-0.021303 0.083653,0.014453 0.074150,0.028448 1.623660,-0.014117 0.076102,-0.025578 1.628871,0.053338 0.067839,0.034811 1.634411,0.034373 0.068969,0.033713 0.086770,0.003453 0.084870,-0.011489 1.629068,-0.054211 0.086956,-0.000453 0.067025,-0.035487 0.079244,0.022077
-15 -4 -4 10.833931,-0.002734 2.150956,0.004962 2.227802,0.073492 2.222442,-0.057792 2.120249,-0.025651 2.228172,0.084636 2.222066,-0.058410 1.629867,-0.033340 1.644462,0.034754 1.646194,0.033503 1.604592,-0.072636 1.610750,-0.051849 1.609291,-0.063202 1.655211,-0.021648 0.072692,-0.034604 0.090864,-0.000507 0.090504,0.004896 1.653352,0.089677 0.087016,-0.015931 0.066701,0.039902 0.089017,-0.011044 1.628356,-0.022495 0.073805,-0.033528 0.089854,-0.008174 0.079870,0.026917 1.630205,0.037903 0.088183,-0.010350 1.622236,0.011672 0.084394,-0.020653 0.087891,0.014006 0.076641,0.030615 1.634937,-0.019710 0.078328,-0.028309 1.640073,0.053588 0.071234,0.036072 1.643793,0.036790 0.071997,0.035260 0.090527,0.004744 0.087851,-0.014099 1.645011,-0.065131 0.090830,0.001579 0.068962,-0.037989 0.083623,0.021848
-15 -4 -3 10.947921,-0.002043 2.178129,0.006996 2.255724,0.075274 2.250684,-0.061371 2.145313,-0.024348 2.255336,0.082862 2.251119,-0.064048 1.642340,-0.023342 1.648000,0.041695 1.648976,0.041982 1.618748,-0.070728 1.624564,-0.044292 1.620545,-0.065466 1.666394,-0.033226 0.074051,-0.036944 0.094049,0.001692 0.093712,0.005086 1.664784,0.094209 0.090985,-0.014545 0.068729,0.041561 0.091498,-0.013290 1.640184,-0.031436 0.075435,-0.035645 0.093253,-0.007555 0.084022,0.026187 1.641671,0.031539 0.091910,-0.008600 1.635983,0.014267 0.088467,-0.019572 0.091508,0.013265 0.078566,0.032517 1.644345,-0.025782 0.079852,-0.030874 1.648766,0.052429 0.074302,0.036849 1.650193,0.037798 0.074650,0.036388 0.093544,0.006108 0.089957,-0.016779 1.658545,-0.075454 0.093876,0.003827 0.070434,-0.040139 0.087481,0.021217
-15 -4 -2 11.032161,-0.001249 2.198946,0.009267 2.276214,0.076163 2.271719,-0.064419 2.164220,-0.022918 2.275183,0.080211 2.272996,-0.069469 1.652046,-0.011889 1.649036,0.048329 1.648927,0.050741 1.631490,-0.066929 1.635920,-0.034240 1.630113,-0.065954 1.674634,-0.044803 0.074814,-0.038894 0.096262,0.004062 0.096109,0.005211 1.672767,0.096070 0.094150,-0.012798 0.070368,0.042695 0.093045,-0.015522 1.650181,-0.039455 0.076476,-0.037373 0.095844,-0.006758 0.087562,0.024968 1.650607,0.023673 0.094760,-0.006543 1.647964,0.016039 0.091814,-0.018076 0.094350,0.012244 0.079866,0.034063 1.651656,-0.032045 0.080624,-0.033158 1.654777,0.049847 0.076941,0.037078 1.653550,0.037111 0.076845,0.037028 0.095693,0.007495 0.091088,-0.019428 1.669061,-0.084466 0.095945,0.006215 0.071414,-0.041833 0.090657,0.020186
-15 -4 -1 11.084500,-0.000382 2.212645,0.011753 2.288481,0.076111 2.284750,-0.066836 2.176249,-0.021372 2.286946,0.076755 2.286874,-0.074516 1.658491,0.000223 1.647663,0.054202 1.646141,0.059269 1.642456,-0.061433 1.644262,-0.022284 1.637813,-0.064548 1.679575,-0.055611 0.074974,-0.040360 0.097388,0.006510 0.097595,0.005263 1.676916,0.095004 0.096354,-0.010750 0.071576,0.043238 0.093587,-0.017647 1.657946,-0.045986 0.076908,-0.038628 0.097510,-0.005810 0.090324,0.023290 1.656628,0.014754 0.096583,-0.004254 1.657607,0.016823 0.094273,-0.016213 0.096286,0.010972 0.080507,0.035175 1.656640,-0.038154 0.080631,-0.035052 1.658023,0.045945 0.079046,0.036727 1.653943,0.034576 0.078507,0.037133 0.096880,0.008850 0.091189,-0.021935 1.676030,-0.091491 0.096930,0.008648 0.071890,-0.042980 0.093003,0.018782
-15 -4 0 11.103547,0.000519 2.218718,0.014419 2.292033,0.075109 2.289266,-0.068543 2.180925,-0.019721 2.290152,0.072599 2.292218,-0.079038 1.661317,0.012083 1.644000,0.058887 1.640781,0.067017 1.651281,-0.054592 1.649157,-0.009259 1.643487,-0.061302 1.680978,-0.064897 0.074549,-0.041268 0.097368,0.008933 0.098104,0.005237 1.677039,0.091007 0.097479,-0.008481 0.072313,0.043152 0.093105,-0.019572 1.663069,-0.050583 0.076730,-0.039343 0.098173,-0.004746 0.092163,0.021215 1.659443,0.005356 0.097282,-0.001829 1.664343,0.016554 0.095714,-0.014052 0.097222,0.009498 0.080478,0.035795 1.659083,-0.043742 0.079894,-0.036463 1.658513,0.040938 0.080523,0.035799 1.651574,0.030210 0.079567,0.036688 0.097053,0.010112 0.090265,-0.024189 1.679073,-0.095979 0.096781,0.011025 0.071863,-0.043521 0.094400,0.017056
-15 -4 1 11.088751,0.001415 2.216954,0.017214 2.286718,0.073185 2.285088,-0.069488 2.178069,-0.017972 2.284661,0.067870 2.288825,-0.082892 1.660348,0.022789 1.638185,0.062041 1.633070,0.073456 1.657622,-0.046869 1.650352,0.003865 1.646992,-0.056433 1.678757,-0.072017 0.073571,-0.041573 0.096206,0.011227 0.097614,0.005135 1.673159,0.084332 0.097463,-0.006087 0.072547,0.042435 0.091630,-0.021212 1.665184,-0.052982 0.075963,-0.039484 0.097802,-0.003613 0.092978,0.018830 1.658892,-0.003892 0.096816,0.000623 1.667681,0.015277 0.096057,-0.011686 0.097108,0.007886 0.079787,0.035893 1.658808,-0.048461 0.078465,-0.037323 1.656333,0.035135 0.081291,0.034330 1.646726,0.024209 0.079974,0.035708 0.096206,0.011227 0.088371,-0.026090 1.678018,-0.097578 0.095509,0.013241 0.071346,-0.043426 0.094773,0.015081
-15 -4 2 11.040433,0.002266 2.207459,0.020075 2.272741,0.070409 2.272382,-0.069649 2.167804,-0.016134 2.270682,0.062714 2.276840,-0.085959 1.655621,0.031572 1.630366,0.063450 1.623273,0.078152 1.661179,-0.038778 1.647810,0.016114 1.648199,-0.050302 1.672986,-0.076525 0.072088,-0.041267 0.093966,0.013291 0.096145,0.004962 1.665523,0.075465 0.096305,-0.003675 0.072255,0.041125 0.089243,-0.022497 1.664023,-0.053127 0.074641,-0.039049 0.096412,-0.002461 0.092717,0.016241 1.654973,-0.012383 0.095212,0.002993 1.667281,0.013138 0.095280,-0.009219 0.095946,0.006207 0.078466,0.035468 1.655711,-0.052024 0.076420,-0.037599 1.651633,0.028899 0.081297,0.032390 1.639719,0.016936 0.079694,0.034239 0.094383,0.012147 0.085612,-0.027558 1.672922,-0.096189 0.093186,0.015202 0.070357,-0.042705 0.094096,0.012944
-15 -4 3 10.959771,0.003035 2.190638,0.022928 2.250642,0.066884 2.251645,-0.069035 2.150550,-0.014218 2.248752,0.057280 2.256745,-0.088145 1.647376,0.037903 1.620703,0.063060 1.611689,0.080821 1.661722,-0.030822 1.641701,0.026645 1.646996,-0.043360 1.663901,-0.078218 0.070154,-0.040376 0.090767,0.015046 0.093763,0.004726 1.654556,0.065056 0.094065,-0.001345 0.071426,0.039289 0.086064,-0.023382 1.659461,-0.051174 0.072811,-0.038069 0.094065,-0.001337 0.091391,0.013561 1.647838,-0.019604 0.092557,0.005180 1.663005,0.010366 0.093421,-0.006756 0.093790,0.004531 0.076565,0.034549 1.649773,-0.054238 0.073852,-0.037291 1.644599,0.022602 0.080520,0.030075 1.630867,0.008872 0.078723,0.032352 0.091671,0.012838 0.082130,-0.028541 1.664057,-0.091975 0.089932,0.016830 0.068923,-0.041402 0.092398,0.010739
-15 -4 4 10.848744,0.003691 2.167163,0.025694 2.221255,0.062737 2.223664,-0.067684 2.126985,-0.012239 2.219694,0.051718 2.229315,-0.089391 1.636025,0.041548 1.609377,0.060976 1.598631,0.081360 1.659113,-0.023429 1.632370,0.034852 1.643303,-0.036083 1.651866,-0.077156 0.067830,-0.038959 0.086770,0.016432 0.090569,0.004439 1.640809,0.053833 0.090858,0.000814 0.070066,0.037020 0.082237,-0.023846 1.651538,-0.047453 0.070531,-0.036604 0.090867,-0.000286 0.089065,0.010900 1.637772,-0.025197 0.088987,0.007102 1.654937,0.007231 0.090575,-0.004396 0.090738,0.002926 0.074145,0.033193 1.641077,-0.055023 0.070860,-0.036436 1.635437,0.016590 0.078974,0.027494 1.620441,0.000557 0.077079,0.030141 0.088191,0.013281 0.078085,-0.029020 1.651874,-0.085327 0.085909,0.018074 0.067077,-0.039590 0.089757,0.008556
-15 -4 5 10.710026,0.004213 2.137915,0.028291 2.185641,0.058115 2.189451,-0.065659 2.097985,-0.010216 2.184551,0.046169 2.195556,-0.089673 1.622084,0.042566 1.596585,0.057440 1.584411,0.079849 1.653323,-0.016913 1.620280,0.040424 1.637082,-0.028920 1.637327,-0.073631 0.065176,-0.037097 0.082156,0.017420 0.086691,0.004115 1.624886,0.042514 0.086841,0.002730 0.068199,0.034427 0.077921,-0.023896 1.640458,-0.042414 0.067861,-0.034735 0.086952,0.000657 0.085854,0.008356 1.625157,-0.028981 0.084677,0.008700 1.643367,0.004012 0.086881,-0.002220 0.086926,0.001447 0.071280,0.031474 1.629805,-0.054417 0.067540,-0.035099 1.624353,0.011141 0.076712,0.024761 1.608655,-0.007478 0.074811,0.027704 0.084085,0.013474 0.073644,-0.029004 1.636935,-0.076807 0.081299,0.018910 0.064858,-0.037367 0.086296,0.006475
-15 -4 6 10.546859,0.004586 2.103915,0.030643 2.145005,0.053171 2.150169,-0.063046 2.064558,-0.008175 2.144503,0.040758 2.156628,-0.089005 1.606114,0.041268 1.582538,0.052784 1.569318,0.076527 1.644433,-0.011458 1.605947,0.043343 1.628352,-0.022237 1.620766,-0.068108 0.062255,-0.034888 0.077116,0.018005 0.082275,0.003768 1.607371,0.031729 0.082195,0.004356 0.065869,0.031623 0.073272,-0.023562 1.626559,-0.036554 0.064871,-0.032558 0.082475,0.001468 0.081910,0.006007 1.610425,-0.030958 0.079818,0.009943 1.628747,0.000956 0.082509,-0.000289 0.082511,0.000136 0.068050,0.029478 1.616220,-0.052556 0.063989,-0.033363 1.611549,0.006448 0.073817,0.021986 1.595663,-0.014774 0.071991,0.025143 0.079510,0.013430 0.068965,-0.028531 1.619839,-0.067068 0.076287,0.019339 0.062313,-0.034839 0.082165,0.004559
-15 -4 7 10.362895,0.004809 2.066246,0.032679 2.100615,0.048059 2.107046,-0.059944 2.027768,-0.006144 2.100792,0.035588 2.113761,-0.087436 1.588651,0.038131 1.567450,0.047385 1.553601,0.071744 1.632633,-0.007119 1.589875,0.043841 1.617202,-0.016298 1.602651,-0.061152 0.059129,-0.032437 0.071832,0.018207 0.077470,0.003411 1.588777,0.021961 0.077109,0.005668 0.063137,0.028719 0.068438,-0.022892 1.610270,-0.030359 0.061629,-0.030172 0.077595,0.002135 0.077406,0.003910 1.594008,-0.031280 0.074601,0.010827 1.611619,-0.001745 0.077643,0.001359 0.077658,-0.000982 0.064541,0.027297 1.600641,-0.049654 0.060289,-0.031327 1.597212,0.002613 0.070397,0.019262 1.581569,-0.020985 0.068711,0.022552 0.074618,0.013171 0.064188,-0.027661 1.601161,-0.056767 0.071051,0.019386 0.059494,-0.032117 0.077532,0.002854
-15 -4 8 10.162031,0.004885 2.025990,0.034347 2.053722,0.042919 2.061302,-0.056461 1.988670,-0.004157 2.054640,0.030741 2.068182,-0.085044 1.570158,0.033715 1.551519,0.041615 1.537453,0.065908 1.618194,-0.003852 1.572514,0.042327 1.603784,-0.011253 1.583399,-0.053349 0.055857,-0.029844 0.066465,0.018066 0.072426,0.003055 1.569508,0.013530 0.071766,0.006665 0.060075,0.025812 0.063548,-0.021944 1.592055,-0.024247 0.058206,-0.027671 0.072469,0.002653 0.072518,0.002097 1.576300,-0.030213 0.069204,0.011368 1.592551,-0.003964 0.072463,0.002708 0.072533,-0.001897 0.060836,0.025016 1.583408,-0.045968 0.056517,-0.029088 1.581513,-0.000346 0.066575,0.016666 1.566445,-0.025896 0.065074,0.020010 0.069553,0.012732 0.059433,-0.026466 1.581397,-0.046504 0.065745,0.019096 0.056458,-0.029303 0.072565,0.001386
-15 -4 9 9.948246,0.004829 1.984165,0.035605 2.005499,0.037880 2.014085,-0.052706 1.948248,-0.002246 2.007188,0.026275 2.021042,-0.081930 1.551002,0.028573 1.534912,0.035807 1.521005,0.059435 1.601445,-0.001537 1.554227,0.039298 1.588301,-0.007149 1.563347,-0.045246 0.052497,-0.027200 0.061151,0.017633 0.067275,0.002711 1.549850,0.006587 0.066330,0.007361 0.056766,0.022983 0.058709,-0.020783 1.572365,-0.018545 0.054670,-0.025142 0.067238,0.003030 0.067417,0.000580 1.557632,-0.028079 0.063784,0.011599 1.572074,-0.005645 0.067138,0.003762 0.067286,-0.002610 0.057016,0.022713 1.564853,-0.041767 0.052738,-0.026739 1.564609,-0.002480 0.062477,0.014255 1.550344,-0.029430 0.061187,0.017582 0.064445,0.012149 0.054790,-0.025024 1.560939,-0.036765 0.060501,0.018523 0.053267,-0.026489 0.067423,0.000162
-15 -4 10 9.725449,0.004657 1.941684,0.036433 1.956984,0.033045 1.966416,-0.048787 1.907377,-0.000445 1.959446,0.022227 1.973373,-0.078213 1.531436,0.023195 1.517756,0.030224 1.504321,0.052705 1.582734,-0.000017 1.535281,0.035269 1.570992,-0.003952 1.542748,-0.037300 0.049103,-0.024584 0.055995,0.016964 0.062136,0.002385 1.529974,0.001145 0.060940,0.007786 0.053293,0.020295 0.054004,-0.019474 1.551596,-0.013472 0.051087,-0.022655 0.062026,0.003278 0.062251,-0.000648 1.538255,-0.025219 0.058467,0.011565 1.550637,-0.006788 0.061811,0.004540 0.062046,-0.003135 0.053155,0.020451 1.545269,-0.037305 0.049006,-0.024361 1.546636,-0.003884 0.058224,0.012063 1.533311,-0.031622 0.057155,0.015313 0.059401,0.011460 0.050328,-0.023412 1.540064,-0.027904 0.055420,0.017726 0.049981,-0.023750 0.062245,-0.000822
-15 -3 -10 9.826201,-0.003967 1.943213,-0.006360 1.996952,0.057103 1.988571,-0.034524 1.925933,-0.033282 2.002343,0.080855 1.983595,-0.027312 1.537728,-0.046085 1.580472,0.003478 1.582911,0.001252 1.516127,-0.062354 1.517912,-0.043573 1.527024,-0.042712 1.557235,0.016930 0.057230,-0.019322 0.063389,-0.008857 0.064537,0.004845 1.552260,0.037758 0.059038,-0.016934 0.051376,0.025567 0.065026,0.000275 1.546280,0.022384 0.057035,-0.019562 0.063952,-0.007175 0.052952,0.024046 1.541054,0.038537 0.059673,-0.014753 1.534565,-0.009059 0.056019,-0.020769 0.061800,0.012432 0.058043,0.018288 1.555290,0.003431 0.060294,-0.013644 1.556935,0.045911 0.050582,0.026051 1.563214,0.022809 0.052407,0.024583 0.064889,-0.002575 0.064955,-0.001853 1.540569,-0.010785 0.063873,-0.007433 0.054666,-0.022273 0.057834,0.018559
-15 -3 -9 10.057668,-0.004046 1.989708,-0.005611 2.048067,0.062256 2.039279,-0.039346 1.970011,-0.033009 2.052590,0.084152 2.034449,-0.031860 1.558128,-0.048982 1.598225,0.007021 1.600972,0.003862 1.534051,-0.069230 1.537371,-0.049130 1.544736,-0.050132 1.578163,0.013537 0.061113,-0.022089 0.069153,-0.008477 0.069978,0.005404 1.574396,0.047042 0.064577,-0.017570 0.054873,0.028476 0.070529,-0.000805 1.565039,0.017292 0.060978,-0.022248 0.069491,-0.007376 0.057854,0.025624 1.560549,0.041977 0.065276,-0.015130 1.552911,-0.005630 0.061257,-0.021921 0.067274,0.013004 0.062204,0.020772 1.573851,0.001548 0.064736,-0.016081 1.577345,0.051092 0.054521,0.028630 1.584248,0.028109 0.056271,0.027175 0.070452,-0.002151 0.070321,-0.003381 1.561815,-0.017354 0.069618,-0.006916 0.058304,-0.025165 0.063045,0.019696
-15 -3 -8 10.280584,-0.004002 2.036097,-0.004634 2.098712,0.067207 2.089707,-0.044360 2.013907,-0.032452 2.102309,0.086762 2.085135,-0.036839 1.578454,-0.050463 1.614155,0.011675 1.617202,0.007592 1.551847,-0.075521 1.557031,-0.053821 1.561922,-0.057766 1.598570,0.008413 0.064816,-0.025037 0.074991,-0.007804 0.075444,0.005977 1.596165,0.056934 0.070291,-0.017954 0.058302,0.031452 0.076004,-0.002138 1.583180,0.010527 0.064769,-0.025089 0.075087,-0.007454 0.062980,0.027000 1.579604,0.044523 0.071036,-0.015235 1.570977,-0.001415 0.066699,-0.022850 0.072850,0.013416 0.066244,0.023397 1.591470,-0.001216 0.069011,-0.018759 1.596747,0.055866 0.058527,0.031181 1.604049,0.033667 0.060136,0.029786 0.076042,-0.001568 0.075597,-0.005214 1.583017,-0.025327 0.075415,-0.006107 0.061791,-0.028198 0.068413,0.020659
-15 -3 -7 10.490924,-0.003818 2.081401,-0.003404 2.147751,0.071804 2.138760,-0.049468 2.056685,-0.031619 2.150392,0.088573 2.134566,-0.042203 1.598508,-0.050092 1.628016,0.017514 1.631319,0.012623 1.569424,-0.080788 1.576745,-0.057089 1.578425,-0.065243 1.618230,0.001417 0.068237,-0.028105 0.080754,-0.006801 0.080810,0.006550 1.617213,0.067006 0.076062,-0.018028 0.061601,0.034412 0.081298,-0.003731 1.600631,0.002153 0.068312,-0.028026 0.080614,-0.007384 0.068250,0.028091 1.598043,0.045820 0.076827,-0.015011 1.588754,0.003466 0.072249,-0.023484 0.078408,0.013624 0.070063,0.026104 1.608017,-0.004972 0.072992,-0.021638 1.614815,0.059917 0.062544,0.033613 1.622201,0.039170 0.063936,0.032333 0.081521,-0.000818 0.080622,-0.007353 1.603950,-0.034610 0.081115,-0.004976 0.065043,-0.031299 0.073836,0.021383
-15 -3 -6 10.684542,-0.003483 2.124506,-0.001902 2.193912,0.075892 2.185202,-0.054553 2.097274,-0.030526 2.195600,0.089496 2.181502,-0.047883 1.617961,-0.047509 1.639594,0.024521 1.643061,0.019067 1.586619,-0.084574 1.596217,-0.058369 1.594037,-0.072107 1.636820,-0.007448 0.071275,-0.031212 0.086262,-0.005449 0.085933,0.007102 1.637058,0.076710 0.081742,-0.017735 0.064709,0.037255 0.086240,-0.005573 1.617270,-0.007598 0.071508,-0.030976 0.085923,-0.007144 0.073559,0.028814 1.615599,0.045551 0.082489,-0.014408 1.606153,0.008802 0.077780,-0.023754 0.083804,0.013587 0.073555,0.028819 1.623334,-0.009774 0.076542,-0.024653 1.631181,0.062917 0.066505,0.035822 1.638250,0.044219 0.067601,0.034723 0.086733,0.000105 0.085216,-0.009778 1.624243,-0.044962 0.086538,-0.003506 0.067978,-0.034380 0.079189,0.021805
-15 -3 -5 10.857324,-0.002994 2.164202,-0.000115 2.235845,0.079320 2.227710,-0.059484 2.134517,-0.029194 2.236616,0.089468 2.224612,-0.053780 1.636348,-0.042513 1.648731,0.032557 1.652205,0.026925 1.603202,-0.086468 1.614998,-0.057180 1.608518,-0.077856 1.653923,-0.017996 0.073837,-0.034256 0.091316,-0.003745 0.090654,0.007611 1.655098,0.085411 0.087151,-0.017038 0.067565,0.039869 0.090649,-0.007636 1.632909,-0.018324 0.074264,-0.033840 0.090847,-0.006719 0.078767,0.029094 1.631913,0.043478 0.087833,-0.013394 1.622978,0.014298 0.083132,-0.023599 0.088871,0.013274 0.076619,0.031447 1.637231,-0.015592 0.079535,-0.027717 1.645468,0.064562 0.070332,0.037699 1.651757,0.048350 0.071055,0.036852 0.091506,0.001192 0.089193,-0.012444 1.643378,-0.055973 0.091484,-0.001703 0.070520,-0.037330 0.084318,0.021869
-15 -3 -4 11.005354,-0.002357 2.199254,0.001964 2.272190,0.081949 2.264938,-0.064121 2.167229,-0.027647 2.272115,0.088460 2.262538,-0.059774 1.653083,-0.035124 1.655333,0.041339 1.658589,0.036052 1.618880,-0.086158 1.632496,-0.053205 1.621616,-0.081992 1.669047,-0.029836 0.075847,-0.037122 0.095706,-0.001712 0.094811,0.008056 1.670660,0.092447 0.092090,-0.015916 0.070111,0.042134 0.094342,-0.009868 1.647282,-0.029459 0.076502,-0.036506 0.095210,-0.006104 0.083709,0.028872 1.646546,0.039497 0.092653,-0.011959 1.638901,0.019596 0.088122,-0.022979 0.093432,0.012665 0.079165,0.033887 1.649485,-0.022298 0.081857,-0.030723 1.657320,0.064614 0.073933,0.039136 1.662342,0.051081 0.074215,0.038614 0.095663,0.002421 0.092376,-0.015282 1.660714,-0.067079 0.095746,0.000405 0.072608,-0.040029 0.089051,0.021534
-15 -3 -3 11.125088,-0.001589 2.228474,0.004329 2.301666,0.083663 2.295607,-0.068323 2.194271,-0.025913 2.300849,0.086481 2.293984,-0.065723 1.667499,-0.025633 1.659369,0.050447 1.662119,0.046136 1.633319,-0.083495 1.648019,-0.046384 1.633086,-0.084087 1.681658,-0.042372 0.077251,-0.039685 0.099228,0.000600 0.098245,0.008414 1.683060,0.097207 0.096348,-0.014376 0.072293,0.043933 0.097155,-0.012200 1.660036,-0.040318 0.078161,-0.038855 0.098840,-0.005305 0.088200,0.028115 1.659008,0.033673 0.096735,-0.010124 1.653464,0.024310 0.092552,-0.021879 0.097303,0.011758 0.081115,0.036028 1.659843,-0.029650 0.083423,-0.033547 1.666442,0.062936 0.077206,0.040038 1.669738,0.051977 0.076999,0.039912 0.099036,0.003758 0.094611,-0.018197 1.675534,-0.077600 0.099126,0.002765 0.074195,-0.042353 0.093207,0.020778
-15 -3 -2 11.213528,-0.000716 2.250810,0.006962 2.323162,0.084379 2.318593,-0.071956 2.214640,-0.024016 2.321739,0.083576 2.317800,-0.071470 1.678915,-0.014602 1.660869,0.059347 1.662775,0.056697 1.646161,-0.078528 1.660848,-0.036966 1.642714,-0.083852 1.691228,-0.054850 0.078020,-0.041822 0.101706,0.003114 0.100816,0.008664 1.691691,0.099213 0.099726,-0.012455 0.074059,0.045166 0.098958,-0.014543 1.670746,-0.050170 0.079200,-0.040772 0.101581,-0.004345 0.092044,0.026819 1.668802,0.026260 0.099879,-0.007937 1.666096,0.028074 0.096220,-0.020312 0.100316,0.010571 0.082416,0.037766 1.668025,-0.037305 0.084183,-0.036059 1.672630,0.059525 0.080041,0.040333 1.673827,0.050708 0.079321,0.040664 0.101476,0.005156 0.095788,-0.021079 1.687122,-0.086799 0.101456,0.005296 0.075251,-0.044186 0.096603,0.019606
-15 -3 -1 11.268370,0.000225 2.265421,0.009832 2.335826,0.084053 2.333011,-0.074901 2.227539,-0.021983 2.333955,0.079829 2.333080,-0.076849 1.686715,-0.002821 1.659898,0.067444 1.660606,0.067123 1.657041,-0.071525 1.670316,-0.025513 1.650318,-0.081193 1.697296,-0.066432 0.078151,-0.043426 0.103009,0.005733 0.102413,0.008792 1.696100,0.098201 0.102049,-0.010218 0.075362,0.045757 0.099664,-0.016799 1.678945,-0.058324 0.079604,-0.042160 0.103308,-0.003257 0.095054,0.025018 1.675480,0.017690 0.101918,-0.005482 1.676162,0.030593 0.098944,-0.018327 0.102328,0.009144 0.083034,0.039010 1.673746,-0.044843 0.084126,-0.038136 1.675790,0.054526 0.082326,0.039981 1.674650,0.047122 0.081100,0.040816 0.102873,0.006557 0.095850,-0.023802 1.694851,-0.093974 0.102613,0.007897 0.075763,-0.045430 0.099079,0.018051
-15 -3 0 11.288131,0.001196 2.271752,0.012890 2.339130,0.082683 2.338290,-0.077061 2.232450,-0.019837 2.336989,0.075354 2.339225,-0.081697 1.690434,0.008794 1.656549,0.074159 1.655731,0.076734 1.665610,-0.062941 1.675903,-0.012852 1.655754,-0.076235 1.699530,-0.076297 0.077666,-0.044413 0.103067,0.008344 0.102965,0.008789 1.696062,0.094165 0.103193,-0.007757 0.076160,0.045665 0.099244,-0.018867 1.684172,-0.064222 0.079379,-0.042944 0.103938,-0.002086 0.097070,0.022778 1.678696,0.008528 0.102739,-0.002862 1.683041,0.031689 0.100578,-0.016001 0.103238,0.007533 0.082962,0.039695 1.676737,-0.051809 0.083280,-0.039674 1.675940,0.048221 0.083954,0.038985 1.672392,0.041277 0.082265,0.040348 0.103163,0.007900 0.094803,-0.026243 1.698269,-0.098551 0.102536,0.010457 0.075732,-0.046015 0.100504,0.016173
-15 -3 1 11.272231,0.002151 2.269577,0.016073 2.332924,0.080312 2.334221,-0.078368 2.229178,-0.017600 2.330700,0.070292 2.336003,-0.085859 1.689826,0.019324 1.650929,0.079001 1.648329,0.084867 1.671550,-0.053371 1.677303,0.000038 1.658904,-0.069317 1.697771,-0.083746 0.076602,-0.044736 0.101877,0.010830 0.102445,0.008654 1.691614,0.087373 0.103090,-0.005180 0.076417,0.044890 0.097729,-0.020651 1.686031,-0.067512 0.078546,-0.043085 0.103440,-0.000884 0.097977,0.020198 1.678256,-0.000592 0.102293,-0.000198 1.686210,0.031321 0.101028,-0.013436 0.102997,0.005810 0.082214,0.039786 1.676779,-0.057765 0.081706,-0.040597 1.673197,0.041002 0.084836,0.037384 1.667349,0.033458 0.082755,0.039276 0.102333,0.009125 0.092713,-0.028291 1.697167,-0.100163 0.101231,0.012860 0.075172,-0.045911 0.100801,0.014052
-15 -3 2 11.221033,0.003049 2.259015,0.019308 2.317445,0.077024 2.320975,-0.078789 2.217866,-0.015295 2.315326,0.064798 2.323561,-0.089205 1.684900,0.027984 1.643164,0.081640 1.638637,0.090963 1.674595,-0.043462 1.674467,0.012161 1.659670,-0.060946 1.692062,-0.088298 0.075012,-0.044384 0.099508,0.013082 0.100878,0.008395 1.683055,0.078332 0.101746,-0.002602 0.076106,0.043470 0.095201,-0.022077 1.684257,-0.068094 0.077146,-0.042582 0.101837,0.000296 0.097718,0.017394 1.674145,-0.009047 0.100606,0.002388 1.685322,0.029598 0.100266,-0.010746 0.101615,0.004051 0.080824,0.039283 1.673737,-0.062345 0.079490,-0.040867 1.667754,0.033324 0.084908,0.035257 1.659874,0.024144 0.082533,0.037652 0.100427,0.010179 0.089698,-0.029858 1.691608,-0.098703 0.098773,0.015002 0.074105,-0.045128 0.099947,0.011785
-15 -3 3 11.135819,0.003850 2.240525,0.022510 2.293300,0.072941 2.299087,-0.078324 2.198985,-0.012946 2.291466,0.059034 2.302414,-0.091630 1.675923,0.034231 1.633404,0.081949 1.626940,0.094640 1.674549,-0.033835 1.667597,0.022646 1.657972,-0.051729 1.682645,-0.089746 0.072956,-0.043388 0.096089,0.015008 0.098334,0.008025 1.670897,0.067718 0.099233,-0.000134 0.075215,0.041481 0.091792,-0.023089 1.678755,-0.066124 0.075228,-0.041470 0.099205,0.001404 0.096302,0.014491 1.666529,-0.016308 0.097771,0.004783 1.680262,0.026750 0.098328,-0.008051 0.099157,0.002333 0.078843,0.038220 1.667585,-0.065296 0.076734,-0.040488 1.659851,0.025649 0.084144,0.032710 1.650326,0.013954 0.081585,0.035558 0.097538,0.011019 0.085916,-0.030888 1.681916,-0.094339 0.095296,0.016795 0.072559,-0.043715 0.097980,0.009473
-15 -3 4 11.018730,0.004522 2.214855,0.025590 2.261411,0.068209 2.269410,-0.077009 2.173288,-0.010577 2.260028,0.053160 2.273403,-0.093067 1.663371,0.037821 1.621828,0.080013 1.613559,0.095743 1.671306,-0.025007 1.657108,0.030864 1.653756,-0.042284 1.669925,-0.088170 0.070498,-0.041814 0.091796,0.016542 0.094922,0.007564 1.655797,0.056288 0.095682,0.002129 0.073751,0.039028 0.087661,-0.023664 1.669626,-0.061968 0.072849,-0.039820 0.095665,0.002396 0.093801,0.011612 1.655731,-0.021995 0.093941,0.006894 1.671169,0.023093 0.095317,-0.005460 0.095740,0.000725 0.076334,0.036665 1.658420,-0.066503 0.073545,-0.039503 1.649746,0.018393 0.082554,0.029869 1.639031,0.003565 0.079928,0.033098 0.093798,0.011620 0.081545,-0.031360 1.668623,-0.087476 0.090975,0.018180 0.070571,-0.041754 0.094997,0.007211
-15 -3 5 10.872650,0.005043 2.182983,0.028461 2.222946,0.062992 2.233046,-0.074909 2.141749,-0.008217 2.222156,0.047324 2.237616,-0.093486 1.647864,0.038817 1.608651,0.076102 1.598831,0.094344 1.664861,-0.017343 1.643559,0.036483 1.647007,-0.033173 1.654424,-0.083906 0.067701,-0.039756 0.086831,0.017650 0.090781,0.007034 1.638463,0.044780 0.091273,0.004111 0.071741,0.036229 0.082985,-0.023805 1.657154,-0.056146 0.070074,-0.037724 0.091369,0.003243 0.090343,0.008865 1.642188,-0.025910 0.089306,0.008654 1.658403,0.018981 0.091386,-0.003066 0.091520,-0.000720 0.073373,0.034703 1.646458,-0.065997 0.070027,-0.037985 1.637695,0.011887 0.080193,0.026861 1.626257,-0.006373 0.077608,0.030387 0.089366,0.011974 0.076770,-0.031288 1.652390,-0.078699 0.086011,0.019130 0.068183,-0.039352 0.091138,0.005082
-15 -3 6 10.701061,0.005401 2.146038,0.031040 2.179225,0.057463 2.191256,-0.072116 2.105481,-0.005895 2.179142,0.041656 2.196312,-0.092898 1.630078,0.037530 1.594113,0.070620 1.583087,0.090714 1.655319,-0.011041 1.627569,0.039476 1.637760,-0.024837 1.636711,-0.077479 0.064629,-0.037323 0.081405,0.018324 0.086071,0.006460 1.619575,0.033837 0.086206,0.005765 0.069231,0.033211 0.077940,-0.023540 1.641768,-0.049245 0.066969,-0.035292 0.086489,0.003925 0.086096,0.006335 1.626395,-0.028040 0.084078,0.010030 1.642498,0.014755 0.086719,-0.000938 0.086672,-0.001962 0.070038,0.032436 1.632013,-0.063936 0.066280,-0.036034 1.623942,0.006352 0.077150,0.023810 1.612209,-0.015312 0.074699,0.027539 0.084415,0.012086 0.071760,-0.030718 1.633921,-0.068683 0.080611,0.019643 0.065446,-0.036627 0.086576,0.003152
-15 -3 7 10.507872,0.005592 2.105217,0.033259 2.131632,0.051787 2.145378,-0.068739 2.065658,-0.003645 2.132338,0.036263 2.150823,-0.091352 1.610668,0.034449 1.578463,0.064043 1.566625,0.085269 1.642884,-0.006141 1.609749,0.040072 1.626116,-0.017572 1.617345,-0.069521 0.061346,-0.034631 0.075717,0.018587 0.080953,0.005865 1.599719,0.023950 0.080691,0.007070 0.066290,0.030092 0.072691,-0.022919 1.623982,-0.041841 0.063606,-0.032635 0.081201,0.004438 0.081251,0.004085 1.608852,-0.028530 0.078469,0.011015 1.624076,0.010709 0.081519,0.000882 0.081382,-0.002983 0.066417,0.029968 1.615461,-0.060576 0.062390,-0.033758 1.608703,0.001894 0.073540,0.020820 1.597035,-0.022849 0.071296,0.024661 0.079118,0.011977 0.066669,-0.029716 1.613882,-0.058110 0.074969,0.019747 0.062418,-0.033699 0.081496,0.001462
-15 -3 8 10.297242,0.005626 2.061707,0.035062 2.081522,0.046119 2.096733,-0.064900 2.023435,-0.001498 2.083068,0.031228 2.102474,-0.088927 1.590205,0.030135 1.561937,0.056853 1.549689,0.078501 1.627840,-0.002557 1.590638,0.038682 1.612233,-0.011526 1.596827,-0.060680 0.057913,-0.031793 0.069946,0.018480 0.075587,0.005269 1.579345,0.015432 0.074927,0.008028 0.062999,0.026980 0.067382,-0.022003 1.604337,-0.034443 0.060055,-0.029861 0.075674,0.004785 0.076003,0.002147 1.590011,-0.027637 0.072675,0.011626 1.603774,0.007061 0.075984,0.002375 0.075830,-0.003776 0.062592,0.027397 1.597203,-0.056227 0.058435,-0.031268 1.592173,-0.001484 0.069497,0.017977 1.580844,-0.028753 0.067508,0.021843 0.073634,0.011678 0.061621,-0.028366 1.592843,-0.047596 0.069258,0.019488 0.059162,-0.030682 0.076086,0.000035
-15 -3 9 10.073399,0.005516 2.016625,0.036412 2.030160,0.040593 2.046564,-0.060723 1.979890,0.000514 2.032562,0.026610 2.052511,-0.085730 1.569141,0.025145 1.544739,0.049487 1.532454,0.070917 1.610525,-0.000120 1.570671,0.035806 1.596322,-0.006719 1.575563,-0.051558 0.054391,-0.028910 0.064240,0.018059 0.070117,0.004688 1.558760,0.008429 0.069092,0.008662 0.059448,0.023961 0.062134,-0.020860 1.583339,-0.027451 0.056387,-0.027065 0.070063,0.004980 0.070536,0.000533 1.570251,-0.025685 0.066865,0.011902 1.582173,0.003949 0.070299,0.003546 0.070176,-0.004353 0.058648,0.024810 1.577621,-0.051220 0.054480,-0.028669 1.574519,-0.003858 0.065158,0.015343 1.563717,-0.032956 0.063451,0.019157 0.068108,0.011222 0.056711,-0.026754 1.571245,-0.037641 0.063622,0.018924 0.055744,-0.027673 0.070517,-0.001125
-15 -3 10 9.840486,0.005285 1.970964,0.037293 1.978657,0.035320 1.995976,-0.056330 1.935975,0.002361 1.981900,0.022441 2.002045,-0.081886 1.547794,0.019964 1.527022,0.042306 1.515019,0.062982 1.591297,0.001383 1.550166,0.031958 1.578626,-0.003071 1.553851,-0.042651 0.050836,-0.026068 0.058716,0.017384 0.064670,0.004137 1.538136,0.002942 0.063333,0.009006 0.055727,0.021102 0.057040,-0.019557 1.561422,-0.021142 0.052668,-0.024326 0.064496,0.005043 0.065015,-0.000767 1.549861,-0.023008 0.061178,0.011889 1.559756,0.001433 0.064620,0.004415 0.064559,-0.004733 0.054660,0.022281 1.557053,-0.045866 0.050582,-0.026051 1.555885,-0.005361 0.060656,0.012955 1.545720,-0.035528 0.059235,0.016653 0.062659,0.010649 0.052009,-0.024967 1.549390,-0.028604 0.058170,0.018120 0.052231,-0.024753 0.064941,-0.002031
-15 -2 -11 9.668490,-0.003711 1.919888,-0.011024 1.966563,0.057925 1.953213,-0.031884 1.904489,-0.036409 1.972222,0.079404 1.946944,-0.022633 1.526607,-0.038768 1.564999,-0.000755 1.567625,-0.002635 1.505953,-0.063079 1.508018,-0.033292 1.515220,-0.045732 1.539609,0.015091 0.054788,-0.017431 0.059278,-0.010003 0.060694,0.005979 1.535988,0.029042 0.055728,-0.016160 0.049478,0.023341 0.061371,0.002248 1.535636,0.026650 0.054318,-0.018032 0.060754,-0.005750 0.049557,0.023265 1.528661,0.031333 0.055624,-0.015216 1.524535,-0.013658 0.052030,-0.020712 0.058828,0.010976 0.054988,0.017168 1.541871,0.006281 0.057414,-0.012065 1.543982,0.047358 0.047760,0.024677 1.548196,0.025621 0.049439,0.023380 0.061053,-0.004415 0.061472,-0.000690 1.524921,-0.006255 0.059804,-0.008727 0.052706,-0.019958 0.055106,0.017011
-15 -2 -10 9.912459,-0.003864 1.968047,-0.010534 2.019240,0.063530 2.005455,-0.036829 1.950325,-0.036408 2.024056,0.083318 1.999096,-0.026714 1.548134,-0.042731 1.584433,0.001904 1.587465,-0.001204 1.524537,-0.071028 1.528343,-0.039217 1.533692,-0.054071 1.561140,0.012818 0.058917,-0.020117 0.065103,-0.009968 0.066196,0.006742 1.558931,0.037283 0.061285,-0.016966 0.053174,0.026231 0.067071,0.001511 1.555756,0.022696 0.058439,-0.020694 0.066416,-0.005880 0.054372,0.025080 1.549071,0.035455 0.061197,-0.015917 1.543899,-0.010400 0.057161,-0.022166 0.064415,0.011547 0.059274,0.019674 1.561714,0.005213 0.062088,-0.014378 1.565877,0.053386 0.051697,0.027392 1.570980,0.031624 0.053320,0.026094 0.066740,-0.004314 0.067037,-0.001992 1.546608,-0.011202 0.065633,-0.008557 0.056621,-0.022759 0.060397,0.018210
-15 -2 -9 10.151767,-0.003909 2.017005,-0.009788 2.072461,0.069032 2.058498,-0.042092 1.996848,-0.036065 2.076358,0.086636 2.052154,-0.031271 1.569874,-0.045862 1.602348,0.005711 1.605826,0.001211 1.543041,-0.078706 1.549076,-0.044926 1.551760,-0.062901 1.582434,0.009012 0.062961,-0.023041 0.071149,-0.009675 0.071836,0.007547 1.581866,0.046413 0.067122,-0.017569 0.056866,0.029264 0.072897,0.000533 1.575379,0.016927 0.062495,-0.023575 0.072251,-0.005900 0.059483,0.026769 1.569226,0.039141 0.067049,-0.016402 1.563006,-0.006037 0.062589,-0.023468 0.070212,0.011987 0.063523,0.022381 1.580803,0.003318 0.066713,-0.016974 1.587088,0.059226 0.055753,0.030164 1.593031,0.038139 0.057257,0.028905 0.072591,-0.004077 0.072659,-0.003603 1.568492,-0.017474 0.071665,-0.008128 0.060472,-0.025764 0.065938,0.019285
-15 -2 -8 10.382470,-0.003825 2.065900,-0.008758 2.125212,0.074279 2.111378,-0.047594 2.043229,-0.035376 2.128139,0.089228 2.105167,-0.036285 1.591747,-0.047719 1.618491,0.010855 1.622439,0.004871 1.561414,-0.085653 1.570191,-0.049943 1.569305,-0.071872 1.603374,0.003436 0.066817,-0.026163 0.077296,-0.009075 0.077508,0.008378 1.604566,0.056144 0.073149,-0.017907 0.060492,0.032373 0.078720,-0.000709 1.594458,0.009255 0.066389,-0.026629 0.078147,-0.005782 0.064841,0.028251 1.589030,0.042056 0.073085,-0.016605 1.581885,-0.000581 0.068249,-0.024541 0.076117,0.012252 0.067638,0.025245 1.599038,0.000419 0.071163,-0.019833 1.607324,0.064551 0.059884,0.032916 1.613979,0.044896 0.061193,0.031744 0.078493,-0.003682 0.078195,-0.005542 1.590479,-0.025109 0.077778,-0.007393 0.064172,-0.028923 0.071647,0.020174
-15 -2 -7 10.600351,-0.003593 2.113688,-0.007421 2.176295,0.079108 2.162947,-0.053229 2.088468,-0.034346 2.178234,0.090982 2.156994,-0.041713 1.613542,-0.047867 1.632620,0.017463 1.637033,0.010011 1.579529,-0.091355 1.591521,-0.053718 1.586147,-0.080518 1.623752,-0.004053 0.070377,-0.029420 0.083388,-0.008127 0.083082,0.009213 1.626653,0.066054 0.079240,-0.017915 0.063987,0.035471 0.084383,-0.002225 1.612901,-0.000263 0.070020,-0.029791 0.083970,-0.005506 0.070364,0.029434 1.608304,0.043844 0.079176,-0.016460 1.600508,0.005851 0.074042,-0.025305 0.082001,0.012300 0.071517,0.028205 1.616286,-0.003630 0.075302,-0.022911 1.626223,0.068991 0.064033,0.035549 1.633371,0.051512 0.065066,0.034524 0.084306,-0.003110 0.083471,-0.007808 1.612336,-0.034028 0.083814,-0.006317 0.067630,-0.032161 0.077415,0.020811
-15 -2 -6 10.801059,-0.003203 2.159180,-0.005755 2.224367,0.083352 2.211897,-0.058874 2.131421,-0.032992 2.225333,0.091805 2.206328,-0.047488 1.634899,-0.045935 1.644524,0.025554 1.649349,0.016798 1.597182,-0.095287 1.612736,-0.055680 1.602049,-0.088282 1.643245,-0.013453 0.073534,-0.032725 0.089238,-0.006805 0.088408,0.010023 1.647597,0.075601 0.085234,-0.017538 0.067284,0.038454 0.089701,-0.004012 1.630555,-0.011385 0.073284,-0.032973 0.089557,-0.005052 0.075941,0.030231 1.626763,0.044171 0.085153,-0.015913 1.618759,0.013024 0.079838,-0.025683 0.087707,0.012092 0.075050,0.031177 1.632380,-0.008910 0.078986,-0.026141 1.643372,0.072169 0.068135,0.037951 1.650704,0.057503 0.068803,0.037142 0.089863,-0.002351 0.088296,-0.010381 1.633666,-0.044006 0.089583,-0.004880 0.070757,-0.035385 0.083104,0.021131
-15 -2 -5 10.980269,-0.002654 2.201082,-0.003751 2.267998,0.086850 2.256821,-0.064385 2.170848,-0.031338 2.268045,0.091636 2.251760,-0.053514 1.655293,-0.041697 1.654046,0.035007 1.659164,0.025277 1.614098,-0.096979 1.633326,-0.055323 1.616738,-0.094561 1.661417,-0.024570 0.076190,-0.035969 0.094633,-0.005102 0.093321,0.010778 1.666730,0.084156 0.090938,-0.016734 0.070317,0.041200 0.094480,-0.006044 1.647188,-0.023670 0.076087,-0.036067 0.094728,-0.004412 0.081427,0.030557 1.644022,0.042778 0.090820,-0.014923 1.636405,0.020586 0.085471,-0.025608 0.093054,0.011600 0.078137,0.034058 1.647111,-0.015411 0.082081,-0.029428 1.658340,0.073738 0.072107,0.040003 1.665473,0.062317 0.072332,0.039484 0.094983,-0.001405 0.092471,-0.013213 1.653904,-0.054656 0.094874,-0.003079 0.073472,-0.038478 0.088546,0.021081
-15 -2 -4 11.133855,-0.001954 2.238072,-0.001408 2.305749,0.089458 2.296287,-0.069608 2.205476,-0.029415 2.304968,0.090449 2.291846,-0.059670 1.674054,-0.035137 1.661085,0.045522 1.666301,0.035329 1.629948,-0.096088 1.652614,-0.052292 1.629932,-0.098770 1.677732,-0.036992 0.078265,-0.039026 0.099346,-0.003039 0.097651,0.011444 1.683299,0.091066 0.096135,-0.015487 0.073024,0.043582 0.098521,-0.008275 1.662477,-0.036485 0.078349,-0.038949 0.099295,-0.003589 0.086647,0.030350 1.659603,0.039525 0.095953,-0.013477 1.653074,0.028086 0.090749,-0.025031 0.097847,0.010811 0.080685,0.036733 1.660228,-0.023004 0.084467,-0.032655 1.670722,0.073433 0.075859,0.041585 1.677225,0.065389 0.075570,0.041432 0.099474,-0.000286 0.095806,-0.016232 1.672338,-0.065438 0.099462,-0.000942 0.075706,-0.041314 0.093554,0.020619
-15 -2 -3 11.258082,-0.001121 2.268878,0.001260 2.336265,0.091057 2.328925,-0.074386 2.234087,-0.027258 2.334782,0.088259 2.325203,-0.065812 1.690408,-0.026504 1.665600,0.056623 1.670641,0.046634 1.644372,-0.092467 1.669811,-0.046477 1.641369,-0.100428 1.691583,-0.050099 0.079704,-0.041763 0.103158,-0.000662 0.101231,0.011987 1.696533,0.095726 0.100601,-0.013804 0.075344,0.045478 0.101642,-0.010635 1.676010,-0.049055 0.080010,-0.041489 0.103073,-0.002599 0.091402,0.029570 1.672963,0.034440 0.100324,-0.011591 1.668254,0.035019 0.095460,-0.023932 0.101891,0.009727 0.082620,0.039081 1.671435,-0.031426 0.086055,-0.035686 1.680181,0.071114 0.079285,0.042591 1.685622,0.066214 0.078435,0.042877 0.103151,0.000978 0.098136,-0.019334 1.688168,-0.075687 0.103134,0.001480 0.077406,-0.043760 0.097929,0.019728
[truncated: 19,291,098 more chars]
